# Supplementary material for: Physiological and comparative transcriptome analyses reveal the mechanisms underlying waterlogging tolerance in a rapeseed anthocyanin-more mutant
Source: Biotechnol Biofuels Bioprod. 2022 May 20;15:55. doi: 10.1186/s13068-022-02155-5 (PMC9123723; doi:10.1186/s13068-022-02155-5)
Supplement: Supplementary file 2 — Additional file 2: Table S1. List of DEGs detected in the WT ZS11after the waterlogging treatment. Table S2. List of DEGs detected in the am mutant after the waterlogging treatment. Table S3. Differential expression of subclusters 1–5 in the am mutant. Table S4. Differential expression of subclusters 1–6 in the WT. Table S5. All the up- and downregulated DEGs with GO annotations in the am mutant. Table S6. All the up- and downregulated DEGs with GO annotations in the WT. Table S7. KEGG pathway enrichment of the DEGs in the WT. Table S8. KEGG pathway enrichment of the DEGs in the am mutant. Table S9. The DEG enrichment in the phenylalanine biosynthetic and metabolic pathways. Table S10. A list of differentially expressed TFs in the WT. Table S11. A list of differentially expressed TFs in the am mutant. Table S12. The DEG enrichment in plant hormone signal transduction pathways. Table S13. New transcript predictions as assessed by RNA-seq. Table S14. Primers used for qPCR validation of the selected DEGs. [file 13068_2022_2155_MOESM2_ESM.zip › Table S1. ZS11CK-vs-ZS11WL.total.DEG_ESM.xlsx]

## Sheet: Z11W-vs-Z11C.total.DEG
GeneID	NewID	Length	Z11W_expression	Z11C_expression	logFC	Pvalue	FDR	NR_def	GO_ID	GO_term	KO_ID	KO_gene	Hyperlink	KEGG Pathway	Pathway ID	Kog_Annotation	Swiss-Prot_Id	Swiss-Prot_Annotation
106445986	BnaA03T0369400ZS	2062	0.05	182.09	11.6043	1.53e-25	8.57e-21	PREDICTED: isocitrate lyase [Brassica oleracea var. oleracea]	GO:0006097;GO:0008152;GO:0003824;GO:0005777;GO:0004451;GO:0006099;GO:0016829;GO:0009514;GO:0019752;GO:0046872	glyoxylate cycle;metabolic process;catalytic activity;peroxisome;isocitrate lyase activity;tricarboxylic acid cycle;lyase activity;glyoxysome;carboxylic acid metabolic process;metal ion binding	K01637	E4.1.3.1,aceA	http://www.genome.jp/dbget-bin/www_bget?ko:K01637	Glyoxylate and dicarboxylate metabolism;Carbon metabolism	ko00630,ko01200	KOG1260(C)(Isocitrate lyase)	gnl|BL_ORD_ID|262366	sp|P25248|ACEA_BRANA Isocitrate lyase OS=Brassica napus PE=2 SV=1
106389063	BnaA03T0369400ZS	2066	0.27	164.81	9.07131	3.85e-21	1.08e-16	Short=ICL; AltName: Full=Isocitratsysase; AltName: Full=Isocitrase;RecName: Full=Isocitrate lyase	GO:0006097;GO:0008152;GO:0003824;GO:0005777;GO:0004451;GO:0006099;GO:0016829;GO:0009514;GO:0019752;GO:0046872	glyoxylate cycle;metabolic process;catalytic activity;peroxisome;isocitrate lyase activity;tricarboxylic acid cycle;lyase activity;glyoxysome;carboxylic acid metabolic process;metal ion binding	K01637	E4.1.3.1,aceA	http://www.genome.jp/dbget-bin/www_bget?ko:K01637	Glyoxylate and dicarboxylate metabolism;Carbon metabolism	ko00630,ko01200	KOG1260(C)(Isocitrate lyase)	gnl|BL_ORD_ID|262366	sp|P25248|ACEA_BRANA Isocitrate lyase OS=Brassica napus PE=2 SV=1
XLOC_017357	#N/A	1210	68.02	0.05	-10.4918	9.08e-20	1.7e-15	PREDICTED: uncharacterized protein LOC106379058 [Brassica napus]	-	-	-	-	-	-	-	-	gnl|BL_ORD_ID|184090	sp|P0C2F6|RNHX1_ARATH Putative ribonuclease H protein At1g65750 OS=Arabidopsis thaliana GN=At1g65750 PE=3 SV=1
106387818	BnaA10T0184800ZS	3270	14.18	0	-12.9623	6.1e-19	6.05e-15	PREDICTED: uncharacterized protein LOC106371850 [Brassica napus]	GO:0016787;GO:0006154;GO:0009611;GO:0006148;GO:0048046;GO:0005829;GO:0047622;GO:0047724;GO:0009753;GO:0005618	hydrolase activity;adenosine catabolic process;response to wounding;inosine catabolic process;apoplast;cytosol;adenosine nucleosidase activity;inosine nucleosidase activity;response to jasmonic acid;cell wall	-	-	-	-	-	KOG2938(F)(Predicted inosine-uridine preferring nucleoside hydrolase)	gnl|BL_ORD_ID|443322	sp|B7MFR7|RIHA_ECO45 Pyrimidine-specific ribonucleoside hydrolase RihA OS=Escherichia coli O45:K1 (strain S88 / ExPEC) GN=rihA PE=3 SV=1
106440450	BnaC02T0368500ZS	1063	91.51	0.15	-9.21683	6.18e-19	6.05e-15	PREDICTED: chlorophyll a-b binding protein CP26, chloroplastic-like [Brassica napus]	GO:0016020;GO:0009535;GO:0018298;GO:0009765;GO:0015979;GO:0016021;GO:0016168;GO:0009507;GO:0009579;GO:0046872;GO:0009522	membrane;chloroplast thylakoid membrane;protein-chromophore linkage;photosynthesis, light harvesting;photosynthesis;integral component of membrane;chlorophyll binding;chloroplast;thylakoid;metal ion binding;photosystem I	K08916	LHCB5	http://www.genome.jp/dbget-bin/www_bget?ko:K08916	Photosynthesis - antenna proteins	ko00196	-	gnl|BL_ORD_ID|313714	sp|Q9XF89|CB5_ARATH Chlorophyll a-b binding protein CP26, chloroplastic OS=Arabidopsis thaliana GN=LHCB5 PE=1 SV=1
106361414	BnaA08T0185900ZS	1399.5	0	40.37	12.9514	6.47e-19	6.05e-15	PREDICTED: cysteine proteinase COT44-like isoform X2 [Brassica napus];PREDICTED: cysteine proteinase COT44-like isoform X1 [Brassica rapa]	GO:0008233;GO:0016787;GO:0008234;GO:0006508	peptidase activity;hydrolase activity;cysteine-type peptidase activity;proteolysis	K01365	CTSL	http://www.genome.jp/dbget-bin/www_bget?ko:K01365	Apoptosis;Autophagy - animal;Lysosome;Phagosome;Antigen processing and presentation	ko04210,ko04140,ko04142,ko04145,ko04612	KOG1543(O)(Cysteine proteinase Cathepsin L)	gnl|BL_ORD_ID|155119	sp|Q94B08|RDL1_ARATH Germination-specific cysteine protease 1 OS=Arabidopsis thaliana GN=GCP1 PE=2 SV=2
106357232	BnaA07T0336800ZS	690	0.2	149.44	9.30197	1.18e-18	9.42e-15	PREDICTED: uncharacterized protein LOC103831799 [Brassica rapa]	-	-	-	-	-	-	-	-	-	-
106431057	BnaA08T0271000ZS	2132	0	22.29	12.7993	1.83e-18	1.28e-14	PREDICTED: transmembrane 9 superfamily member 2 [Brassica rapa]	GO:0016020;GO:0005768;GO:0010008;GO:0000139;GO:0016021;GO:0006810;GO:0005802;GO:0005794	membrane;endosome;endosome membrane;Golgi membrane;integral component of membrane;transport;trans-Golgi network;Golgi apparatus	-	-	-	-	-	KOG1278(U)(Endosomal membrane proteins, EMP70)	gnl|BL_ORD_ID|218921	sp|Q940S0|TMN2_ARATH Transmembrane 9 superfamily member 2 OS=Arabidopsis thaliana GN=TMN2 PE=2 SV=1
106360773	#N/A	1465	0.26	93.71	8.32004	3.86e-18	2.38e-14	-	-	-	-	-	-	-	-	-	-	-
106391405	BnaC07T0316300ZS.1	4227	8.85	0	-12.6776	4.24e-18	2.38e-14	PREDICTED: ABC transporter B family member 19-like [Brassica napus]	GO:0016020;GO:0016887;GO:0005524;GO:0000166;GO:0016021;GO:0006810;GO:0055085;GO:0042626	membrane;ATPase activity;ATP binding;nucleotide binding;integral component of membrane;transport;transmembrane transport;ATPase activity, coupled to transmembrane movement of substances	K05658	ABCB1	http://www.genome.jp/dbget-bin/www_bget?ko:K05658	ABC transporters;Bile secretion	ko02010,ko04976	KOG0055(Q)(Multidrug/pheromone exporter, ABC superfamily)	gnl|BL_ORD_ID|261268	sp|Q9LJX0|AB19B_ARATH ABC transporter B family member 19 OS=Arabidopsis thaliana GN=ABCB19 PE=1 SV=1
106429774	BnaC05T0198900ZS	666	0	88.68	12.6412	5.41e-18	2.76e-14	hypothetical protein CARUB_v10010544mg, partial [Capsella rubella]	GO:0009055;GO:0020037;GO:0055114;GO:0005739;GO:0046872;GO:0070469	electron carrier activity;heme binding;oxidation-reduction process;mitochondrion;metal ion binding;respiratory chain	K08738	CYC	http://www.genome.jp/dbget-bin/www_bget?ko:K08738	Apoptosis;Apoptosis - fly;Apoptosis - multiple species;p53 signaling pathway;Two-component system;Sulfur metabolism	ko04210,ko04214,ko04215,ko04115,ko02020,ko00920	KOG3453(C)(Cytochrome c)	gnl|BL_ORD_ID|341375	sp|P62772|CYC_BRANA Cytochrome c OS=Brassica napus PE=1 SV=1
106371850	BnaA10T0184800ZS	3276	0.01	15.51	9.7106	6.66e-18	3.11e-14	PREDICTED: uncharacterized protein LOC106371850 [Brassica napus]	GO:0016787;GO:0006154;GO:0009611;GO:0006148;GO:0048046;GO:0005829;GO:0047622;GO:0047724;GO:0009753;GO:0005618	hydrolase activity;adenosine catabolic process;response to wounding;inosine catabolic process;apoplast;cytosol;adenosine nucleosidase activity;inosine nucleosidase activity;response to jasmonic acid;cell wall	-	-	-	-	-	KOG2938(F)(Predicted inosine-uridine preferring nucleoside hydrolase)	gnl|BL_ORD_ID|443322	sp|B7MFR7|RIHA_ECO45 Pyrimidine-specific ribonucleoside hydrolase RihA OS=Escherichia coli O45:K1 (strain S88 / ExPEC) GN=rihA PE=3 SV=1
106452827	BnaC05T0505100ZS	1662	22.92	0	-12.5667	8.97e-18	3.71e-14	PREDICTED: oxysterol-binding protein-related protein 3B isoform X2 [Brassica napus];PREDICTED: oxysterol-binding protein-related protein 3B-like [Brassica napus]	-	-	-	-	-	-	-	KOG1737(I)(Oxysterol-binding protein)	gnl|BL_ORD_ID|428916	sp|Q9SR33|ORP3B_ARATH Oxysterol-binding protein-related protein 3B OS=Arabidopsis thaliana GN=ORP3B PE=2 SV=1
106439648	#N/A	2081	0.05	29.65	9.00052	9.27e-18	3.71e-14	BnaA03g36420D [Brassica napus]	GO:0008152;GO:0003824;GO:0004451;GO:0016829;GO:0019752	metabolic process;catalytic activity;isocitrate lyase activity;lyase activity;carboxylic acid metabolic process	K01637	E4.1.3.1,aceA	http://www.genome.jp/dbget-bin/www_bget?ko:K01637	Glyoxylate and dicarboxylate metabolism;Carbon metabolism	ko00630,ko01200	KOG1260(C)(Isocitrate lyase)	gnl|BL_ORD_ID|262366	sp|P25248|ACEA_BRANA Isocitrate lyase OS=Brassica napus PE=2 SV=1
106354394	BnaA07T0346100ZS	2136	15.32	0	-12.3996	2.8e-17	9.85e-14	PREDICTED: UPF0496 protein 1-like [Brassica napus]	-	-	-	-	-	-	-	-	-	-
106428380	BnaC01T0140000ZS	872	45.44	0	-12.3928	2.93e-17	9.85e-14	PREDICTED: oxygen-evolving enhancer protein 3-1, chloroplastic-like [Brassica napus]	GO:0019898;GO:0009654;GO:0015979;GO:0009523;GO:0005509	extrinsic component of membrane;photosystem II oxygen evolving complex;photosynthesis;photosystem II;calcium ion binding	K08901	psbQ	http://www.genome.jp/dbget-bin/www_bget?ko:K08901	Photosynthesis	ko00195	-	gnl|BL_ORD_ID|142125	sp|Q9XFT3|PSBQ1_ARATH Oxygen-evolving enhancer protein 3-1, chloroplastic OS=Arabidopsis thaliana GN=PSBQ1 PE=1 SV=3
106395615	BnaC04T0002100ZS	741	0.12	80.46	9.48619	3.06e-17	9.85e-14	PREDICTED: REF/SRPP-like protein At2g47780 [Brassica oleracea var. oleracea]	-	-	-	-	-	-	-	-	gnl|BL_ORD_ID|529142	sp|O82246|Y2778_ARATH REF/SRPP-like protein At2g47780 OS=Arabidopsis thaliana GN=At2g47780 PE=2 SV=1
106439437	BnaA01T0016300ZS	1396	0	27.21	12.3761	3.24e-17	9.85e-14	PREDICTED: cysteine proteinase COT44-like [Brassica napus]	GO:0008233;GO:0016787;GO:0008234;GO:0006508	peptidase activity;hydrolase activity;cysteine-type peptidase activity;proteolysis	K01365	CTSL	http://www.genome.jp/dbget-bin/www_bget?ko:K01365	Apoptosis;Autophagy - animal;Lysosome;Phagosome;Antigen processing and presentation	ko04210,ko04140,ko04142,ko04145,ko04612	KOG1543(O)(Cysteine proteinase Cathepsin L)	gnl|BL_ORD_ID|341611	sp|P25251|CYSP4_BRANA Cysteine proteinase COT44 (Fragment) OS=Brassica napus PE=2 SV=1
106346001	BnaC03T0143100ZS	663	66.65	0	-12.3744	3.34e-17	9.85e-14	PREDICTED: CASP-like protein 2D1 [Brassica napus]	GO:0016020;GO:0005747;GO:0008137;GO:0016021;GO:0045333;GO:0005886;GO:0005634	membrane;mitochondrial respiratory chain complex I;NADH dehydrogenase (ubiquinone) activity;integral component of membrane;cellular respiration;plasma membrane;nucleus	-	-	-	-	-	-	gnl|BL_ORD_ID|338227	sp|Q9FFT2|CSPLX_ARATH CASP-like protein 2D1 OS=Arabidopsis thaliana GN=At5g54980 PE=2 SV=1
106449521	BnaC09T0491300ZS	1024	33.56	0	-12.2639	7.08e-17	1.98e-13	PREDICTED: uncharacterized protein LOC106449521 [Brassica napus]	-	-	-	-	-	-	-	-	-	-
106415955	BnaC08T0246600ZS	889	0.01	43.81	12.2319	8.73e-17	2.33e-13	PREDICTED: 60S ribosomal protein L6-1-like [Brassica napus]	GO:0003735;GO:0005622;GO:0006412;GO:0005840	structural constituent of ribosome;intracellular;translation;ribosome	K02934	RP-L6e,RPL6	http://www.genome.jp/dbget-bin/www_bget?ko:K02934	Ribosome	ko03010	KOG1694(J)(60s ribosomal protein L6)	gnl|BL_ORD_ID|171436	sp|Q9FZ76|RL61_ARATH 60S ribosomal protein L6-1 OS=Arabidopsis thaliana GN=RPL6A PE=2 SV=1
106415050	BnaC03T0544700ZS	914	0	41.95	12.2228	9.17e-17	2.34e-13	PREDICTED: nucleoside diphosphate kinase II, chloroplastic-like [Brassica napus]	GO:0016310;GO:0006165;GO:0006241;GO:0016301;GO:0016740;GO:0006183;GO:0005524;GO:0004550;GO:0000166;GO:0006228	phosphorylation;nucleoside diphosphate phosphorylation;CTP biosynthetic process;kinase activity;transferase activity;GTP biosynthetic process;ATP binding;nucleoside diphosphate kinase activity;nucleotide binding;UTP biosynthetic process	K00940	ndk,NME	http://www.genome.jp/dbget-bin/www_bget?ko:K00940	MAPK signaling pathway - plant;Purine metabolism;Pyrimidine metabolism	ko04016,ko00230,ko00240	KOG0888(F)(Nucleoside diphosphate kinase)	gnl|BL_ORD_ID|110892	sp|O64903|NDK2_ARATH Nucleoside diphosphate kinase II, chloroplastic OS=Arabidopsis thaliana GN=NDPK2 PE=1 SV=2
106420497	BnaA03T0528400ZS	1867	0.06	25.72	8.61744	1.25e-16	3.05e-13	PREDICTED: monogalactosyldiacylglycerol synthase 1, chloroplastic-like [Brassica napus]	GO:0009247;GO:0016758	glycolipid biosynthetic process;transferase activity, transferring hexosyl groups	K03715	E2.4.1.46	http://www.genome.jp/dbget-bin/www_bget?ko:K03715	Glycerolipid metabolism	ko00561	-	gnl|BL_ORD_ID|86666	sp|O81770|MGDG1_ARATH Monogalactosyldiacylglycerol synthase 1, chloroplastic OS=Arabidopsis thaliana GN=MGD1 PE=1 SV=1
106402150	BnaC07T0385800ZS	678	45.91	0	-11.8867	9.03e-16	2.11e-12	60S ribosomal protein L26-1, partial [Noccaea caerulescens]	GO:0003735;GO:0005622;GO:0006412;GO:0005840;GO:0015934	structural constituent of ribosome;intracellular;translation;ribosome;large ribosomal subunit	K02898	RP-L26e,RPL26	http://www.genome.jp/dbget-bin/www_bget?ko:K02898	Ribosome	ko03010	KOG3401(J)(60S ribosomal protein L26)	gnl|BL_ORD_ID|455998	sp|P51414|RL261_ARATH 60S ribosomal protein L26-1 OS=Arabidopsis thaliana GN=RPL26A PE=2 SV=2
106445898	#N/A	2075.89	0	12.49	11.8623	1.04e-15	2.34e-12	PREDICTED: uncharacterized protein LOC108871637 [Brassica rapa];BnaCnng56170D [Brassica napus]	-	-	K07466	RFA1,RPA1,rpa	http://www.genome.jp/dbget-bin/www_bget?ko:K07466	DNA replication;Fanconi anemia pathway;Homologous recombination;Mismatch repair;Nucleotide excision repair	ko03030,ko03460,ko03440,ko03430,ko03420	-	-	-
106446268	BnaC04T0414300ZS	846	32.31	0	-11.8406	1.23e-15	2.66e-12	BnaCnng11230D [Brassica napus]	-	-	K02947	RP-S10e,RPS10	http://www.genome.jp/dbget-bin/www_bget?ko:K02947	Ribosome	ko03010	KOG3344(J)(40s ribosomal protein s10)	gnl|BL_ORD_ID|190965	sp|Q9FFS8|RS102_ARATH 40S ribosomal protein S10-2 OS=Arabidopsis thaliana GN=RPS10B PE=2 SV=1
106396217	BnaC04T0070500ZS	1647.7	0	15.06	11.8086	1.5e-15	3e-12	PREDICTED: ribulose bisphosphate carboxylase/oxygenase activase, chloroplastic-like isoform X1 [Brassica napus]	GO:0005524	ATP binding	-	-	-	-	-	KOG0651(O)(26S proteasome regulatory complex, ATPase RPT4)	gnl|BL_ORD_ID|158848	sp|P10896|RCA_ARATH Ribulose bisphosphate carboxylase/oxygenase activase, chloroplastic OS=Arabidopsis thaliana GN=RCA PE=1 SV=2
106424075	BnaA02T0014300ZS	1913	0.15	34.26	7.54135	1.55e-15	3e-12	PREDICTED: malate synthase, glyoxysomal [Brassica napus]	GO:0006097;GO:0005737;GO:0003824;GO:0016740;GO:0005777;GO:0006099;GO:0009514;GO:0005634;GO:0004474	glyoxylate cycle;cytoplasm;catalytic activity;transferase activity;peroxisome;tricarboxylic acid cycle;glyoxysome;nucleus;malate synthase activity	K01638	aceB,glcB	http://www.genome.jp/dbget-bin/www_bget?ko:K01638	Glyoxylate and dicarboxylate metabolism;Pyruvate metabolism;Carbon metabolism	ko00630,ko00620,ko01200	-	gnl|BL_ORD_ID|86111	sp|P13244|MASY_BRANA Malate synthase, glyoxysomal OS=Brassica napus PE=2 SV=1
106425327	#N/A	1913	0.15	34.26	7.54135	1.55e-15	3e-12	PREDICTED: malate synthase, glyoxysomal [Brassica napus]	GO:0006097;GO:0005737;GO:0003824;GO:0016740;GO:0005777;GO:0006099;GO:0009514;GO:0005634;GO:0004474	glyoxylate cycle;cytoplasm;catalytic activity;transferase activity;peroxisome;tricarboxylic acid cycle;glyoxysome;nucleus;malate synthase activity	K01638	aceB,glcB	http://www.genome.jp/dbget-bin/www_bget?ko:K01638	Glyoxylate and dicarboxylate metabolism;Pyruvate metabolism;Carbon metabolism	ko00630,ko00620,ko01200	-	gnl|BL_ORD_ID|86111	sp|P13244|MASY_BRANA Malate synthase, glyoxysomal OS=Brassica napus PE=2 SV=1
106442942	#N/A	1199	19.33	0	-11.758	2.13e-15	3.98e-12	PREDICTED: mediator of RNA polymerase II transcription subunit 36a [Brassica rapa]	GO:0008168;GO:0006364;GO:0003723;GO:0008033	methyltransferase activity;rRNA processing;RNA binding;tRNA processing	K14563	NOP1,FBL	http://www.genome.jp/dbget-bin/www_bget?ko:K14563	Ribosome biogenesis in eukaryotes	ko03008	KOG1596(A)(Fibrillarin and related nucleolar RNA-binding proteins)	gnl|BL_ORD_ID|90167	sp|Q94AH9|MD36A_ARATH Mediator of RNA polymerase II transcription subunit 36a OS=Arabidopsis thaliana GN=MED36A PE=1 SV=2
106429960	BnaC02T0059500ZS	1519	14.45	0	-11.7509	2.23e-15	4.03e-12	PREDICTED: mitochondrial phosphate carrier protein 3, mitochondrial-like [Brassica oleracea var. oleracea]	GO:0016020;GO:0016021;GO:0006810	membrane;integral component of membrane;transport	K15102	SLC25A3,PHC,PIC	http://www.genome.jp/dbget-bin/www_bget?ko:K15102	-	-	KOG0767(C)(Mitochondrial phosphate carrier protein)	gnl|BL_ORD_ID|99389	sp|Q9FMU6|MPCP3_ARATH Mitochondrial phosphate carrier protein 3, mitochondrial OS=Arabidopsis thaliana GN=MPT3 PE=1 SV=1
106450411	BnaA05T0001900ZS	774	0.22	60.48	7.68543	6.69e-15	1.17e-11	PREDICTED: REF/SRPP-like protein At2g47780 [Brassica napus]	-	-	-	-	-	-	-	-	gnl|BL_ORD_ID|529142	sp|O82246|Y2778_ARATH REF/SRPP-like protein At2g47780 OS=Arabidopsis thaliana GN=At2g47780 PE=2 SV=1
106431495	BnaC03T0320400ZS	865	26.09	0	-11.577	7.16e-15	1.22e-11	PREDICTED: U1 small nuclear ribonucleoprotein C-like [Brassica napus]	GO:0005685;GO:0030619;GO:0003729;GO:0000398;GO:0000395;GO:0071004;GO:0000243;GO:0003723;GO:0008270;GO:0005634;GO:0003676;GO:0046872;GO:0030529;GO:0000387	U1 snRNP;U1 snRNA binding;mRNA binding;mRNA splicing, via spliceosome;mRNA 5'-splice site recognition;U2-type prespliceosome;commitment complex;RNA binding;zinc ion binding;nucleus;nucleic acid binding;metal ion binding;intracellular ribonucleoprotein complex;spliceosomal snRNP assembly	K11095	SNRPC	http://www.genome.jp/dbget-bin/www_bget?ko:K11095	Spliceosome	ko03040	KOG3454(A)(U1 snRNP-specific protein C)	gnl|BL_ORD_ID|478926	sp|Q56XE4|RU1C_ARATH U1 small nuclear ribonucleoprotein C OS=Arabidopsis thaliana GN=At4g03120 PE=2 SV=1
106415865	BnaC06T0069900ZS	1217	0	18.18	11.5535	8.34e-15	1.38e-11	PREDICTED: caffeoylshikimate esterase [Brassica oleracea var. oleracea]	GO:0016020;GO:0005783;GO:0016787;GO:0009506;GO:0090430;GO:0010043;GO:0006979;GO:0004622;GO:0046686;GO:0006629;GO:0009809;GO:0005886;GO:0009507;GO:0042542;GO:0003846;GO:0005794	membrane;endoplasmic reticulum;hydrolase activity;plasmodesma;caffeoyl-CoA: alcohol caffeoyl transferase activity;response to zinc ion;response to oxidative stress;lysophospholipase activity;response to cadmium ion;lipid metabolic process;lignin biosynthetic process;plasma membrane;chloroplast;response to hydrogen peroxide;2-acylglycerol O-acyltransferase activity;Golgi apparatus	K18368	CSE	http://www.genome.jp/dbget-bin/www_bget?ko:K18368	Phenylpropanoid biosynthesis	ko00940	KOG1455(I)(Lysophospholipase)	gnl|BL_ORD_ID|340948	sp|Q9C942|CSE_ARATH Caffeoylshikimate esterase OS=Arabidopsis thaliana GN=CSE PE=1 SV=1
106359211	BnaA01T0142900ZS	2318	0	8.46	11.539	9.25e-15	1.48e-11	PREDICTED: uncharacterized protein LOC106359211 [Brassica napus]	GO:0008270	zinc ion binding	K17987	NBR1	http://www.genome.jp/dbget-bin/www_bget?ko:K17987	Mitophagy - animal	ko04137	-	gnl|BL_ORD_ID|109396	sp|Q9SB64|NBR1_ARATH Protein NBR1 homolog OS=Arabidopsis thaliana GN=NBR1 PE=1 SV=1
106389521	BnaA07T0369400ZS	1449	0	14.1	11.4944	1.24e-14	1.92e-11	PREDICTED: UDP-galactose transporter 1 [Brassica oleracea var. oleracea]	GO:0016020;GO:0072334;GO:0008643;GO:0005459;GO:0005457;GO:0016021;GO:0005886;GO:0006810;GO:0015786;GO:0015783;GO:0005794;GO:0005460;GO:0008514	membrane;UDP-galactose transmembrane transport;carbohydrate transport;UDP-galactose transmembrane transporter activity;GDP-fucose transmembrane transporter activity;integral component of membrane;plasma membrane;transport;UDP-glucose transport;GDP-fucose transport;Golgi apparatus;UDP-glucose transmembrane transporter activity;organic anion transmembrane transporter activity	-	-	-	-	-	KOG1441(GE)(Glucose-6-phosphate/phosphate and phosphoenolpyruvate/phosphate antiporter)	gnl|BL_ORD_ID|232574	sp|Q9C521|UGAL1_ARATH UDP-galactose transporter 1 OS=Arabidopsis thaliana GN=UDP-GALT1 PE=2 SV=1
106438857	BnaC03T0320400ZS	863	0	27.09	11.4792	1.38e-14	2.08e-11	PREDICTED: U1 small nuclear ribonucleoprotein C-like [Brassica napus]	GO:0005685;GO:0030619;GO:0003729;GO:0000398;GO:0000395;GO:0071004;GO:0000243;GO:0003723;GO:0008270;GO:0005634;GO:0003676;GO:0046872;GO:0030529;GO:0000387	U1 snRNP;U1 snRNA binding;mRNA binding;mRNA splicing, via spliceosome;mRNA 5'-splice site recognition;U2-type prespliceosome;commitment complex;RNA binding;zinc ion binding;nucleus;nucleic acid binding;metal ion binding;intracellular ribonucleoprotein complex;spliceosomal snRNP assembly	K11095	SNRPC	http://www.genome.jp/dbget-bin/www_bget?ko:K11095	Spliceosome	ko03040	KOG3454(A)(U1 snRNP-specific protein C)	gnl|BL_ORD_ID|478926	sp|Q56XE4|RU1C_ARATH U1 small nuclear ribonucleoprotein C OS=Arabidopsis thaliana GN=At4g03120 PE=2 SV=1
106422507	BnaC05T0423600ZS	2020	8.48	0	-11.4555	1.62e-14	2.39e-11	PREDICTED: outer envelope protein 64, chloroplastic [Brassica napus]	GO:0016020;GO:0016021;GO:0016884	membrane;integral component of membrane;carbon-nitrogen ligase activity, with glutamine as amido-N-donor	-	-	-	-	-	KOG0548(O)(Molecular co-chaperone STI1)	gnl|BL_ORD_ID|425288	sp|Q9LVH5|OE64C_ARATH Outer envelope protein 64, chloroplastic OS=Arabidopsis thaliana GN=OEP64 PE=1 SV=1
106419079	#N/A	1860.19	22.39	0.2	-6.96927	2.25e-14	3.23e-11	BnaCnng45490D [Brassica napus]	-	-	-	-	-	-	-	-	gnl|BL_ORD_ID|515838	sp|Q9XH75|TATB_ARATH Sec-independent protein translocase protein TATB, chloroplastic OS=Arabidopsis thaliana GN=TATB PE=1 SV=1
106385992	BnaA02T0226700ZS	1409	0	13.14	11.3433	3.4e-14	4.76e-11	PREDICTED: caffeic acid 3-O-methyltransferase [Brassica napus]	GO:0008168;GO:0046983;GO:0008171;GO:0032259;GO:0016740	methyltransferase activity;protein dimerization activity;O-methyltransferase activity;methylation;transferase activity	K13066	E2.1.1.68,COMT	http://www.genome.jp/dbget-bin/www_bget?ko:K13066	Phenylpropanoid biosynthesis	ko00940	-	gnl|BL_ORD_ID|58119	sp|Q9LPU5|IGMT1_ARATH Indole glucosinolate O-methyltransferase 1 OS=Arabidopsis thaliana GN=IGMT1 PE=1 SV=1
106437582	BnaA03T0147900ZS	1335	12.63	0	-11.3324	3.71e-14	4.95e-11	PREDICTED: uncharacterized protein LOC106437582 [Brassica napus]	-	-	-	-	-	-	-	-	-	-
106396645	BnaC01T0178900ZS	1599.84	0	11.16	11.3264	3.71e-14	4.95e-11	PREDICTED: CBL-interacting serine/threonine-protein kinase 8-like [Brassica napus]	GO:0016310;GO:0004672;GO:0007165;GO:0016301;GO:0006468;GO:0010167;GO:0048364;GO:0046777;GO:0016740;GO:0005524;GO:0000166;GO:0005886;GO:0004674	phosphorylation;protein kinase activity;signal transduction;kinase activity;protein phosphorylation;response to nitrate;root development;protein autophosphorylation;transferase activity;ATP binding;nucleotide binding;plasma membrane;protein serine/threonine kinase activity	-	-	-	-	-	-	gnl|BL_ORD_ID|325541	sp|Q9STV4|CIPK8_ARATH CBL-interacting serine/threonine-protein kinase 8 OS=Arabidopsis thaliana GN=CIPK8 PE=1 SV=1
106421304	BnaC09T0453300ZS	737	0	29.85	11.292	4.73e-14	6.16e-11	Calmodulin-related protein, partial [Anthurium amnicola]	-	-	K02183	CALM	http://www.genome.jp/dbget-bin/www_bget?ko:K02183	Oocyte meiosis;Apelin signaling pathway;Calcium signaling pathway;MAPK signaling pathway - plant;Phosphatidylinositol signaling system;Rap1 signaling pathway;Ras signaling pathway;cAMP signaling pathway;cGMP - PKG signaling pathway;Adrenergic signaling in cardiomyocytes;Vascular smooth muscle contraction;Gastric acid secretion;Salivary secretion;Aldosterone synthesis and secretion;Estrogen signal…	ko04114,ko04371,ko04020,ko04016,ko04070,ko04015,ko04014,ko04024,ko04022,ko04261,ko04270,ko04971,ko04970,ko04925,ko04915,ko04922,ko04912,ko04910,ko04916,ko04921,ko04924,ko04713,ko04626,ko04728,ko04720,ko04722,ko04750,ko04740,ko04744,ko04745	KOG0027(T)(Calmodulin and related proteins (EF-Hand superfamily))	gnl|BL_ORD_ID|307490	sp|P93087|CALM_CAPAN Calmodulin OS=Capsicum annuum GN=CCM1 PE=2 SV=3
106431889	BnaA06T0304700ZS	2022	7.44	0	-11.2692	5.51e-14	7.02e-11	BnaA06g24420D [Brassica napus]	-	-	-	-	-	-	-	-	-	-
106446308	BnaC04T0414300ZS	845	0.15	35.85	7.67054	7.38e-14	9.2e-11	BnaCnng11230D [Brassica napus]	-	-	K02947	RP-S10e,RPS10	http://www.genome.jp/dbget-bin/www_bget?ko:K02947	Ribosome	ko03010	KOG3344(J)(40s ribosomal protein s10)	gnl|BL_ORD_ID|190965	sp|Q9FFS8|RS102_ARATH 40S ribosomal protein S10-2 OS=Arabidopsis thaliana GN=RPS10B PE=2 SV=1
106433884	BnaA03T0078200ZS	1941	7.46	0	-11.2083	8.32e-14	1.01e-10	PREDICTED: inositol phosphorylceramide glucuronosyltransferase 1 [Brassica napus]	GO:0016020;GO:0016740;GO:0016021;GO:0016757	membrane;transferase activity;integral component of membrane;transferase activity, transferring glycosyl groups	-	-	-	-	-	KOG1950(G)(Glycosyl transferase, family 8 - glycogenin)	gnl|BL_ORD_ID|28708	sp|Q8GWB7|GUX6_ARATH Inositol phosphorylceramide glucuronosyltransferase 1 OS=Arabidopsis thaliana GN=IPUT1 PE=1 SV=1
106437584	BnaA03T0147900ZS	1330	0	12.78	11.2024	8.59e-14	1.02e-10	PREDICTED: uncharacterized protein LOC106437582 [Brassica napus]	-	-	-	-	-	-	-	-	-	-
106414984	BnaA03T0259900ZS	1965	0	7.96	11.1838	9.79e-14	1.14e-10	PREDICTED: uncharacterized protein LOC106414984 [Brassica napus]	GO:0005739;GO:0046872	mitochondrion;metal ion binding	-	-	-	-	-	-	-	-
106412564	Bnascaffold0027T0016700ZS	1848	7.39	0	-11.1117	1.57e-13	1.79e-10	PREDICTED: cytochrome P450 81E8-like [Brassica napus]	GO:0016020;GO:0020037;GO:0004497;GO:0005506;GO:0055114;GO:0016705;GO:0016021;GO:0016491;GO:0046872	membrane;heme binding;monooxygenase activity;iron ion binding;oxidation-reduction process;oxidoreductase activity, acting on paired donors, with incorporation or reduction of molecular oxygen;integral component of membrane;oxidoreductase activity;metal ion binding	-	-	-	-	-	-	gnl|BL_ORD_ID|307323	sp|Q6WNQ8|C81E8_MEDTR Cytochrome P450 81E8 OS=Medicago truncatula GN=CYP81E8 PE=2 SV=1
106347101	BnaC01T0192100ZS	1195	0.03	17.44	8.21094	1.6e-13	1.8e-10	PREDICTED: mediator of RNA polymerase II transcription subunit 36a [Brassica rapa]	GO:0008168;GO:0006364;GO:0003723;GO:0008033	methyltransferase activity;rRNA processing;RNA binding;tRNA processing	K14563	NOP1,FBL	http://www.genome.jp/dbget-bin/www_bget?ko:K14563	Ribosome biogenesis in eukaryotes	ko03008	KOG1596(A)(Fibrillarin and related nucleolar RNA-binding proteins)	gnl|BL_ORD_ID|90167	sp|Q94AH9|MD36A_ARATH Mediator of RNA polymerase II transcription subunit 36a OS=Arabidopsis thaliana GN=MED36A PE=1 SV=2
106429454	BnaA09T0602100ZS	1781	17.32	0.15	-7.00274	1.65e-13	1.81e-10	PREDICTED: synaptotagmin-1 [Brassica rapa]	GO:0016020;GO:0008289;GO:0016021	membrane;lipid binding;integral component of membrane	-	-	-	-	-	KOG1012(R)(Ca2+-dependent lipid-binding protein CLB1/vesicle protein vp115/Granuphilin A, contains C2 domain)	gnl|BL_ORD_ID|493678	sp|Q9SKR2|SYT1_ARATH Synaptotagmin-1 OS=Arabidopsis thaliana GN=SYT1 PE=1 SV=2
106348118	BnaA06T0304700ZS	2010	0	7.29	11.092	1.74e-13	1.87e-10	BnaA06g24420D [Brassica napus]	-	-	-	-	-	-	-	-	-	-
106412563	Bnascaffold0027T0016700ZS	1836	0	8.03	11.082	1.86e-13	1.97e-10	PREDICTED: cytochrome P450 81E8-like [Brassica napus]	GO:0016020;GO:0020037;GO:0004497;GO:0005506;GO:0055114;GO:0016705;GO:0016021;GO:0016491;GO:0046872	membrane;heme binding;monooxygenase activity;iron ion binding;oxidation-reduction process;oxidoreductase activity, acting on paired donors, with incorporation or reduction of molecular oxygen;integral component of membrane;oxidoreductase activity;metal ion binding	-	-	-	-	-	-	gnl|BL_ORD_ID|307323	sp|Q6WNQ8|C81E8_MEDTR Cytochrome P450 81E8 OS=Medicago truncatula GN=CYP81E8 PE=2 SV=1
106428731	BnaC08T0144800ZS	2167	9.26	0.05	-7.68752	1.95e-13	2.02e-10	PREDICTED: uncharacterized protein LOC106428731 [Brassica napus]	-	-	-	-	-	-	-	-	-	-
XLOC_016384	#N/A	1536	8.94	0	-11.0781	2e-13	2.04e-10	-	-	-	-	-	-	-	-	-	-	-
106406895	#N/A	1455	9.25	0	-11.0319	2.66e-13	2.66e-10	PREDICTED: probable inactive poly [ADP-ribose] polymerase SRO2 isoform X1 [Brassica napus]	GO:0003950	NAD+ ADP-ribosyltransferase activity	-	-	-	-	-	-	gnl|BL_ORD_ID|206166	sp|Q9ZUD9|SRO2_ARATH Probable inactive poly [ADP-ribose] polymerase SRO2 OS=Arabidopsis thaliana GN=SRO2 PE=1 SV=1
106425073	BnaC03T0600600ZS	1161	11.99	0	-11.0083	3.08e-13	2.98e-10	PREDICTED: probable CCR4-associated factor 1 homolog 9 [Brassica napus]	GO:0005634;GO:0003676	nucleus;nucleic acid binding	K12581	CNOT7_8,CAF1,POP2	http://www.genome.jp/dbget-bin/www_bget?ko:K12581	RNA degradation	ko03018	KOG0304(A)(mRNA deadenylase subunit)	gnl|BL_ORD_ID|309819	sp|Q9LXM2|CAF1I_ARATH Probable CCR4-associated factor 1 homolog 9 OS=Arabidopsis thaliana GN=CAF1-9 PE=2 SV=1
106434614	BnaC07T0375500ZS	1008	0	15.79	11.0046	3.08e-13	2.98e-10	PREDICTED: protein CHAPERONE-LIKE PROTEIN OF POR1, chloroplastic-like [Brassica napus]	GO:0016020;GO:0016021	membrane;integral component of membrane	-	-	-	-	-	-	gnl|BL_ORD_ID|340388	sp|Q9FN50|CPP1_ARATH Protein CHAPERONE-LIKE PROTEIN OF POR1, chloroplastic OS=Arabidopsis thaliana GN=CPP1 PE=1 SV=1
106396863	#N/A	1960.83	0.02	9.51	8.10257	3.34e-13	3.17e-10	PREDICTED: uncharacterized protein LOC108871637 [Brassica rapa];BnaCnng56170D [Brassica napus]	-	-	K07466	RFA1,RPA1,rpa	http://www.genome.jp/dbget-bin/www_bget?ko:K07466	DNA replication;Fanconi anemia pathway;Homologous recombination;Mismatch repair;Nucleotide excision repair	ko03030,ko03460,ko03440,ko03430,ko03420	-	-	-
106371967	BnaA10T0198000ZS.2	3861	3.01	0	-10.9842	3.71e-13	3.47e-10	PREDICTED: cellulose synthase-like protein D2 [Brassica napus]	GO:0016020;GO:0016760;GO:0030244;GO:0016021	membrane;cellulose synthase (UDP-forming) activity;cellulose biosynthetic process;integral component of membrane	-	-	-	-	-	-	gnl|BL_ORD_ID|340985	sp|Q9LFL0|CSLD2_ARATH Cellulose synthase-like protein D2 OS=Arabidopsis thaliana GN=CSLD2 PE=3 SV=1
106405101	BnaC06T0396000ZS	670	1.05	100.62	6.40949	4.05e-13	3.72e-10	PREDICTED: uncharacterized protein LOC103831799 [Brassica rapa]	GO:0006979;GO:0003674	response to oxidative stress;molecular_function	-	-	-	-	-	-	-	-
106431948	BnaA04T0292600ZS	2234	5.38	0	-10.9598	4.32e-13	3.9e-10	PREDICTED: phosphatidylinositol 4-kinase gamma 4-like [Brassica napus]	GO:0016301	kinase activity	-	-	-	-	-	KOG0001(OR)(Ubiquitin and ubiquitin-like proteins)	gnl|BL_ORD_ID|432184	sp|Q9ZPY9|P4KG4_ARATH Phosphatidylinositol 4-kinase gamma 4 OS=Arabidopsis thaliana GN=PI4KG4 PE=1 SV=1
106418472	BnaC01T0472600ZS	1583	7.82	0	-10.9349	5.04e-13	4.48e-10	PREDICTED: transcription factor PCL1-like [Brassica napus]	GO:0003700;GO:0003677;GO:0006355;GO:0005634;GO:0006351	transcription factor activity, sequence-specific DNA binding;DNA binding;regulation of transcription, DNA-templated;nucleus;transcription, DNA-templated	-	-	-	-	-	-	gnl|BL_ORD_ID|413992	sp|O22210|MYBC1_ARATH Transcription factor MYBC1 OS=Arabidopsis thaliana GN=MYBC1 PE=1 SV=1
106410270	BnaA05T0405500ZS	603	50.83	0.34	-7.20135	5.15e-13	4.51e-10	PREDICTED: 60S ribosomal protein L18a-like protein, partial [Brassica napus]	GO:0016020;GO:0016021	membrane;integral component of membrane	-	-	-	-	-	-	-	-
106381176	BnaC01T0472600ZS	1579	0	8.4	10.8945	6.37e-13	5.49e-10	PREDICTED: transcription factor PCL1-like [Brassica napus]	GO:0003700;GO:0003677;GO:0006355;GO:0005634;GO:0006351	transcription factor activity, sequence-specific DNA binding;DNA binding;regulation of transcription, DNA-templated;nucleus;transcription, DNA-templated	-	-	-	-	-	-	gnl|BL_ORD_ID|413992	sp|O22210|MYBC1_ARATH Transcription factor MYBC1 OS=Arabidopsis thaliana GN=MYBC1 PE=1 SV=1
106425669	#N/A	1687.98	10.81	0.06	-7.50232	6.66e-13	5.65e-10	PREDICTED: uncharacterized protein LOC106327562 isoform X3 [Brassica oleracea var. oleracea];PREDICTED: uncharacterized protein LOC106327562 isoform X2 [Brassica oleracea var. oleracea]	GO:0009507	chloroplast	-	-	-	-	-	-	gnl|BL_ORD_ID|15201	sp|D2WL32|GLGB3_ARATH 1,4-alpha-glucan-branching enzyme 3, chloroplastic/amyloplastic OS=Arabidopsis thaliana GN=SBE3 PE=1 SV=1
106410531	BnaC07T0197900ZS	1102	0	12.74	10.8656	7.78e-13	6.51e-10	PREDICTED: probable 3-beta-hydroxysteroid-Delta(8),Delta(7)-isomerase [Brassica napus]	GO:0016020;GO:0016125;GO:0047750;GO:0016021	membrane;sterol metabolic process;cholestenol delta-isomerase activity;integral component of membrane	K01824	EBP	http://www.genome.jp/dbget-bin/www_bget?ko:K01824	Steroid biosynthesis	ko00100	-	gnl|BL_ORD_ID|374524	sp|O48962|EBP_ARATH Probable 3-beta-hydroxysteroid-Delta(8),Delta(7)-isomerase OS=Arabidopsis thaliana GN=At1g20050 PE=2 SV=1
106404175	BnaC03T0568600ZS	696	21.2	0	-10.831	9.94e-13	8.19e-10	PREDICTED: bidirectional sugar transporter SWEET11-like, partial [Brassica napus]	GO:0016020;GO:0008643;GO:0016021;GO:0006810	membrane;carbohydrate transport;integral component of membrane;transport	K15382	SLC50A,SWEET	http://www.genome.jp/dbget-bin/www_bget?ko:K15382	-	-	-	gnl|BL_ORD_ID|499889	sp|Q9SMM5|SWT11_ARATH Bidirectional sugar transporter SWEET11 OS=Arabidopsis thaliana GN=SWEET11 PE=1 SV=1
106370963	BnaA09T0019600ZS	1003	12.48	0	-10.7969	1.23e-12	9.95e-10	PREDICTED: soluble inorganic pyrophosphatase 1-like [Brassica napus]	GO:0005737;GO:0006796;GO:0000287;GO:0004427	cytoplasm;phosphate-containing compound metabolic process;magnesium ion binding;inorganic diphosphatase activity	K01507	ppa	http://www.genome.jp/dbget-bin/www_bget?ko:K01507	Oxidative phosphorylation	ko00190	KOG1626(C)(Inorganic pyrophosphatase/Nucleosome remodeling factor, subunit NURF38)	gnl|BL_ORD_ID|61977	sp|Q93V56|IPYR1_ARATH Soluble inorganic pyrophosphatase 1 OS=Arabidopsis thaliana GN=PPA1 PE=1 SV=1
106376372	BnaC04T0260500ZS	1762	0	6.87	10.7876	1.28e-12	1.02e-09	PREDICTED: xyloglucan 6-xylosyltransferase 1 [Brassica oleracea var. oleracea]	GO:0016020;GO:0000271;GO:0005515;GO:0009969;GO:0005768;GO:0010411;GO:0016740;GO:0006486;GO:0016758;GO:0048767;GO:0000139;GO:0035252;GO:0016021;GO:0005802;GO:0033843;GO:0016757;GO:0005794	membrane;polysaccharide biosynthetic process;protein binding;xyloglucan biosynthetic process;endosome;xyloglucan metabolic process;transferase activity;protein glycosylation;transferase activity, transferring hexosyl groups;root hair elongation;Golgi membrane;UDP-xylosyltransferase activity;integral component of membrane;trans-Golgi network;xyloglucan 6-xylosyltransferase activity;transferase act…	K08238	XXT	http://www.genome.jp/dbget-bin/www_bget?ko:K08238	-	-	KOG4748(GM)(Subunit of Golgi mannosyltransferase complex)	gnl|BL_ORD_ID|521423	sp|Q9LZJ3|XXT1_ARATH Xyloglucan 6-xylosyltransferase 1 OS=Arabidopsis thaliana GN=XXT1 PE=1 SV=1
106350824	BnaA06T0380700ZS	1702	8.13	0.03	-8.01584	1.62e-12	1.27e-09	PREDICTED: probable monodehydroascorbate reductase, cytoplasmic isoform 2 [Brassica napus]	GO:0016020;GO:0050660;GO:0005737;GO:0016656;GO:0009941;GO:0005778;GO:0042744;GO:0005777;GO:0055114;GO:0016021;GO:0016491	membrane;flavin adenine dinucleotide binding;cytoplasm;monodehydroascorbate reductase (NADH) activity;chloroplast envelope;peroxisomal membrane;hydrogen peroxide catabolic process;peroxisome;oxidation-reduction process;integral component of membrane;oxidoreductase activity	K08232	E1.6.5.4	http://www.genome.jp/dbget-bin/www_bget?ko:K08232	Ascorbate and aldarate metabolism	ko00053	KOG1336(R)(Monodehydroascorbate/ferredoxin reductase)	gnl|BL_ORD_ID|80796	sp|Q9LK94|MDAR4_ARATH Monodehydroascorbate reductase 4, peroxisomal OS=Arabidopsis thaliana GN=MDAR4 PE=1 SV=1
106385786	BnaC01T0287600ZS	3343	2.99	0	-10.7549	1.66e-12	1.27e-09	PREDICTED: uncharacterized protein LOC106385786 isoform X2 [Brassica napus];PREDICTED: uncharacterized protein LOC106385786 isoform X1 [Brassica napus]	GO:0035091	phosphatidylinositol binding	-	-	-	-	-	KOG1829(T)(Uncharacterized conserved protein, contains C1, PH and RUN domains)	gnl|BL_ORD_ID|360140	sp|Q6DDJ3|DFI8A_XENLA Differentially expressed in FDCP 8 homolog A OS=Xenopus laevis GN=def8-a PE=2 SV=1
106440307	BnaA03T0431700ZS	855	14.99	0	-10.7549	1.66e-12	1.27e-09	PREDICTED: GATA transcription factor 17-like [Brassica napus]	GO:0003700;GO:0006355;GO:0008270;GO:0043565	transcription factor activity, sequence-specific DNA binding;regulation of transcription, DNA-templated;zinc ion binding;sequence-specific DNA binding	-	-	-	-	-	-	gnl|BL_ORD_ID|8776	sp|Q9LIB5|GAT17_ARATH GATA transcription factor 17 OS=Arabidopsis thaliana GN=GATA17 PE=2 SV=1
106431260	BnaC03T0544700ZS	907	17.34	0.06	-7.98217	2.06e-12	1.56e-09	PREDICTED: nucleoside diphosphate kinase II, chloroplastic-like [Brassica napus]	GO:0016310;GO:0006165;GO:0006241;GO:0016301;GO:0016740;GO:0006183;GO:0005524;GO:0004550;GO:0000166;GO:0006228	phosphorylation;nucleoside diphosphate phosphorylation;CTP biosynthetic process;kinase activity;transferase activity;GTP biosynthetic process;ATP binding;nucleoside diphosphate kinase activity;nucleotide binding;UTP biosynthetic process	K00940	ndk,NME	http://www.genome.jp/dbget-bin/www_bget?ko:K00940	MAPK signaling pathway - plant;Purine metabolism;Pyrimidine metabolism	ko04016,ko00230,ko00240	KOG0888(F)(Nucleoside diphosphate kinase)	gnl|BL_ORD_ID|110892	sp|O64903|NDK2_ARATH Nucleoside diphosphate kinase II, chloroplastic OS=Arabidopsis thaliana GN=NDPK2 PE=1 SV=2
XLOC_091423	#N/A	920	0.07	18.38	7.79736	2.46e-12	1.84e-09	BnaA08g07810D [Brassica napus]	-	-	-	-	-	-	-	-	-	-
106391418	BnaC07T0315000ZS	1342	0	8.74	10.6722	2.71e-12	1.99e-09	PREDICTED: uncharacterized protein LOC106391418 isoform X1 [Brassica napus];PREDICTED: uncharacterized protein LOC106376406 isoform X2 [Brassica napus]	-	-	-	-	-	-	-	-	gnl|BL_ORD_ID|258732	sp|Q8S8D8|Y2265_ARATH UPF0725 protein At2g20625 OS=Arabidopsis thaliana GN=At2g20625 PE=3 SV=1
106379688	BnaA01T0318100ZS	913	0	14.18	10.6588	2.97e-12	2.16e-09	PREDICTED: uncharacterized protein LOC103836959 [Brassica rapa]	-	-	-	-	-	-	-	-	gnl|BL_ORD_ID|535813	sp|Q9C5M1|YCED2_ARATH Large ribosomal RNA subunit accumulation protein YCED homolog 2, chloroplastic OS=Arabidopsis thaliana GN=At3g19800 PE=2 SV=1
106371942	BnaA10T0198200ZS	1514	6.81	0	-10.6595	3.11e-12	2.2e-09	PREDICTED: TOM1-like protein 2 [Brassica rapa]	GO:0005622;GO:0006886;GO:0008565;GO:0006891;GO:0005795;GO:0005829;GO:0005886;GO:0005634	intracellular;intracellular protein transport;protein transporter activity;intra-Golgi vesicle-mediated transport;Golgi stack;cytosol;plasma membrane;nucleus	-	-	-	-	-	KOG2199(T)(Signal transducing adaptor protein STAM/STAM2)	gnl|BL_ORD_ID|217024	sp|Q5SRX1|TM1L2_MOUSE TOM1-like protein 2 OS=Mus musculus GN=Tom1l2 PE=1 SV=1
106386825	BnaA03T0078200ZS	1946	0	5.57	10.652	3.11e-12	2.2e-09	PREDICTED: inositol phosphorylceramide glucuronosyltransferase 1 [Brassica napus]	GO:0016020;GO:0016740;GO:0016021;GO:0016757	membrane;transferase activity;integral component of membrane;transferase activity, transferring glycosyl groups	-	-	-	-	-	KOG1950(G)(Glycosyl transferase, family 8 - glycogenin)	gnl|BL_ORD_ID|28708	sp|Q8GWB7|GUX6_ARATH Inositol phosphorylceramide glucuronosyltransferase 1 OS=Arabidopsis thaliana GN=IPUT1 PE=1 SV=1
106365553	BnaA02T0088900ZS	979	26.38	0.28	-6.55785	3.19e-12	2.23e-09	PREDICTED: uncharacterized protein LOC103851410 [Brassica rapa]	GO:0005515;GO:0008150;GO:0005634	protein binding;biological_process;nucleus	-	-	-	-	-	-	-	-
106399284	BnaC05T0388600ZS	780	0	17.53	10.6453	3.25e-12	2.25e-09	PREDICTED: 50S ribosomal protein L18 [Brassica oleracea var. oleracea]	GO:0003735;GO:0005622;GO:0006412;GO:0005840;GO:0009507;GO:0008097	structural constituent of ribosome;intracellular;translation;ribosome;chloroplast;5S rRNA binding	K02881	RP-L18,MRPL18,rplR	http://www.genome.jp/dbget-bin/www_bget?ko:K02881	Ribosome	ko03010	-	gnl|BL_ORD_ID|460942	sp|Q5P316|RL18_AROAE 50S ribosomal protein L18 OS=Aromatoleum aromaticum (strain EbN1) GN=rplR PE=3 SV=1
XLOC_102418	#N/A	2291	0.02	5.77	7.71796	4.11e-12	2.78e-09	PREDICTED: uncharacterized protein LOC106441774 [Brassica napus]	-	-	-	-	-	-	-	-	-	-
106382954	BnaC06T0281700ZS	1422	7.11	0	-10.6132	4.12e-12	2.78e-09	PREDICTED: synapsin-1-like [Brassica napus]	GO:0031124	mRNA 3'-end processing	-	-	-	-	-	-	gnl|BL_ORD_ID|346619	sp|Q9M9G6|CTF64_ARATH Cleavage stimulating factor 64 OS=Arabidopsis thaliana GN=CSTF64 PE=1 SV=1
106346140	BnaA06T0033900ZS	1070	9.99	0	-10.5974	4.54e-12	3.03e-09	PREDICTED: zinc finger protein ZOP1 isoform X1 [Brassica rapa]	GO:0003690;GO:0015030;GO:0080188;GO:0008380;GO:0003725;GO:0008270;GO:0005634;GO:0009845;GO:0003676;GO:0046872	double-stranded DNA binding;Cajal body;RNA-directed DNA methylation;RNA splicing;double-stranded RNA binding;zinc ion binding;nucleus;seed germination;nucleic acid binding;metal ion binding	K13220	WBP4,FBP21	http://www.genome.jp/dbget-bin/www_bget?ko:K13220	-	-	KOG0150(A)(Spliceosomal protein FBP21)	gnl|BL_ORD_ID|549768	sp|Q7XA66|ZOP1_ARATH Zinc finger protein ZOP1 OS=Arabidopsis thaliana GN=ZOP1 PE=1 SV=1
106426828	BnaC01T0019100ZS	1379	0	7.86	10.5684	5.25e-12	3.46e-09	PREDICTED: cysteine proteinase COT44 [Brassica napus]	GO:0008233;GO:0016787;GO:0008234;GO:0006508	peptidase activity;hydrolase activity;cysteine-type peptidase activity;proteolysis	K01365	CTSL	http://www.genome.jp/dbget-bin/www_bget?ko:K01365	Apoptosis;Autophagy - animal;Lysosome;Phagosome;Antigen processing and presentation	ko04210,ko04140,ko04142,ko04145,ko04612	KOG1543(O)(Cysteine proteinase Cathepsin L)	gnl|BL_ORD_ID|341611	sp|P25251|CYSP4_BRANA Cysteine proteinase COT44 (Fragment) OS=Brassica napus PE=2 SV=1
106451286	#N/A	2239	0.07	7.99	6.67569	5.54e-12	3.61e-09	PREDICTED: beta-glucosidase 33-like [Brassica rapa]	GO:0004553;GO:0005975	hydrolase activity, hydrolyzing O-glycosyl compounds;carbohydrate metabolic process	K01188	E3.2.1.21	http://www.genome.jp/dbget-bin/www_bget?ko:K01188	Phenylpropanoid biosynthesis;Starch and sucrose metabolism;Cyanoamino acid metabolism	ko00940,ko00500,ko00460	-	gnl|BL_ORD_ID|304336	sp|O48779|BGL33_ARATH Beta-glucosidase 33 OS=Arabidopsis thaliana GN=BGLU33 PE=2 SV=1
106354758	BnaC04T0085200ZS.6	2915.65	0	3.29	10.5395	6.39e-12	4.12e-09	PREDICTED: acetyl-coenzyme A carboxylase carboxyl transferase subunit alpha, chloroplastic-like [Brassica napus]	GO:0016874;GO:0003989;GO:0006633;GO:0009317	ligase activity;acetyl-CoA carboxylase activity;fatty acid biosynthetic process;acetyl-CoA carboxylase complex	K01962	accA	http://www.genome.jp/dbget-bin/www_bget?ko:K01962	Propanoate metabolism;Pyruvate metabolism;Carbon fixation pathways in prokaryotes;Fatty acid biosynthesis;Carbon metabolism;Fatty acid metabolism	ko00640,ko00620,ko00720,ko00061,ko01200,ko01212	-	gnl|BL_ORD_ID|266718	sp|Q9LD43|ACCA_ARATH Acetyl-coenzyme A carboxylase carboxyl transferase subunit alpha, chloroplastic OS=Arabidopsis thaliana GN=CAC3 PE=1 SV=1
106410538	BnaC07T0197900ZS	1104	9.23	0	-10.5409	6.72e-12	4.28e-09	PREDICTED: probable 3-beta-hydroxysteroid-Delta(8),Delta(7)-isomerase [Brassica napus]	GO:0016020;GO:0016125;GO:0047750;GO:0016021	membrane;sterol metabolic process;cholestenol delta-isomerase activity;integral component of membrane	K01824	EBP	http://www.genome.jp/dbget-bin/www_bget?ko:K01824	Steroid biosynthesis	ko00100	-	gnl|BL_ORD_ID|374524	sp|O48962|EBP_ARATH Probable 3-beta-hydroxysteroid-Delta(8),Delta(7)-isomerase OS=Arabidopsis thaliana GN=At1g20050 PE=2 SV=1
106410664	BnaC07T0260600ZS	1995	0.12	9.85	6.41213	7.47e-12	4.7e-09	PREDICTED: tonoplast dicarboxylate transporter-like [Brassica napus]	GO:0016020;GO:0005215;GO:0016021;GO:0006814;GO:0055085	membrane;transporter activity;integral component of membrane;sodium ion transport;transmembrane transport	K14445	SLC13A2_3_5	http://www.genome.jp/dbget-bin/www_bget?ko:K14445	-	-	KOG1281(P)(Na+/dicarboxylate, Na+/tricarboxylate and phosphate transporters)	gnl|BL_ORD_ID|516124	sp|Q8LG88|TDT_ARATH Tonoplast dicarboxylate transporter OS=Arabidopsis thaliana GN=TDT PE=2 SV=2
106389560	BnaC03T0647900ZS	1261	0	8.44	10.5099	7.82e-12	4.87e-09	PREDICTED: ubiquitin thioesterase otubain-like [Brassica napus]	GO:0016787;GO:0016579	hydrolase activity;protein deubiquitination	K09602	OTUB1	http://www.genome.jp/dbget-bin/www_bget?ko:K09602	-	-	-	gnl|BL_ORD_ID|432593	sp|Q8LG98|OTUBL_ARATH Ubiquitin thioesterase otubain-like OS=Arabidopsis thaliana GN=At1g28120 PE=2 SV=2
106402855	BnaA01T0205600ZS	1538.82	0.14	13.31	6.37515	9.41e-12	5.79e-09	PREDICTED: chlorophyll synthase, chloroplastic-like isoform X1 [Brassica napus];PREDICTED: chlorophyll synthase, chloroplastic-like isoform X2 [Brassica napus]	GO:0016020;GO:0004659;GO:0016021;GO:0015995;GO:0046408	membrane;prenyltransferase activity;integral component of membrane;chlorophyll biosynthetic process;chlorophyll synthetase activity	K04040	chlG,bchG	http://www.genome.jp/dbget-bin/www_bget?ko:K04040	Porphyrin and chlorophyll metabolism	ko00860	-	gnl|BL_ORD_ID|329927	sp|Q38833|CHLG_ARATH Chlorophyll synthase, chloroplastic OS=Arabidopsis thaliana GN=CHLG PE=2 SV=1
106370964	BnaA09T0019600ZS	1006	0	10.89	10.4643	1.07e-11	6.42e-09	PREDICTED: soluble inorganic pyrophosphatase 1-like [Brassica napus]	GO:0005737;GO:0006796;GO:0000287;GO:0004427	cytoplasm;phosphate-containing compound metabolic process;magnesium ion binding;inorganic diphosphatase activity	K01507	ppa	http://www.genome.jp/dbget-bin/www_bget?ko:K01507	Oxidative phosphorylation	ko00190	KOG1626(C)(Inorganic pyrophosphatase/Nucleosome remodeling factor, subunit NURF38)	gnl|BL_ORD_ID|61977	sp|Q93V56|IPYR1_ARATH Soluble inorganic pyrophosphatase 1 OS=Arabidopsis thaliana GN=PPA1 PE=1 SV=1
106415187	BnaC05T0065700ZS	3729.83	0	2.38	10.4566	1.07e-11	6.42e-09	PREDICTED: myosin-binding protein 1-like [Brassica napus]	GO:0016020;GO:0016021	membrane;integral component of membrane	-	-	-	-	-	-	gnl|BL_ORD_ID|409520	sp|F4HXQ7|MYOB1_ARATH Myosin-binding protein 1 OS=Arabidopsis thaliana GN=MYOB1 PE=1 SV=1
106387278	BnaC01T0501800ZS	1467	0	6.66	10.4332	1.25e-11	7.37e-09	PREDICTED: WAT1-related protein At3g02690, chloroplastic-like [Brassica napus]	GO:0016020;GO:0009536;GO:0016021;GO:0031969;GO:0009507	membrane;plastid;integral component of membrane;chloroplast membrane;chloroplast	-	-	-	-	-	-	gnl|BL_ORD_ID|248027	sp|Q93V85|WTR16_ARATH WAT1-related protein At3g02690, chloroplastic OS=Arabidopsis thaliana GN=At3g02690 PE=1 SV=1
106453119	BnaC08T0198800ZS	1535	0	6.3	10.4332	1.25e-11	7.37e-09	PREDICTED: putative lipase YOR059C isoform X1 [Brassica napus];PREDICTED: putative lipase YOR059C isoform X2 [Brassica napus]	GO:0016787;GO:0005634	hydrolase activity;nucleus	-	-	-	-	-	KOG4372(R)(Predicted alpha/beta hydrolase)	gnl|BL_ORD_ID|543338	sp|O14162|YE7A_SCHPO Putative lipase C4A8.10 OS=Schizosaccharomyces pombe (strain 972 / ATCC 24843) GN=SPAC4A8.10 PE=3 SV=2
106394951	BnaC03T0689300ZS	1338	0.04	9.27	7.50112	1.68e-11	9.81e-09	PREDICTED: cysteine proteinase COT44-like [Brassica napus]	GO:0008233;GO:0016787;GO:0008234;GO:0006508	peptidase activity;hydrolase activity;cysteine-type peptidase activity;proteolysis	K01365	CTSL	http://www.genome.jp/dbget-bin/www_bget?ko:K01365	Apoptosis;Autophagy - animal;Lysosome;Phagosome;Antigen processing and presentation	ko04210,ko04140,ko04142,ko04145,ko04612	KOG1543(O)(Cysteine proteinase Cathepsin L)	gnl|BL_ORD_ID|155119	sp|Q94B08|RDL1_ARATH Germination-specific cysteine protease 1 OS=Arabidopsis thaliana GN=GCP1 PE=2 SV=2
XLOC_075468	#N/A	3865	2	0	-10.3936	1.73e-11	9.89e-09	Gag-Pol [Ipomoea batatas]	-	-	-	-	-	-	-	-	gnl|BL_ORD_ID|130251	sp|P10978|POLX_TOBAC Retrovirus-related Pol polyprotein from transposon TNT 1-94 OS=Nicotiana tabacum PE=2 SV=1
106346141	BnaA06T0033900ZS	1068	0	9.55	10.3851	1.73e-11	9.89e-09	PREDICTED: zinc finger protein ZOP1 isoform X1 [Brassica rapa]	GO:0003690;GO:0015030;GO:0080188;GO:0008380;GO:0003725;GO:0008270;GO:0005634;GO:0009845;GO:0003676;GO:0046872	double-stranded DNA binding;Cajal body;RNA-directed DNA methylation;RNA splicing;double-stranded RNA binding;zinc ion binding;nucleus;seed germination;nucleic acid binding;metal ion binding	K13220	WBP4,FBP21	http://www.genome.jp/dbget-bin/www_bget?ko:K13220	-	-	KOG0150(A)(Spliceosomal protein FBP21)	gnl|BL_ORD_ID|549768	sp|Q7XA66|ZOP1_ARATH Zinc finger protein ZOP1 OS=Arabidopsis thaliana GN=ZOP1 PE=1 SV=1
106365912	BnaC09T0055700ZS	2966.14	2.61	0	-10.3659	2.04e-11	1.15e-08	PREDICTED: U2 snRNP-associated SURP motif-containing protein-like isoform X1 [Brassica napus]	GO:0006396;GO:0003723;GO:0000166;GO:0003676	RNA processing;RNA binding;nucleotide binding;nucleic acid binding	K12842	SR140	http://www.genome.jp/dbget-bin/www_bget?ko:K12842	Spliceosome	ko03040	KOG0151(R)(Predicted splicing regulator, contains RRM, SWAP and RPR domains)	gnl|BL_ORD_ID|196291	sp|Q9C5J3|RRC1_ARATH Protein RRC1 OS=Arabidopsis thaliana GN=RRC1 PE=1 SV=1
106438781	BnaA03T0259900ZS	1963	4.12	0	-10.3659	2.04e-11	1.15e-08	PREDICTED: uncharacterized protein LOC106438781 [Brassica napus]	GO:0005739;GO:0046872	mitochondrion;metal ion binding	-	-	-	-	-	-	-	-
106364986	BnaC02T0067600ZS	658	0.54	42.19	6.09847	2.14e-11	1.19e-08	PREDICTED: gibberellin-regulated protein 4-like [Brassica rapa]	GO:0045454;GO:0009739;GO:0003674;GO:0005576;GO:0009740	cell redox homeostasis;response to gibberellin;molecular_function;extracellular region;gibberellic acid mediated signaling pathway	-	-	-	-	-	-	gnl|BL_ORD_ID|606	sp|P46690|GASA4_ARATH Gibberellin-regulated protein 4 OS=Arabidopsis thaliana GN=GASA4 PE=1 SV=2
106406173	BnaC06T0287300ZS.4	1710.49	4.79	0	-10.3566	2.16e-11	1.19e-08	PREDICTED: probable disease resistance protein RPP1 isoform X1 [Brassica napus]	-	-	-	-	-	-	-	-	gnl|BL_ORD_ID|328838	sp|F4I902|CHS1_ARATH Disease resistance protein CHS1 OS=Arabidopsis thaliana GN=CHS1 PE=1 SV=1
106381630	#N/A	4019	1.82	0	-10.3187	2.72e-11	1.48e-08	PREDICTED: uncharacterized protein LOC106327473 isoform X1 [Brassica oleracea var. oleracea]	GO:0005524;GO:0000166	ATP binding;nucleotide binding	-	-	-	-	-	KOG0737(O)(AAA+-type ATPase)	gnl|BL_ORD_ID|207491	sp|Q6NW58|SPAST_DANRE Spastin OS=Danio rerio GN=spast PE=2 SV=2
106429725	Bnascaffold0109T0000200ZS	688	15.02	0	-10.309	2.88e-11	1.55e-08	hypothetical protein CARUB_v10014805mg, partial [Capsella rubella]	GO:0003735;GO:0006412;GO:0070180;GO:0005840;GO:0022625;GO:0005730;GO:0009507;GO:0030529;GO:0009793	structural constituent of ribosome;translation;large ribosomal subunit rRNA binding;ribosome;cytosolic large ribosomal subunit;nucleolus;chloroplast;intracellular ribonucleoprotein complex;embryo development ending in seed dormancy	K02894	RP-L23e,RPL23	http://www.genome.jp/dbget-bin/www_bget?ko:K02894	Ribosome	ko03010	KOG0901(J)(60S ribosomal protein L14/L17/L23)	gnl|BL_ORD_ID|454568	sp|P49690|RL23_ARATH 60S ribosomal protein L23 OS=Arabidopsis thaliana GN=RPL23A PE=2 SV=3
106430650	BnaC07T0154600ZS	1536	5.15	0	-10.2797	3.43e-11	1.83e-08	PREDICTED: cyclin-L1-1-like [Brassica napus]	GO:0016538;GO:0019901;GO:1901409;GO:0009506;GO:0045944;GO:0051726;GO:0006355;GO:0045737;GO:0000307;GO:0051321;GO:0009651;GO:0005634;GO:0051301;GO:0007049;GO:0000079	cyclin-dependent protein serine/threonine kinase regulator activity;protein kinase binding;positive regulation of phosphorylation of RNA polymerase II C-terminal domain;plasmodesma;positive regulation of transcription from RNA polymerase II promoter;regulation of cell cycle;regulation of transcription, DNA-templated;positive regulation of cyclin-dependent protein serine/threonine kinase activity;…	-	-	-	-	-	KOG0835(R)(Cyclin L)	gnl|BL_ORD_ID|325819	sp|Q8RWV3|CCL11_ARATH Cyclin-L1-1 OS=Arabidopsis thaliana GN=CYCL1-1 PE=1 SV=2
106391452	BnaC02T0184800ZS	1535	5.11	0	-10.2698	3.64e-11	1.91e-08	PREDICTED: uncharacterized membrane protein YjcL-like [Brassica napus]	GO:0016020;GO:0016021	membrane;integral component of membrane	-	-	-	-	-	-	gnl|BL_ORD_ID|535193	sp|O31634|YJCL_BACSU Uncharacterized membrane protein YjcL OS=Bacillus subtilis (strain 168) GN=yjcL PE=4 SV=1
106391356	BnaA09T0472600ZS	1140	0	8.07	10.2663	3.64e-11	1.91e-08	PREDICTED: nucleolin 1-like [Brassica napus]	GO:0000166	nucleotide binding	-	-	-	-	-	-	gnl|BL_ORD_ID|418735	sp|Q6Z1C0|NUCL1_ORYSJ Nucleolin 1 OS=Oryza sativa subsp. japonica GN=Os08g0192900 PE=2 SV=1
106403180	#N/A	974	11.53	0.06	-7.53289	3.78e-11	1.96e-08	-	-	-	-	-	-	-	-	-	-	-
106354653	BnaA07T0364000ZS	804	11.47	0	-10.2498	4.36e-11	2.18e-08	PREDICTED: thioredoxin Y1, chloroplastic-like [Brassica napus]	GO:0000103;GO:0009534;GO:0045454;GO:0006457;GO:0006662;GO:0034599;GO:0009536;GO:0008047;GO:0015035;GO:0055114;GO:0004791;GO:0047134;GO:0009507;GO:0043085;GO:0016671;GO:0009570	sulfate assimilation;chloroplast thylakoid;cell redox homeostasis;protein folding;glycerol ether metabolic process;cellular response to oxidative stress;plastid;enzyme activator activity;protein disulfide oxidoreductase activity;oxidation-reduction process;thioredoxin-disulfide reductase activity;protein-disulfide reductase activity;chloroplast;positive regulation of catalytic activity;oxidoreduc…	-	-	-	-	-	KOG0910(O)(Thioredoxin-like protein)	gnl|BL_ORD_ID|229336	sp|Q6NPF9|TRXY1_ARATH Thioredoxin Y1, chloroplastic OS=Arabidopsis thaliana GN=At1g76760 PE=2 SV=1
106387231	#N/A	1062	7.92	0	-10.2498	4.36e-11	2.18e-08	-	-	-	-	-	-	-	-	-	-	-
106414810	BnaA09T0623000ZS	983	8.78	0	-10.2498	4.36e-11	2.18e-08	PREDICTED: syntaxin-51-like [Brassica napus]	GO:0016020;GO:0006886;GO:0005484;GO:0016021	membrane;intracellular protein transport;SNAP receptor activity;integral component of membrane	K08503	SYP5	http://www.genome.jp/dbget-bin/www_bget?ko:K08503	SNARE interactions in vesicular transport	ko04130	KOG3202(U)(SNARE protein TLG1/Syntaxin 6)	gnl|BL_ORD_ID|493397	sp|Q9SA23|SYP51_ARATH Syntaxin-51 OS=Arabidopsis thaliana GN=SYP51 PE=1 SV=1
106438319	#N/A	1678.4	4.55	0	-10.2498	4.36e-11	2.18e-08	-	-	-	-	-	-	-	-	-	-	-
106447594	BnaC04T0590000ZS	1173	0	7.63	10.2305	4.63e-11	2.29e-08	PREDICTED: protodermal factor 1-like [Brassica napus]	-	-	-	-	-	-	-	-	gnl|BL_ORD_ID|122601	sp|Q9S728|PDF1_ARATH Protodermal factor 1 OS=Arabidopsis thaliana GN=PDF1 PE=2 SV=1
106431839	BnaA08T0253100ZS	1034	0	8.84	10.2123	5.23e-11	2.57e-08	PREDICTED: chlorophyll a-b binding protein, chloroplastic-like [Brassica napus]	GO:0016020;GO:0009535;GO:0018298;GO:0009765;GO:0015979;GO:0016021;GO:0016168;GO:0009507;GO:0009579;GO:0046872;GO:0009522	membrane;chloroplast thylakoid membrane;protein-chromophore linkage;photosynthesis, light harvesting;photosynthesis;integral component of membrane;chlorophyll binding;chloroplast;thylakoid;metal ion binding;photosystem I	K08908	LHCA2	http://www.genome.jp/dbget-bin/www_bget?ko:K08908	Photosynthesis - antenna proteins	ko00196	-	gnl|BL_ORD_ID|79104	sp|Q8LCQ4|LHCA6_ARATH Photosystem I chlorophyll a/b-binding protein 6, chloroplastic OS=Arabidopsis thaliana GN=LHCA6 PE=1 SV=1
106381119	BnaC03T0647900ZS	1252	6.17	0	-10.188	6.3e-11	3.07e-08	PREDICTED: ubiquitin thioesterase otubain-like [Brassica napus]	GO:0016787;GO:0016579	hydrolase activity;protein deubiquitination	K09602	OTUB1	http://www.genome.jp/dbget-bin/www_bget?ko:K09602	-	-	-	gnl|BL_ORD_ID|432593	sp|Q8LG98|OTUBL_ARATH Ubiquitin thioesterase otubain-like OS=Arabidopsis thaliana GN=At1g28120 PE=2 SV=2
106400958	BnaC04T0366900ZS	1418	5.22	0	-10.1668	7.15e-11	3.45e-08	PREDICTED: haloalkane dehalogenase 2-like [Brassica napus]	GO:0016787;GO:0003824;GO:0009507	hydrolase activity;catalytic activity;chloroplast	-	-	-	-	-	-	gnl|BL_ORD_ID|359622	sp|P9WMS1|DHMA2_MYCTU Haloalkane dehalogenase 2 OS=Mycobacterium tuberculosis (strain ATCC 25618 / H37Rv) GN=dhmA2 PE=1 SV=1
106376198	BnaC09T0128500ZS	677	13.24	0.01	-10.09	1.13e-10	5.4e-08	BnaA09g09950D [Brassica napus]	GO:0003735;GO:0005622;GO:0006412;GO:0005840	structural constituent of ribosome;intracellular;translation;ribosome	K02903	RP-L28e,RPL28	http://www.genome.jp/dbget-bin/www_bget?ko:K02903	Ribosome	ko03010	KOG3412(J)(60S ribosomal protein L28)	gnl|BL_ORD_ID|466719	sp|O82204|RL281_ARATH 60S ribosomal protein L28-1 OS=Arabidopsis thaliana GN=RPL28A PE=1 SV=1
106359007	BnaC01T0060900ZS	1586	4.3	0	-10.0787	1.2e-10	5.72e-08	PREDICTED: protein transport protein Sec24-like At4g32640 [Brassica napus]	GO:0015031;GO:0006886;GO:0008270;GO:0006810;GO:0030127;GO:0006888	protein transport;intracellular protein transport;zinc ion binding;transport;COPII vesicle coat;ER to Golgi vesicle-mediated transport	K14007	SEC24	http://www.genome.jp/dbget-bin/www_bget?ko:K14007	Protein processing in endoplasmic reticulum	ko04141	KOG1985(U)(Vesicle coat complex COPII, subunit SEC24/subunit SFB2)	gnl|BL_ORD_ID|490205	sp|Q9M081|SC24B_ARATH Protein transport protein Sec24-like At4g32640 OS=Arabidopsis thaliana GN=At4g32640 PE=3 SV=3
106440941	BnaA03T0431700ZS	854	0	10.25	10.0573	1.38e-10	6.49e-08	PREDICTED: GATA transcription factor 17-like [Brassica napus]	GO:0003700;GO:0006355;GO:0008270;GO:0043565	transcription factor activity, sequence-specific DNA binding;regulation of transcription, DNA-templated;zinc ion binding;sequence-specific DNA binding	-	-	-	-	-	-	gnl|BL_ORD_ID|8776	sp|Q9LIB5|GAT17_ARATH GATA transcription factor 17 OS=Arabidopsis thaliana GN=GATA17 PE=2 SV=1
106394460	Bnascaffold0027T0038100ZS	2579	0	2.68	10.0471	1.48e-10	6.89e-08	PREDICTED: uncharacterized protein LOC103852450 [Brassica rapa]	-	-	-	-	-	-	-	-	-	-
106396268	BnaC04T0091600ZS	1245	5.61	0	-10.0443	1.58e-10	7.26e-08	PREDICTED: uncharacterized protein LOC106396268 [Brassica napus]	-	-	-	-	-	-	-	-	-	-
106357541	BnaC07T0004500ZS	1072	0	7.44	10.0367	1.58e-10	7.26e-08	PREDICTED: riboflavin synthase-like [Brassica napus]	GO:0009231;GO:0055114;GO:0009507;GO:0016491;GO:0004746	riboflavin biosynthetic process;oxidation-reduction process;chloroplast;oxidoreductase activity;riboflavin synthase activity	K00793	ribE,RIB5	http://www.genome.jp/dbget-bin/www_bget?ko:K00793	Riboflavin metabolism	ko00740	-	gnl|BL_ORD_ID|162590	sp|Q9Y7P0|RISA_SCHPO Riboflavin synthase OS=Schizosaccharomyces pombe (strain 972 / ATCC 24843) GN=rib5 PE=1 SV=1
106357494	BnaA05T0353000ZS	782	0.34	23.31	5.93128	1.66e-10	7.55e-08	-	-	-	-	-	-	-	-	-	-	-
106399437	BnaA06T0415500ZS	1988	0.2	11.34	5.60153	1.81e-10	8.01e-08	PREDICTED: tonoplast dicarboxylate transporter [Brassica napus]	GO:0016020;GO:0005215;GO:0016021;GO:0006814;GO:0055085	membrane;transporter activity;integral component of membrane;sodium ion transport;transmembrane transport	K14445	SLC13A2_3_5	http://www.genome.jp/dbget-bin/www_bget?ko:K14445	-	-	KOG1281(P)(Na+/dicarboxylate, Na+/tricarboxylate and phosphate transporters)	gnl|BL_ORD_ID|516124	sp|Q8LG88|TDT_ARATH Tonoplast dicarboxylate transporter OS=Arabidopsis thaliana GN=TDT PE=2 SV=2
106430649	BnaC07T0154600ZS	1523	0	4.77	10.0159	1.81e-10	8.01e-08	PREDICTED: cyclin-L1-1-like [Brassica napus]	GO:0016538;GO:0019901;GO:1901409;GO:0009506;GO:0045944;GO:0051726;GO:0006355;GO:0045737;GO:0000307;GO:0051321;GO:0009651;GO:0005634;GO:0051301;GO:0007049;GO:0000079	cyclin-dependent protein serine/threonine kinase regulator activity;protein kinase binding;positive regulation of phosphorylation of RNA polymerase II C-terminal domain;plasmodesma;positive regulation of transcription from RNA polymerase II promoter;regulation of cell cycle;regulation of transcription, DNA-templated;positive regulation of cyclin-dependent protein serine/threonine kinase activity;…	-	-	-	-	-	KOG0835(R)(Cyclin L)	gnl|BL_ORD_ID|325819	sp|Q8RWV3|CCL11_ARATH Cyclin-L1-1 OS=Arabidopsis thaliana GN=CYCL1-1 PE=1 SV=2
XLOC_071301	#N/A	1286	0	5.85	10.0159	1.81e-10	8.01e-08	BnaA04g03520D [Brassica napus]	-	-	-	-	-	-	-	-	-	-
XLOC_065305	#N/A	1391	6.23	0.04	-7.28852	1.81e-10	8.01e-08	PREDICTED: uncharacterized protein LOC106339271 [Brassica oleracea var. oleracea]	-	-	K03018	RPC1,POLR3A	http://www.genome.jp/dbget-bin/www_bget?ko:K03018	RNA polymerase;Purine metabolism;Pyrimidine metabolism;Cytosolic DNA-sensing pathway	ko03020,ko00230,ko00240,ko04623	-	-	-
106412334	BnaA05T0151700ZS	1434	4.55	0	-9.98495	2.24e-10	9.74e-08	PREDICTED: serine acetyltransferase 1, chloroplastic-like [Brassica napus]	GO:0005737;GO:0016740;GO:0009001;GO:0006535	cytoplasm;transferase activity;serine O-acetyltransferase activity;cysteine biosynthetic process from serine	K00640	cysE	http://www.genome.jp/dbget-bin/www_bget?ko:K00640	Biofilm formation - Vibrio cholerae;Cysteine and methionine metabolism;Sulfur metabolism;Biosynthesis of amino acids;Carbon metabolism	ko05111,ko00270,ko00920,ko01230,ko01200	KOG4750(E)(Serine O-acetyltransferase)	gnl|BL_ORD_ID|492213	sp|Q42588|SAT1_ARATH Serine acetyltransferase 1, chloroplastic OS=Arabidopsis thaliana GN=SAT1 PE=1 SV=2
106449681	BnaC06T0022000ZS	1440	0	4.95	9.97315	2.24e-10	9.74e-08	PREDICTED: serpin-ZX [Brassica napus]	GO:0005615;GO:0004869;GO:0048046	extracellular space;cysteine-type endopeptidase inhibitor activity;apoplast	K13963	SERPINB	http://www.genome.jp/dbget-bin/www_bget?ko:K13963	-	-	KOG2392(V)(Serpin)	gnl|BL_ORD_ID|209055	sp|Q9S7T8|SPZX_ARATH Serpin-ZX OS=Arabidopsis thaliana GN=At1g47710 PE=1 SV=1
106445867	#N/A	1538	3.45	116.17	4.93244	2.3e-10	9.9e-08	BnaA01g16440D [Brassica napus]	GO:0055114;GO:0016630	oxidation-reduction process;protochlorophyllide reductase activity	K00218	E1.3.1.33,por	http://www.genome.jp/dbget-bin/www_bget?ko:K00218	Porphyrin and chlorophyll metabolism	ko00860	KOG1208(Q)(Dehydrogenases with different specificities (related to short-chain alcohol dehydrogenases))	gnl|BL_ORD_ID|134903	sp|P21218|PORB_ARATH Protochlorophyllide reductase B, chloroplastic OS=Arabidopsis thaliana GN=PORB PE=1 SV=3
106354347	BnaC06T0406800ZS	2615	2.27	0	-9.97279	2.41e-10	1.02e-07	PREDICTED: uncharacterized protein LOC106354347 [Brassica napus]	GO:0003964;GO:0090351;GO:0008380;GO:0003723;GO:0005739;GO:0006397;GO:0009845;GO:1900864;GO:0006278	RNA-directed DNA polymerase activity;seedling development;RNA splicing;RNA binding;mitochondrion;mRNA processing;seed germination;mitochondrial RNA modification;RNA-dependent DNA biosynthetic process	-	-	-	-	-	-	gnl|BL_ORD_ID|78495	sp|P0A3U1|LTRA_LACLM Group II intron-encoded protein LtrA OS=Lactococcus lactis subsp. cremoris (strain MG1363) GN=ltrA PE=1 SV=1
106397942	BnaA02T0079500ZS	2117	2.87	0	-9.97279	2.41e-10	1.02e-07	PREDICTED: calcium-dependent protein kinase 8 [Brassica rapa]	GO:0016310;GO:0004672;GO:0016301;GO:0006468;GO:0005524;GO:0000166;GO:0004674;GO:0005509	phosphorylation;protein kinase activity;kinase activity;protein phosphorylation;ATP binding;nucleotide binding;protein serine/threonine kinase activity;calcium ion binding	K13412	CPK	http://www.genome.jp/dbget-bin/www_bget?ko:K13412	Plant-pathogen interaction	ko04626	-	gnl|BL_ORD_ID|324519	sp|Q42438|CDPK8_ARATH Calcium-dependent protein kinase 8 OS=Arabidopsis thaliana GN=CPK8 PE=1 SV=1
106406126	Bnascaffold0025T0003200ZS	2273	2.59	0	-9.93567	2.99e-10	1.26e-07	BnaC08g45610D [Brassica napus];PREDICTED: uncharacterized protein LOC106405787 [Brassica napus]	GO:0016020;GO:0016021	membrane;integral component of membrane	-	-	-	-	-	-	-	-
106361671	BnaA08T0211700ZS	1251	0.27	15.42	5.6624	3.94e-10	1.65e-07	PREDICTED: GDSL esterase/lipase At1g28670 [Brassica napus]	GO:0016788	hydrolase activity, acting on ester bonds	-	-	-	-	-	-	gnl|BL_ORD_ID|11139	sp|Q38894|GDL13_ARATH GDSL esterase/lipase At1g28670 OS=Arabidopsis thaliana GN=At1g28670 PE=2 SV=1
XLOC_103355	#N/A	622	32.96	0.82	-5.4626	4.53e-10	1.88e-07	hypothetical protein EUTSA_v10029404mg [Eutrema salsugineum]	GO:0003682;GO:0005524;GO:0008270;GO:0046872	chromatin binding;ATP binding;zinc ion binding;metal ion binding	-	-	-	-	-	-	-	-
106347559	BnaA06T0179400ZS	1967	2.9	0	-9.87161	4.69e-10	1.93e-07	PREDICTED: serine/threonine-protein kinase HT1-like [Brassica napus]	GO:0004672;GO:0006468;GO:0005524	protein kinase activity;protein phosphorylation;ATP binding	-	-	-	-	-	-	gnl|BL_ORD_ID|43280	sp|Q2MHE4|HT1_ARATH Serine/threonine-protein kinase HT1 OS=Arabidopsis thaliana GN=HT1 PE=1 SV=1
106370507	BnaA10T0197600ZS	1055	7.76	0.06	-7.11298	5.45e-10	2.23e-07	PREDICTED: ADP-ribosylation factor-like [Brassica rapa]	GO:0005622;GO:0005525;GO:0007264;GO:0000166;GO:0005794	intracellular;GTP binding;small GTPase mediated signal transduction;nucleotide binding;Golgi apparatus	K07977	ARF	http://www.genome.jp/dbget-bin/www_bget?ko:K07977	-	-	KOG0071(U)(GTP-binding ADP-ribosylation factor Arf6 (dArf3))	gnl|BL_ORD_ID|278436	sp|P34727|ARF_AJECA ADP-ribosylation factor OS=Ajellomyces capsulatus GN=ARF PE=1 SV=3
106445413	Bnascaffold0430T0000100ZS	790	0	9.72	9.82492	5.92e-10	2.4e-07	PREDICTED: magnesium-dependent phosphatase 1 [Brassica oleracea var. oleracea]	GO:0016791	phosphatase activity	K17619	MDP1	http://www.genome.jp/dbget-bin/www_bget?ko:K17619	-	-	KOG4549(R)(Magnesium-dependent phosphatase)	gnl|BL_ORD_ID|87731	sp|Q9D967|MGDP1_MOUSE Magnesium-dependent phosphatase 1 OS=Mus musculus GN=Mdp1 PE=1 SV=1
106448999	BnaA04T0246400ZS	846	7.95	0	-9.81823	6.41e-10	2.58e-07	PREDICTED: abscisic acid receptor PYL4-like, partial [Brassica napus]	-	-	K14496	PYL	http://www.genome.jp/dbget-bin/www_bget?ko:K14496	MAPK signaling pathway - plant;Plant hormone signal transduction	ko04016,ko04075	-	gnl|BL_ORD_ID|152605	sp|O80920|PYL4_ARATH Abscisic acid receptor PYL4 OS=Arabidopsis thaliana GN=PYL4 PE=1 SV=1
106440957	BnaA03T0497900ZS	1471	1.52	49.37	4.87664	6.51e-10	2.61e-07	PREDICTED: protochlorophyllide reductase B, chloroplastic-like [Brassica napus]	GO:0055114;GO:0016630	oxidation-reduction process;protochlorophyllide reductase activity	K00218	E1.3.1.33,por	http://www.genome.jp/dbget-bin/www_bget?ko:K00218	Porphyrin and chlorophyll metabolism	ko00860	KOG1208(Q)(Dehydrogenases with different specificities (related to short-chain alcohol dehydrogenases))	gnl|BL_ORD_ID|134903	sp|P21218|PORB_ARATH Protochlorophyllide reductase B, chloroplastic OS=Arabidopsis thaliana GN=PORB PE=1 SV=3
106398546	BnaA04T0250600ZS	1897	0.02	4.1	6.91658	6.99e-10	2.78e-07	PREDICTED: inactive receptor-like serine/threonine-protein kinase At2g40270, partial [Brassica napus];PREDICTED: inactive receptor-like serine/threonine-protein kinase At2g40270 [Brassica napus]	GO:0016020;GO:0016310;GO:0004672;GO:0016301;GO:0006468;GO:0005524;GO:0016021;GO:0005886	membrane;phosphorylation;protein kinase activity;kinase activity;protein phosphorylation;ATP binding;integral component of membrane;plasma membrane	-	-	-	-	-	-	gnl|BL_ORD_ID|260329	sp|Q9SIZ4|Y2027_ARATH Inactive receptor-like serine/threonine-protein kinase At2g40270 OS=Arabidopsis thaliana GN=At2g40270 PE=2 SV=2
106408460	BnaC07T0482200ZS	1228	4.78	0	-9.79078	7.51e-10	2.94e-07	PREDICTED: formin-like protein 5 [Brassica napus]	-	-	-	-	-	-	-	-	-	-
106405531	#N/A	2003.21	0.01	2.93	9.77606	7.51e-10	2.94e-07	PREDICTED: uncharacterized protein LOC108871637 [Brassica rapa];BnaCnng56170D [Brassica napus]	-	-	K07466	RFA1,RPA1,rpa	http://www.genome.jp/dbget-bin/www_bget?ko:K07466	DNA replication;Fanconi anemia pathway;Homologous recombination;Mismatch repair;Nucleotide excision repair	ko03030,ko03460,ko03440,ko03430,ko03420	-	-	-
106363896	BnaA02T0089300ZS	1419	10.14	0.27	-5.37194	8.06e-10	3.13e-07	PREDICTED: ELL-associated factor 1-like [Brassica rapa]	-	-	-	-	-	-	-	-	-	-
106362548	BnaC08T0020400ZS	1505	3.73	0	-9.77685	8.14e-10	3.13e-07	PREDICTED: sn1-specific diacylglycerol lipase beta-like [Brassica napus]	GO:0016020;GO:0016787;GO:0006629;GO:0016021	membrane;hydrolase activity;lipid metabolic process;integral component of membrane	-	-	-	-	-	-	gnl|BL_ORD_ID|358029	sp|Q6WQJ1|DGLA_MOUSE Sn1-specific diacylglycerol lipase alpha OS=Mus musculus GN=Dagla PE=1 SV=2
106406988	BnaA07T0039600ZS	1002.55	6.14	0	-9.77685	8.14e-10	3.13e-07	PREDICTED: uncharacterized protein LOC106406988 isoform X3 [Brassica napus];PREDICTED: uncharacterized protein LOC103844338 [Brassica rapa];PREDICTED: uncharacterized protein LOC106406988 isoform X2 [Brassica napus]	-	-	-	-	-	-	-	-	-	-
106441207	BnaC04T0119700ZS	1418.92	0	4.46	9.751	8.83e-10	3.37e-07	PREDICTED: transcription factor GTE1 isoform X2 [Brassica oleracea var. oleracea];BnaC04g10400D [Brassica napus]	GO:0006355;GO:0005634	regulation of transcription, DNA-templated;nucleus	-	-	-	-	-	KOG1474(K)(Transcription initiation factor TFIID, subunit BDF1 and related bromodomain proteins)	gnl|BL_ORD_ID|28470	sp|Q84XV2|GTE1_ARATH Transcription factor GTE1 OS=Arabidopsis thaliana GN=GTE1 PE=2 SV=1
106384884	BnaA02T0088400ZS	3031	1.64	0	-9.73426	1.04e-09	3.92e-07	PREDICTED: la-related protein 1A-like [Brassica rapa];PREDICTED: la-related protein 1A-like isoform X2 [Brassica napus]	GO:0006396;GO:0003723;GO:0005634;GO:0030529	RNA processing;RNA binding;nucleus;intracellular ribonucleoprotein complex	K18757	LARP1	http://www.genome.jp/dbget-bin/www_bget?ko:K18757	-	-	KOG2590(OJ)(RNA-binding protein LARP/SRO9 and related La domain proteins)	gnl|BL_ORD_ID|77714	sp|Q940X9|LRP1A_ARATH La-related protein 1A OS=Arabidopsis thaliana GN=LARP1A PE=1 SV=1
106426252	BnaC06T0322100ZS	3865	1.26	0	-9.73426	1.04e-09	3.92e-07	PREDICTED: uncharacterized protein LOC106426251 [Brassica napus]	GO:0005739;GO:0005634	mitochondrion;nucleus	K11492	NCAPG2,LUZP5	http://www.genome.jp/dbget-bin/www_bget?ko:K11492	-	-	-	gnl|BL_ORD_ID|314910	sp|Q2TAW0|CNDG2_XENLA Condensin-2 complex subunit G2 OS=Xenopus laevis GN=ncapg2 PE=1 SV=1
106369006	BnaC02T0533700ZS.3	3249	0.03	2.59	6.18938	1.1e-09	4.1e-07	PREDICTED: ATPase 11, plasma membrane-type [Brassica napus]	GO:0016020;GO:0005887;GO:0016787;GO:0016887;GO:1902600;GO:0008553;GO:0005524;GO:0006754;GO:0000166;GO:0016021;GO:0005886;GO:0015992;GO:0043231;GO:0006810;GO:0051453;GO:0006811;GO:0046872	membrane;integral component of plasma membrane;hydrolase activity;ATPase activity;hydrogen ion transmembrane transport;hydrogen-exporting ATPase activity, phosphorylative mechanism;ATP binding;ATP biosynthetic process;nucleotide binding;integral component of membrane;plasma membrane;proton transport;intracellular membrane-bounded organelle;transport;regulation of intracellular pH;ion transport;me…	K01535	PMA1,PMA2	http://www.genome.jp/dbget-bin/www_bget?ko:K01535	Oxidative phosphorylation	ko00190	KOG0205(P)(Plasma membrane H+-transporting ATPase)	gnl|BL_ORD_ID|131158	sp|Q9LV11|PMA11_ARATH ATPase 11, plasma membrane-type OS=Arabidopsis thaliana GN=AHA11 PE=1 SV=1
106441032	BnaA03T0516400ZS	901	6.59	0	-9.67543	1.46e-09	5.35e-07	PREDICTED: NADPH--cytochrome P450 reductase 2-like [Brassica napus]	GO:0016020;GO:0005783;GO:0003958;GO:0010181;GO:0005789;GO:0055114;GO:0016021;GO:0016491	membrane;endoplasmic reticulum;NADPH-hemoprotein reductase activity;FMN binding;endoplasmic reticulum membrane;oxidation-reduction process;integral component of membrane;oxidoreductase activity	K00327	POR	http://www.genome.jp/dbget-bin/www_bget?ko:K00327	-	-	KOG1158(C)(NADP/FAD dependent oxidoreductase)	gnl|BL_ORD_ID|109960	sp|Q9SUM3|NCPR2_ARATH NADPH--cytochrome P450 reductase 2 OS=Arabidopsis thaliana GN=ATR2 PE=1 SV=1
106374528	BnaA03T0257100ZS	579	0	14.22	9.67309	1.46e-09	5.35e-07	PREDICTED: uncharacterized protein LOC106443837 [Brassica napus]	GO:0008150;GO:0003674;GO:0005634	biological_process;molecular_function;nucleus	-	-	-	-	-	-	-	-
106407801	BnaA02T0115400ZS	1131	0	5.41	9.67309	1.46e-09	5.35e-07	PREDICTED: protein ECERIFERUM 3-like [Brassica napus]	GO:0016020;GO:0005506;GO:0055114;GO:0016021;GO:0006633;GO:0016491	membrane;iron ion binding;oxidation-reduction process;integral component of membrane;fatty acid biosynthetic process;oxidoreductase activity	-	-	-	-	-	-	gnl|BL_ORD_ID|324113	sp|Q8H1Z0|CER3_ARATH Protein ECERIFERUM 3 OS=Arabidopsis thaliana GN=CER3 PE=1 SV=1
106350066	BnaC08T0144800ZS	2069.67	3.1	0.03	-6.94838	1.53e-09	5.56e-07	PREDICTED: uncharacterized protein LOC106350066 [Brassica napus]	-	-	-	-	-	-	-	-	-	-
106399285	BnaC05T0388600ZS	778	7.92	0	-9.6451	1.74e-09	6.28e-07	PREDICTED: 50S ribosomal protein L18 [Brassica oleracea var. oleracea]	GO:0003735;GO:0005622;GO:0006412;GO:0005840;GO:0009507;GO:0008097	structural constituent of ribosome;intracellular;translation;ribosome;chloroplast;5S rRNA binding	K02881	RP-L18,MRPL18,rplR	http://www.genome.jp/dbget-bin/www_bget?ko:K02881	Ribosome	ko03010	-	gnl|BL_ORD_ID|460942	sp|Q5P316|RL18_AROAE 50S ribosomal protein L18 OS=Aromatoleum aromaticum (strain EbN1) GN=rplR PE=3 SV=1
106365907	BnaA09T0065400ZS	848	0	7.71	9.6325	1.9e-09	6.81e-07	PREDICTED: ethylene-responsive transcription factor ERF003-like [Brassica rapa]	GO:0003700;GO:0003677;GO:0006355;GO:0005634;GO:0006351	transcription factor activity, sequence-specific DNA binding;DNA binding;regulation of transcription, DNA-templated;nucleus;transcription, DNA-templated	-	-	-	-	-	-	gnl|BL_ORD_ID|377340	sp|Q94AW5|ERF03_ARATH Ethylene-responsive transcription factor ERF003 OS=Arabidopsis thaliana GN=ERF003 PE=2 SV=1
106376104	BnaC01T0215200ZS	1455	5.04	133.04	4.5822	1.94e-09	6.91e-07	PREDICTED: protochlorophyllide reductase B, chloroplastic [Brassica napus]	GO:0055114;GO:0016630	oxidation-reduction process;protochlorophyllide reductase activity	K00218	E1.3.1.33,por	http://www.genome.jp/dbget-bin/www_bget?ko:K00218	Porphyrin and chlorophyll metabolism	ko00860	KOG1208(Q)(Dehydrogenases with different specificities (related to short-chain alcohol dehydrogenases))	gnl|BL_ORD_ID|134903	sp|P21218|PORB_ARATH Protochlorophyllide reductase B, chloroplastic OS=Arabidopsis thaliana GN=PORB PE=1 SV=3
106358591	BnaC08T0242400ZS	771	7.91	0	-9.62969	2.07e-09	7.25e-07	BnaA08g22880D [Brassica napus]	GO:0006355;GO:0006351	regulation of transcription, DNA-templated;transcription, DNA-templated	K01527	EGD1,BTF3	http://www.genome.jp/dbget-bin/www_bget?ko:K01527	Apoptosis - fly	ko04214	KOG2240(K)(RNA polymerase II general transcription factor BTF3 and related proteins)	gnl|BL_ORD_ID|309473	sp|Q9CAT7|BTF3L_ARATH Nascent polypeptide-associated complex subunit beta OS=Arabidopsis thaliana GN=At1g73230 PE=2 SV=1
106443837	BnaA03T0257100ZS	572	12.61	0	-9.62969	2.07e-09	7.25e-07	PREDICTED: uncharacterized protein LOC106443837 [Brassica napus]	GO:0008150;GO:0003674;GO:0005634	biological_process;molecular_function;nucleus	-	-	-	-	-	-	-	-
106389309	BnaC05T0355300ZS	1177	0	4.94	9.61871	2.07e-09	7.25e-07	PREDICTED: probable rRNA-processing protein EBP2 homolog [Brassica napus]	-	-	K14823	EBP2,EBNA1BP2	http://www.genome.jp/dbget-bin/www_bget?ko:K14823	-	-	KOG3080(A)(Nucleolar protein-like/EBNA1-binding protein)	gnl|BL_ORD_ID|371055	sp|Q9LUJ5|EBP2_ARATH Probable rRNA-processing protein EBP2 homolog OS=Arabidopsis thaliana GN=EBP2 PE=1 SV=1
106381817	BnaC02T0059500ZS	1516	1.12	32.41	4.72315	2.18e-09	7.58e-07	PREDICTED: mitochondrial phosphate carrier protein 3, mitochondrial-like [Brassica oleracea var. oleracea]	GO:0016020;GO:0016021;GO:0006810	membrane;integral component of membrane;transport	K15102	SLC25A3,PHC,PIC	http://www.genome.jp/dbget-bin/www_bget?ko:K15102	-	-	KOG0767(C)(Mitochondrial phosphate carrier protein)	gnl|BL_ORD_ID|99389	sp|Q9FMU6|MPCP3_ARATH Mitochondrial phosphate carrier protein 3, mitochondrial OS=Arabidopsis thaliana GN=MPT3 PE=1 SV=1
106371769	BnaC09T0462800ZS	942	15.22	0.44	-5.21511	2.2e-09	7.6e-07	PREDICTED: umecyanin [Brassica oleracea var. oleracea]	GO:0016020;GO:0070417;GO:0005515;GO:0005507;GO:0009646;GO:0009611;GO:0009055;GO:0006979;GO:0031225;GO:0055114;GO:1901141;GO:0046658;GO:0015690;GO:0005886;GO:0050832;GO:0005773;GO:0046872	membrane;cellular response to cold;protein binding;copper ion binding;response to absence of light;response to wounding;electron carrier activity;response to oxidative stress;anchored component of membrane;oxidation-reduction process;regulation of lignin biosynthetic process;anchored component of plasma membrane;aluminum cation transport;plasma membrane;defense response to fungus;vacuole;metal io…	-	-	-	-	-	-	gnl|BL_ORD_ID|299790	sp|Q07488|BCB1_ARATH Blue copper protein OS=Arabidopsis thaliana GN=BCB PE=1 SV=2
106391649	BnaC04T0581200ZS	1597	0	3.39	9.60479	2.26e-09	7.79e-07	PREDICTED: uncharacterized protein At5g39865 [Brassica oleracea var. oleracea]	GO:0045454;GO:0009055;GO:0015035	cell redox homeostasis;electron carrier activity;protein disulfide oxidoreductase activity	K17479	GRXCR1	http://www.genome.jp/dbget-bin/www_bget?ko:K17479	-	-	KOG2824(O)(Glutaredoxin-related protein)	gnl|BL_ORD_ID|526068	sp|Q9LH89|Y3885_ARATH Uncharacterized protein At3g28850 OS=Arabidopsis thaliana GN=At3g28850 PE=4 SV=1
106431738	BnaA09T0001800ZS	1944	0	2.68	9.59073	2.48e-09	8.47e-07	PREDICTED: cationic amino acid transporter 9, chloroplastic [Brassica napus]	GO:0016020;GO:0015179;GO:0005887;GO:0015297;GO:0015174;GO:0006865;GO:0009536;GO:0016021;GO:0003333;GO:0009507;GO:0031969;GO:0006810;GO:0005774;GO:0015171	membrane;L-amino acid transmembrane transporter activity;integral component of plasma membrane;antiporter activity;basic amino acid transmembrane transporter activity;amino acid transport;plastid;integral component of membrane;amino acid transmembrane transport;chloroplast;chloroplast membrane;transport;vacuolar membrane;amino acid transmembrane transporter activity	K03294	TC.APA	http://www.genome.jp/dbget-bin/www_bget?ko:K03294	-	-	KOG1286(E)(Amino acid transporters)	gnl|BL_ORD_ID|307879	sp|Q9C5D6|CAAT9_ARATH Cationic amino acid transporter 9, chloroplastic OS=Arabidopsis thaliana GN=CAT9 PE=2 SV=1
106450725	BnaC09T0143100ZS	2333	0.01	1.85	9.57654	2.71e-09	9.22e-07	PREDICTED: uncharacterized protein LOC106450725 [Brassica napus]	GO:0008150;GO:0003674;GO:0005634	biological_process;molecular_function;nucleus	-	-	-	-	-	-	-	-
106441942	#N/A	2307	3.57	0.06	-5.85695	2.95e-09	9.97e-07	PREDICTED: uncharacterized protein LOC106441942 [Brassica napus]	-	-	-	-	-	-	-	KOG0017(R)(FOG: Transposon-encoded proteins with TYA, reverse transcriptase, integrase domains in various combinations)	gnl|BL_ORD_ID|547997	sp|Q7LHG5|YI31B_YEAST Transposon Ty3-I Gag-Pol polyprotein OS=Saccharomyces cerevisiae (strain ATCC 204508 / S288c) GN=TY3B-I PE=3 SV=2
106427502	BnaC03T0787600ZS	1285	3.89	0	-9.56634	2.98e-09	9.98e-07	PREDICTED: uncharacterized protein LOC106427502 [Brassica napus]	GO:0016020;GO:0016021	membrane;integral component of membrane	-	-	-	-	-	-	gnl|BL_ORD_ID|252807	sp|Q8W486|Y1491_ARATH Uncharacterized protein At1g04910 OS=Arabidopsis thaliana GN=At1g04910 PE=2 SV=1
106389308	BnaC05T0355300ZS	1127	4.52	0	-9.55006	3.26e-09	1.07e-06	PREDICTED: probable rRNA-processing protein EBP2 homolog [Brassica napus]	-	-	K14823	EBP2,EBNA1BP2	http://www.genome.jp/dbget-bin/www_bget?ko:K14823	-	-	KOG3080(A)(Nucleolar protein-like/EBNA1-binding protein)	gnl|BL_ORD_ID|371055	sp|Q9LUJ5|EBP2_ARATH Probable rRNA-processing protein EBP2 homolog OS=Arabidopsis thaliana GN=EBP2 PE=1 SV=1
106380662	BnaC03T0404900ZS	1422	0	3.72	9.53309	3.26e-09	1.07e-06	PREDICTED: ethylene-responsive transcription factor RAP2-2-like [Brassica napus]	GO:0003700;GO:0003677;GO:0006355;GO:0005634;GO:0006351	transcription factor activity, sequence-specific DNA binding;DNA binding;regulation of transcription, DNA-templated;nucleus;transcription, DNA-templated	K09286	EREBP	http://www.genome.jp/dbget-bin/www_bget?ko:K09286	-	-	-	gnl|BL_ORD_ID|153803	sp|Q9LUM4|RAP22_ARATH Ethylene-responsive transcription factor RAP2-2 OS=Arabidopsis thaliana GN=RAP2-2 PE=1 SV=2
106426251	BnaC06T0322100ZS	3892	0	1.2	9.53309	3.26e-09	1.07e-06	PREDICTED: uncharacterized protein LOC106426251 [Brassica napus]	GO:0005739;GO:0005634	mitochondrion;nucleus	K11492	NCAPG2,LUZP5	http://www.genome.jp/dbget-bin/www_bget?ko:K11492	-	-	-	gnl|BL_ORD_ID|314910	sp|Q2TAW0|CNDG2_XENLA Condensin-2 complex subunit G2 OS=Xenopus laevis GN=ncapg2 PE=1 SV=1
106371508	BnaA10T0130400ZS	1667	0.1	5.55	5.6722	3.28e-09	1.07e-06	PREDICTED: protein CHLOROPLAST IMPORT APPARATUS 2-like isoform X3 [Brassica napus];PREDICTED: protein CHLOROPLAST IMPORT APPARATUS 2-like isoform X1 [Brassica napus];PREDICTED: protein CHLOROPLAST IMPORT APPARATUS 2-like isoform X2 [Brassica napus]	-	-	-	-	-	-	-	-	gnl|BL_ORD_ID|336175	sp|Q9LU68|CIA2_ARATH Protein CHLOROPLAST IMPORT APPARATUS 2 OS=Arabidopsis thaliana GN=CIA2 PE=2 SV=1
106447321	BnaC04T0541200ZS	1492	0.07	4.19	6.01336	3.3e-09	1.07e-06	PREDICTED: uncharacterized protein LOC106342086 isoform X1 [Brassica oleracea var. oleracea];BnaC04g44540D [Brassica napus]	GO:0003700;GO:0006355;GO:0005634	transcription factor activity, sequence-specific DNA binding;regulation of transcription, DNA-templated;nucleus	-	-	-	-	-	-	gnl|BL_ORD_ID|388184	sp|C0LGL9|FEI2_ARATH LRR receptor-like serine/threonine-protein kinase FEI 2 OS=Arabidopsis thaliana GN=FEI2 PE=1 SV=1
106384132	BnaC05T0563000ZS	945	5.6	0	-9.5336	3.58e-09	1.16e-06	PREDICTED: mitochondrial outer membrane protein porin 1-like [Brassica napus]	GO:0044070;GO:0005741;GO:0006820;GO:0055085;GO:0008308	regulation of anion transport;mitochondrial outer membrane;anion transport;transmembrane transport;voltage-gated anion channel activity	K15040	VDAC2	http://www.genome.jp/dbget-bin/www_bget?ko:K15040	Ferroptosis;Necroptosis;Calcium signaling pathway;cGMP - PKG signaling pathway;NOD-like receptor signaling pathway	ko04216,ko04217,ko04020,ko04022,ko04621	KOG3126(P)(Porin/voltage-dependent anion-selective channel protein)	gnl|BL_ORD_ID|243880	sp|Q9SRH5|VDAC1_ARATH Mitochondrial outer membrane protein porin 1 OS=Arabidopsis thaliana GN=VDAC1 PE=1 SV=3
106358599	BnaA07T0043200ZS	1677	0	2.98	9.50339	3.94e-09	1.27e-06	PREDICTED: 3-ketoacyl-CoA synthase 8 [Brassica napus]	GO:0016020;GO:0005783;GO:0008152;GO:0016746;GO:0003824;GO:0016740;GO:0016021;GO:0006633;GO:0016747	membrane;endoplasmic reticulum;metabolic process;transferase activity, transferring acyl groups;catalytic activity;transferase activity;integral component of membrane;fatty acid biosynthetic process;transferase activity, transferring acyl groups other than amino-acyl groups	K15397	KCS	http://www.genome.jp/dbget-bin/www_bget?ko:K15397	Fatty acid elongation	ko00062	-	gnl|BL_ORD_ID|69137	sp|Q4V3C9|KCS8_ARATH 3-ketoacyl-CoA synthase 8 OS=Arabidopsis thaliana GN=KCS8 PE=2 SV=1
106371347	#N/A	1182	0.8	23.73	4.78622	4.06e-09	1.3e-06	-	-	-	-	-	-	-	-	-	-	-
106386997	BnaC03T0101700ZS	874	0.21	12.26	5.63136	4.29e-09	1.36e-06	PREDICTED: germin-like protein subfamily 3 member 3 [Brassica napus]	GO:0045735;GO:0005576;GO:0030145;GO:0046872	nutrient reservoir activity;extracellular region;manganese ion binding;metal ion binding	-	-	-	-	-	-	gnl|BL_ORD_ID|22974	sp|P94072|GL33_ARATH Germin-like protein subfamily 3 member 3 OS=Arabidopsis thaliana GN=GER3 PE=1 SV=1
106416524	BnaC09T0351500ZS	1349.22	3.49	0	-9.50009	4.33e-09	1.36e-06	PREDICTED: spermine synthase-like [Brassica napus]	GO:0006595;GO:0003824;GO:0016740	polyamine metabolic process;catalytic activity;transferase activity	K00797	speE,SRM	http://www.genome.jp/dbget-bin/www_bget?ko:K00797	Arginine and proline metabolism;Cysteine and methionine metabolism;Glutathione metabolism;beta-Alanine metabolism	ko00330,ko00270,ko00480,ko00410	KOG1562(E)(Spermidine synthase)	gnl|BL_ORD_ID|209305	sp|Q94BN2|SPSY_ARATH Spermine synthase OS=Arabidopsis thaliana GN=SPMS PE=1 SV=1
106439542	BnaA03T0355200ZS	907	0	6.36	9.4883	4.33e-09	1.36e-06	PREDICTED: RING-H2 finger protein ATL77-like [Brassica rapa]	GO:0016020;GO:0016740;GO:0016567;GO:0016021;GO:0008270;GO:0046872	membrane;transferase activity;protein ubiquitination;integral component of membrane;zinc ion binding;metal ion binding	K19040	ATL76S	http://www.genome.jp/dbget-bin/www_bget?ko:K19040	-	-	-	gnl|BL_ORD_ID|285210	sp|Q9LS99|ATL77_ARATH RING-H2 finger protein ATL77 OS=Arabidopsis thaliana GN=ATL77 PE=2 SV=1
106410608	BnaC07T0476300ZS	1432	3.56	87.93	4.48343	4.35e-09	1.36e-06	PREDICTED: protochlorophyllide reductase B, chloroplastic-like isoform X1 [Brassica napus];PREDICTED: protochlorophyllide reductase B, chloroplastic-like isoform X2 [Brassica napus]	GO:0055114;GO:0016630	oxidation-reduction process;protochlorophyllide reductase activity	K00218	E1.3.1.33,por	http://www.genome.jp/dbget-bin/www_bget?ko:K00218	Porphyrin and chlorophyll metabolism	ko00860	KOG1208(Q)(Dehydrogenases with different specificities (related to short-chain alcohol dehydrogenases))	gnl|BL_ORD_ID|134903	sp|P21218|PORB_ARATH Protochlorophyllide reductase B, chloroplastic OS=Arabidopsis thaliana GN=PORB PE=1 SV=3
106383543	#N/A	1941	2.25	0	-9.48304	4.77e-09	1.47e-06	PREDICTED: uncharacterized protein LOC106383543 [Brassica napus]	-	-	-	-	-	-	-	KOG0017(R)(FOG: Transposon-encoded proteins with TYA, reverse transcriptase, integrase domains in various combinations)	gnl|BL_ORD_ID|540469	sp|Q99315|YG31B_YEAST Transposon Ty3-G Gag-Pol polyprotein OS=Saccharomyces cerevisiae (strain ATCC 204508 / S288c) GN=TY3B-G PE=1 SV=3
106355956	BnaA07T0341800ZS	1088	0	4.94	9.47305	4.77e-09	1.47e-06	PREDICTED: protein enabled-like [Brassica napus]	GO:0031124	mRNA 3'-end processing	-	-	-	-	-	-	-	-
106418382	BnaC09T0256100ZS	2117	0.01	2.25	9.47305	4.77e-09	1.47e-06	PREDICTED: protein NRT1/ PTR FAMILY 8.4-like [Brassica napus]	-	-	K14638	SLC15A3_4,PHT	http://www.genome.jp/dbget-bin/www_bget?ko:K14638	-	-	-	gnl|BL_ORD_ID|439812	sp|Q93Z20|PTR17_ARATH Protein NRT1/ PTR FAMILY 8.5 OS=Arabidopsis thaliana GN=NPF8.5 PE=2 SV=1
106425779	BnaA02T0086600ZS	841	0.53	21.25	5.15689	5.07e-09	1.55e-06	PREDICTED: germin-like protein 1 isoform X1 [Brassica napus]	GO:0045735;GO:0005576;GO:0030145;GO:0046872	nutrient reservoir activity;extracellular region;manganese ion binding;metal ion binding	-	-	-	-	-	-	gnl|BL_ORD_ID|19795	sp|P45854|GLP1_SINAL Germin-like protein 1 OS=Sinapis alba GN=GLP1 PE=2 SV=1
106361236	BnaA05T0151700ZS	1432	0	3.48	9.45765	5.26e-09	1.59e-06	PREDICTED: serine acetyltransferase 1, chloroplastic-like [Brassica napus]	GO:0005737;GO:0016740;GO:0009001;GO:0006535	cytoplasm;transferase activity;serine O-acetyltransferase activity;cysteine biosynthetic process from serine	K00640	cysE	http://www.genome.jp/dbget-bin/www_bget?ko:K00640	Biofilm formation - Vibrio cholerae;Cysteine and methionine metabolism;Sulfur metabolism;Biosynthesis of amino acids;Carbon metabolism	ko05111,ko00270,ko00920,ko01230,ko01200	KOG4750(E)(Serine O-acetyltransferase)	gnl|BL_ORD_ID|492213	sp|Q42588|SAT1_ARATH Serine acetyltransferase 1, chloroplastic OS=Arabidopsis thaliana GN=SAT1 PE=1 SV=2
106414322	BnaC09T0351500ZS	1358	0	3.84	9.45765	5.26e-09	1.59e-06	PREDICTED: spermine synthase-like [Brassica napus]	GO:0006595;GO:0003824;GO:0016740	polyamine metabolic process;catalytic activity;transferase activity	K00797	speE,SRM	http://www.genome.jp/dbget-bin/www_bget?ko:K00797	Arginine and proline metabolism;Cysteine and methionine metabolism;Glutathione metabolism;beta-Alanine metabolism	ko00330,ko00270,ko00480,ko00410	KOG1562(E)(Spermidine synthase)	gnl|BL_ORD_ID|209305	sp|Q94BN2|SPSY_ARATH Spermine synthase OS=Arabidopsis thaliana GN=SPMS PE=1 SV=1
106452857	BnaA05T0453300ZS	1307	0.34	12.76	5.05998	5.63e-09	1.69e-06	PREDICTED: uncharacterized protein LOC106452857 [Brassica napus]	GO:0008150;GO:0003674;GO:0005886;GO:0009507;GO:0005618	biological_process;molecular_function;plasma membrane;chloroplast;cell wall	-	-	-	-	-	-	-	-
106375542	BnaC01T0454100ZS	1897	0.08	4.54	5.58933	5.64e-09	1.69e-06	PREDICTED: feruloyl CoA ortho-hydroxylase 2-like [Brassica napus]	GO:0055114;GO:0016491;GO:0046872	oxidation-reduction process;oxidoreductase activity;metal ion binding	K06892	F6H1	http://www.genome.jp/dbget-bin/www_bget?ko:K06892	Phenylpropanoid biosynthesis	ko00940	-	gnl|BL_ORD_ID|386559	sp|Q9C899|F6H2_ARATH Feruloyl CoA ortho-hydroxylase 2 OS=Arabidopsis thaliana GN=F6'H2 PE=1 SV=1
106396262	#N/A	2541	0	1.79	9.44207	5.8e-09	1.73e-06	PREDICTED: delta-1-pyrroline-5-carboxylate synthase A-like [Brassica napus]	GO:0016020;GO:0016310;GO:0055129;GO:0005737;GO:0008152;GO:0016301;GO:0003824;GO:0048364;GO:0009737;GO:0006979;GO:0017084;GO:0016740;GO:0006561;GO:0008652;GO:0009414;GO:0009555;GO:0005524;GO:0055114;GO:0000166;GO:0009651;GO:0005739;GO:0004349;GO:0009269;GO:0009507;GO:0016491;GO:0016620;GO:0004350;GO:0042538	membrane;phosphorylation;L-proline biosynthetic process;cytoplasm;metabolic process;kinase activity;catalytic activity;root development;response to abscisic acid;response to oxidative stress;delta1-pyrroline-5-carboxylate synthetase activity;transferase activity;proline biosynthetic process;cellular amino acid biosynthetic process;response to water deprivation;pollen development;ATP binding;oxida…	K12657	ALDH18A1,P5CS	http://www.genome.jp/dbget-bin/www_bget?ko:K12657	Arginine and proline metabolism;Biosynthesis of amino acids	ko00330,ko01230	KOG1154(E)(Gamma-glutamyl kinase)	gnl|BL_ORD_ID|433766	sp|P54887|P5CS1_ARATH Delta-1-pyrroline-5-carboxylate synthase A OS=Arabidopsis thaliana GN=P5CSA PE=1 SV=1
106409187	BnaC05T0262500ZS	1861	2.28	0	-9.43065	6.4e-09	1.9e-06	PREDICTED: phospholipase A1-Igamma1, chloroplastic-like [Brassica oleracea var. oleracea]	GO:0016787;GO:0006629	hydrolase activity;lipid metabolic process	-	-	-	-	-	-	gnl|BL_ORD_ID|131958	sp|Q941F1|PLA15_ARATH Phospholipase A1-Igamma1, chloroplastic OS=Arabidopsis thaliana GN=At1g06800 PE=1 SV=2
106418421	BnaC09T0405000ZS	1727.99	0.46	13.33	4.7109	7.65e-09	2.26e-06	PREDICTED: protein CHLOROPLAST IMPORT APPARATUS 2-like isoform X3 [Brassica napus];PREDICTED: protein CHLOROPLAST IMPORT APPARATUS 2-like isoform X1 [Brassica napus];PREDICTED: protein CHLOROPLAST IMPORT APPARATUS 2-like isoform X2 [Brassica napus]	-	-	-	-	-	-	-	-	gnl|BL_ORD_ID|336175	sp|Q9LU68|CIA2_ARATH Protein CHLOROPLAST IMPORT APPARATUS 2 OS=Arabidopsis thaliana GN=CIA2 PE=2 SV=1
106384665	BnaC03T0694700ZS	1115	0.07	5.84	6.51454	7.7e-09	2.26e-06	PREDICTED: salicylate carboxymethyltransferase-like, partial [Brassica napus]	GO:0008168	methyltransferase activity	-	-	-	-	-	-	gnl|BL_ORD_ID|483036	sp|Q9SPV4|SAMT_CLABR Salicylate carboxymethyltransferase OS=Clarkia breweri GN=SAMT PE=1 SV=1
106440385	BnaC09T0561900ZS	1077	0	4.75	9.39431	7.83e-09	2.29e-06	PREDICTED: periaxin-like [Brassica napus]	-	-	-	-	-	-	-	-	-	-
106439944	BnaA03T0406400ZS	1036	0.51	17.56	4.92971	8.56e-09	2.48e-06	PREDICTED: PLASMODESMATA CALLOSE-BINDING PROTEIN 1 [Brassica rapa]	-	-	-	-	-	-	-	-	gnl|BL_ORD_ID|122733	sp|Q9FNQ2|PDCB1_ARATH PLASMODESMATA CALLOSE-BINDING PROTEIN 1 OS=Arabidopsis thaliana GN=PDCB1 PE=1 SV=1
106380201	BnaC02T0272300ZS	605	0	10.76	9.37803	8.67e-09	2.48e-06	PREDICTED: uncharacterized protein LOC106380201 [Brassica napus]	-	-	-	-	-	-	-	-	-	-
106371939	BnaA10T0198100ZS	1784	2.31	0	-9.37628	8.67e-09	2.48e-06	PREDICTED: probable arabinosyltransferase ARAD1 [Brassica napus]	GO:0016020;GO:0016021	membrane;integral component of membrane	-	-	-	-	-	-	gnl|BL_ORD_ID|285802	sp|Q6DBG8|ARAD1_ARATH Probable arabinosyltransferase ARAD1 OS=Arabidopsis thaliana GN=ARAD1 PE=1 SV=1
106421396	BnaC07T0121900ZS	2438	1.62	0	-9.37628	8.67e-09	2.48e-06	PREDICTED: probable methyltransferase PMT1 [Brassica napus]	GO:0016020;GO:0008168;GO:0016021	membrane;methyltransferase activity;integral component of membrane	-	-	-	-	-	-	gnl|BL_ORD_ID|133286	sp|Q8H118|PMT1_ARATH Probable methyltransferase PMT1 OS=Arabidopsis thaliana GN=At3g23300 PE=2 SV=2
106431949	#N/A	1079	22.17	0.96	-4.66461	8.87e-09	2.52e-06	BnaA04g29680D [Brassica napus]	GO:0016301	kinase activity	-	-	-	-	-	-	gnl|BL_ORD_ID|432184	sp|Q9ZPY9|P4KG4_ARATH Phosphatidylinositol 4-kinase gamma 4 OS=Arabidopsis thaliana GN=PI4KG4 PE=1 SV=1
106425571	BnaA02T0383800ZS	973	0.37	14.82	5.14037	1.05e-08	2.98e-06	PREDICTED: vegetative storage protein 2 [Brassica rapa]	GO:0003993	acid phosphatase activity	-	-	-	-	-	-	gnl|BL_ORD_ID|251338	sp|O82122|VSP2_ARATH Vegetative storage protein 2 OS=Arabidopsis thaliana GN=VSP2 PE=2 SV=1
106346409	BnaA01T0318100ZS	912	5.24	0	-9.35769	1.07e-08	2.98e-06	PREDICTED: uncharacterized protein LOC103836959 [Brassica rapa]	-	-	-	-	-	-	-	-	gnl|BL_ORD_ID|535813	sp|Q9C5M1|YCED2_ARATH Large ribosomal RNA subunit accumulation protein YCED homolog 2, chloroplastic OS=Arabidopsis thaliana GN=At3g19800 PE=2 SV=1
106389554	BnaC04T0494800ZS	1536	2.71	0	-9.35769	1.07e-08	2.98e-06	PREDICTED: tubulin beta-7 chain-like [Brassica oleracea var. oleracea]	GO:0005874;GO:0005737;GO:0005856;GO:0003924;GO:0005525;GO:0000166;GO:0007017;GO:0005200	microtubule;cytoplasm;cytoskeleton;GTPase activity;GTP binding;nucleotide binding;microtubule-based process;structural constituent of cytoskeleton	K07375	TUBB	http://www.genome.jp/dbget-bin/www_bget?ko:K07375	Gap junction;Phagosome	ko04540,ko04145	KOG1375(Z)(Beta tubulin)	gnl|BL_ORD_ID|506715	sp|P29515|TBB7_ARATH Tubulin beta-7 chain OS=Arabidopsis thaliana GN=TUBB7 PE=2 SV=1
106391310	#N/A	937.08	5	0	-9.35769	1.07e-08	2.98e-06	BnaC08g10740D [Brassica napus]	-	-	-	-	-	-	-	-	-	-
106432359	#N/A	767.37	0.17	10.86	5.80205	1.13e-08	3.15e-06	PREDICTED: glycine-rich cell wall structural protein-like [Brassica napus]	GO:0009737;GO:0009751;GO:0005199;GO:0030307;GO:0046622;GO:0009413;GO:0009505;GO:0000325	response to abscisic acid;response to salicylic acid;structural constituent of cell wall;positive regulation of cell growth;positive regulation of organ growth;response to flooding;plant-type cell wall;plant-type vacuole	-	-	-	-	-	-	gnl|BL_ORD_ID|30465	sp|Q9LTP5|GRP5_ARATH Glycine-rich protein 5 OS=Arabidopsis thaliana GN=GRP5 PE=2 SV=1
106368150	BnaA07T0204700ZS	899	5.26	0	-9.33886	1.19e-08	3.24e-06	PREDICTED: serine/threonine-protein phosphatase PP2A-3 catalytic subunit-like [Brassica napus]	GO:0016787;GO:0004721	hydrolase activity;phosphoprotein phosphatase activity	K04382	PPP2C	http://www.genome.jp/dbget-bin/www_bget?ko:K04382	Cell cycle - yeast;Meiosis - yeast;Oocyte meiosis;Tight junction;Autophagy - animal;Autophagy - other eukaryotes;Autophagy - yeast;AMPK signaling pathway;Hippo signaling pathway;Hippo signaling pathway -fly;MAPK signaling pathway - fly;PI3K-Akt signaling pathway;Sphingolipid signaling pathway;TGF-beta signaling pathway;mRNA surveillance pathway;Adrenergic signaling in cardiomyocytes;Dopaminergic …	ko04111,ko04113,ko04114,ko04530,ko04140,ko04136,ko04138,ko04152,ko04390,ko04391,ko04013,ko04151,ko04071,ko04350,ko03015,ko04261,ko04728,ko04730	KOG0372(GT)(Serine/threonine specific protein phosphatase involved in glycogen accumulation, PP2A-related)	gnl|BL_ORD_ID|135517	sp|P48578|PP2A4_ARATH Serine/threonine-protein phosphatase PP2A-4 catalytic subunit OS=Arabidopsis thaliana GN=PP2A4 PE=2 SV=1
106419128	BnaA10T0267200ZS	2086	1.89	0	-9.33886	1.19e-08	3.24e-06	PREDICTED: ABC transporter G family member 22, partial [Brassica napus]	-	-	-	-	-	-	-	KOG0061(Q)(Transporter, ABC superfamily (Breast cancer resistance protein))	gnl|BL_ORD_ID|267670	sp|Q93YS4|AB22G_ARATH ABC transporter G family member 22 OS=Arabidopsis thaliana GN=ABCG22 PE=1 SV=1
106453824	BnaC05T0345500ZS	971	0	5.22	9.32807	1.19e-08	3.24e-06	PREDICTED: secretory carrier-associated membrane protein 4-like [Brassica napus]	GO:0016020;GO:0015031;GO:0016021	membrane;protein transport;integral component of membrane	K19995	SCAMP	http://www.genome.jp/dbget-bin/www_bget?ko:K19995	-	-	KOG3088(U)(Secretory carrier membrane protein)	gnl|BL_ORD_ID|488122	sp|Q9C6X2|SCAM4_ARATH Secretory carrier-associated membrane protein 4 OS=Arabidopsis thaliana GN=SCAMP4 PE=1 SV=1
106391874	BnaA01T0090700ZS	934	9	0.18	-5.62425	1.27e-08	3.46e-06	PREDICTED: eukaryotic translation initiation factor 4E-1-like [Brassica napus]	GO:0005737;GO:0003743;GO:0006413;GO:0006412;GO:0003723	cytoplasm;translation initiation factor activity;translational initiation;translation;RNA binding	K03259	EIF4E	http://www.genome.jp/dbget-bin/www_bget?ko:K03259	HIF-1 signaling pathway;PI3K-Akt signaling pathway;mTOR signaling pathway;RNA transport;Longevity regulating pathway - mammal;Insulin signaling pathway	ko04066,ko04151,ko04150,ko03013,ko04211,ko04910	KOG1670(J)(Translation initiation factor 4F, cap-binding subunit (eIF-4E) and related cap-binding proteins)	gnl|BL_ORD_ID|50951	sp|O23252|IF4E1_ARATH Eukaryotic translation initiation factor 4E-1 OS=Arabidopsis thaliana GN=EIF4E1 PE=1 SV=1
106361641	Bnascaffold2320T0000300ZS	2148	1.8	0	-9.31978	1.32e-08	3.52e-06	PREDICTED: uncharacterized protein LOC106361641 [Brassica napus]	-	-	-	-	-	-	-	KOG0017(R)(FOG: Transposon-encoded proteins with TYA, reverse transcriptase, integrase domains in various combinations)	gnl|BL_ORD_ID|540469	sp|Q99315|YG31B_YEAST Transposon Ty3-G Gag-Pol polyprotein OS=Saccharomyces cerevisiae (strain ATCC 204508 / S288c) GN=TY3B-G PE=1 SV=3
106431078	BnaC04T0581200ZS	1559	2.6	0	-9.31978	1.32e-08	3.52e-06	PREDICTED: uncharacterized protein At5g39865 [Brassica oleracea var. oleracea]	GO:0045454;GO:0009055;GO:0015035	cell redox homeostasis;electron carrier activity;protein disulfide oxidoreductase activity	K17479	GRXCR1	http://www.genome.jp/dbget-bin/www_bget?ko:K17479	-	-	KOG2824(O)(Glutaredoxin-related protein)	gnl|BL_ORD_ID|526068	sp|Q9LH89|Y3885_ARATH Uncharacterized protein At3g28850 OS=Arabidopsis thaliana GN=At3g28850 PE=4 SV=1
106445871	BnaA04T0096500ZS	1415	2.9	0	-9.31978	1.32e-08	3.52e-06	PREDICTED: GDSL esterase/lipase At4g10955-like [Brassica napus]	GO:0016787;GO:0006629	hydrolase activity;lipid metabolic process	-	-	-	-	-	-	gnl|BL_ORD_ID|15049	sp|Q680C0|GDL62_ARATH GDSL esterase/lipase At4g10955 OS=Arabidopsis thaliana GN=At4g10955 PE=2 SV=1
106365619	Bnascaffold0025T0042600ZS	1129.94	0	4.28	9.31102	1.32e-08	3.52e-06	BnaUnng05280D, partial [Brassica napus];PREDICTED: uncharacterized protein LOC103839241 isoform X5 [Brassica rapa]	-	-	-	-	-	-	-	-	gnl|BL_ORD_ID|337967	sp|Q9ZUU4|CP29B_ARATH RNA-binding protein CP29B, chloroplastic OS=Arabidopsis thaliana GN=CP29B PE=1 SV=1
106354078	BnaC06T0360400ZS	1365	0.22	7.71	5.07317	1.4e-08	3.71e-06	expansin-A1 precursor [Brassica rapa]	GO:0016020;GO:0009664;GO:0005576;GO:0005618	membrane;plant-type cell wall organization;extracellular region;cell wall	-	-	-	-	-	-	gnl|BL_ORD_ID|380015	sp|Q9C554|EXPA1_ARATH Expansin-A1 OS=Arabidopsis thaliana GN=EXPA1 PE=2 SV=1
106372040	#N/A	1365	0.22	7.71	5.07317	1.4e-08	3.71e-06	expansin-A1 precursor [Brassica rapa]	GO:0016020;GO:0009664;GO:0005576;GO:0005618	membrane;plant-type cell wall organization;extracellular region;cell wall	-	-	-	-	-	-	gnl|BL_ORD_ID|380015	sp|Q9C554|EXPA1_ARATH Expansin-A1 OS=Arabidopsis thaliana GN=EXPA1 PE=2 SV=1
XLOC_041406	#N/A	1332	5.64	0.12	-5.60305	1.44e-08	3.78e-06	PREDICTED: uncharacterized protein LOC106377669 [Brassica napus]	-	-	-	-	-	-	-	KOG0017(R)(FOG: Transposon-encoded proteins with TYA, reverse transcriptase, integrase domains in various combinations)	gnl|BL_ORD_ID|547997	sp|Q7LHG5|YI31B_YEAST Transposon Ty3-I Gag-Pol polyprotein OS=Saccharomyces cerevisiae (strain ATCC 204508 / S288c) GN=TY3B-I PE=3 SV=2
106345960	BnaA05T0482800ZS	800	0.49	18.56	5.07978	1.51e-08	3.94e-06	PREDICTED: uncharacterized protein LOC103848925 [Brassica rapa]	-	-	-	-	-	-	-	-	-	-
106415819	BnaC06T0069900ZS	1215	6.26	0.14	-5.59233	1.53e-08	3.98e-06	PREDICTED: caffeoylshikimate esterase [Brassica oleracea var. oleracea]	GO:0016020;GO:0005783;GO:0016787;GO:0009506;GO:0090430;GO:0010043;GO:0006979;GO:0004622;GO:0046686;GO:0006629;GO:0009809;GO:0005886;GO:0009507;GO:0042542;GO:0003846;GO:0005794	membrane;endoplasmic reticulum;hydrolase activity;plasmodesma;caffeoyl-CoA: alcohol caffeoyl transferase activity;response to zinc ion;response to oxidative stress;lysophospholipase activity;response to cadmium ion;lipid metabolic process;lignin biosynthetic process;plasma membrane;chloroplast;response to hydrogen peroxide;2-acylglycerol O-acyltransferase activity;Golgi apparatus	K18368	CSE	http://www.genome.jp/dbget-bin/www_bget?ko:K18368	Phenylpropanoid biosynthesis	ko00940	KOG1455(I)(Lysophospholipase)	gnl|BL_ORD_ID|340948	sp|Q9C942|CSE_ARATH Caffeoylshikimate esterase OS=Arabidopsis thaliana GN=CSE PE=1 SV=1
106348623	BnaC04T0191400ZS	733	0	7.4	9.27631	1.64e-08	4.23e-06	PREDICTED: outer envelope pore protein 16-1, chloroplastic [Brassica oleracea var. oleracea]	GO:0016020;GO:0031305;GO:0045037;GO:0015266;GO:0005515;GO:0005744;GO:0009749;GO:0009941;GO:0009707;GO:0015031;GO:0009611;GO:0009744;GO:0015288;GO:0009536;GO:0030150;GO:0046930;GO:0034426;GO:0009527;GO:0016021;GO:0003333;GO:0009507;GO:0006810;GO:0009409;GO:0009753;GO:0006811;GO:0042803;GO:0005773;GO:0015450;GO:0015171	membrane;integral component of mitochondrial inner membrane;protein import into chloroplast stroma;protein channel activity;protein binding;mitochondrial inner membrane presequence translocase complex;response to glucose;chloroplast envelope;chloroplast outer membrane;protein transport;response to wounding;response to sucrose;porin activity;plastid;protein import into mitochondrial matrix;pore co…	-	-	-	-	-	-	gnl|BL_ORD_ID|425398	sp|Q9ZV24|OP161_ARATH Outer envelope pore protein 16-1, chloroplastic OS=Arabidopsis thaliana GN=OEP161 PE=1 SV=1
106353243	BnaA01T0222000ZS	1052	0	4.47	9.25864	1.64e-08	4.23e-06	PREDICTED: long chain base biosynthesis protein 2b-like [Brassica napus]	GO:0009058;GO:0030170;GO:0008152;GO:0003824;GO:0016740	biosynthetic process;pyridoxal phosphate binding;metabolic process;catalytic activity;transferase activity	K00654	SPT	http://www.genome.jp/dbget-bin/www_bget?ko:K00654	Autophagy - yeast;Sphingolipid signaling pathway;Sphingolipid metabolism	ko04138,ko04071,ko00600	KOG1360(H)(5-aminolevulinate synthase)	gnl|BL_ORD_ID|56039	sp|Q9M304|LCB2B_ARATH Long chain base biosynthesis protein 2b OS=Arabidopsis thaliana GN=LCB2b PE=1 SV=1
106409161	BnaC03T0544700ZS	899	0.36	12.88	5.04314	1.71e-08	4.38e-06	PREDICTED: nucleoside diphosphate kinase II, chloroplastic-like [Brassica napus]	GO:0016310;GO:0006165;GO:0006241;GO:0016301;GO:0016740;GO:0006183;GO:0005524;GO:0004550;GO:0000166;GO:0006228	phosphorylation;nucleoside diphosphate phosphorylation;CTP biosynthetic process;kinase activity;transferase activity;GTP biosynthetic process;ATP binding;nucleoside diphosphate kinase activity;nucleotide binding;UTP biosynthetic process	K00940	ndk,NME	http://www.genome.jp/dbget-bin/www_bget?ko:K00940	MAPK signaling pathway - plant;Purine metabolism;Pyrimidine metabolism	ko04016,ko00230,ko00240	KOG0888(F)(Nucleoside diphosphate kinase)	gnl|BL_ORD_ID|110892	sp|O64903|NDK2_ARATH Nucleoside diphosphate kinase II, chloroplastic OS=Arabidopsis thaliana GN=NDPK2 PE=1 SV=2
106452041	BnaC05T0423600ZS	2021	0.31	8.73	4.67219	1.74e-08	4.46e-06	PREDICTED: outer envelope protein 64, chloroplastic [Brassica napus]	GO:0016020;GO:0016021;GO:0016884	membrane;integral component of membrane;carbon-nitrogen ligase activity, with glutamine as amido-N-donor	-	-	-	-	-	KOG0548(O)(Molecular co-chaperone STI1)	gnl|BL_ORD_ID|425288	sp|Q9LVH5|OE64C_ARATH Outer envelope protein 64, chloroplastic OS=Arabidopsis thaliana GN=OEP64 PE=1 SV=1
106373040	BnaC01T0071100ZS	968	0.06	5.16	6.38346	1.77e-08	4.5e-06	PREDICTED: caffeic acid 3-O-methyltransferase-like isoform X1 [Brassica napus];PREDICTED: flavone 3'-O-methyltransferase 1-like isoform X2 [Brassica napus]	GO:0008168;GO:0046983;GO:0008171;GO:0032259;GO:0016740	methyltransferase activity;protein dimerization activity;O-methyltransferase activity;methylation;transferase activity	K13066	E2.1.1.68,COMT	http://www.genome.jp/dbget-bin/www_bget?ko:K13066	Phenylpropanoid biosynthesis	ko00940	-	gnl|BL_ORD_ID|40175	sp|Q9LPU8|IGMT4_ARATH Indole glucosinolate O-methyltransferase 4 OS=Arabidopsis thaliana GN=IGMT4 PE=1 SV=1
106441133	BnaA03T0543200ZS	1098	3.83	0	-9.26098	1.83e-08	4.61e-06	PREDICTED: agamous-like MADS-box protein AGL16 [Brassica rapa]	GO:0046983;GO:0003700;GO:0003677;GO:0006355;GO:0005634;GO:0006351	protein dimerization activity;transcription factor activity, sequence-specific DNA binding;DNA binding;regulation of transcription, DNA-templated;nucleus;transcription, DNA-templated	K09264	K09264	http://www.genome.jp/dbget-bin/www_bget?ko:K09264	-	-	-	gnl|BL_ORD_ID|269926	sp|A2RVQ5|AGL16_ARATH Agamous-like MADS-box protein AGL16 OS=Arabidopsis thaliana GN=AGL16 PE=1 SV=1
XLOC_074427	#N/A	913	4.84	0	-9.26098	1.83e-08	4.61e-06	BnaC05g09620D [Brassica napus]	-	-	-	-	-	-	-	-	-	-
106397668	#N/A	2198	1.66	0	-9.24084	2.04e-08	5.11e-06	-	-	-	-	-	-	-	-	-	-	-
106385347	BnaA02T0032100ZS	1419	0	2.99	9.22263	2.04e-08	5.11e-06	PREDICTED: periaxin-like [Brassica napus]	-	-	-	-	-	-	-	-	gnl|BL_ORD_ID|138152	sp|E1BM58|PRAX_BOVIN Periaxin OS=Bos taurus GN=PRX PE=1 SV=3
106403823	BnaC06T0247400ZS	1258	0	3.36	9.1857	2.56e-08	6.38e-06	PREDICTED: lysophospholipid acyltransferase LPEAT1-like [Brassica napus]	GO:0016020;GO:0008152;GO:0016746;GO:0016021	membrane;metabolic process;transferase activity, transferring acyl groups;integral component of membrane	K13510	LPCAT1_2	http://www.genome.jp/dbget-bin/www_bget?ko:K13510	Ether lipid metabolism;Glycerophospholipid metabolism	ko00565,ko00564	KOG2898(I)(Predicted phosphate acyltransferase, contains PlsC domain)	gnl|BL_ORD_ID|74427	sp|Q8L7R3|LPCT1_ARATH Lysophospholipid acyltransferase LPEAT1 OS=Arabidopsis thaliana GN=LPEAT1 PE=1 SV=1
106388328	BnaA03T0212100ZS	1065	0.55	15.91	4.68926	2.7e-08	6.69e-06	BnaC03g24290D [Brassica napus]	GO:0005615;GO:0006032;GO:0016787;GO:0004568;GO:0008152;GO:0008061;GO:0005576;GO:0000272;GO:0005975;GO:0016998;GO:0016798;GO:0006952	extracellular space;chitin catabolic process;hydrolase activity;chitinase activity;metabolic process;chitin binding;extracellular region;polysaccharide catabolic process;carbohydrate metabolic process;cell wall macromolecule catabolic process;hydrolase activity, acting on glycosyl bonds;defense response	K01183	E3.2.1.14	http://www.genome.jp/dbget-bin/www_bget?ko:K01183	Amino sugar and nucleotide sugar metabolism	ko00520	KOG4742(R)(Predicted chitinase)	gnl|BL_ORD_ID|332528	sp|Q06209|CHI4_BRANA Basic endochitinase CHB4 OS=Brassica napus PE=1 SV=2
106439414	BnaA03T0342100ZS	1569	0.03	3.33	6.29868	2.75e-08	6.79e-06	PREDICTED: coleoptile phototropism protein 1-like [Brassica napus]	-	-	-	-	-	-	-	-	gnl|BL_ORD_ID|253751	sp|Q9S9Q9|Y1044_ARATH BTB/POZ domain-containing protein At1g30440 OS=Arabidopsis thaliana GN=At1g30440 PE=1 SV=2
106410003	BnaC07T0333300ZS	406	0	20.41	9.16687	2.87e-08	7.03e-06	PREDICTED: flowering-promoting factor 1-like protein 1 [Brassica napus]	-	-	-	-	-	-	-	-	gnl|BL_ORD_ID|884	sp|Q0E1D7|FLP3_ORYSJ Flowering-promoting factor 1-like protein 3 OS=Oryza sativa subsp. japonica GN=Os02g0460200 PE=2 SV=1
106410571	BnaA03T0228700ZS	1711	0	2.32	9.16687	2.87e-08	7.03e-06	PREDICTED: putative beta-glucosidase 2 isoform X2 [Brassica napus];PREDICTED: beta-glucosidase 3-like isoform X1 [Brassica napus]	GO:0004553;GO:0005975	hydrolase activity, hydrolyzing O-glycosyl compounds;carbohydrate metabolic process	K01188	E3.2.1.21	http://www.genome.jp/dbget-bin/www_bget?ko:K01188	Phenylpropanoid biosynthesis;Starch and sucrose metabolism;Cyanoamino acid metabolism	ko00940,ko00500,ko00460	-	gnl|BL_ORD_ID|303918	sp|O65458|BGL03_ARATH Beta-glucosidase 3 OS=Arabidopsis thaliana GN=BGLU3 PE=3 SV=2
106437932	BnaA01T0207700ZS	1086	4.74	0.05	-6.45418	3.01e-08	7.34e-06	PREDICTED: probable protein phosphatase 2C 46 isoform X1 [Brassica napus]	GO:0004722;GO:0016787;GO:0004721;GO:0003824;GO:0043169;GO:0006470;GO:0046872	protein serine/threonine phosphatase activity;hydrolase activity;phosphoprotein phosphatase activity;catalytic activity;cation binding;protein dephosphorylation;metal ion binding	K01102	PDP	http://www.genome.jp/dbget-bin/www_bget?ko:K01102	-	-	KOG0700(T)(Protein phosphatase 2C/pyruvate dehydrogenase (lipoamide) phosphatase)	gnl|BL_ORD_ID|425729	sp|Q9SD12|P2C46_ARATH Probable protein phosphatase 2C 46 OS=Arabidopsis thaliana GN=At3g51370 PE=2 SV=1
106371981	BnaA10T0199400ZS	5899	0.55	0	-9.15732	3.23e-08	7.77e-06	PREDICTED: uncharacterized protein LOC106371951 isoform X2 [Brassica napus];PREDICTED: uncharacterized protein LOC106371951 isoform X1 [Brassica napus]	-	-	K07052	K07052	http://www.genome.jp/dbget-bin/www_bget?ko:K07052	-	-	KOG1838(R)(Alpha/beta hydrolase)	gnl|BL_ORD_ID|376927	sp|Q40863|EMB8_PICGL Embryogenesis-associated protein EMB8 OS=Picea glauca GN=EMB8 PE=2 SV=1
106404483	BnaC04T0006100ZS	566	9.29	0	-9.15732	3.23e-08	7.77e-06	PREDICTED: calvin cycle protein CP12-1, chloroplastic-like [Brassica napus]	-	-	-	-	-	-	-	-	gnl|BL_ORD_ID|318599	sp|O22914|CP121_ARATH Calvin cycle protein CP12-1, chloroplastic OS=Arabidopsis thaliana GN=CP12-1 PE=1 SV=1
106417360	#N/A	1631	0	2.4	9.1478	3.23e-08	7.77e-06	PREDICTED: mitochondrial outer membrane protein porin 3-like [Brassica napus]	GO:0044070;GO:0005741;GO:0006820;GO:0055085;GO:0008308	regulation of anion transport;mitochondrial outer membrane;anion transport;transmembrane transport;voltage-gated anion channel activity	K15040	VDAC2	http://www.genome.jp/dbget-bin/www_bget?ko:K15040	Ferroptosis;Necroptosis;Calcium signaling pathway;cGMP - PKG signaling pathway;NOD-like receptor signaling pathway	ko04216,ko04217,ko04020,ko04022,ko04621	KOG2480(I)(3-hydroxy-3-methylglutaryl-CoA (HMG-CoA) reductase)	gnl|BL_ORD_ID|248970	sp|Q9SMX3|VDAC3_ARATH Mitochondrial outer membrane protein porin 3 OS=Arabidopsis thaliana GN=VDAC3 PE=1 SV=3
106385504	#N/A	1389.21	2.62	0	-9.13567	3.63e-08	8.66e-06	PREDICTED: uncharacterized protein LOC106299353 isoform X2 [Brassica oleracea var. oleracea];PREDICTED: uncharacterized protein LOC106299353 isoform X1 [Brassica oleracea var. oleracea]	-	-	-	-	-	-	-	-	-	-
106415445	BnaC08T0345100ZS	904	4.48	0	-9.13567	3.63e-08	8.66e-06	PREDICTED: endochitinase PR4-like [Brassica napus]	-	-	K01183	E3.2.1.14	http://www.genome.jp/dbget-bin/www_bget?ko:K01183	Amino sugar and nucleotide sugar metabolism	ko00520	-	gnl|BL_ORD_ID|329896	sp|Q9M2U5|CHI5_ARATH Endochitinase EP3 OS=Arabidopsis thaliana GN=EP3 PE=1 SV=1
106364061	BnaC09T0055000ZS	852	0.3	11.24	5.05397	3.97e-08	9.43e-06	PREDICTED: ethylene-responsive transcription factor ERF003-like [Brassica oleracea var. oleracea]	GO:0003700;GO:0003677;GO:0006355;GO:0005634;GO:0006351	transcription factor activity, sequence-specific DNA binding;DNA binding;regulation of transcription, DNA-templated;nucleus;transcription, DNA-templated	-	-	-	-	-	-	gnl|BL_ORD_ID|377340	sp|Q94AW5|ERF03_ARATH Ethylene-responsive transcription factor ERF003 OS=Arabidopsis thaliana GN=ERF003 PE=2 SV=1
106424303	#N/A	3167	1.02	0	-9.11368	4.09e-08	9.64e-06	PREDICTED: uncharacterized protein LOC106424301 isoform X2 [Brassica napus]	-	-	-	-	-	-	-	-	-	-
106358133	BnaC07T0174100ZS	713	0	6.9	9.10887	4.09e-08	9.64e-06	PREDICTED: 60S ribosomal protein L27a-2-like [Brassica napus]	GO:0003735;GO:0005622;GO:0006412;GO:0005840;GO:0015934;GO:0030529	structural constituent of ribosome;intracellular;translation;ribosome;large ribosomal subunit;intracellular ribonucleoprotein complex	K02900	RP-L27Ae,RPL27A	http://www.genome.jp/dbget-bin/www_bget?ko:K02900	Ribosome	ko03010	KOG1742(J)(60s ribosomal protein L15/L27)	gnl|BL_ORD_ID|147818	sp|Q9LR33|R27A2_ARATH 60S ribosomal protein L27a-2 OS=Arabidopsis thaliana GN=RPL27AB PE=2 SV=1
106438460	BnaA03T0474600ZS	692	0.81	24.13	4.7382	4.16e-08	9.76e-06	PREDICTED: MLP-like protein 328 [Brassica napus]	GO:0009607;GO:0006952	response to biotic stimulus;defense response	-	-	-	-	-	-	gnl|BL_ORD_ID|93487	sp|Q9ZVF3|ML328_ARATH MLP-like protein 328 OS=Arabidopsis thaliana GN=MLP328 PE=2 SV=1
106357640	BnaC04T0403600ZS	2725	0	1.29	9.08901	4.62e-08	1.07e-05	PREDICTED: probable galactinol--sucrose galactosyltransferase 5 isoform X1 [Brassica napus]	GO:0003824;GO:0009737;GO:0009507	catalytic activity;response to abscisic acid;chloroplast	K06617	E2.4.1.82	http://www.genome.jp/dbget-bin/www_bget?ko:K06617	Galactose metabolism	ko00052	-	gnl|BL_ORD_ID|156161	sp|Q9FND9|RFS5_ARATH Probable galactinol--sucrose galactosyltransferase 5 OS=Arabidopsis thaliana GN=RFS5 PE=1 SV=1
106375404	BnaC01T0071100ZS	1182	0	3.41	9.08901	4.62e-08	1.07e-05	PREDICTED: caffeic acid 3-O-methyltransferase-like [Brassica napus]	GO:0008168;GO:0046983;GO:0008171;GO:0032259;GO:0016740	methyltransferase activity;protein dimerization activity;O-methyltransferase activity;methylation;transferase activity	K13066	E2.1.1.68,COMT	http://www.genome.jp/dbget-bin/www_bget?ko:K13066	Phenylpropanoid biosynthesis	ko00940	-	gnl|BL_ORD_ID|40175	sp|Q9LPU8|IGMT4_ARATH Indole glucosinolate O-methyltransferase 4 OS=Arabidopsis thaliana GN=IGMT4 PE=1 SV=1
106382178	BnaC02T0476500ZS	3096.03	0.02	1.45	6.20861	4.81e-08	1.11e-05	PREDICTED: alpha-glucan phosphorylase 1-like isoform X1 [Brassica napus];PREDICTED: alpha-glucan phosphorylase 1-like isoform X2 [Brassica napus]	GO:0030170;GO:0016740;GO:0005975;GO:0004645;GO:0016757;GO:0008184	pyridoxal phosphate binding;transferase activity;carbohydrate metabolic process;phosphorylase activity;transferase activity, transferring glycosyl groups;glycogen phosphorylase activity	K00688	E2.4.1.1,glgP,PYG	http://www.genome.jp/dbget-bin/www_bget?ko:K00688	Necroptosis;Biofilm formation - Escherichia coli;Starch and sucrose metabolism;Glucagon signaling pathway;Insulin signaling pathway	ko04217,ko02026,ko00500,ko04922,ko04910	KOG2099(G)(Glycogen phosphorylase)	gnl|BL_ORD_ID|131761	sp|Q9LIB2|PHS1_ARATH Alpha-glucan phosphorylase 1 OS=Arabidopsis thaliana GN=PHS1 PE=1 SV=1
106386159	#N/A	1238	0.05	4.17	6.20861	4.81e-08	1.11e-05	BnaA07g21170D [Brassica napus]	-	-	-	-	-	-	-	-	-	-
106423896	BnaA07T0370700ZS	494	0	12.48	9.06887	5.22e-08	1.18e-05	PREDICTED: membrane-anchored ubiquitin-fold protein 5 [Brassica rapa]	GO:0016020;GO:0003674;GO:0016021;GO:0005886	membrane;molecular_function;integral component of membrane;plasma membrane	-	-	-	-	-	-	gnl|BL_ORD_ID|410248	sp|Q9SH14|MUB5_ARATH Membrane-anchored ubiquitin-fold protein 5 OS=Arabidopsis thaliana GN=MUB5 PE=1 SV=1
106446382	BnaC03T0784400ZS	1504	0	2.5	9.06887	5.22e-08	1.18e-05	PREDICTED: E3 ubiquitin-protein ligase RNF126-A-like, partial [Brassica napus]	GO:0016020;GO:0016021;GO:0008270;GO:0046872	membrane;integral component of membrane;zinc ion binding;metal ion binding	-	-	-	-	-	KOG0800(O)(FOG: Predicted E3 ubiquitin ligase)	gnl|BL_ORD_ID|180044	sp|Q8LPN7|RNG1L_ARATH E3 ubiquitin-protein ligase RING1-like OS=Arabidopsis thaliana GN=At3g19950 PE=1 SV=1
106366580	BnaA09T0164000ZS	2204.95	1.47	0	-9.06868	5.22e-08	1.18e-05	PREDICTED: callose synthase 3-like isoform X1 [Brassica napus];PREDICTED: uncharacterized protein LOC103838477 isoform X2 [Brassica rapa];PREDICTED: callose synthase 3-like isoform X2 [Brassica napus]	GO:0016020;GO:0006075;GO:0003843;GO:0016021;GO:0000148	membrane;(1->3)-beta-D-glucan biosynthetic process;1,3-beta-D-glucan synthase activity;integral component of membrane;1,3-beta-D-glucan synthase complex	K11000	CALS	http://www.genome.jp/dbget-bin/www_bget?ko:K11000	-	-	-	gnl|BL_ORD_ID|312480	sp|Q9LXT9|CALS3_ARATH Callose synthase 3 OS=Arabidopsis thaliana GN=CALS3 PE=3 SV=3
106379048	#N/A	468	12.27	0	-9.06868	5.22e-08	1.18e-05	PREDICTED: 6-phosphogluconate dehydrogenase, decarboxylating 3-like [Brassica napus]	GO:0006098;GO:0055114;GO:0016491;GO:0004616	pentose-phosphate shunt;oxidation-reduction process;oxidoreductase activity;phosphogluconate dehydrogenase (decarboxylating) activity	K00033	PGD,gnd,gntZ	http://www.genome.jp/dbget-bin/www_bget?ko:K00033	Pentose phosphate pathway;Glutathione metabolism;Carbon metabolism	ko00030,ko00480,ko01200	KOG2653(G)(6-phosphogluconate dehydrogenase)	gnl|BL_ORD_ID|262937	sp|Q9FWA3|6GPD3_ARATH 6-phosphogluconate dehydrogenase, decarboxylating 3 OS=Arabidopsis thaliana GN=At3g02360 PE=2 SV=1
106415844	BnaC06T0069900ZS	1217	2.93	0.01	-9.06868	5.22e-08	1.18e-05	PREDICTED: caffeoylshikimate esterase [Brassica oleracea var. oleracea]	GO:0016020;GO:0005783;GO:0016787;GO:0009506;GO:0090430;GO:0010043;GO:0006979;GO:0004622;GO:0046686;GO:0006629;GO:0009809;GO:0005886;GO:0009507;GO:0042542;GO:0003846;GO:0005794	membrane;endoplasmic reticulum;hydrolase activity;plasmodesma;caffeoyl-CoA: alcohol caffeoyl transferase activity;response to zinc ion;response to oxidative stress;lysophospholipase activity;response to cadmium ion;lipid metabolic process;lignin biosynthetic process;plasma membrane;chloroplast;response to hydrogen peroxide;2-acylglycerol O-acyltransferase activity;Golgi apparatus	K18368	CSE	http://www.genome.jp/dbget-bin/www_bget?ko:K18368	Phenylpropanoid biosynthesis	ko00940	KOG1455(I)(Lysophospholipase)	gnl|BL_ORD_ID|340948	sp|Q9C942|CSE_ARATH Caffeoylshikimate esterase OS=Arabidopsis thaliana GN=CSE PE=1 SV=1
106376153	BnaC01T0223700ZS	1147	0.05	4.53	6.19303	5.3e-08	1.19e-05	PREDICTED: uncharacterized GPI-anchored protein At4g28100 [Brassica napus]	GO:0016020;GO:0008150;GO:0031225;GO:0003674;GO:0046658;GO:0005886	membrane;biological_process;anchored component of membrane;molecular_function;anchored component of plasma membrane;plasma membrane	-	-	-	-	-	-	gnl|BL_ORD_ID|233468	sp|Q9SUC9|UGPI7_ARATH Uncharacterized GPI-anchored protein At4g28100 OS=Arabidopsis thaliana GN=At4g28100 PE=1 SV=1
106401688	BnaC05T0511400ZS	1331	1.34	27.31	4.20427	5.34e-08	1.2e-05	PREDICTED: uncharacterized protein LOC106401688 [Brassica napus]	GO:0008150;GO:0003674;GO:0005886;GO:0009507;GO:0005618	biological_process;molecular_function;plasma membrane;chloroplast;cell wall	-	-	-	-	-	-	-	-
106380712	BnaC02T0100100ZS	1144	3.63	68.81	4.09957	5.66e-08	1.26e-05	PREDICTED: uncharacterized protein LOC106380712 [Brassica napus]	GO:0008150;GO:0009507	biological_process;chloroplast	-	-	-	-	-	-	-	-
106426835	BnaA01T0016900ZS	1350	0.21	6.65	4.83975	5.67e-08	1.26e-05	PREDICTED: transcription factor SPATULA-like isoform X1 [Brassica napus]	GO:0046983	protein dimerization activity	-	-	-	-	-	-	gnl|BL_ORD_ID|206072	sp|Q9FUA4|SPT_ARATH Transcription factor SPATULA OS=Arabidopsis thaliana GN=SPT PE=1 SV=1
106348910	BnaC01T0439600ZS	1335	4.77	0.14	-5.37194	5.69e-08	1.26e-05	PREDICTED: peroxisomal (S)-2-hydroxy-acid oxidase GLO2 isoform X1 [Brassica napus];PREDICTED: peroxisomal (S)-2-hydroxy-acid oxidase GLO2 isoform X2 [Brassica napus]	GO:0003824;GO:0010181;GO:0055114;GO:0016491	catalytic activity;FMN binding;oxidation-reduction process;oxidoreductase activity	K11517	HAO	http://www.genome.jp/dbget-bin/www_bget?ko:K11517	Peroxisome;Glyoxylate and dicarboxylate metabolism;Carbon metabolism	ko04146,ko00630,ko01200	KOG0538(C)(Glycolate oxidase)	gnl|BL_ORD_ID|18724	sp|Q9LRS0|GLO2_ARATH Peroxisomal (S)-2-hydroxy-acid oxidase GLO2 OS=Arabidopsis thaliana GN=GLO2 PE=1 SV=1
XLOC_022276	#N/A	709	0.1	9.85	6.17729	5.84e-08	1.28e-05	-	-	-	-	-	-	-	-	-	-	-
106397675	#N/A	2192	0	1.6	9.04844	5.9e-08	1.28e-05	-	-	-	-	-	-	-	-	-	-	-
106416469	BnaC09T0520700ZS	1102.5	0	3.62	9.04844	5.9e-08	1.28e-05	PREDICTED: ABC transporter I family member 11, chloroplastic isoform X2 [Brassica napus]	GO:0016020;GO:0009941;GO:0016887;GO:0009536;GO:0005215;GO:0005524;GO:0000166;GO:0005886;GO:0009507;GO:0006810	membrane;chloroplast envelope;ATPase activity;plastid;transporter activity;ATP binding;nucleotide binding;plasma membrane;chloroplast;transport	-	-	-	-	-	KOG0055(Q)(Multidrug/pheromone exporter, ABC superfamily)	gnl|BL_ORD_ID|263866	sp|Q8LEF6|AB11I_ARATH ABC transporter I family member 11, chloroplastic OS=Arabidopsis thaliana GN=ABCI11 PE=2 SV=1
106353111	BnaA07T0212900ZS	1012	3.66	0	-9.04564	5.9e-08	1.28e-05	PREDICTED: vesicle-associated protein 1-1 [Brassica rapa]	GO:0016020;GO:0005789;GO:0016021	membrane;endoplasmic reticulum membrane;integral component of membrane	-	-	-	-	-	KOG0439(U)(VAMP-associated protein involved in inositol metabolism)	gnl|BL_ORD_ID|233251	sp|Q8VZ95|VAP11_ARATH Vesicle-associated protein 1-1 OS=Arabidopsis thaliana GN=PVA11 PE=1 SV=1
106385937	BnaC06T0434100ZS	866	4.53	0	-9.04564	5.9e-08	1.28e-05	PREDICTED: ethylene-responsive transcription factor ERF013-like [Brassica napus]	GO:0003700;GO:0003677;GO:0006355;GO:0005634;GO:0006351	transcription factor activity, sequence-specific DNA binding;DNA binding;regulation of transcription, DNA-templated;nucleus;transcription, DNA-templated	-	-	-	-	-	-	gnl|BL_ORD_ID|379591	sp|Q9CAP4|ERF13_ARATH Ethylene-responsive transcription factor ERF013 OS=Arabidopsis thaliana GN=ERF013 PE=2 SV=1
106424854	BnaA06T0279000ZS	2074	1.54	0	-9.04564	5.9e-08	1.28e-05	PREDICTED: microtubule-associated protein TORTIFOLIA1-like [Brassica napus]	GO:0005874	microtubule	-	-	-	-	-	-	gnl|BL_ORD_ID|219843	sp|Q6NPR6|TORL3_ARATH TORTIFOLIA1-like protein 3 OS=Arabidopsis thaliana GN=TOR1L3 PE=2 SV=1
106384935	BnaC03T0043000ZS	1138	0	3.41	9.02772	6.69e-08	1.44e-05	BnaC03g03840D [Brassica napus]	-	-	-	-	-	-	-	-	-	-
106385047	BnaC03T0637100ZS	883.31	4.31	0	-9.02222	7.6e-08	1.62e-05	PREDICTED: uncharacterized protein LOC106437887 isoform X2 [Brassica napus];PREDICTED: protein KRI1-like isoform X1 [Brassica napus]	-	-	-	-	-	-	-	-	-	-
106380417	BnaC02T0076400ZS	1423	0	2.55	9.0067	7.6e-08	1.62e-05	PREDICTED: uncharacterized protein LOC106380417 [Brassica napus]	GO:0004672;GO:0006468;GO:0005524	protein kinase activity;protein phosphorylation;ATP binding	-	-	-	-	-	-	-	-
106353495	#N/A	1517	0.04	2.43	6.12899	7.86e-08	1.67e-05	BnaA07g21170D [Brassica napus]	-	-	-	-	-	-	-	-	-	-
106366651	BnaA03T0470300ZS	1182	2.92	0	-8.99842	8.64e-08	1.83e-05	PREDICTED: UDP-galactose/UDP-glucose transporter 2-like [Brassica napus]	GO:0016020;GO:0016021;GO:0006810;GO:0055085	membrane;integral component of membrane;transport;transmembrane transport	K15277	SLC35B3,PAPST2	http://www.genome.jp/dbget-bin/www_bget?ko:K15277	-	-	KOG1581(G)(UDP-galactose transporter related protein)	gnl|BL_ORD_ID|233031	sp|Q29Q28|UTR2_ARATH UDP-galactose/UDP-glucose transporter 2 OS=Arabidopsis thaliana GN=UTR2 PE=2 SV=1
106396093	#N/A	1674	0	2.07	8.96372	9.84e-08	2.08e-05	PREDICTED: probable disease resistance RPP8-like protein 2 isoform X2 [Brassica napus]	-	-	-	-	-	-	-	-	gnl|BL_ORD_ID|186559	sp|P0C8S1|RP8L2_ARATH Probable disease resistance RPP8-like protein 2 OS=Arabidopsis thaliana GN=RPP8L2 PE=3 SV=1
106376068	BnaC01T0196300ZS	1902	0.47	9.81	4.2426	1.02e-07	2.15e-05	PREDICTED: protein CHLOROPLAST IMPORT APPARATUS 2-like [Brassica napus]	-	-	-	-	-	-	-	-	gnl|BL_ORD_ID|336175	sp|Q9LU68|CIA2_ARATH Protein CHLOROPLAST IMPORT APPARATUS 2 OS=Arabidopsis thaliana GN=CIA2 PE=2 SV=1
106371447	BnaC04T0337700ZS	2412	0.08	2.83	4.88537	1.09e-07	2.28e-05	PREDICTED: phenylalanine ammonia-lyase 2-like [Brassica napus]	GO:0005737;GO:0006559;GO:0003824;GO:0016841;GO:0045548;GO:0009800;GO:0016829;GO:0009698	cytoplasm;L-phenylalanine catabolic process;catalytic activity;ammonia-lyase activity;phenylalanine ammonia-lyase activity;cinnamic acid biosynthetic process;lyase activity;phenylpropanoid metabolic process	K10775	E4.3.1.24	http://www.genome.jp/dbget-bin/www_bget?ko:K10775	Phenylalanine metabolism;Phenylpropanoid biosynthesis	ko00360,ko00940	KOG0222(Q)(Phenylalanine and histidine ammonia-lyase)	gnl|BL_ORD_ID|121607	sp|P45724|PAL2_ARATH Phenylalanine ammonia-lyase 2 OS=Arabidopsis thaliana GN=PAL2 PE=1 SV=2
106369777	#N/A	384	17.64	0	-8.94961	1.12e-07	2.32e-05	PREDICTED: blue copper protein-like [Brassica napus]	GO:0009055	electron carrier activity	-	-	-	-	-	-	gnl|BL_ORD_ID|240326	sp|P42849|UMEC_ARMRU Umecyanin OS=Armoracia rusticana PE=1 SV=1
106423522	BnaC05T0453700ZS	3211	0.89	0	-8.94961	1.12e-07	2.32e-05	PREDICTED: probable leucine-rich repeat receptor-like serine/threonine-protein kinase At3g14840 [Brassica napus]	GO:0016020;GO:0004672;GO:0006468;GO:0005524;GO:0016021	membrane;protein kinase activity;protein phosphorylation;ATP binding;integral component of membrane	-	-	-	-	-	-	gnl|BL_ORD_ID|259534	sp|C0LGN2|Y3148_ARATH Probable leucine-rich repeat receptor-like serine/threonine-protein kinase At3g14840 OS=Arabidopsis thaliana GN=LRR-RLK PE=2 SV=1
106439378	BnaC05T0388100ZS	1786	0	1.73	8.91942	1.12e-07	2.32e-05	PREDICTED: uncharacterized protein LOC106439378 isoform X1 [Brassica napus];PREDICTED: uncharacterized protein LOC106439378 isoform X2 [Brassica napus]	-	-	-	-	-	-	-	-	-	-
106450667	BnaC04T0026300ZS	1645	0	2.03	8.91942	1.12e-07	2.32e-05	PREDICTED: mediator of DNA damage checkpoint protein 1-like [Brassica napus]	GO:0008080;GO:0016740;GO:0005634	N-acetyltransferase activity;transferase activity;nucleus	-	-	-	-	-	KOG2043(KTDL)(Signaling protein SWIFT and related BRCT domain proteins)	gnl|BL_ORD_ID|434121	sp|Q90WJ3|PAXI1_XENLA PAX-interacting protein 1 OS=Xenopus laevis GN=paxip1 PE=1 SV=1
106361164	BnaA08T0158400ZS	1519	5.85	0.28	-4.50717	1.17e-07	2.41e-05	PREDICTED: venom phosphodiesterase 2-like [Brassica napus]	-	-	-	-	-	-	-	KOG2645(R)(Type I phosphodiesterase/nucleotide pyrophosphatase)	gnl|BL_ORD_ID|377187	sp|P15396|ENPP3_BOVIN Ectonucleotide pyrophosphatase/phosphodiesterase family member 3 OS=Bos taurus GN=ENPP3 PE=1 SV=2
106419094	BnaC02T0020100ZS	1190	0.14	5.55	5.07158	1.27e-07	2.61e-05	PREDICTED: peroxidase P7-like [Brassica napus]	GO:0020037;GO:0006979;GO:0042744;GO:0055114;GO:0005576;GO:0016491;GO:0046872;GO:0004601	heme binding;response to oxidative stress;hydrogen peroxide catabolic process;oxidation-reduction process;extracellular region;oxidoreductase activity;metal ion binding;peroxidase activity	K00430	E1.11.1.7	http://www.genome.jp/dbget-bin/www_bget?ko:K00430	Phenylpropanoid biosynthesis	ko00940	-	gnl|BL_ORD_ID|123132	sp|Q9FLC0|PER52_ARATH Peroxidase 52 OS=Arabidopsis thaliana GN=PER52 PE=2 SV=1
106347699	#N/A	556	8.16	0	-8.92457	1.28e-07	2.61e-05	-	-	-	-	-	-	-	-	-	-	-
106376631	BnaC04T0372000ZS	1672	0	1.95	8.89674	1.28e-07	2.61e-05	PREDICTED: aspartic proteinase-like protein 2 [Brassica napus]	GO:0016020;GO:0006508;GO:0016021;GO:0004190	membrane;proteolysis;integral component of membrane;aspartic-type endopeptidase activity	-	-	-	-	-	-	gnl|BL_ORD_ID|291322	sp|Q9S9K4|ASPL2_ARATH Aspartic proteinase-like protein 2 OS=Arabidopsis thaliana GN=At1g65240 PE=1 SV=2
106414811	BnaA09T0623000ZS	983	0.17	6.93	5.04694	1.37e-07	2.79e-05	PREDICTED: syntaxin-51-like [Brassica napus];PREDICTED: syntaxin-51 isoform X1 [Brassica napus]	GO:0016020;GO:0006886;GO:0005484;GO:0016021	membrane;intracellular protein transport;SNAP receptor activity;integral component of membrane	K08503	SYP5	http://www.genome.jp/dbget-bin/www_bget?ko:K08503	SNARE interactions in vesicular transport	ko04130	KOG3202(U)(SNARE protein TLG1/Syntaxin 6)	gnl|BL_ORD_ID|493397	sp|Q9SA23|SYP51_ARATH Syntaxin-51 OS=Arabidopsis thaliana GN=SYP51 PE=1 SV=1
106361121	#N/A	1513	0.07	2.68	5.3911	1.39e-07	2.81e-05	PREDICTED: uncharacterized protein LOC106403599 [Brassica napus]	-	-	K07466	RFA1,RPA1,rpa	http://www.genome.jp/dbget-bin/www_bget?ko:K07466	DNA replication;Fanconi anemia pathway;Homologous recombination;Mismatch repair;Nucleotide excision repair	ko03030,ko03460,ko03440,ko03430,ko03420	-	-	-
106401965	#N/A	3270	0.02	1.15	6.02727	1.46e-07	2.91e-05	PREDICTED: kinesin-related protein 4-like [Brassica napus]	GO:0005874;GO:0008017;GO:0003777;GO:0005524;GO:0000166;GO:0007018	microtubule;microtubule binding;microtubule motor activity;ATP binding;nucleotide binding;microtubule-based movement	K11498	CENPE	http://www.genome.jp/dbget-bin/www_bget?ko:K11498	-	-	KOG4280(Z)(Kinesin-like protein)	gnl|BL_ORD_ID|67974	sp|F4K3X8|KN7L_ARATH Kinesin-like protein KIN-7L, chloroplastic OS=Arabidopsis thaliana GN=KIN7L PE=3 SV=2
106367986	#N/A	1268	2.48	0	-8.89909	1.47e-07	2.91e-05	PREDICTED: pentatricopeptide repeat-containing protein At4g21065-like [Brassica napus];BnaA01g28440D [Brassica napus]	GO:0005737;GO:0005515;GO:0008152;GO:0003824;GO:0042823;GO:0046982;GO:0042819;GO:0005829	cytoplasm;protein binding;metabolic process;catalytic activity;pyridoxal phosphate biosynthetic process;protein heterodimerization activity;vitamin B6 biosynthetic process;cytosol	K06215	pdxS,pdx1	http://www.genome.jp/dbget-bin/www_bget?ko:K06215	Vitamin B6 metabolism	ko00750	KOG1606(H)(Stationary phase-induced protein, SOR/SNZ family)	gnl|BL_ORD_ID|120662	sp|Q9ZNR6|PDX12_ARATH Pyridoxal 5'-phosphate synthase-like subunit PDX1.2 OS=Arabidopsis thaliana GN=PDX12 PE=1 SV=1;gnl|BL_ORD_ID|134348	sp|Q9SI53|PP147_ARATH Pentatricopeptide repeat-containing protein At2g03880, mitochondrial OS=Arabidopsis thaliana GN=PCMP-H44 PE=2 SV=1
106377669	BnaA09T0313800ZS	5667	0.47	0	-8.89909	1.47e-07	2.91e-05	PREDICTED: uncharacterized protein LOC106377669 [Brassica napus]	-	-	-	-	-	-	-	KOG0017(R)(FOG: Transposon-encoded proteins with TYA, reverse transcriptase, integrase domains in various combinations)	gnl|BL_ORD_ID|547997	sp|Q7LHG5|YI31B_YEAST Transposon Ty3-I Gag-Pol polyprotein OS=Saccharomyces cerevisiae (strain ATCC 204508 / S288c) GN=TY3B-I PE=3 SV=2
106388103	#N/A	2848	0.98	0	-8.89909	1.47e-07	2.91e-05	PREDICTED: mitochondrial substrate carrier family protein C-like [Brassica napus]	GO:0016020;GO:0016021;GO:0006810;GO:0055085;GO:0005509	membrane;integral component of membrane;transport;transmembrane transport;calcium ion binding	-	-	-	-	-	KOG0036(F)(Predicted mitochondrial carrier protein)	gnl|BL_ORD_ID|488690	sp|Q6GLA2|SAMC_XENTR S-adenosylmethionine mitochondrial carrier protein OS=Xenopus tropicalis GN=slc25a26 PE=2 SV=1
106400798	#N/A	1174	0.02	2.97	8.87371	1.47e-07	2.91e-05	-	-	-	-	-	-	-	-	-	-	-
106429168	#N/A	463	0	12.32	8.87371	1.47e-07	2.91e-05	BnaC02g12080D [Brassica napus]	GO:0005737;GO:0003735;GO:0005622;GO:0006412;GO:0005840;GO:0005730;GO:0030529;GO:0022627	cytoplasm;structural constituent of ribosome;intracellular;translation;ribosome;nucleolus;intracellular ribonucleoprotein complex;cytosolic small ribosomal subunit	K02983	RP-S30e,RPS30	http://www.genome.jp/dbget-bin/www_bget?ko:K02983	Ribosome	ko03010	KOG0009(JO)(Ubiquitin-like/40S ribosomal S30 protein fusion)	gnl|BL_ORD_ID|194842	sp|P49689|RS30_ARATH 40S ribosomal protein S30 OS=Arabidopsis thaliana GN=RPS30A PE=3 SV=3
106386105	BnaC03T0694700ZS	1314	0.11	4.76	5.03447	1.48e-07	2.93e-05	PREDICTED: salicylate carboxymethyltransferase-like [Brassica napus]	GO:0008168	methyltransferase activity	-	-	-	-	-	-	gnl|BL_ORD_ID|483036	sp|Q9SPV4|SAMT_CLABR Salicylate carboxymethyltransferase OS=Clarkia breweri GN=SAMT PE=1 SV=1
106377429	BnaC01T0450400ZS	1499	0.02	2.84	5.99171	1.63e-07	3.19e-05	PREDICTED: WPP domain-interacting protein 3-like isoform X1 [Brassica napus]	-	-	-	-	-	-	-	-	gnl|BL_ORD_ID|249349	sp|Q94AV5|WIP3_ARATH WPP domain-interacting protein 3 OS=Arabidopsis thaliana GN=WIP3 PE=1 SV=1
106395053	BnaC04T0321300ZS	946	0.06	4.82	5.99171	1.63e-07	3.19e-05	PREDICTED: probable RNA-binding protein ARP1 [Brassica oleracea var. oleracea];PREDICTED: probable RNA-binding protein ARP1 isoform X1 [Brassica napus];PREDICTED: probable RNA-binding protein ARP1 isoform X2 [Brassica napus]	-	-	-	-	-	-	-	KOG0149(R)(Predicted RNA-binding protein SEB4 (RRM superfamily))	gnl|BL_ORD_ID|286458	sp|Q9M1S3|ARP1_ARATH Probable RNA-binding protein ARP1 OS=Arabidopsis thaliana GN=ARP1 PE=2 SV=1
106419211	BnaA10T0276300ZS	1775	2.6	0.06	-5.52465	1.66e-07	3.25e-05	PREDICTED: phenylalanine N-monooxygenase-like [Brassica napus]	GO:0020037;GO:0004497;GO:0005506;GO:0055114;GO:0016705;GO:0016491;GO:0046872	heme binding;monooxygenase activity;iron ion binding;oxidation-reduction process;oxidoreductase activity, acting on paired donors, with incorporation or reduction of molecular oxygen;oxidoreductase activity;metal ion binding	K12153	CYP79A2	http://www.genome.jp/dbget-bin/www_bget?ko:K12153	Glucosinolate biosynthesis;Cyanoamino acid metabolism;2-Oxocarboxylic acid metabolism	ko00966,ko00460,ko01210	-	gnl|BL_ORD_ID|307315	sp|Q9FLC8|C79A2_ARATH Phenylalanine N-monooxygenase OS=Arabidopsis thaliana GN=CYP79A2 PE=1 SV=1
106352235	#N/A	839	4.17	0	-8.87315	1.68e-07	3.25e-05	-	-	-	-	-	-	-	-	-	-	-
106379594	#N/A	839	4.17	0	-8.87315	1.68e-07	3.25e-05	-	-	-	-	-	-	-	-	-	-	-
106441188	#N/A	1915	1.51	0	-8.87315	1.68e-07	3.25e-05	PREDICTED: uncharacterized protein LOC106342035 [Brassica oleracea var. oleracea]	-	-	-	-	-	-	-	-	-	-
106444492	BnaA03T0466400ZS	747	2.59	47.56	4.04108	1.7e-07	3.27e-05	BnaC07g37310D [Brassica napus]	GO:0008233;GO:0006508	peptidase activity;proteolysis	-	-	-	-	-	-	gnl|BL_ORD_ID|265574	sp|P14009|14KD_DAUCA 14 kDa proline-rich protein DC2.15 OS=Daucus carota PE=2 SV=1
106369128	BnaA09T0636600ZS	1844	3.65	0.16	-4.55713	1.84e-07	3.53e-05	PREDICTED: fucosyltransferase 6-like [Brassica napus]	-	-	K13681	FUT	http://www.genome.jp/dbget-bin/www_bget?ko:K13681	-	-	-	gnl|BL_ORD_ID|4008	sp|Q9XI80|FUT6_ARATH Fucosyltransferase 6 OS=Arabidopsis thaliana GN=FUT6 PE=2 SV=1
106368128	BnaA09T0515400ZS	1433	2.05	0	-8.84673	1.94e-07	3.68e-05	PREDICTED: nematode resistance protein-like HSPRO1 [Brassica napus]	GO:0006952	defense response	-	-	-	-	-	-	gnl|BL_ORD_ID|42425	sp|Q9LY61|HSPR1_ARATH Nematode resistance protein-like HSPRO1 OS=Arabidopsis thaliana GN=HSPRO1 PE=1 SV=1
106435040	BnaA01T0304500ZS	1806	0	1.7	8.82651	1.94e-07	3.68e-05	PREDICTED: UDP-glycosyltransferase 71B8-like [Brassica napus]	GO:0080043;GO:0008194;GO:0008152;GO:0016740;GO:0052696;GO:0009813;GO:0016758;GO:0043231;GO:0016757;GO:0080044	quercetin 3-O-glucosyltransferase activity;UDP-glycosyltransferase activity;metabolic process;transferase activity;flavonoid glucuronidation;flavonoid biosynthetic process;transferase activity, transferring hexosyl groups;intracellular membrane-bounded organelle;transferase activity, transferring glycosyl groups;quercetin 7-O-glucosyltransferase activity	-	-	-	-	-	-	gnl|BL_ORD_ID|238967	sp|Q9LSY5|U71B7_ARATH UDP-glycosyltransferase 71B7 OS=Arabidopsis thaliana GN=UGT71B7 PE=2 SV=2
106443584	BnaC03T0809300ZS	800	0	4.78	8.82651	1.94e-07	3.68e-05	PREDICTED: protein YLS3-like [Brassica rapa]	GO:0016020;GO:0008289;GO:0006869;GO:0031225;GO:0016021;GO:0005886;GO:0005634	membrane;lipid binding;lipid transport;anchored component of membrane;integral component of membrane;plasma membrane;nucleus	-	-	-	-	-	-	gnl|BL_ORD_ID|542052	sp|O64864|YLS3_ARATH Protein YLS3 OS=Arabidopsis thaliana GN=YLS3 PE=2 SV=1
106391001	BnaC06T0168100ZS	1216	0.08	4.34	5.3172	2e-07	3.78e-05	PREDICTED: prohibitin-3, mitochondrial [Brassica rapa]	GO:0016020;GO:0005737;GO:0005747;GO:0048527;GO:0007005;GO:0005743;GO:0009733;GO:0009723;GO:0016049;GO:0005730;GO:0016021;GO:0009651;GO:0005739;GO:0005886;GO:0005634;GO:0071731;GO:0005773;GO:0005774;GO:0005794;GO:0051301	membrane;cytoplasm;mitochondrial respiratory chain complex I;lateral root development;mitochondrion organization;mitochondrial inner membrane;response to auxin;response to ethylene;cell growth;nucleolus;integral component of membrane;response to salt stress;mitochondrion;plasma membrane;nucleus;response to nitric oxide;vacuole;vacuolar membrane;Golgi apparatus;cell division	K17080	PHB1	http://www.genome.jp/dbget-bin/www_bget?ko:K17080	-	-	KOG3083(O)(Prohibitin)	gnl|BL_ORD_ID|129584	sp|O04331|PHB3_ARATH Prohibitin-3, mitochondrial OS=Arabidopsis thaliana GN=PHB3 PE=1 SV=1
XLOC_092090	#N/A	1332	2.92	0.04	-6.12452	2.03e-07	3.83e-05	-	-	-	-	-	-	-	-	-	-	-
106354275	BnaA07T0337900ZS	1881	1.48	0	-8.81982	2.23e-07	4.15e-05	PREDICTED: abietadienol/abietadienal oxidase-like [Brassica napus]	GO:0016020;GO:0020037;GO:0004497;GO:0005506;GO:0055114;GO:0016705;GO:0016021;GO:0016491;GO:0046872	membrane;heme binding;monooxygenase activity;iron ion binding;oxidation-reduction process;oxidoreductase activity, acting on paired donors, with incorporation or reduction of molecular oxygen;integral component of membrane;oxidoreductase activity;metal ion binding	-	-	-	-	-	-	gnl|BL_ORD_ID|306486	sp|Q50EK6|C72B1_PINTA Abietadienol/abietadienal oxidase OS=Pinus taeda GN=CYP720B1 PE=1 SV=1
106356350	#N/A	1058	2.95	0	-8.81982	2.23e-07	4.15e-05	-	-	-	-	-	-	-	-	-	-	-
106390221	BnaC04T0026300ZS	1630	1.74	0	-8.81982	2.23e-07	4.15e-05	PREDICTED: mediator of DNA damage checkpoint protein 1-like [Brassica napus]	GO:0008080;GO:0016740;GO:0005634	N-acetyltransferase activity;transferase activity;nucleus	-	-	-	-	-	KOG2043(KTDL)(Signaling protein SWIFT and related BRCT domain proteins)	gnl|BL_ORD_ID|434121	sp|Q90WJ3|PAXI1_XENLA PAX-interacting protein 1 OS=Xenopus laevis GN=paxip1 PE=1 SV=1
106347490	BnaC03T0602400ZS	1263	0	2.58	8.80231	2.23e-07	4.15e-05	PREDICTED: xyloglucan endotransglucosylase/hydrolase protein 31 [Brassica napus]	GO:0016762;GO:0016787;GO:0008152;GO:0010411;GO:0016740;GO:0048046;GO:0006073;GO:0004553;GO:0005576;GO:0005975;GO:0071555;GO:0016998;GO:0042546;GO:0016798;GO:0005618;GO:0033946	xyloglucan:xyloglucosyl transferase activity;hydrolase activity;metabolic process;xyloglucan metabolic process;transferase activity;apoplast;cellular glucan metabolic process;hydrolase activity, hydrolyzing O-glycosyl compounds;extracellular region;carbohydrate metabolic process;cell wall organization;cell wall macromolecule catabolic process;cell wall biogenesis;hydrolase activity, acting on gly…	K08235	E2.4.1.207	http://www.genome.jp/dbget-bin/www_bget?ko:K08235	-	-	-	gnl|BL_ORD_ID|251183	sp|P93046|XTH31_ARATH Xyloglucan endotransglucosylase/hydrolase protein 31 OS=Arabidopsis thaliana GN=XTH31 PE=1 SV=2
106425178	BnaA02T0361800ZS	477	1.88	43.31	4.33526	2.27e-07	4.21e-05	PREDICTED: putative lipid-transfer protein DIR1 [Brassica rapa]	GO:0008289;GO:0006869;GO:0005576	lipid binding;lipid transport;extracellular region	-	-	-	-	-	-	gnl|BL_ORD_ID|362773	sp|Q8W453|DIRL1_ARATH Putative lipid-transfer protein DIR1 OS=Arabidopsis thaliana GN=DIR1 PE=1 SV=1
106387510	BnaC01T0429800ZS	649	13.78	0.65	-4.52295	2.37e-07	4.37e-05	PREDICTED: probable histone H2A variant 3 [Brassica rapa]	GO:0005694;GO:0003677;GO:0046982;GO:0000786;GO:0005634	chromosome;DNA binding;protein heterodimerization activity;nucleosome;nucleus	K11251	H2A	http://www.genome.jp/dbget-bin/www_bget?ko:K11251	Necroptosis	ko04217	KOG1757(B)(Histone 2A)	gnl|BL_ORD_ID|37984	sp|Q9C944|H2AV3_ARATH Probable histone H2A variant 3 OS=Arabidopsis thaliana GN=At1g52740 PE=1 SV=1
106388508	BnaC03T0286700ZS	1265	0.13	4.73	4.95725	2.38e-07	4.39e-05	PREDICTED: uncharacterized protein LOC106388508 [Brassica napus]	GO:0016020;GO:0016021	membrane;integral component of membrane	-	-	-	-	-	-	-	-
106435000	BnaA03T0091000ZS	934	0	3.95	8.77771	2.57e-07	4.72e-05	PREDICTED: KRR1 small subunit processome component homolog isoform X1 [Brassica napus];PREDICTED: KRR1 small subunit processome component homolog isoform X2 [Brassica napus]	GO:0000462;GO:0006364;GO:0032040;GO:0003723;GO:0042254;GO:0005730;GO:0005634;GO:0030529	maturation of SSU-rRNA from tricistronic rRNA transcript (SSU-rRNA, 5.8S rRNA, LSU-rRNA);rRNA processing;small-subunit processome;RNA binding;ribosome biogenesis;nucleolus;nucleus;intracellular ribonucleoprotein complex	K06961	KRR1	http://www.genome.jp/dbget-bin/www_bget?ko:K06961	-	-	KOG2874(JD)(rRNA processing protein)	gnl|BL_ORD_ID|70228	sp|C8Z430|KRR1_YEAS8 KRR1 small subunit processome component OS=Saccharomyces cerevisiae (strain Lalvin EC1118 / Prise de mousse) GN=KRR1 PE=3 SV=1
106397614	#N/A	1343	0.33	7.38	4.42237	2.74e-07	5.02e-05	BnaC05g17850D [Brassica napus]	GO:0097027;GO:0010997	ubiquitin-protein transferase activator activity;anaphase-promoting complex binding	K03364	CDH1	http://www.genome.jp/dbget-bin/www_bget?ko:K03364	Cell cycle;Cell cycle - yeast;Ubiquitin mediated proteolysis;Progesterone-mediated oocyte maturation	ko04110,ko04111,ko04120,ko04914	KOG0305(DO)(Anaphase promoting complex, Cdc20, Cdh1, and Ama1 subunits)	gnl|BL_ORD_ID|7496	sp|Q8L3Z8|FZR2_ARATH Protein FIZZY-RELATED 2 OS=Arabidopsis thaliana GN=FZR2 PE=1 SV=1
106396970	#N/A	530	7.91	0.08	-8.76445	2.97e-07	5.37e-05	-	-	-	-	-	-	-	-	-	-	-
106441297	BnaC09T0276500ZS	2159	1.21	0	-8.76445	2.97e-07	5.37e-05	PREDICTED: K(+) efflux antiporter 3, chloroplastic [Brassica napus]	GO:0015299;GO:0006813;GO:0006812;GO:0016021;GO:0006810;GO:0055085	solute:proton antiporter activity;potassium ion transport;cation transport;integral component of membrane;transport;transmembrane transport	-	-	-	-	-	-	gnl|BL_ORD_ID|67678	sp|Q9M0Z3|KEA3_ARATH K(+) efflux antiporter 3, chloroplastic OS=Arabidopsis thaliana GN=KEA3 PE=1 SV=2
106376393	BnaA01T0198500ZS	1043	0	3.19	8.75267	2.97e-07	5.37e-05	PREDICTED: 36.4 kDa proline-rich protein-like [Brassica napus]	-	-	-	-	-	-	-	-	gnl|BL_ORD_ID|137506	sp|Q00451|PRF1_SOLLC 36.4 kDa proline-rich protein OS=Solanum lycopersicum GN=TPRP-F1 PE=2 SV=1
106388584	BnaC03T0479300ZS	1286	0	2.43	8.75267	2.97e-07	5.37e-05	PREDICTED: altered inheritance rate of mitochondria protein 25-like [Brassica napus]	GO:0009536;GO:0005739	plastid;mitochondrion	-	-	-	-	-	KOG0621(M)(Phospholipid scramblase)	gnl|BL_ORD_ID|272553	sp|P47140|AIM25_YEAST Altered inheritance rate of mitochondria protein 25 OS=Saccharomyces cerevisiae (strain ATCC 204508 / S288c) GN=AIM25 PE=3 SV=1
106421801	BnaA07T0086800ZS	605	11.59	0.33	-5.08137	3.05e-07	5.49e-05	PREDICTED: chlorophyll a-b binding protein 1, chloroplastic-like, partial [Brassica napus]	GO:0016020;GO:0009535;GO:0009637;GO:0009534;GO:0031409;GO:0005515;GO:0009941;GO:0010114;GO:0018298;GO:0009765;GO:0009536;GO:0015979;GO:0048046;GO:0009523;GO:0009416;GO:0010218;GO:0030076;GO:0016021;GO:0005739;GO:0016168;GO:0009507;GO:0009768;GO:0010287;GO:0009750;GO:0009579;GO:0046872;GO:0005794;GO:0009522	membrane;chloroplast thylakoid membrane;response to blue light;chloroplast thylakoid;pigment binding;protein binding;chloroplast envelope;response to red light;protein-chromophore linkage;photosynthesis, light harvesting;plastid;photosynthesis;apoplast;photosystem II;response to light stimulus;response to far red light;light-harvesting complex;integral component of membrane;mitochondrion;chloroph…	K08912	LHCB1	http://www.genome.jp/dbget-bin/www_bget?ko:K08912	Photosynthesis - antenna proteins	ko00196	-	gnl|BL_ORD_ID|313352	sp|P0CJ48|CB1A_ARATH Chlorophyll a-b binding protein 2, chloroplastic OS=Arabidopsis thaliana GN=LHCB1.1 PE=1 SV=1
106371767	BnaA10T0175100ZS	2692.7	212.45	17.7	-3.72026	3.18e-07	5.7e-05	PREDICTED: probable galactinol--sucrose galactosyltransferase 6 isoform X3 [Brassica napus]	-	-	K06617	E2.4.1.82	http://www.genome.jp/dbget-bin/www_bget?ko:K06617	Galactose metabolism	ko00052	-	gnl|BL_ORD_ID|161081	sp|Q8RX87|RFS6_ARATH Probable galactinol--sucrose galactosyltransferase 6 OS=Arabidopsis thaliana GN=RFS6 PE=2 SV=2
106349758	BnaC08T0220900ZS	906	3.4	0	-8.73595	3.45e-07	6.15e-05	PREDICTED: proteasome subunit beta type-5-B-like [Brassica napus]	GO:0051603;GO:0008233;GO:0005737;GO:0016787;GO:0006508;GO:0000502;GO:0004175;GO:0005634;GO:0004298;GO:0005839	proteolysis involved in cellular protein catabolic process;peptidase activity;cytoplasm;hydrolase activity;proteolysis;proteasome complex;endopeptidase activity;nucleus;threonine-type endopeptidase activity;proteasome core complex	K02737	PSMB5	http://www.genome.jp/dbget-bin/www_bget?ko:K02737	Proteasome	ko03050	KOG0175(O)(20S proteasome, regulatory subunit beta type PSMB5/PSMB8/PRE2)	gnl|BL_ORD_ID|140085	sp|Q9LIP2|PSB5B_ARATH Proteasome subunit beta type-5-B OS=Arabidopsis thaliana GN=PBE2 PE=1 SV=1
106423587	BnaA02T0204800ZS	402	0	14.77	8.7272	3.45e-07	6.15e-05	PREDICTED: uncharacterized protein LOC103852824 isoform X1 [Brassica rapa];PREDICTED: uncharacterized protein LOC103852824 isoform X2 [Brassica rapa]	-	-	-	-	-	-	-	-	-	-
106435099	BnaC05T0247200ZS	854	0.52	12.8	4.45686	3.57e-07	6.36e-05	PREDICTED: bark lectin isoform 2-like [Brassica napus]	GO:0004866	endopeptidase inhibitor activity	-	-	-	-	-	-	gnl|BL_ORD_ID|251068	sp|Q9C7S6|WSCP_ARATH Cysteine protease inhibitor WSCP OS=Arabidopsis thaliana GN=WSCP PE=1 SV=1
106379296	BnaC02T0174800ZS	1385	0.96	16.5	3.96068	3.82e-07	6.77e-05	PREDICTED: growth-regulating factor 7-like [Brassica napus]	GO:0032502;GO:0005524;GO:0006355;GO:0005634;GO:0006351	developmental process;ATP binding;regulation of transcription, DNA-templated;nucleus;transcription, DNA-templated	-	-	-	-	-	-	gnl|BL_ORD_ID|20485	sp|Q9FJB8|GRF7_ARATH Growth-regulating factor 7 OS=Arabidopsis thaliana GN=GRF7 PE=2 SV=1
106351567	BnaC06T0365600ZS	921	3.28	0	-8.70687	4e-07	7.05e-05	PREDICTED: uncharacterized protein LOC103831546 [Brassica rapa]	GO:0016020;GO:0016021	membrane;integral component of membrane	-	-	-	-	-	-	-	-
106427886	BnaA01T0424700ZS	1288	0	2.34	8.70126	4e-07	7.05e-05	PREDICTED: uncharacterized protein LOC106427886 [Brassica napus]	-	-	-	-	-	-	-	-	-	-
106447580	BnaA04T0269900ZS.3	2390	0.08	2.42	4.65794	4.15e-07	7.29e-05	PREDICTED: uncharacterized protein LOC106447579 [Brassica napus]	GO:0044611;GO:0017056;GO:0000059;GO:0006999;GO:0005634	nuclear pore inner ring;structural constituent of nuclear pore;protein import into nucleus, docking;nuclear pore organization;nucleus	-	-	-	-	-	-	-	-
106450002	#N/A	1920	0.49	10.72	3.97992	4.31e-07	7.55e-05	PREDICTED: uncharacterized protein LOC106450002 isoform X1 [Brassica napus];BnaAnng22330D [Brassica napus]	-	-	K07466	RFA1,RPA1,rpa	http://www.genome.jp/dbget-bin/www_bget?ko:K07466	DNA replication;Fanconi anemia pathway;Homologous recombination;Mismatch repair;Nucleotide excision repair	ko03030,ko03460,ko03440,ko03430,ko03420	-	-	-
106432725	BnaC03T0071600ZS	642	13.82	202.37	3.71525	4.54e-07	7.91e-05	PREDICTED: gibberellin-regulated protein 4 [Brassica oleracea var. oleracea]	GO:0045454;GO:0009739;GO:0003674;GO:0005576;GO:0009740	cell redox homeostasis;response to gibberellin;molecular_function;extracellular region;gibberellic acid mediated signaling pathway	-	-	-	-	-	-	gnl|BL_ORD_ID|606	sp|P46690|GASA4_ARATH Gibberellin-regulated protein 4 OS=Arabidopsis thaliana GN=GASA4 PE=1 SV=2
106410179	BnaC07T0316300ZS.1	4217	0.93	13.69	3.73742	4.54e-07	7.91e-05	PREDICTED: ABC transporter B family member 19-like [Brassica napus]	GO:0016020;GO:0016887;GO:0005524;GO:0000166;GO:0016021;GO:0006810;GO:0055085;GO:0042626	membrane;ATPase activity;ATP binding;nucleotide binding;integral component of membrane;transport;transmembrane transport;ATPase activity, coupled to transmembrane movement of substances	K05658	ABCB1	http://www.genome.jp/dbget-bin/www_bget?ko:K05658	ABC transporters;Bile secretion	ko02010,ko04976	KOG0055(Q)(Multidrug/pheromone exporter, ABC superfamily)	gnl|BL_ORD_ID|261268	sp|Q9LJX0|AB19B_ARATH ABC transporter B family member 19 OS=Arabidopsis thaliana GN=ABCB19 PE=1 SV=1
106347217	BnaC06T0365100ZS	953	0	3.38	8.67486	4.66e-07	8.05e-05	PREDICTED: glutathione S-transferase U12-like [Brassica napus]	-	-	K00799	GST,gst	http://www.genome.jp/dbget-bin/www_bget?ko:K00799	Glutathione metabolism;Drug metabolism - cytochrome P450;Metabolism of xenobiotics by cytochrome P450	ko00480,ko00982,ko00980	-	gnl|BL_ORD_ID|32728	sp|Q6NMS0|GSTUC_ARATH Glutathione S-transferase U12 OS=Arabidopsis thaliana GN=GSTU12 PE=2 SV=2
106382994	BnaC03T0021600ZS	1309	0	2.26	8.67486	4.66e-07	8.05e-05	PREDICTED: chlorophyll(ide) b reductase NOL, chloroplastic-like [Brassica napus]	GO:0009507;GO:0016491;GO:0034256;GO:0015996	chloroplast;oxidoreductase activity;chlorophyll(ide) b reductase activity;chlorophyll catabolic process	K13606	NOL,NYC1	http://www.genome.jp/dbget-bin/www_bget?ko:K13606	Porphyrin and chlorophyll metabolism	ko00860	KOG0725(R)(Reductases with broad range of substrate specificities)	gnl|BL_ORD_ID|116052	sp|Q8LEU3|NOL_ARATH Chlorophyll(ide) b reductase NOL, chloroplastic OS=Arabidopsis thaliana GN=NOL PE=1 SV=1
106347833	BnaA06T0278600ZS	1317.11	16.44	1.2	-3.85938	4.97e-07	8.57e-05	PREDICTED: probable inactive poly [ADP-ribose] polymerase SRO5 [Brassica rapa]	GO:0003950	NAD+ ADP-ribosyltransferase activity	-	-	-	-	-	-	gnl|BL_ORD_ID|203738	sp|Q9FJJ3|SRO5_ARATH Probable inactive poly [ADP-ribose] polymerase SRO5 OS=Arabidopsis thaliana GN=SRO5 PE=1 SV=1
106371046	BnaC07T0170500ZS	697	0.17	8.31	5.15697	5.25e-07	9e-05	PREDICTED: MLP-like protein 423 [Brassica oleracea var. oleracea]	GO:0016020;GO:0009607;GO:0009507;GO:0006952	membrane;response to biotic stimulus;chloroplast;defense response	-	-	-	-	-	-	gnl|BL_ORD_ID|90021	sp|Q93VR4|ML423_ARATH MLP-like protein 423 OS=Arabidopsis thaliana GN=MLP423 PE=2 SV=1
106403844	BnaC06T0222100ZS	1625	0.07	3.01	5.15697	5.25e-07	9e-05	PREDICTED: beta-glucosidase 16-like [Brassica napus]	GO:0004553;GO:0005975	hydrolase activity, hydrolyzing O-glycosyl compounds;carbohydrate metabolic process	K01188	E3.2.1.21	http://www.genome.jp/dbget-bin/www_bget?ko:K01188	Phenylpropanoid biosynthesis;Starch and sucrose metabolism;Cyanoamino acid metabolism	ko00940,ko00500,ko00460	-	gnl|BL_ORD_ID|303297	sp|Q9M1D0|BGL16_ARATH Beta-glucosidase 16 OS=Arabidopsis thaliana GN=BGLU16 PE=2 SV=1
106389655	BnaA10T0154600ZS	1943.22	8.45	0.62	-3.87912	5.32e-07	9.09e-05	PREDICTED: AP2-like ethylene-responsive transcription factor TOE2 isoform X2 [Brassica napus];PREDICTED: AP2-like ethylene-responsive transcription factor TOE2 isoform X1 [Brassica napus]	GO:0003700;GO:0007275;GO:0003677;GO:0006355;GO:0005634;GO:0006351	transcription factor activity, sequence-specific DNA binding;multicellular organism development;DNA binding;regulation of transcription, DNA-templated;nucleus;transcription, DNA-templated	K09284	AP2	http://www.genome.jp/dbget-bin/www_bget?ko:K09284	-	-	-	gnl|BL_ORD_ID|217700	sp|Q9LVG2|TOE2_ARATH AP2-like ethylene-responsive transcription factor TOE2 OS=Arabidopsis thaliana GN=TOE2 PE=1 SV=1
106352412	BnaC07T0303300ZS	837	0	3.94	8.64795	5.43e-07	9.14e-05	PREDICTED: mavicyanin-like [Brassica napus]	GO:0016020;GO:0009055;GO:0016021	membrane;electron carrier activity;integral component of membrane	-	-	-	-	-	-	gnl|BL_ORD_ID|237128	sp|O82081|UCC1_ARATH Uclacyanin 1 OS=Arabidopsis thaliana GN=UCC1 PE=1 SV=1
106381318	BnaA03T0058200ZS	718	0	4.91	8.64795	5.43e-07	9.14e-05	PREDICTED: 30S ribosomal protein S13, chloroplastic [Brassica rapa]	GO:0015935;GO:0009941;GO:0003735;GO:0005622;GO:0006412;GO:0009536;GO:0005840;GO:0003723;GO:0042254;GO:0005829;GO:0009507;GO:0019843;GO:0003676;GO:0030529;GO:0009570	small ribosomal subunit;chloroplast envelope;structural constituent of ribosome;intracellular;translation;plastid;ribosome;RNA binding;ribosome biogenesis;cytosol;chloroplast;rRNA binding;nucleic acid binding;intracellular ribonucleoprotein complex;chloroplast stroma	K02952	RP-S13,rpsM	http://www.genome.jp/dbget-bin/www_bget?ko:K02952	Ribosome	ko03010	KOG3311(J)(Ribosomal protein S18)	gnl|BL_ORD_ID|189066	sp|P42732|RR13_ARATH 30S ribosomal protein S13, chloroplastic OS=Arabidopsis thaliana GN=RPS13 PE=2 SV=1
106381322	BnaA03T0058200ZS	718	0	4.91	8.64795	5.43e-07	9.14e-05	PREDICTED: 30S ribosomal protein S13, chloroplastic [Brassica rapa]	GO:0015935;GO:0009941;GO:0003735;GO:0005622;GO:0006412;GO:0009536;GO:0005840;GO:0003723;GO:0042254;GO:0005829;GO:0009507;GO:0019843;GO:0003676;GO:0030529;GO:0009570	small ribosomal subunit;chloroplast envelope;structural constituent of ribosome;intracellular;translation;plastid;ribosome;RNA binding;ribosome biogenesis;cytosol;chloroplast;rRNA binding;nucleic acid binding;intracellular ribonucleoprotein complex;chloroplast stroma	K02952	RP-S13,rpsM	http://www.genome.jp/dbget-bin/www_bget?ko:K02952	Ribosome	ko03010	KOG3311(J)(Ribosomal protein S18)	gnl|BL_ORD_ID|189066	sp|P42732|RR13_ARATH 30S ribosomal protein S13, chloroplastic OS=Arabidopsis thaliana GN=RPS13 PE=2 SV=1
106430259	BnaA09T0617400ZS.1	3012	0	0.85	8.64795	5.43e-07	9.14e-05	PREDICTED: putative phospholipid-transporting ATPase 4, partial [Brassica napus]	GO:0016020;GO:0016787;GO:0000287;GO:0005524;GO:0015914;GO:0000166;GO:0016021;GO:0005886;GO:0046872;GO:0004012	membrane;hydrolase activity;magnesium ion binding;ATP binding;phospholipid transport;nucleotide binding;integral component of membrane;plasma membrane;metal ion binding;phospholipid-translocating ATPase activity	K01530	E3.6.3.1	http://www.genome.jp/dbget-bin/www_bget?ko:K01530	-	-	KOG0206(R)(P-type ATPase)	gnl|BL_ORD_ID|273224	sp|Q9LNQ4|ALA4_ARATH Probable phospholipid-transporting ATPase 4 OS=Arabidopsis thaliana GN=ALA4 PE=3 SV=2
106431539	BnaA03T0058200ZS	718	0	4.91	8.64795	5.43e-07	9.14e-05	PREDICTED: 30S ribosomal protein S13, chloroplastic [Brassica rapa]	GO:0015935;GO:0009941;GO:0003735;GO:0005622;GO:0006412;GO:0009536;GO:0005840;GO:0003723;GO:0042254;GO:0005829;GO:0009507;GO:0019843;GO:0003676;GO:0030529;GO:0009570	small ribosomal subunit;chloroplast envelope;structural constituent of ribosome;intracellular;translation;plastid;ribosome;RNA binding;ribosome biogenesis;cytosol;chloroplast;rRNA binding;nucleic acid binding;intracellular ribonucleoprotein complex;chloroplast stroma	K02952	RP-S13,rpsM	http://www.genome.jp/dbget-bin/www_bget?ko:K02952	Ribosome	ko03010	KOG3311(J)(Ribosomal protein S18)	gnl|BL_ORD_ID|189066	sp|P42732|RR13_ARATH 30S ribosomal protein S13, chloroplastic OS=Arabidopsis thaliana GN=RPS13 PE=2 SV=1
106403646	BnaA10T0290600ZS	2238	2.01	0.07	-4.98634	5.55e-07	9.3e-05	PREDICTED: exocyst complex component EXO70A1 [Brassica rapa]	GO:0016020;GO:0060918;GO:0005737;GO:0005515;GO:0000145;GO:0042814;GO:0070062;GO:0005856;GO:0009506;GO:0048364;GO:1901703;GO:0090404;GO:0032502;GO:0006904;GO:0048354;GO:0000919;GO:0009524;GO:0005829;GO:0005576;GO:0010102;GO:0005886;GO:0009507;GO:0006810;GO:0005634;GO:0009504;GO:0005618;GO:0006887	membrane;auxin transport;cytoplasm;protein binding;exocyst;monopolar cell growth;extracellular exosome;cytoskeleton;plasmodesma;root development;protein localization involved in auxin polar transport;pollen tube tip;developmental process;vesicle docking involved in exocytosis;mucilage biosynthetic process involved in seed coat development;cell plate assembly;phragmoplast;cytosol;extracellular reg…	K07195	EXOC7,EXO70	http://www.genome.jp/dbget-bin/www_bget?ko:K07195	Insulin signaling pathway	ko04910	KOG2344(U)(Exocyst component protein and related proteins)	gnl|BL_ORD_ID|369882	sp|Q9LZD3|E70A1_ARATH Exocyst complex component EXO70A1 OS=Arabidopsis thaliana GN=EXO70A1 PE=1 SV=1
106396371	BnaA09T0040700ZS	3318	0.09	2.21	4.46396	6.18e-07	0.000103362	PREDICTED: probably inactive leucine-rich repeat receptor-like protein kinase At3g28040 [Brassica napus]	GO:0016020;GO:0004672;GO:0006468;GO:0005524;GO:0000166;GO:0016021	membrane;protein kinase activity;protein phosphorylation;ATP binding;nucleotide binding;integral component of membrane	-	-	-	-	-	-	gnl|BL_ORD_ID|526058	sp|Q9LRT1|Y3804_ARATH Probably inactive leucine-rich repeat receptor-like protein kinase At3g28040 OS=Arabidopsis thaliana GN=At3g28040 PE=2 SV=1
106380663	BnaC03T0405000ZS	2793	0.21	4.03	4.07502	6.33e-07	0.000104723	PREDICTED: subtilisin-like protease SBT1.6 [Brassica napus]	GO:0008233;GO:0008236;GO:0016787;GO:0006508;GO:0004252	peptidase activity;serine-type peptidase activity;hydrolase activity;proteolysis;serine-type endopeptidase activity	-	-	-	-	-	-	gnl|BL_ORD_ID|487331	sp|Q9LUM3|SBT15_ARATH Subtilisin-like protease SBT1.5 OS=Arabidopsis thaliana GN=SBT1.5 PE=2 SV=1
106362516	BnaC04T0211300ZS	798	0	4.14	8.62054	6.35e-07	0.000104723	PREDICTED: probable ethanolamine kinase [Brassica napus]	-	-	K00894	ETNK,EKI	http://www.genome.jp/dbget-bin/www_bget?ko:K00894	Glycerophospholipid metabolism	ko00564	KOG2686(M)(Choline kinase)	gnl|BL_ORD_ID|376007	sp|O81024|EKI_ARATH Probable ethanolamine kinase OS=Arabidopsis thaliana GN=EMB1187 PE=2 SV=1
106442206	BnaC09T0011500ZS	864	0	3.71	8.62054	6.35e-07	0.000104723	PREDICTED: transcription factor UNE12-like [Brassica napus]	GO:0046983	protein dimerization activity	-	-	-	-	-	-	gnl|BL_ORD_ID|243274	sp|O22768|UNE12_ARATH Transcription factor UNE12 OS=Arabidopsis thaliana GN=UNE12 PE=2 SV=2
106383093	BnaA08T0126300ZS	1211	2.15	0	-8.61595	6.35e-07	0.000104723	PREDICTED: F-box protein CPR30-like [Brassica napus]	-	-	-	-	-	-	-	-	gnl|BL_ORD_ID|314726	sp|Q9SU30|CPR30_ARATH F-box protein CPR30 OS=Arabidopsis thaliana GN=CPR30 PE=1 SV=2
106438498	BnaA03T0252200ZS	1979	1.2	0	-8.61595	6.35e-07	0.000104723	BnaA03g24130D [Brassica napus]	GO:0016787;GO:0005524;GO:0004386;GO:0003676	hydrolase activity;ATP binding;helicase activity;nucleic acid binding	-	-	-	-	-	KOG0331(A)(ATP-dependent RNA helicase)	gnl|BL_ORD_ID|163591	sp|Q56X76|RH39_ARATH DEAD-box ATP-dependent RNA helicase 39 OS=Arabidopsis thaliana GN=RH39 PE=2 SV=2
106380862	BnaC06T0315300ZS	7851	0.02	0.56	4.77427	6.63e-07	0.000108863	PREDICTED: lipoxygenase 2, chloroplastic-like [Brassica napus]	GO:0031408;GO:0016702;GO:0051213;GO:0055114;GO:0006633;GO:0016491;GO:0046872	oxylipin biosynthetic process;oxidoreductase activity, acting on single donors with incorporation of molecular oxygen, incorporation of two atoms of oxygen;dioxygenase activity;oxidation-reduction process;fatty acid biosynthetic process;oxidoreductase activity;metal ion binding	K00454	LOX2S	http://www.genome.jp/dbget-bin/www_bget?ko:K00454	Linoleic acid metabolism;alpha-Linolenic acid metabolism	ko00591,ko00592	-	gnl|BL_ORD_ID|402965	sp|P38418|LOX2_ARATH Lipoxygenase 2, chloroplastic OS=Arabidopsis thaliana GN=LOX2 PE=1 SV=1
106386937	BnaC03T0107600ZS	1805.01	0.41	6.32	3.99775	6.69e-07	0.000109632	PREDICTED: putative fatty acyl-CoA reductase 7 [Brassica oleracea var. oleracea];PREDICTED: putative fatty acyl-CoA reductase 7 isoform X2 [Brassica napus]	GO:0080019	fatty-acyl-CoA reductase (alcohol-forming) activity	K13356	FAR	http://www.genome.jp/dbget-bin/www_bget?ko:K13356	Peroxisome;Cutin, suberine and wax biosynthesis;Longevity regulating pathway - worm	ko04146,ko00073,ko04212	KOG1221(I)(Acyl-CoA reductase)	gnl|BL_ORD_ID|389398	sp|Q9LXN3|FACR4_ARATH Probable fatty acyl-CoA reductase 4 OS=Arabidopsis thaliana GN=FAR4 PE=2 SV=1
XLOC_059119	#N/A	701	0.2	7.85	5.08754	7.16e-07	0.000116897	PREDICTED: disease resistance protein RPS6-like isoform X2 [Brassica rapa]	-	-	-	-	-	-	-	-	gnl|BL_ORD_ID|191862	sp|F4J339|RPP1_ARATH Probable disease resistance protein RPP1 OS=Arabidopsis thaliana GN=RPP1 PE=2 SV=1
106366071	BnaA09T0074900ZS	841	0	3.79	8.5926	7.45e-07	0.000120301	PREDICTED: PLASMODESMATA CALLOSE-BINDING PROTEIN 1-like [Brassica napus]	-	-	-	-	-	-	-	-	gnl|BL_ORD_ID|122733	sp|Q9FNQ2|PDCB1_ARATH PLASMODESMATA CALLOSE-BINDING PROTEIN 1 OS=Arabidopsis thaliana GN=PDCB1 PE=1 SV=1
106393669	BnaC09T0306800ZS	1081	2.45	0	-8.58432	7.45e-07	0.000120301	PREDICTED: mitochondrial amidoxime-reducing component 1-like [Brassica napus]	GO:0030170;GO:0008265;GO:0030151;GO:0003824;GO:0009507	pyridoxal phosphate binding;Mo-molybdopterin cofactor sulfurase activity;molybdenum ion binding;catalytic activity;chloroplast	-	-	-	-	-	KOG2362(R)(Uncharacterized Fe-S protein)	gnl|BL_ORD_ID|82151	sp|Q1LZH1|MARC2_BOVIN Mitochondrial amidoxime reducing component 2 OS=Bos taurus GN=MARC2 PE=2 SV=1;gnl|BL_ORD_ID|407304	sp|Q5VT66|MARC1_HUMAN Mitochondrial amidoxime-reducing component 1 OS=Homo sapiens GN=MARC1 PE=1 SV=1
106396809	BnaA04T0012500ZS	1479	1.67	0	-8.58432	7.45e-07	0.000120301	PREDICTED: synaptotagmin-4-like [Raphanus sativus]	GO:0016020;GO:0008289;GO:0006355;GO:0006950;GO:0016021	membrane;lipid binding;regulation of transcription, DNA-templated;response to stress;integral component of membrane	-	-	-	-	-	KOG1012(R)(Ca2+-dependent lipid-binding protein CLB1/vesicle protein vp115/Granuphilin A, contains C2 domain)	gnl|BL_ORD_ID|506225	sp|A0JJX5|SYT4_ARATH Synaptotagmin-4 OS=Arabidopsis thaliana GN=SYT4 PE=2 SV=1
106451305	BnaC04T0148000ZS	1283	1.96	0	-8.58432	7.45e-07	0.000120301	PREDICTED: choline-phosphate cytidylyltransferase 1-like isoform X1 [Brassica napus]	GO:0009058;GO:0003824;GO:0016740;GO:0004105;GO:0016779	biosynthetic process;catalytic activity;transferase activity;choline-phosphate cytidylyltransferase activity;nucleotidyltransferase activity	K00968	PCYT1	http://www.genome.jp/dbget-bin/www_bget?ko:K00968	Glycerophospholipid metabolism;Phosphonate and phosphinate metabolism	ko00564,ko00440	KOG2803(I)(Choline phosphate cytidylyltransferase/Predicted CDP-ethanolamine synthase)	gnl|BL_ORD_ID|322252	sp|Q9ZV56|CCT1_ARATH Choline-phosphate cytidylyltransferase 1 OS=Arabidopsis thaliana GN=CCT1 PE=1 SV=1
106396880	#N/A	1168	9	0.61	-3.97383	9.92e-07	0.000159738	-	-	-	-	-	-	-	-	-	-	-
106387768	BnaA10T0190400ZS	1190.08	2.12	0	-8.55199	1.03e-06	0.000163825	PREDICTED: 5'-adenylylsulfate reductase-like 7 isoform X1 [Brassica napus];PREDICTED: 5'-adenylylsulfate reductase-like 7 isoform X2 [Brassica napus]	GO:0016020;GO:0016021	membrane;integral component of membrane	-	-	-	-	-	-	gnl|BL_ORD_ID|275825	sp|Q84JN1|APRL7_ARATH 5'-adenylylsulfate reductase-like 7 OS=Arabidopsis thaliana GN=APRL7 PE=2 SV=1
106390575	BnaC06T0063600ZS	1806	1.29	0	-8.55199	1.03e-06	0.000163825	PREDICTED: protein disulfide isomerase-like 1-5 [Brassica napus]	GO:0045454	cell redox homeostasis	K09580	PDIA1,P4HB	http://www.genome.jp/dbget-bin/www_bget?ko:K09580	Protein processing in endoplasmic reticulum	ko04141	KOG0190(O)(Protein disulfide isomerase (prolyl 4-hydroxylase beta subunit))	gnl|BL_ORD_ID|119817	sp|A3KPF5|PDI15_ARATH Protein disulfide isomerase-like 1-5 OS=Arabidopsis thaliana GN=PDIL1-5 PE=2 SV=1
106400049	BnaC07T0383900ZS	985	2.67	0	-8.55199	1.03e-06	0.000163825	PREDICTED: transcription factor MYB1R1 [Brassica oleracea var. oleracea]	GO:0003700;GO:0003677;GO:0006355;GO:0008270;GO:0005634;GO:0006351;GO:0003676	transcription factor activity, sequence-specific DNA binding;DNA binding;regulation of transcription, DNA-templated;zinc ion binding;nucleus;transcription, DNA-templated;nucleic acid binding	-	-	-	-	-	-	gnl|BL_ORD_ID|404600	sp|Q9FKF9|M5162_ARATH Probable transcription factor At5g61620 OS=Arabidopsis thaliana GN=At5g61620 PE=3 SV=1
106412724	BnaC06T0018700ZS	1651	1.44	0	-8.55199	1.03e-06	0.000163825	PREDICTED: metal transporter Nramp2-like [Brassica napus]	GO:0016020;GO:0005215;GO:0016021;GO:0006810	membrane;transporter activity;integral component of membrane;transport	K12347	SLC11A,NRAMP	http://www.genome.jp/dbget-bin/www_bget?ko:K12347	Lysosome	ko04142	KOG1291(P)(Mn2+ and Fe2+ transporters of the NRAMP family)	gnl|BL_ORD_ID|113023	sp|Q9C6B2|NRAM2_ARATH Metal transporter Nramp2 OS=Arabidopsis thaliana GN=NRAMP2 PE=2 SV=1
106442207	BnaC09T0011500ZS	858	3.27	0	-8.55199	1.03e-06	0.000163825	PREDICTED: transcription factor UNE12, partial [Brassica napus]	GO:0046983	protein dimerization activity	-	-	-	-	-	-	gnl|BL_ORD_ID|243274	sp|O22768|UNE12_ARATH Transcription factor UNE12 OS=Arabidopsis thaliana GN=UNE12 PE=2 SV=2
106368172	BnaA09T0534000ZS	1371	3.28	0.11	-4.86692	1.05e-06	0.000165892	PREDICTED: basic leucine zipper 61-like [Brassica napus]	GO:0003700;GO:0006355;GO:0043565	transcription factor activity, sequence-specific DNA binding;regulation of transcription, DNA-templated;sequence-specific DNA binding	-	-	-	-	-	-	gnl|BL_ORD_ID|309667	sp|Q9M2K4|BZP61_ARATH Basic leucine zipper 61 OS=Arabidopsis thaliana GN=BZIP61 PE=1 SV=1
106359579	BnaA08T0092500ZS	1088	0.05	3.34	5.6477	1.09e-06	0.000172054	PREDICTED: 36.4 kDa proline-rich protein-like [Brassica napus]	-	-	-	-	-	-	-	-	gnl|BL_ORD_ID|137506	sp|Q00451|PRF1_SOLLC 36.4 kDa proline-rich protein OS=Solanum lycopersicum GN=TPRP-F1 PE=2 SV=1
106361318	BnaA08T0174400ZS	1610	0.16	3.74	4.31943	1.16e-06	0.000182533	PREDICTED: probable pectate lyase 18 [Brassica napus]	GO:0030570;GO:0045490;GO:0016829;GO:0046872	pectate lyase activity;pectin catabolic process;lyase activity;metal ion binding	K01728	pel	http://www.genome.jp/dbget-bin/www_bget?ko:K01728	Quorum sensing;Pentose and glucuronate interconversions	ko02024,ko00040	-	gnl|BL_ORD_ID|134694	sp|Q9C5M8|PLY18_ARATH Probable pectate lyase 18 OS=Arabidopsis thaliana GN=At4g24780 PE=2 SV=2
106415483	BnaA09T0559300ZS	2418	0.13	2.86	4.34542	1.2e-06	0.000188236	PREDICTED: auxin response factor 18-like [Brassica napus]	GO:0009734;GO:0003677;GO:0006355;GO:0005634;GO:0006351;GO:0009725	auxin-activated signaling pathway;DNA binding;regulation of transcription, DNA-templated;nucleus;transcription, DNA-templated;response to hormone	-	-	-	-	-	-	gnl|BL_ORD_ID|284753	sp|Q9C5W9|ARFR_ARATH Auxin response factor 18 OS=Arabidopsis thaliana GN=ARF18 PE=2 SV=1
106381060	BnaC02T0209200ZS	849	0.75	13.87	4.05219	1.21e-06	0.000188798	PREDICTED: ribulose bisphosphate carboxylase small chain 1A, chloroplastic-like [Brassica napus]	GO:0015977;GO:0009536;GO:0009853;GO:0004497;GO:0015979;GO:0055114;GO:0016829;GO:0009507;GO:0016491;GO:0016984	carbon fixation;plastid;photorespiration;monooxygenase activity;photosynthesis;oxidation-reduction process;lyase activity;chloroplast;oxidoreductase activity;ribulose-bisphosphate carboxylase activity	K01602	rbcS	http://www.genome.jp/dbget-bin/www_bget?ko:K01602	Glyoxylate and dicarboxylate metabolism;Carbon fixation in photosynthetic organisms;Carbon metabolism	ko00630,ko00710,ko01200	-	gnl|BL_ORD_ID|155010	sp|P10795|RBS1A_ARATH Ribulose bisphosphate carboxylase small chain 1A, chloroplastic OS=Arabidopsis thaliana GN=RBCS-1A PE=1 SV=2
106352152	#N/A	2002	1.12	0	-8.51891	1.22e-06	0.000188798	-	-	-	-	-	-	-	-	-	-	-
106375135	#N/A	1925.63	1.17	0	-8.51891	1.22e-06	0.000188798	-	-	-	-	-	-	-	-	-	-	-
106404810	BnaC06T0284600ZS	788	0	3.91	8.50537	1.22e-06	0.000188798	PREDICTED: trypsin inhibitor BvTI-like [Brassica napus]	GO:0004866	endopeptidase inhibitor activity	-	-	-	-	-	-	gnl|BL_ORD_ID|71810	sp|Q8RXD5|KTI1_ARATH Kunitz trypsin inhibitor 1 OS=Arabidopsis thaliana GN=KTI1 PE=2 SV=1
106426654	BnaA09T0019400ZS	1345	0	1.95	8.50537	1.22e-06	0.000188798	PREDICTED: transcription factor bHLH57-like [Brassica napus]	GO:0046983	protein dimerization activity	-	-	-	-	-	-	gnl|BL_ORD_ID|302482	sp|Q9M128|BH057_ARATH Transcription factor bHLH57 OS=Arabidopsis thaliana GN=BHLH57 PE=2 SV=1
106347900	Bnascaffold0022T0000200ZS	1739	0.15	3.37	4.29414	1.35e-06	0.000208167	PREDICTED: LOW QUALITY PROTEIN: beta-glucosidase 47 [Brassica napus]	-	-	K05350	bglB	http://www.genome.jp/dbget-bin/www_bget?ko:K05350	Phenylpropanoid biosynthesis;Starch and sucrose metabolism;Cyanoamino acid metabolism	ko00940,ko00500,ko00460	-	gnl|BL_ORD_ID|306798	sp|Q9SVS1|BGL47_ARATH Beta-glucosidase 47 OS=Arabidopsis thaliana GN=BGLU47 PE=3 SV=2
106371279	BnaA10T0101700ZS	2280.01	0.05	1.64	4.9767	1.37e-06	0.000210724	PREDICTED: MLO-like protein 11 [Brassica rapa];PREDICTED: MLO-like protein 11 isoform X2 [Brassica napus]	GO:0016020;GO:0009607;GO:0016021;GO:0005516;GO:0006952	membrane;response to biotic stimulus;integral component of membrane;calmodulin binding;defense response	K08472	MLO	http://www.genome.jp/dbget-bin/www_bget?ko:K08472	-	-	-	gnl|BL_ORD_ID|93969	sp|Q9FI00|MLO11_ARATH MLO-like protein 11 OS=Arabidopsis thaliana GN=MLO11 PE=2 SV=1
106356363	BnaC07T0038400ZS	1644	0.03	1.94	5.60126	1.42e-06	0.000216004	PREDICTED: UDP-glycosyltransferase 72D1-like [Brassica napus]	GO:0008152;GO:0016740;GO:0016758;GO:0016757	metabolic process;transferase activity;transferase activity, transferring hexosyl groups;transferase activity, transferring glycosyl groups	-	-	-	-	-	-	gnl|BL_ORD_ID|238969	sp|Q9ZU72|U72D1_ARATH UDP-glycosyltransferase 72D1 OS=Arabidopsis thaliana GN=UGT72D1 PE=2 SV=1
106348802	BnaA01T0354200ZS	5916	0.34	0	-8.48506	1.45e-06	0.000216004	PREDICTED: 1-phosphatidylinositol-3-phosphate 5-kinase FAB1B-like [Brassica napus]	GO:0046488;GO:0016307;GO:0005524;GO:0046872	phosphatidylinositol metabolic process;phosphatidylinositol phosphate kinase activity;ATP binding;metal ion binding	K00921	PIKFYVE,FAB1	http://www.genome.jp/dbget-bin/www_bget?ko:K00921	Regulation of actin cytoskeleton;Phagosome;Phosphatidylinositol signaling system;Inositol phosphate metabolism	ko04810,ko04145,ko04070,ko00562	KOG0230(T)(Phosphatidylinositol-4-phosphate 5-kinase and related FYVE finger-containing proteins)	gnl|BL_ORD_ID|389209	sp|Q9LUM0|FAB1B_ARATH 1-phosphatidylinositol-3-phosphate 5-kinase FAB1B OS=Arabidopsis thaliana GN=FAB1B PE=2 SV=1
106366272	BnaC09T0100200ZS	1033	2.38	0	-8.48506	1.45e-06	0.000216004	PREDICTED: lipid phosphate phosphatase epsilon 2, chloroplastic-like [Brassica napus]	-	-	-	-	-	-	-	-	gnl|BL_ORD_ID|77424	sp|Q6NQL6|LPPE2_ARATH Lipid phosphate phosphatase epsilon 2, chloroplastic OS=Arabidopsis thaliana GN=LPPE2 PE=1 SV=1
106366624	BnaA02T0031200ZS	1823	0	1.33	8.47508	1.45e-06	0.000216004	PREDICTED: NAC domain-containing protein 82-like [Brassica napus]	GO:0003677;GO:0006355;GO:0005634;GO:0006351	DNA binding;regulation of transcription, DNA-templated;nucleus;transcription, DNA-templated	-	-	-	-	-	-	gnl|BL_ORD_ID|415721	sp|Q9FY82|NAC82_ARATH NAC domain-containing protein 82 OS=Arabidopsis thaliana GN=NAC082 PE=1 SV=1
106376690	#N/A	738	0	4.21	8.47508	1.45e-06	0.000216004	PREDICTED: uncharacterized protein LOC106376690 [Brassica napus]	GO:0008150;GO:0003674;GO:0005575	biological_process;molecular_function;cellular_component	-	-	-	-	-	-	-	-
106405709	BnaC06T0040600ZS	2246	0	1.04	8.47508	1.45e-06	0.000216004	PREDICTED: probable receptor-like protein kinase At1g49730 isoform X2 [Brassica napus];PREDICTED: probable receptor-like protein kinase At1g49730 isoform X1 [Brassica napus]	GO:0016020;GO:0004672;GO:0006468;GO:0005524;GO:0000166;GO:0016021;GO:0005886;GO:0004674	membrane;protein kinase activity;protein phosphorylation;ATP binding;nucleotide binding;integral component of membrane;plasma membrane;protein serine/threonine kinase activity	-	-	-	-	-	-	gnl|BL_ORD_ID|520622	sp|Q9FX99|Y1497_ARATH Probable receptor-like protein kinase At1g49730 OS=Arabidopsis thaliana GN=At1g49730 PE=2 SV=1
106431070	BnaA08T0270300ZS	1470	0	1.71	8.47508	1.45e-06	0.000216004	PREDICTED: aspartate-semialdehyde dehydrogenase-like [Brassica napus]	GO:0005737;GO:0046983;GO:0009086;GO:0004073;GO:0009088;GO:0009089;GO:0008652;GO:0055114;GO:0016620;GO:0009097;GO:0051287;GO:0050661;GO:0003942	cytoplasm;protein dimerization activity;methionine biosynthetic process;aspartate-semialdehyde dehydrogenase activity;threonine biosynthetic process;lysine biosynthetic process via diaminopimelate;cellular amino acid biosynthetic process;oxidation-reduction process;oxidoreductase activity, acting on the aldehyde or oxo group of donors, NAD or NADP as acceptor;isoleucine biosynthetic process;NAD b…	K00133	asd	http://www.genome.jp/dbget-bin/www_bget?ko:K00133	Cysteine and methionine metabolism;Glycine, serine and threonine metabolism;Lysine biosynthesis;Monobactam biosynthesis;2-Oxocarboxylic acid metabolism;Biosynthesis of amino acids	ko00270,ko00260,ko00300,ko00261,ko01210,ko01230	-	gnl|BL_ORD_ID|360177	sp|Q55512|DHAS_SYNY3 Aspartate-semialdehyde dehydrogenase OS=Synechocystis sp. (strain PCC 6803 / Kazusa) GN=asd PE=3 SV=2
106387898	BnaA03T0143500ZS	1139	0	2.28	8.44414	1.45e-06	0.000216004	PREDICTED: heavy metal-associated isoprenylated plant protein 3 [Brassica rapa]	GO:0030001;GO:0046872	metal ion transport;metal ion binding	-	-	-	-	-	-	gnl|BL_ORD_ID|400032	sp|Q9C5D3|HIP7_ARATH Heavy metal-associated isoprenylated plant protein 7 OS=Arabidopsis thaliana GN=HIPP07 PE=1 SV=1
106413726	#N/A	341	0	20.15	8.44414	1.45e-06	0.000216004	hypothetical protein CARUB_v10012257mg [Capsella rubella]	-	-	-	-	-	-	-	-	-	-
106440066	#N/A	1306	0	1.93	8.44414	1.45e-06	0.000216004	PREDICTED: RNA pseudouridine synthase 5-like [Brassica napus]	-	-	-	-	-	-	-	KOG1919(A)(RNA pseudouridylate synthases)	gnl|BL_ORD_ID|440894	sp|Q5M721|PUS5_ARATH RNA pseudouridine synthase 5 OS=Arabidopsis thaliana GN=At3g52260 PE=2 SV=2
XLOC_053507	#N/A	1955	0	1.19	8.44414	1.45e-06	0.000216004	PREDICTED: uncharacterized protein LOC103852532 [Brassica rapa]	-	-	-	-	-	-	-	-	-	-
106394837	BnaA02T0173200ZS	1446	2.5	0.07	-5.12672	1.53e-06	0.000228244	PREDICTED: chaperone protein dnaJ 15-like [Brassica rapa]	-	-	-	-	-	-	-	KOG0712(O)(Molecular chaperone (DnaJ superfamily))	gnl|BL_ORD_ID|362361	sp|Q9ZSY2|DNJ15_ARATH Chaperone protein dnaJ 15 OS=Arabidopsis thaliana GN=ATJ15 PE=1 SV=1
106346051	#N/A	1469.66	1.23	16.95	3.6366	1.55e-06	0.000230456	BnaC06g04720D [Brassica napus]	GO:0008150;GO:0003674;GO:0005739	biological_process;molecular_function;mitochondrion	-	-	-	-	-	-	-	-
106445676	BnaC04T0347600ZS	1930.08	4.95	0.42	-3.86796	1.61e-06	0.000239341	PREDICTED: SEC12-like protein 1 [Brassica napus]	GO:0016020;GO:0016021	membrane;integral component of membrane	K14003	PREB,SEC12	http://www.genome.jp/dbget-bin/www_bget?ko:K14003	Protein processing in endoplasmic reticulum	ko04141	KOG0266(R)(WD40 repeat-containing protein)	gnl|BL_ORD_ID|125953	sp|Q8GYE0|PHF1_ARATH SEC12-like protein 1 OS=Arabidopsis thaliana GN=PHF1 PE=1 SV=2
106381440	BnaC02T0313700ZS	2317.65	1.7	0.06	-4.79397	1.69e-06	0.000248798	BnaC02g48330D [Brassica napus]	-	-	-	-	-	-	-	-	-	-
106441110	BnaA03T0521700ZS	2403	0.06	1.77	4.6158	1.69e-06	0.000248798	PREDICTED: uncharacterized protein LOC103861999 [Brassica rapa]	GO:0015979;GO:0055114;GO:0009507;GO:0016491	photosynthesis;oxidation-reduction process;chloroplast;oxidoreductase activity	-	-	-	-	-	-	gnl|BL_ORD_ID|258606	sp|Q05627|Y202_CLOB8 Uncharacterized protein Cbei_0202 OS=Clostridium beijerinckii (strain ATCC 51743 / NCIMB 8052) GN=Cbei_0202 PE=4 SV=2
106376433	#N/A	941.81	4.21	0.15	-5.10473	1.72e-06	0.000248798	PREDICTED: uncharacterized protein LOC106295585 [Brassica oleracea var. oleracea]	-	-	K07466	RFA1,RPA1,rpa	http://www.genome.jp/dbget-bin/www_bget?ko:K07466	DNA replication;Fanconi anemia pathway;Homologous recombination;Mismatch repair;Nucleotide excision repair	ko03030,ko03460,ko03440,ko03430,ko03420	-	-	-
106451021	BnaA05T0063500ZS	2529	0.81	0	-8.45039	1.72e-06	0.000248798	PREDICTED: delta-1-pyrroline-5-carboxylate synthase A-like [Brassica napus]	GO:0016020;GO:0016310;GO:0055129;GO:0005737;GO:0008152;GO:0016301;GO:0003824;GO:0048364;GO:0009737;GO:0006979;GO:0017084;GO:0016740;GO:0006561;GO:0008652;GO:0009414;GO:0009555;GO:0005524;GO:0055114;GO:0000166;GO:0009651;GO:0005739;GO:0004349;GO:0009269;GO:0009507;GO:0016491;GO:0016620;GO:0004350;GO:0042538	membrane;phosphorylation;L-proline biosynthetic process;cytoplasm;metabolic process;kinase activity;catalytic activity;root development;response to abscisic acid;response to oxidative stress;delta1-pyrroline-5-carboxylate synthetase activity;transferase activity;proline biosynthetic process;cellular amino acid biosynthetic process;response to water deprivation;pollen development;ATP binding;oxida…	K12657	ALDH18A1,P5CS	http://www.genome.jp/dbget-bin/www_bget?ko:K12657	Arginine and proline metabolism;Biosynthesis of amino acids	ko00330,ko01230	KOG1154(E)(Gamma-glutamyl kinase)	gnl|BL_ORD_ID|433766	sp|P54887|P5CS1_ARATH Delta-1-pyrroline-5-carboxylate synthase A OS=Arabidopsis thaliana GN=P5CSA PE=1 SV=1
106361224	BnaC01T0048500ZS	1738	0	1.35	8.41253	1.72e-06	0.000248798	PREDICTED: fatty acyl-CoA reductase 3 [Brassica oleracea var. oleracea]	GO:0080019	fatty-acyl-CoA reductase (alcohol-forming) activity	K13356	FAR	http://www.genome.jp/dbget-bin/www_bget?ko:K13356	Peroxisome;Cutin, suberine and wax biosynthesis;Longevity regulating pathway - worm	ko04146,ko00073,ko04212	KOG1221(I)(Acyl-CoA reductase)	gnl|BL_ORD_ID|391090	sp|Q93ZB9|FACR3_ARATH Fatty acyl-CoA reductase 3 OS=Arabidopsis thaliana GN=FAR3 PE=2 SV=1
106406649	BnaA04T0245300ZS	1974	0	1.15	8.41253	1.72e-06	0.000248798	PREDICTED: auxin transporter protein 1-like [Brassica napus]	GO:0016020;GO:0016021	membrane;integral component of membrane	K13946	AUX1,LAX	http://www.genome.jp/dbget-bin/www_bget?ko:K13946	Plant hormone signal transduction	ko04075	-	gnl|BL_ORD_ID|301857	sp|Q96247|AUX1_ARATH Auxin transporter protein 1 OS=Arabidopsis thaliana GN=AUX1 PE=1 SV=1
106419774	BnaC02T0419600ZS	1211	0	2.06	8.41253	1.72e-06	0.000248798	PREDICTED: nuclear transcription factor Y subunit B-2 [Brassica oleracea var. oleracea]	GO:0003700;GO:0003677;GO:0006355;GO:0046982;GO:0043565;GO:0005634;GO:0006351	transcription factor activity, sequence-specific DNA binding;DNA binding;regulation of transcription, DNA-templated;protein heterodimerization activity;sequence-specific DNA binding;nucleus;transcription, DNA-templated	-	-	-	-	-	KOG0871(K)(Class 2 transcription repressor NC2, beta subunit (Dr1))	gnl|BL_ORD_ID|417661	sp|Q9FGJ3|NFYB2_ARATH Nuclear transcription factor Y subunit B-2 OS=Arabidopsis thaliana GN=NFYB2 PE=2 SV=1
106423436	BnaC01T0284700ZS	642	0	4.98	8.41253	1.72e-06	0.000248798	PREDICTED: uncharacterized protein LOC106423436 [Brassica napus]	-	-	K06995	K06995	http://www.genome.jp/dbget-bin/www_bget?ko:K06995	-	-	-	-	-
106433566	BnaC03T0809300ZS	835	0	3.38	8.41253	1.72e-06	0.000248798	PREDICTED: protein YLS3-like [Brassica rapa]	GO:0016020;GO:0008289;GO:0006869;GO:0031225;GO:0016021;GO:0005886;GO:0005634	membrane;lipid binding;lipid transport;anchored component of membrane;integral component of membrane;plasma membrane;nucleus	-	-	-	-	-	-	gnl|BL_ORD_ID|542052	sp|O64864|YLS3_ARATH Protein YLS3 OS=Arabidopsis thaliana GN=YLS3 PE=2 SV=1
106387400	BnaC03T0138700ZS	790	0.49	10.8	4.27149	1.76e-06	0.00025349	PREDICTED: protein TIC 20-v, chloroplastic [Brassica napus]	GO:0016020;GO:0016021	membrane;integral component of membrane	-	-	-	-	-	-	gnl|BL_ORD_ID|513086	sp|Q9FM67|TI205_ARATH Protein TIC 20-v, chloroplastic OS=Arabidopsis thaliana GN=TIC20-V PE=2 SV=1
106387679	BnaA08T0255900ZS	974.31	0.25	5.95	4.38782	1.79e-06	0.000257288	PREDICTED: PLASMODESMATA CALLOSE-BINDING PROTEIN 3-like isoform X1 [Brassica napus];PREDICTED: PLASMODESMATA CALLOSE-BINDING PROTEIN 3-like isoform X2 [Brassica napus]	GO:0016020;GO:0016021	membrane;integral component of membrane	-	-	-	-	-	-	gnl|BL_ORD_ID|122583	sp|Q9FZ86|PDCB3_ARATH PLASMODESMATA CALLOSE-BINDING PROTEIN 3 OS=Arabidopsis thaliana GN=PDCB3 PE=1 SV=1
106355445	BnaA07T0167100ZS	998	3.18	0.05	-5.72394	1.87e-06	0.000267295	PREDICTED: alpha/beta hydrolase domain-containing protein 17B-like [Brassica napus]	-	-	-	-	-	-	-	KOG1552(R)(Predicted alpha/beta hydrolase)	gnl|BL_ORD_ID|263097	sp|Q6DEY3|AB17B_XENTR Protein ABHD17B OS=Xenopus tropicalis GN=abhd17b PE=2 SV=1
106444061	#N/A	992	0.06	3.5	5.55327	1.87e-06	0.000267295	-	-	-	-	-	-	-	-	-	-	-
106377838	#N/A	2344	0.14	2.81	4.26062	1.87e-06	0.000267345	PREDICTED: lipoxygenase 2, chloroplastic-like [Brassica napus]	GO:0031408;GO:0016702;GO:0051213;GO:0055114;GO:0006633;GO:0016491;GO:0046872	oxylipin biosynthetic process;oxidoreductase activity, acting on single donors with incorporation of molecular oxygen, incorporation of two atoms of oxygen;dioxygenase activity;oxidation-reduction process;fatty acid biosynthetic process;oxidoreductase activity;metal ion binding	K00454	LOX2S	http://www.genome.jp/dbget-bin/www_bget?ko:K00454	Linoleic acid metabolism;alpha-Linolenic acid metabolism	ko00591,ko00592	-	gnl|BL_ORD_ID|402965	sp|P38418|LOX2_ARATH Lipoxygenase 2, chloroplastic OS=Arabidopsis thaliana GN=LOX2 PE=1 SV=1
106379049	BnaC05T0567700ZS	934	8.38	0.58	-3.98259	1.88e-06	0.000267345	PREDICTED: E3 ubiquitin-protein ligase At3g02290-like [Brassica napus]	GO:0005737;GO:0016874;GO:0000209;GO:0061630;GO:0016567;GO:0042787;GO:0008270;GO:0005634;GO:0046872;GO:0043161	cytoplasm;ligase activity;protein polyubiquitination;ubiquitin protein ligase activity;protein ubiquitination;protein ubiquitination involved in ubiquitin-dependent protein catabolic process;zinc ion binding;nucleus;metal ion binding;proteasome-mediated ubiquitin-dependent protein catabolic process	-	-	-	-	-	-	gnl|BL_ORD_ID|164441	sp|Q8LE94|RING3_ARATH E3 ubiquitin-protein ligase At3g02290 OS=Arabidopsis thaliana GN=At3g02290 PE=2 SV=1
106417673	BnaC03T0067400ZS	801	0.16	6.04	4.91791	1.92e-06	0.000273715	PREDICTED: BAG family molecular chaperone regulator 2-like [Brassica oleracea var. oleracea]	-	-	-	-	-	-	-	-	gnl|BL_ORD_ID|309086	sp|Q0WUQ1|BAG1_ARATH BAG family molecular chaperone regulator 1 OS=Arabidopsis thaliana GN=BAG1 PE=1 SV=1;gnl|BL_ORD_ID|301965	sp|Q0WPX7|BAG2_ARATH BAG family molecular chaperone regulator 2 OS=Arabidopsis thaliana GN=BAG2 PE=1 SV=1
106357771	BnaA02T0329000ZS	1208.56	45.58	4.5	-3.47465	2.04e-06	0.000285575	PREDICTED: cytosolic sulfotransferase 12-like [Brassica napus]	GO:0016740;GO:0008146	transferase activity;sulfotransferase activity	-	-	-	-	-	KOG1584(R)(Sulfotransferase)	gnl|BL_ORD_ID|206483	sp|P52839|SOT12_ARATH Cytosolic sulfotransferase 12 OS=Arabidopsis thaliana GN=SOT12 PE=1 SV=2
106452259	BnaC05T0461100ZS	3093	0.65	0	-8.41487	2.05e-06	0.000285575	PREDICTED: phosphoinositide phosphatase SAC2-like [Brassica napus]	GO:0016020;GO:0007033;GO:0036092;GO:0016021;GO:0042578	membrane;vacuole organization;phosphatidylinositol-3-phosphate biosynthetic process;integral component of membrane;phosphoric ester hydrolase activity	-	-	-	-	-	KOG1889(I)(Putative phosphoinositide phosphatase)	gnl|BL_ORD_ID|484594	sp|Q94A27|SAC2_ARATH Phosphoinositide phosphatase SAC2 OS=Arabidopsis thaliana GN=SAC2 PE=2 SV=1
XLOC_059144	#N/A	842	3.02	0	-8.41487	2.05e-06	0.000285575	PREDICTED: probable sugar phosphate/phosphate translocator At1g12500 [Brassica napus]	GO:0016020;GO:0008643;GO:0016021;GO:0005886;GO:0006810;GO:0008514	membrane;carbohydrate transport;integral component of membrane;plasma membrane;transport;organic anion transmembrane transporter activity	-	-	-	-	-	-	gnl|BL_ORD_ID|141382	sp|Q9LDH3|PT112_ARATH Probable sugar phosphate/phosphate translocator At1g12500 OS=Arabidopsis thaliana GN=At1g12500 PE=1 SV=1
106354281	BnaA07T0338300ZS	1823.72	0	1.23	8.3802	2.05e-06	0.000285575	PREDICTED: uncharacterized protein LOC106354280 [Brassica napus]	-	-	-	-	-	-	-	-	-	-
106358298	BnaC07T0204400ZS	1116	0	2.25	8.3802	2.05e-06	0.000285575	PREDICTED: histone H3.v1 [Brassica oleracea var. oleracea]	-	-	-	-	-	-	-	-	-	-
106414234	BnaC08T0455600ZS	663	0	4.64	8.3802	2.05e-06	0.000285575	PREDICTED: dirigent protein 23-like [Brassica napus]	-	-	-	-	-	-	-	-	gnl|BL_ORD_ID|366725	sp|Q84TH6|DIR23_ARATH Dirigent protein 23 OS=Arabidopsis thaliana GN=DIR23 PE=2 SV=1
106424731	BnaC09T0509100ZS	6103	0	0.34	8.3802	2.05e-06	0.000285575	PREDICTED: nipped-B-like protein [Brassica napus]	GO:0003682;GO:0010468;GO:0008270;GO:0007064;GO:0046872	chromatin binding;regulation of gene expression;zinc ion binding;mitotic sister chromatid cohesion;metal ion binding	K06672	SCC2,NIPBL	http://www.genome.jp/dbget-bin/www_bget?ko:K06672	Cell cycle - yeast	ko04111	KOG1020(BDL)(Sister chromatid cohesion protein SCC2/Nipped-B)	gnl|BL_ORD_ID|111564	sp|F1QBY1|NIPLB_DANRE Nipped-B-like protein B OS=Danio rerio GN=nipblb PE=2 SV=1
106450069	BnaA04T0207700ZS	696	0	4.26	8.3802	2.05e-06	0.000285575	PREDICTED: cysteine proteinase inhibitor 2-like [Brassica rapa]	GO:0004869;GO:0010466;GO:0030414	cysteine-type endopeptidase inhibitor activity;negative regulation of peptidase activity;peptidase inhibitor activity	-	-	-	-	-	-	gnl|BL_ORD_ID|353002	sp|Q8L5T9|CYT2_ARATH Cysteine proteinase inhibitor 2 OS=Arabidopsis thaliana GN=CYS2 PE=2 SV=2
106381615	BnaA02T0253200ZS	1792	0.03	1.66	5.52867	2.14e-06	0.000297979	PREDICTED: endoglucanase 17-like [Brassica napus]	GO:0016787;GO:0008152;GO:0003824;GO:0004553;GO:0000272;GO:0005975;GO:0008810;GO:0016798;GO:0030245	hydrolase activity;metabolic process;catalytic activity;hydrolase activity, hydrolyzing O-glycosyl compounds;polysaccharide catabolic process;carbohydrate metabolic process;cellulase activity;hydrolase activity, acting on glycosyl bonds;cellulose catabolic process	-	-	-	-	-	-	gnl|BL_ORD_ID|32785	sp|O81416|GUN17_ARATH Endoglucanase 17 OS=Arabidopsis thaliana GN=At4g02290 PE=2 SV=1
106345867	BnaA03T0141400ZS	1054	0.08	3.82	4.87734	2.43e-06	0.00033409	PREDICTED: superoxide dismutase [Fe] 2, chloroplastic isoform X2 [Brassica napus];PREDICTED: superoxide dismutase [Fe] 2, chloroplastic isoform X1 [Brassica napus]	GO:0006801;GO:0019430;GO:0004784;GO:0055114;GO:0009507;GO:0009579;GO:0042644;GO:0046872;GO:0009295	superoxide metabolic process;removal of superoxide radicals;superoxide dismutase activity;oxidation-reduction process;chloroplast;thylakoid;chloroplast nucleoid;metal ion binding;nucleoid	K04564	SOD2	http://www.genome.jp/dbget-bin/www_bget?ko:K04564	Peroxisome;FoxO signaling pathway;MAPK signaling pathway - fly;Longevity regulating pathway - mammal;Longevity regulating pathway - multiple species;Longevity regulating pathway - worm	ko04146,ko04068,ko04013,ko04211,ko04213,ko04212	KOG0876(P)(Manganese superoxide dismutase)	gnl|BL_ORD_ID|205640	sp|Q9LU64|SODF2_ARATH Superoxide dismutase [Fe] 2, chloroplastic OS=Arabidopsis thaliana GN=FSD2 PE=1 SV=1
106359975	BnaA08T0195200ZS	1688	1.23	0	-8.37845	2.45e-06	0.00033409	PREDICTED: alkane hydroxylase MAH1-like [Brassica napus]	GO:0016020;GO:0020037;GO:0004497;GO:0005506;GO:0055114;GO:0016705;GO:0016021;GO:0016491;GO:0046872	membrane;heme binding;monooxygenase activity;iron ion binding;oxidation-reduction process;oxidoreductase activity, acting on paired donors, with incorporation or reduction of molecular oxygen;integral component of membrane;oxidoreductase activity;metal ion binding	-	-	-	-	-	-	gnl|BL_ORD_ID|307330	sp|Q9FVS9|C96AF_ARATH Alkane hydroxylase MAH1 OS=Arabidopsis thaliana GN=CYP96A15 PE=2 SV=1
106399226	BnaC06T0236000ZS	976	2.39	0	-8.37845	2.45e-06	0.00033409	PREDICTED: uncharacterized protein LOC106299939 [Brassica oleracea var. oleracea]	GO:0016020;GO:0020037;GO:0005768;GO:0016021;GO:0005802;GO:0005794	membrane;heme binding;endosome;integral component of membrane;trans-Golgi network;Golgi apparatus	-	-	-	-	-	-	-	-
106429016	BnaA02T0359500ZS.1	628	4.51	0	-8.37845	2.45e-06	0.00033409	PREDICTED: scarecrow-like transcription factor PAT1 [Brassica rapa]	GO:0006355;GO:0006351	regulation of transcription, DNA-templated;transcription, DNA-templated	-	-	-	-	-	-	gnl|BL_ORD_ID|433011	sp|Q9LDL7|PAT1_ARATH Scarecrow-like transcription factor PAT1 OS=Arabidopsis thaliana GN=PAT1 PE=2 SV=1
106441076	#N/A	1857.84	1.11	0	-8.37845	2.45e-06	0.00033409	BnaAnng32940D [Brassica napus]	GO:0016310;GO:0005515;GO:0004672;GO:0007165;GO:0016301;GO:0006468;GO:0016740;GO:0005524;GO:0000166;GO:0004707;GO:0005634;GO:0004674	phosphorylation;protein binding;protein kinase activity;signal transduction;kinase activity;protein phosphorylation;transferase activity;ATP binding;nucleotide binding;MAP kinase activity;nucleus;protein serine/threonine kinase activity	-	-	-	-	-	-	gnl|BL_ORD_ID|99410	sp|Q9SJG9|MPK20_ARATH Mitogen-activated protein kinase 20 OS=Arabidopsis thaliana GN=MPK20 PE=1 SV=2
106379052	BnaA02T0045000ZS	1431	0	1.61	8.34714	2.45e-06	0.00033409	PREDICTED: O-acyltransferase WSD1-like isoform X2 [Brassica napus];BnaC03g05590D [Brassica napus]	-	-	-	-	-	-	-	-	gnl|BL_ORD_ID|249402	sp|Q93ZR6|WSD1_ARATH O-acyltransferase WSD1 OS=Arabidopsis thaliana GN=WSD1 PE=2 SV=1
106385936	BnaC06T0434100ZS	863	0	3.1	8.34714	2.45e-06	0.00033409	PREDICTED: ethylene-responsive transcription factor ERF013-like [Brassica napus]	GO:0003700;GO:0003677;GO:0006355;GO:0005634;GO:0006351	transcription factor activity, sequence-specific DNA binding;DNA binding;regulation of transcription, DNA-templated;nucleus;transcription, DNA-templated	-	-	-	-	-	-	gnl|BL_ORD_ID|379591	sp|Q9CAP4|ERF13_ARATH Ethylene-responsive transcription factor ERF013 OS=Arabidopsis thaliana GN=ERF013 PE=2 SV=1
106453825	BnaA05T0327800ZS	665	0	4.51	8.34714	2.45e-06	0.00033409	PREDICTED: pinoresinol reductase 1-like [Brassica napus]	-	-	-	-	-	-	-	-	gnl|BL_ORD_ID|124824	sp|Q9FVQ6|PILR1_ARATH Pinoresinol reductase 1 OS=Arabidopsis thaliana GN=PRR1 PE=1 SV=1
106442386	BnaC03T0666100ZS	1361	2.09	0.05	-5.66857	2.47e-06	0.000335555	PREDICTED: acidic repeat-containing protein-like [Brassica napus]	-	-	K15501	PPP6R3,SAPS3	http://www.genome.jp/dbget-bin/www_bget?ko:K15501	-	-	-	-	-
106371765	BnaA10T0175100ZS	2593.51	313.26	18.99	-3.3727	2.48e-06	0.000336551	PREDICTED: probable galactinol--sucrose galactosyltransferase 6 isoform X3 [Brassica napus]	-	-	K06617	E2.4.1.82	http://www.genome.jp/dbget-bin/www_bget?ko:K06617	Galactose metabolism	ko00052	-	gnl|BL_ORD_ID|161081	sp|Q8RX87|RFS6_ARATH Probable galactinol--sucrose galactosyltransferase 6 OS=Arabidopsis thaliana GN=RFS6 PE=2 SV=2
106351149	Bnascaffold0027T0007300ZS	788	3.39	43.68	3.53249	2.54e-06	0.000343531	PREDICTED: MLP-like protein 328 [Brassica napus]	GO:0009607;GO:0003674;GO:0005575;GO:0006952	response to biotic stimulus;molecular_function;cellular_component;defense response	-	-	-	-	-	-	gnl|BL_ORD_ID|93487	sp|Q9ZVF3|ML328_ARATH MLP-like protein 328 OS=Arabidopsis thaliana GN=MLP328 PE=2 SV=1
106374937	BnaC04T0171500ZS	944	5.89	69.73	3.42022	2.89e-06	0.000389772	BnaC04g13750D [Brassica napus]	GO:0019898;GO:0009654;GO:0015979;GO:0009523;GO:0005509	extrinsic component of membrane;photosystem II oxygen evolving complex;photosynthesis;photosystem II;calcium ion binding	K02717	psbP	http://www.genome.jp/dbget-bin/www_bget?ko:K02717	Photosynthesis	ko00195	-	gnl|BL_ORD_ID|442136	sp|Q42029|PSBP1_ARATH Oxygen-evolving enhancer protein 2-1, chloroplastic OS=Arabidopsis thaliana GN=PSBP1 PE=1 SV=2
106373157	#N/A	2692	0.7	0	-8.34109	2.94e-06	0.000392317	PREDICTED: uncharacterized protein LOC106373157 [Brassica napus]	-	-	-	-	-	-	-	-	-	-
106389090	BnaC07T0270900ZS	1678	1.19	0	-8.34109	2.94e-06	0.000392317	PREDICTED: dolichyl-diphosphooligosaccharide--protein glycosyltransferase subunit 1B [Brassica napus]	GO:0016020;GO:0005783;GO:0004579;GO:0005789;GO:0016740;GO:0006486;GO:0016021;GO:0016757	membrane;endoplasmic reticulum;dolichyl-diphosphooligosaccharide-protein glycotransferase activity;endoplasmic reticulum membrane;transferase activity;protein glycosylation;integral component of membrane;transferase activity, transferring glycosyl groups	K12666	OST1,RPN1	http://www.genome.jp/dbget-bin/www_bget?ko:K12666	Protein processing in endoplasmic reticulum;N-Glycan biosynthesis;Various types of N-glycan biosynthesis	ko04141,ko00510,ko00513	KOG2291(O)(Oligosaccharyltransferase, alpha subunit (ribophorin I))	gnl|BL_ORD_ID|425612	sp|Q9ZUA0|OST1B_ARATH Dolichyl-diphosphooligosaccharide--protein glycosyltransferase subunit 1B OS=Arabidopsis thaliana GN=OST1B PE=1 SV=1
106434138	BnaA09T0696400ZS	2215	0.89	0	-8.34109	2.94e-06	0.000392317	PREDICTED: uncharacterized protein LOC106434138 [Brassica napus]	-	-	-	-	-	-	-	-	-	-
106450463	#N/A	2930.81	0.65	0	-8.34109	2.94e-06	0.000392317	PREDICTED: protein phosphatase 2C 32 [Brassica napus]	GO:0004722;GO:0003824;GO:0006355;GO:0006470;GO:0016311;GO:0005886;GO:0010074;GO:0005543	protein serine/threonine phosphatase activity;catalytic activity;regulation of transcription, DNA-templated;protein dephosphorylation;dephosphorylation;plasma membrane;maintenance of meristem identity;phospholipid binding	-	-	-	-	-	KOG0700(T)(Protein phosphatase 2C/pyruvate dehydrogenase (lipoamide) phosphatase)	gnl|BL_ORD_ID|431673	sp|Q8RWN7|P2C32_ARATH Protein phosphatase 2C 32 OS=Arabidopsis thaliana GN=POL PE=1 SV=2
106396903	BnaC05T0236200ZS	2710	0	0.77	8.31329	2.94e-06	0.000392317	PREDICTED: U3 small nucleolar RNA-associated protein 4-like [Brassica napus]	-	-	K14548	UTP4,CIRH1A	http://www.genome.jp/dbget-bin/www_bget?ko:K14548	Ribosome biogenesis in eukaryotes	ko03008	KOG2048(R)(WD40 repeat protein)	gnl|BL_ORD_ID|233028	sp|Q969X6|UTP4_HUMAN U3 small nucleolar RNA-associated protein 4 homolog OS=Homo sapiens GN=UTP4 PE=1 SV=1
106431046	BnaA08T0270900ZS	1331.06	2.93	0.12	-4.65668	3.46e-06	0.00045831	PREDICTED: protein BASIC PENTACYSTEINE2 isoform X1 [Brassica napus]	-	-	-	-	-	-	-	-	gnl|BL_ORD_ID|305034	sp|Q9LDE2|BPC2_ARATH Protein BASIC PENTACYSTEINE2 OS=Arabidopsis thaliana GN=BPC2 PE=1 SV=1
106431059	BnaA08T0270900ZS	1331.06	2.93	0.12	-4.65668	3.46e-06	0.00045831	PREDICTED: protein BASIC PENTACYSTEINE2 isoform X1 [Brassica napus]	-	-	-	-	-	-	-	-	gnl|BL_ORD_ID|305034	sp|Q9LDE2|BPC2_ARATH Protein BASIC PENTACYSTEINE2 OS=Arabidopsis thaliana GN=BPC2 PE=1 SV=1
106454063	BnaA01T0299300ZS.1	5624	0.03	2.14	4.47517	3.46e-06	0.00045831	BnaA01g24510D [Brassica napus];PREDICTED: protein NETWORKED 1A-like [Brassica napus]	GO:0003779	actin binding	-	-	-	-	-	-	gnl|BL_ORD_ID|115798	sp|Q9LUI2|NET1A_ARATH Protein NETWORKED 1A OS=Arabidopsis thaliana GN=NET1A PE=1 SV=1
106375646	BnaC01T0077500ZS	1194	1.77	0	-8.30274	3.54e-06	0.000463552	PREDICTED: uncharacterized protein LOC106375642 [Brassica napus]	-	-	-	-	-	-	-	-	-	-
106376057	BnaA09T0317300ZS	4828	0.37	0	-8.30274	3.54e-06	0.000463552	PREDICTED: uncharacterized protein LOC106376057 [Brassica napus]	-	-	-	-	-	-	-	-	gnl|BL_ORD_ID|298586	sp|F4JTJ9|ASY2_ARATH Meiosis-specific protein ASY2 OS=Arabidopsis thaliana GN=ASY2 PE=2 SV=1
106390219	BnaA09T0516800ZS	1545	1.3	0.01	-8.30274	3.54e-06	0.000463552	PREDICTED: probable inactive receptor-like protein kinase At3g56050, partial [Brassica napus]	GO:0016020;GO:0004672;GO:0006468;GO:0005524;GO:0016021	membrane;protein kinase activity;protein phosphorylation;ATP binding;integral component of membrane	-	-	-	-	-	-	gnl|BL_ORD_ID|529226	sp|Q9LYN6|Y3565_ARATH Probable inactive receptor-like protein kinase At3g56050 OS=Arabidopsis thaliana GN=At3g56050 PE=2 SV=1
106412361	BnaC08T0121900ZS	1550	1.28	0	-8.30274	3.54e-06	0.000463552	PREDICTED: spermidine sinapoyl CoA acyltransferase-like [Brassica napus]	GO:0005737;GO:0008216;GO:0016746;GO:0016740;GO:0080089;GO:0016747;GO:0006596;GO:0080072	cytoplasm;spermidine metabolic process;transferase activity, transferring acyl groups;transferase activity;sinapoyl spermidine:sinapoyl CoA N-acyltransferase activity;transferase activity, transferring acyl groups other than amino-acyl groups;polyamine biosynthetic process;spermidine:sinapoyl CoA N-acyltransferase activity	K20239	SDT	http://www.genome.jp/dbget-bin/www_bget?ko:K20239	-	-	-	gnl|BL_ORD_ID|198064	sp|O80467|SDT_ARATH Spermidine sinapoyl-CoA acyltransferase OS=Arabidopsis thaliana GN=SDT PE=1 SV=1
106353247	BnaA07T0212500ZS	1183	0	1.92	8.27864	3.54e-06	0.000463552	PREDICTED: GATA transcription factor 4-like [Brassica napus]	GO:0003682;GO:0003700;GO:0030154;GO:0001085;GO:0000977;GO:0001228;GO:0003677;GO:0006355;GO:0009416;GO:0045893;GO:0005667;GO:0008270;GO:0043565;GO:0005634;GO:0006351;GO:0046872	chromatin binding;transcription factor activity, sequence-specific DNA binding;cell differentiation;RNA polymerase II transcription factor binding;RNA polymerase II regulatory region sequence-specific DNA binding;transcriptional activator activity, RNA polymerase II transcription regulatory region sequence-specific binding;DNA binding;regulation of transcription, DNA-templated;response to light s…	-	-	-	-	-	-	gnl|BL_ORD_ID|10098	sp|O49743|GATA4_ARATH GATA transcription factor 4 OS=Arabidopsis thaliana GN=GATA4 PE=2 SV=1
106434262	BnaA09T0178300ZS	1776.16	1.44	0.04	-5.58131	3.81e-06	0.000497778	PREDICTED: aspartic proteinase A1-like isoform X2 [Brassica napus];PREDICTED: aspartic proteinase oryzasin-1-like isoform X1 [Brassica napus]	GO:0008233;GO:0016787;GO:0006508;GO:0006629;GO:0004190	peptidase activity;hydrolase activity;proteolysis;lipid metabolic process;aspartic-type endopeptidase activity	K08245	E3.4.23.40	http://www.genome.jp/dbget-bin/www_bget?ko:K08245	-	-	KOG1339(O)(Aspartyl protease)	gnl|BL_ORD_ID|291329	sp|Q42456|ASPR1_ORYSJ Aspartic proteinase oryzasin-1 OS=Oryza sativa subsp. japonica GN=Os05g0567100 PE=2 SV=2;gnl|BL_ORD_ID|279829	sp|O65390|APA1_ARATH Aspartic proteinase A1 OS=Arabidopsis thaliana GN=APA1 PE=1 SV=1
XLOC_065299	#N/A	836	2.51	31.17	3.4791	3.83e-06	0.000498889	-	-	-	-	-	-	-	-	-	-	-
106434800	BnaC08T0040100ZS	951	4.4	0.16	-4.63596	3.85e-06	0.000500206	PREDICTED: ras-related protein RABG3e [Brassica rapa]	GO:0006979;GO:0005525;GO:0007264;GO:0009651;GO:0005886;GO:0005774;GO:0005794	response to oxidative stress;GTP binding;small GTPase mediated signal transduction;response to salt stress;plasma membrane;vacuolar membrane;Golgi apparatus	K07976	RAB	http://www.genome.jp/dbget-bin/www_bget?ko:K07976	-	-	KOG0394(R)(Ras-related GTPase)	gnl|BL_ORD_ID|152566	sp|Q9XI98|RAG3E_ARATH Ras-related protein RABG3e OS=Arabidopsis thaliana GN=RABG3E PE=2 SV=1
106412427	BnaA06T0116000ZS	1970	0.05	1.78	4.79262	3.95e-06	0.000511913	PREDICTED: protein SRG1-like isoform X5 [Brassica oleracea var. oleracea];PREDICTED: protein SRG1-like isoform X4 [Brassica oleracea var. oleracea];PREDICTED: protein SRG1-like isoform X1 [Brassica oleracea var. oleracea]	GO:0055114;GO:0016491;GO:0046872	oxidation-reduction process;oxidoreductase activity;metal ion binding	-	-	-	-	-	-	gnl|BL_ORD_ID|211415	sp|Q39224|SRG1_ARATH Protein SRG1 OS=Arabidopsis thaliana GN=SRG1 PE=2 SV=1
106367583	BnaA09T0448900ZS	1268	5.17	0.37	-3.85308	3.96e-06	0.000512334	PREDICTED: AP-1 complex subunit gamma-1 [Brassica napus]	GO:0016020;GO:0005737;GO:0015031;GO:0006886;GO:0008565;GO:0016192;GO:0006810;GO:0030131;GO:0030117;GO:0005794	membrane;cytoplasm;protein transport;intracellular protein transport;protein transporter activity;vesicle-mediated transport;transport;clathrin adaptor complex;membrane coat;Golgi apparatus	K12391	AP1G1	http://www.genome.jp/dbget-bin/www_bget?ko:K12391	Lysosome	ko04142	KOG1062(U)(Vesicle coat complex AP-1, gamma subunit)	gnl|BL_ORD_ID|275740	sp|Q84K16|AP1G1_ARATH AP-1 complex subunit gamma-1 OS=Arabidopsis thaliana GN=GAMMA-ADR PE=1 SV=1
106376897	BnaA09T0601800ZS	761.52	12.49	1.08	-3.74258	4.17e-06	0.000538913	PREDICTED: cold shock domain-containing protein 4-like [Brassica napus];PREDICTED: cold shock protein 2-like [Brassica rapa]	-	-	-	-	-	-	-	KOG3070(J)(Predicted RNA-binding protein containing PIN domain and invovled in translation or RNA processing)	gnl|BL_ORD_ID|340069	sp|Q38896|CSP4_ARATH Cold shock domain-containing protein 4 OS=Arabidopsis thaliana GN=CSP4 PE=1 SV=1;gnl|BL_ORD_ID|341134	sp|Q41188|CSP2_ARATH Cold shock protein 2 OS=Arabidopsis thaliana GN=CSP2 PE=1 SV=1
106364804	#N/A	997.71	2.16	0	-8.26333	4.28e-06	0.0005418	-	-	-	-	-	-	-	-	-	-	-
106372683	BnaA10T0285200ZS	1073	1.98	0	-8.26333	4.28e-06	0.0005418	PREDICTED: probable protein S-acyltransferase 15 [Brassica napus]	GO:0016020;GO:0005783;GO:0031410;GO:0016746;GO:0005789;GO:0016740;GO:0005576;GO:0016021;GO:0008270;GO:0030659;GO:0019706;GO:0046872	membrane;endoplasmic reticulum;cytoplasmic vesicle;transferase activity, transferring acyl groups;endoplasmic reticulum membrane;transferase activity;extracellular region;integral component of membrane;zinc ion binding;cytoplasmic vesicle membrane;protein-cysteine S-palmitoyltransferase activity;metal ion binding	K20029	ZDHHC3_7_25	http://www.genome.jp/dbget-bin/www_bget?ko:K20029	-	-	KOG1315(R)(Predicted DHHC-type Zn-finger protein)	gnl|BL_ORD_ID|550969	sp|Q500Z2|ZDH20_ARATH Probable protein S-acyltransferase 15 OS=Arabidopsis thaliana GN=PAT15 PE=2 SV=1
106404256	BnaC09T0070600ZS	891	2.51	0	-8.26333	4.28e-06	0.0005418	PREDICTED: glutathione S-transferase T3-like [Brassica napus]	-	-	-	-	-	-	-	-	gnl|BL_ORD_ID|21145	sp|Q9FHE1|GSTT3_ARATH Glutathione S-transferase T3 OS=Arabidopsis thaliana GN=GSTT3 PE=2 SV=1
106448470	BnaC07T0397700ZS	1266	1.6	0	-8.26333	4.28e-06	0.0005418	PREDICTED: RNA pseudouridine synthase 5-like [Brassica napus]	-	-	-	-	-	-	-	KOG1919(A)(RNA pseudouridylate synthases)	gnl|BL_ORD_ID|440894	sp|Q5M721|PUS5_ARATH RNA pseudouridine synthase 5 OS=Arabidopsis thaliana GN=At3g52260 PE=2 SV=2
106381543	BnaC02T0314900ZS	834	0	2.98	8.24313	4.28e-06	0.0005418	PREDICTED: ubiquitin-conjugating enzyme E2 36-like [Brassica rapa]	GO:0070534;GO:0031625;GO:0005737;GO:0006301;GO:0061630;GO:0005524;GO:0000166;GO:0005634	protein K63-linked ubiquitination;ubiquitin protein ligase binding;cytoplasm;postreplication repair;ubiquitin protein ligase activity;ATP binding;nucleotide binding;nucleus	K10580	UBE2N,BLU,UBC13	http://www.genome.jp/dbget-bin/www_bget?ko:K10580	Ubiquitin mediated proteolysis;Toll and Imd signaling pathway	ko04120,ko04624	KOG0417(O)(Ubiquitin-protein ligase)	gnl|BL_ORD_ID|226997	sp|Q9FZ48|UBC36_ARATH Ubiquitin-conjugating enzyme E2 36 OS=Arabidopsis thaliana GN=UBC36 PE=1 SV=1
106409544	BnaC02T0216300ZS	1773	0	1.17	8.24313	4.28e-06	0.0005418	PREDICTED: probable pectate lyase 5 [Brassica napus]	GO:0030570;GO:0045490;GO:0016829;GO:0005576;GO:0046872	pectate lyase activity;pectin catabolic process;lyase activity;extracellular region;metal ion binding	K01728	pel	http://www.genome.jp/dbget-bin/www_bget?ko:K01728	Quorum sensing;Pentose and glucuronate interconversions	ko02024,ko00040	-	gnl|BL_ORD_ID|132705	sp|Q9FXD8|PLY5_ARATH Probable pectate lyase 5 OS=Arabidopsis thaliana GN=At1g67750 PE=2 SV=2
106429071	BnaC05T0083800ZS	498	0	6.92	8.24313	4.28e-06	0.0005418	PREDICTED: iron-sulfur assembly protein IscA, chloroplastic-like [Brassica napus]	GO:0016226;GO:0051536;GO:0005198	iron-sulfur cluster assembly;iron-sulfur cluster binding;structural molecule activity	K13628	iscA,ISCA1	http://www.genome.jp/dbget-bin/www_bget?ko:K13628	-	-	KOG1120(P)(Fe-S cluster biosynthesis protein ISA1 (contains a HesB-like domain))	gnl|BL_ORD_ID|58581	sp|Q9XIK3|ISCAP_ARATH Iron-sulfur assembly protein IscA, chloroplastic OS=Arabidopsis thaliana GN=ISCA PE=2 SV=2
XLOC_091920	#N/A	1198	0	1.86	8.24313	4.28e-06	0.0005418	BnaA08g07810D [Brassica napus]	-	-	-	-	-	-	-	-	-	-
106427406	BnaA08T0174400ZS	1594	0.11	2.51	4.43776	4.28e-06	0.0005418	PREDICTED: probable pectate lyase 18 isoform X1 [Brassica napus];PREDICTED: probable pectate lyase 18 isoform X2 [Brassica napus];PREDICTED: probable pectate lyase 18 isoform X3 [Brassica napus]	GO:0030570;GO:0045490;GO:0016829;GO:0046872	pectate lyase activity;pectin catabolic process;lyase activity;metal ion binding	K01728	pel	http://www.genome.jp/dbget-bin/www_bget?ko:K01728	Quorum sensing;Pentose and glucuronate interconversions	ko02024,ko00040	-	gnl|BL_ORD_ID|134694	sp|Q9C5M8|PLY18_ARATH Probable pectate lyase 18 OS=Arabidopsis thaliana GN=At4g24780 PE=2 SV=2
106435227	BnaC02T0239200ZS	1357	0.06	2.14	5.39891	4.42e-06	0.000557107	PREDICTED: expansin-A1-like [Brassica napus]	GO:0016020;GO:0009664;GO:0005576;GO:0005618	membrane;plant-type cell wall organization;extracellular region;cell wall	-	-	-	-	-	-	gnl|BL_ORD_ID|380015	sp|Q9C554|EXPA1_ARATH Expansin-A1 OS=Arabidopsis thaliana GN=EXPA1 PE=2 SV=1
106435228	BnaC02T0239200ZS	1357	0.06	2.14	5.39891	4.42e-06	0.000557107	PREDICTED: expansin-A1-like [Brassica napus]	GO:0016020;GO:0009664;GO:0005576;GO:0005618	membrane;plant-type cell wall organization;extracellular region;cell wall	-	-	-	-	-	-	gnl|BL_ORD_ID|380015	sp|Q9C554|EXPA1_ARATH Expansin-A1 OS=Arabidopsis thaliana GN=EXPA1 PE=2 SV=1
106359649	BnaA08T0109500ZS	514	14.23	0.81	-4.25752	4.52e-06	0.000566737	PREDICTED: uncharacterized protein LOC106359649 [Brassica napus]	GO:0016020;GO:0016021	membrane;integral component of membrane	-	-	-	-	-	-	-	-
106438628	BnaA03T0277100ZS	1679	0.16	2.99	4.07416	4.52e-06	0.000566737	PREDICTED: UDP-glycosyltransferase 72B1-like [Brassica rapa]	GO:0008152;GO:0016740;GO:0016758;GO:0016757	metabolic process;transferase activity;transferase activity, transferring hexosyl groups;transferase activity, transferring glycosyl groups	K08237	E2.4.1.218	http://www.genome.jp/dbget-bin/www_bget?ko:K08237	-	-	-	gnl|BL_ORD_ID|239431	sp|Q9M156|U72B1_ARATH UDP-glycosyltransferase 72B1 OS=Arabidopsis thaliana GN=UGT72B1 PE=1 SV=1
XLOC_050448	#N/A	918	3.11	0.07	-5.52006	5.15e-06	0.000638991	-	-	-	-	-	-	-	-	-	-	-
106357815	BnaC09T0119700ZS	1084	1.89	0	-8.22283	5.19e-06	0.000638991	PREDICTED: soluble inorganic pyrophosphatase 2-like [Brassica napus]	GO:0005737;GO:0006796;GO:0000287;GO:0004427	cytoplasm;phosphate-containing compound metabolic process;magnesium ion binding;inorganic diphosphatase activity	K01507	ppa	http://www.genome.jp/dbget-bin/www_bget?ko:K01507	Oxidative phosphorylation	ko00190	KOG1626(C)(Inorganic pyrophosphatase/Nucleosome remodeling factor, subunit NURF38)	gnl|BL_ORD_ID|64522	sp|P21216|IPYR2_ARATH Soluble inorganic pyrophosphatase 2 OS=Arabidopsis thaliana GN=PPA2 PE=2 SV=2
106358164	BnaC03T0420400ZS	1896	0.97	0	-8.22283	5.19e-06	0.000638991	PREDICTED: probable protein phosphatase 2C 42 [Brassica napus]	GO:0004722;GO:0016787;GO:0004721;GO:0003824;GO:0043169;GO:0006470;GO:0046872	protein serine/threonine phosphatase activity;hydrolase activity;phosphoprotein phosphatase activity;catalytic activity;cation binding;protein dephosphorylation;metal ion binding	K01102	PDP	http://www.genome.jp/dbget-bin/www_bget?ko:K01102	-	-	-	gnl|BL_ORD_ID|429093	sp|Q0V7V2|P2C42_ARATH Probable protein phosphatase 2C 42 OS=Arabidopsis thaliana GN=At3g17090 PE=2 SV=1
106372958	#N/A	1140	1.77	0	-8.22283	5.19e-06	0.000638991	PREDICTED: uncharacterized protein LOC106372958 [Brassica napus]	-	-	-	-	-	-	-	-	-	-
106390156	BnaC02T0374800ZS	937	2.28	0	-8.22283	5.19e-06	0.000638991	PREDICTED: uncharacterized protein LOC106390156 [Brassica napus]	GO:0008270	zinc ion binding	-	-	-	-	-	-	gnl|BL_ORD_ID|549356	sp|A6ZSH0|ZIM17_YEAS7 Mitochondrial protein import protein ZIM17 OS=Saccharomyces cerevisiae (strain YJM789) GN=ZIM17 PE=3 SV=2
106421167	BnaA09T0387700ZS	1742	1.07	0	-8.22283	5.19e-06	0.000638991	PREDICTED: probable methyltransferase PMT18, partial [Brassica napus]	GO:0016020;GO:0008168;GO:0016021	membrane;methyltransferase activity;integral component of membrane	-	-	-	-	-	-	gnl|BL_ORD_ID|131213	sp|Q9C884|PMTI_ARATH Probable methyltransferase PMT18 OS=Arabidopsis thaliana GN=At1g33170 PE=2 SV=1
106447190	BnaC04T0491200ZS	2794	0.63	0	-8.22283	5.19e-06	0.000638991	PREDICTED: receptor-like protein 12 [Brassica napus]	-	-	-	-	-	-	-	-	gnl|BL_ORD_ID|178777	sp|Q9C9H7|RLP12_ARATH Receptor-like protein 12 OS=Arabidopsis thaliana GN=RLP12 PE=2 SV=2
106429802	BnaA01T0097400ZS	797	0	2.95	8.20673	5.19e-06	0.000638991	PREDICTED: SAP-like protein BP-73 isoform X1 [Brassica napus];PREDICTED: uncharacterized protein LOC106404303 isoform X2 [Brassica napus]	GO:0006353;GO:0005829	DNA-templated transcription, termination;cytosol	-	-	-	-	-	-	-	-
106368487	BnaA09T0559300ZS	2418	0.13	2.38	4.0744	5.23e-06	0.000642769	PREDICTED: auxin response factor 18-like [Brassica napus]	GO:0009734;GO:0003677;GO:0006355;GO:0005634;GO:0006351;GO:0009725	auxin-activated signaling pathway;DNA binding;regulation of transcription, DNA-templated;nucleus;transcription, DNA-templated;response to hormone	-	-	-	-	-	-	gnl|BL_ORD_ID|284753	sp|Q9C5W9|ARFR_ARATH Auxin response factor 18 OS=Arabidopsis thaliana GN=ARF18 PE=2 SV=1
106385157	BnaC03T0102400ZS	869	0.43	8.18	4.06192	5.62e-06	0.000689461	PREDICTED: 21 kDa protein-like [Brassica napus]	GO:0004857	enzyme inhibitor activity	-	-	-	-	-	-	gnl|BL_ORD_ID|129579	sp|Q84WE4|PMEI3_ARATH Pectinesterase inhibitor 3 OS=Arabidopsis thaliana GN=PMEI3 PE=2 SV=1
106379411	BnaA07T0278600ZS	1603	0.97	11.67	3.44018	5.68e-06	0.000695092	PREDICTED: probable pectate lyase 5 [Brassica napus]	GO:0030570;GO:0045490;GO:0016829;GO:0046872	pectate lyase activity;pectin catabolic process;lyase activity;metal ion binding	K01728	pel	http://www.genome.jp/dbget-bin/www_bget?ko:K01728	Quorum sensing;Pentose and glucuronate interconversions	ko02024,ko00040	-	gnl|BL_ORD_ID|132705	sp|Q9FXD8|PLY5_ARATH Probable pectate lyase 5 OS=Arabidopsis thaliana GN=At1g67750 PE=2 SV=2
106446946	BnaC04T0492600ZS	1672	0.14	2.69	4.18053	5.95e-06	0.000726292	PREDICTED: beta-glucosidase 15-like isoform X1 [Brassica rapa]	GO:0004553;GO:0005975	hydrolase activity, hydrolyzing O-glycosyl compounds;carbohydrate metabolic process	K01188	E3.2.1.21	http://www.genome.jp/dbget-bin/www_bget?ko:K01188	Phenylpropanoid biosynthesis;Starch and sucrose metabolism;Cyanoamino acid metabolism	ko00940,ko00500,ko00460	-	gnl|BL_ORD_ID|304327	sp|Q9LU02|BGL13_ARATH Beta-glucosidase 13 OS=Arabidopsis thaliana GN=BGLU13 PE=2 SV=1;gnl|BL_ORD_ID|303924	sp|O64879|BGL15_ARATH Beta-glucosidase 15 OS=Arabidopsis thaliana GN=BGLU15 PE=1 SV=1
106356159	#N/A	1318.31	1.92	0.04	-5.48844	6e-06	0.000731331	PREDICTED: bifunctional cystathionine gamma-lyase/cysteine synthase-like [Brassica napus]	GO:0019344;GO:0016740;GO:0008652;GO:0004124;GO:0006535	cysteine biosynthetic process;transferase activity;cellular amino acid biosynthetic process;cysteine synthase activity;cysteine biosynthetic process from serine	K01738	cysK	http://www.genome.jp/dbget-bin/www_bget?ko:K01738	Cysteine and methionine metabolism;Sulfur metabolism;Biosynthesis of amino acids;Carbon metabolism	ko00270,ko00920,ko01230,ko01200	-	gnl|BL_ORD_ID|327137	sp|F4K5T2|CGL_ARATH Bifunctional cystathionine gamma-lyase/cysteine synthase OS=Arabidopsis thaliana GN=DES1 PE=1 SV=1
106438558	BnaC01T0048500ZS	1746	1.72	19.26	3.33423	6.11e-06	0.000742227	PREDICTED: fatty acyl-CoA reductase 3 [Brassica oleracea var. oleracea]	GO:0080019	fatty-acyl-CoA reductase (alcohol-forming) activity	K13356	FAR	http://www.genome.jp/dbget-bin/www_bget?ko:K13356	Peroxisome;Cutin, suberine and wax biosynthesis;Longevity regulating pathway - worm	ko04146,ko00073,ko04212	KOG1221(I)(Acyl-CoA reductase)	gnl|BL_ORD_ID|391090	sp|Q93ZB9|FACR3_ARATH Fatty acyl-CoA reductase 3 OS=Arabidopsis thaliana GN=FAR3 PE=2 SV=1
106347016	#N/A	2275	0.77	0	-8.18115	6.32e-06	0.000746737	PREDICTED: uncharacterized protein LOC106347016 [Brassica napus]	-	-	-	-	-	-	-	-	-	-
106355417	BnaC07T0267300ZS	597	4.29	0	-8.18115	6.32e-06	0.000746737	PREDICTED: uncharacterized protein LOC106355417 [Brassica napus]	-	-	-	-	-	-	-	-	-	-
106390576	BnaA06T0019400ZS	943	2.18	0	-8.18115	6.32e-06	0.000746737	PREDICTED: ras-related protein RABG3d-like [Brassica napus]	GO:0016020;GO:0015031;GO:0005525;GO:0000166;GO:0007264;GO:0005886;GO:0006810;GO:0005773;GO:0005774;GO:0005794	membrane;protein transport;GTP binding;nucleotide binding;small GTPase mediated signal transduction;plasma membrane;transport;vacuole;vacuolar membrane;Golgi apparatus	K07897	RAB7A	http://www.genome.jp/dbget-bin/www_bget?ko:K07897	Autophagy - animal;Autophagy - yeast;Endocytosis;Mitophagy - animal;Phagosome	ko04140,ko04138,ko04144,ko04137,ko04145	KOG0394(R)(Ras-related GTPase)	gnl|BL_ORD_ID|153776	sp|Q9C820|RAG3D_ARATH Ras-related protein RABG3d OS=Arabidopsis thaliana GN=RABG3D PE=2 SV=1
106397778	#N/A	964	2.15	0	-8.18115	6.32e-06	0.000746737	PREDICTED: uncharacterized protein LOC106353600 isoform X1 [Brassica napus];PREDICTED: uncharacterized protein LOC106353600 isoform X2 [Brassica napus];BnaCnng26880D [Brassica napus]	-	-	-	-	-	-	-	-	-	-
106409633	#N/A	1980.84	0.89	0	-8.18115	6.32e-06	0.000746737	BnaA09g14070D [Brassica napus]	-	-	-	-	-	-	-	-	-	-
106353635	#N/A	947	0	2.42	8.16938	6.32e-06	0.000746737	PREDICTED: uncharacterized protein LOC106353635 [Brassica napus]	GO:0010468;GO:0005777	regulation of gene expression;peroxisome	-	-	-	-	-	-	-	-
106370685	BnaC08T0132300ZS	1089	0	1.98	8.16938	6.32e-06	0.000746737	PREDICTED: 36.4 kDa proline-rich protein-like [Brassica oleracea var. oleracea]	-	-	-	-	-	-	-	-	gnl|BL_ORD_ID|137506	sp|Q00451|PRF1_SOLLC 36.4 kDa proline-rich protein OS=Solanum lycopersicum GN=TPRP-F1 PE=2 SV=1
106381420	BnaA04T0254700ZS	5069	0	0.36	8.16938	6.32e-06	0.000746737	PREDICTED: uncharacterized protein LOC106381420 [Brassica napus]	-	-	-	-	-	-	-	-	-	-
106383539	#N/A	1296	0	1.62	8.16938	6.32e-06	0.000746737	PREDICTED: protein S-acyltransferase 24-like, partial [Brassica napus]	GO:0016020;GO:0016746;GO:0016740;GO:0016021;GO:0008270;GO:0019706;GO:0046872	membrane;transferase activity, transferring acyl groups;transferase activity;integral component of membrane;zinc ion binding;protein-cysteine S-palmitoyltransferase activity;metal ion binding	K20032	ZDHHC13_17,HIP14	http://www.genome.jp/dbget-bin/www_bget?ko:K20032	-	-	KOG0504(R)(FOG: Ankyrin repeat)	gnl|BL_ORD_ID|549628	sp|Q52T38|ZDH22_ARATH Protein S-acyltransferase 24 OS=Arabidopsis thaliana GN=PAT24 PE=2 SV=1
106404554	BnaA07T0277500ZS	648	0	4.14	8.16938	6.32e-06	0.000746737	PREDICTED: uncharacterized protein LOC103831001 isoform X1 [Brassica rapa]	-	-	-	-	-	-	-	-	-	-
106423362	BnaA03T0528800ZS	3623	0	0.51	8.16938	6.32e-06	0.000746737	PREDICTED: pentatricopeptide repeat-containing protein At4g31850, chloroplastic [Brassica napus]	-	-	-	-	-	-	-	-	gnl|BL_ORD_ID|135305	sp|Q9SZ52|PP344_ARATH Pentatricopeptide repeat-containing protein At4g31850, chloroplastic OS=Arabidopsis thaliana GN=PGR3 PE=1 SV=1
106437887	BnaC03T0637100ZS	898	0	2.98	8.16938	6.32e-06	0.000746737	PREDICTED: uncharacterized protein LOC106437887 isoform X2 [Brassica napus];PREDICTED: protein KRI1-like isoform X1 [Brassica napus]	-	-	-	-	-	-	-	-	-	-
106372718	BnaC04T0131900ZS	2145	3.71	0.33	-3.62855	6.34e-06	0.000746737	PREDICTED: uncharacterized protein LOC106391782 [Brassica napus]	-	-	-	-	-	-	-	-	-	-
106391782	BnaC04T0131900ZS	2145	3.71	0.33	-3.62855	6.34e-06	0.000746737	PREDICTED: uncharacterized protein LOC106391782 [Brassica napus]	-	-	-	-	-	-	-	-	-	-
106409385	BnaC04T0131900ZS	2145	3.71	0.33	-3.62855	6.34e-06	0.000746737	PREDICTED: uncharacterized protein LOC106391782 [Brassica napus]	-	-	-	-	-	-	-	-	-	-
106370082	BnaC05T0013900ZS	631	6.35	0.23	-4.8642	6.56e-06	0.000769569	PREDICTED: protein NIM1-INTERACTING 1-like [Brassica napus]	GO:0010112	regulation of systemic acquired resistance	-	-	-	-	-	-	gnl|BL_ORD_ID|114847	sp|Q9FNZ5|NIMI1_ARATH Protein NIM1-INTERACTING 1 OS=Arabidopsis thaliana GN=NIMIN-1 PE=1 SV=1
106366485	BnaA09T0145600ZS	2829	0.04	1.04	4.6792	6.56e-06	0.000769569	PREDICTED: putative cell division cycle ATPase [Brassica napus]	GO:0005524;GO:0000166	ATP binding;nucleotide binding	-	-	-	-	-	KOG0737(O)(AAA+-type ATPase);KOG0740(O)(AAA+-type ATPase)	gnl|BL_ORD_ID|207491	sp|Q6NW58|SPAST_DANRE Spastin OS=Danio rerio GN=spast PE=2 SV=2;gnl|BL_ORD_ID|546114	sp|Q9P7J5|YJNA_SCHPO Uncharacterized AAA domain-containing protein C24B10.10c OS=Schizosaccharomyces pombe (strain 972 / ATCC 24843) GN=SPCC24B10.10c PE=3 SV=1
106439487	BnaA10T0175300ZS	1099	206.81	24.71	-3.20939	6.81e-06	0.000796062	PREDICTED: probable galactinol--sucrose galactosyltransferase 6 isoform X2 [Brassica rapa]	-	-	K06617	E2.4.1.82	http://www.genome.jp/dbget-bin/www_bget?ko:K06617	Galactose metabolism	ko00052	-	gnl|BL_ORD_ID|161081	sp|Q8RX87|RFS6_ARATH Probable galactinol--sucrose galactosyltransferase 6 OS=Arabidopsis thaliana GN=RFS6 PE=2 SV=2
106413597	BnaC08T0497700ZS	956	1.91	22.36	3.39954	6.94e-06	0.000810107	PREDICTED: uncharacterized protein LOC106413597 [Brassica napus]	-	-	-	-	-	-	-	-	-	-
106349046	BnaA01T0207400ZS	1310	0.04	2.1	5.31507	7.02e-06	0.000817625	PREDICTED: protein STRICTOSIDINE SYNTHASE-LIKE 5-like [Brassica napus]	GO:0016020;GO:0009058;GO:0016021;GO:0016844	membrane;biosynthetic process;integral component of membrane;strictosidine synthase activity	-	-	-	-	-	-	gnl|BL_ORD_ID|500389	sp|Q9SD05|SSL6_ARATH Protein STRICTOSIDINE SYNTHASE-LIKE 6 OS=Arabidopsis thaliana GN=SSL6 PE=2 SV=1
106402676	BnaA01T0171200ZS	800	2.51	29.07	3.38035	7.3e-06	0.000848899	PREDICTED: 25.3 kDa heat shock protein, chloroplastic [Brassica rapa]	-	-	K13993	HSP20	http://www.genome.jp/dbget-bin/www_bget?ko:K13993	Protein processing in endoplasmic reticulum	ko04141	KOG0710(O)(Molecular chaperone (small heat-shock protein Hsp26/Hsp42))	gnl|BL_ORD_ID|397056	sp|P31170|HS25P_ARATH 25.3 kDa heat shock protein, chloroplastic OS=Arabidopsis thaliana GN=HSP25.3 PE=2 SV=1
106406215	BnaC06T0360400ZS	1340	3.15	33.56	3.26954	7.42e-06	0.000860685	PREDICTED: expansin-A1 [Brassica oleracea var. oleracea]	GO:0016020;GO:0009664;GO:0005576;GO:0005618	membrane;plant-type cell wall organization;extracellular region;cell wall	-	-	-	-	-	-	gnl|BL_ORD_ID|380015	sp|Q9C554|EXPA1_ARATH Expansin-A1 OS=Arabidopsis thaliana GN=EXPA1 PE=2 SV=1
106364153	BnaA01T0174700ZS	1308	0.13	2.97	4.33975	7.46e-06	0.000861613	PREDICTED: uncharacterized GPI-anchored protein At4g28100-like [Brassica napus]	GO:0016020;GO:0008150;GO:0031225;GO:0003674;GO:0016021;GO:0046658;GO:0005886	membrane;biological_process;anchored component of membrane;molecular_function;integral component of membrane;anchored component of plasma membrane;plasma membrane	-	-	-	-	-	-	gnl|BL_ORD_ID|233468	sp|Q9SUC9|UGPI7_ARATH Uncharacterized GPI-anchored protein At4g28100 OS=Arabidopsis thaliana GN=At4g28100 PE=1 SV=1
106419078	BnaA10T0256800ZS	959	0.19	4.41	4.33975	7.46e-06	0.000861613	PREDICTED: PLASMODESMATA CALLOSE-BINDING PROTEIN 2 [Brassica napus]	GO:0009506;GO:0030247;GO:0001872;GO:0046658	plasmodesma;polysaccharide binding;(1->3)-beta-D-glucan binding;anchored component of plasma membrane	-	-	-	-	-	-	gnl|BL_ORD_ID|119785	sp|Q9SD84|PDCB2_ARATH PLASMODESMATA CALLOSE-BINDING PROTEIN 2 OS=Arabidopsis thaliana GN=PDCB2 PE=1 SV=1
106380418	BnaC02T0076400ZS	1357	1.35	0	-8.13823	7.72e-06	0.000879269	PREDICTED: uncharacterized protein LOC106380417 [Brassica napus]	GO:0004672;GO:0006468;GO:0005524	protein kinase activity;protein phosphorylation;ATP binding	-	-	-	-	-	-	-	-
106392099	BnaA01T0325300ZS	1016	1.95	0	-8.13823	7.72e-06	0.000879269	PREDICTED: protein MKS1-like [Brassica napus]	GO:0005515;GO:0005634;GO:0009870;GO:0006952	protein binding;nucleus;defense response signaling pathway, resistance gene-dependent;defense response	-	-	-	-	-	-	gnl|BL_ORD_ID|93963	sp|Q8LGD5|MKS1_ARATH Protein MKS1 OS=Arabidopsis thaliana GN=MKS1 PE=1 SV=2
106409014	BnaA05T0406100ZS	680	3.38	0	-8.13823	7.72e-06	0.000879269	PREDICTED: uncharacterized protein LOC106409014 [Brassica napus]	-	-	-	-	-	-	-	-	-	-
106439012	BnaC05T0337700ZS	2081	0.81	0	-8.13823	7.72e-06	0.000879269	PREDICTED: transcription factor MYC2 [Brassica napus]	GO:0046983	protein dimerization activity	K13422	MYC2	http://www.genome.jp/dbget-bin/www_bget?ko:K13422	MAPK signaling pathway - plant;Plant hormone signal transduction	ko04016,ko04075	-	gnl|BL_ORD_ID|411520	sp|Q39204|MYC2_ARATH Transcription factor MYC2 OS=Arabidopsis thaliana GN=MYC2 PE=1 SV=2
106439541	BnaA03T0355200ZS	897	2.28	0	-8.13823	7.72e-06	0.000879269	PREDICTED: RING-H2 finger protein ATL77-like [Brassica rapa]	GO:0016020;GO:0016740;GO:0016567;GO:0016021;GO:0008270;GO:0046872	membrane;transferase activity;protein ubiquitination;integral component of membrane;zinc ion binding;metal ion binding	K19040	ATL76S	http://www.genome.jp/dbget-bin/www_bget?ko:K19040	-	-	-	gnl|BL_ORD_ID|285210	sp|Q9LS99|ATL77_ARATH RING-H2 finger protein ATL77 OS=Arabidopsis thaliana GN=ATL77 PE=2 SV=1
106380556	BnaA02T0031000ZS	631	0	4.23	8.13104	7.72e-06	0.000879269	PREDICTED: RNA polymerase II transcriptional coactivator KIWI-like [Brassica napus]	GO:0003677;GO:0006355;GO:0003713	DNA binding;regulation of transcription, DNA-templated;transcription coactivator activity	-	-	-	-	-	KOG2712(K)(Transcriptional coactivator)	gnl|BL_ORD_ID|70098	sp|O65154|KIWI_ARATH RNA polymerase II transcriptional coactivator KIWI OS=Arabidopsis thaliana GN=KIWI PE=1 SV=1
106423346	BnaC07T0192100ZS	1195	0	1.72	8.13104	7.72e-06	0.000879269	PREDICTED: AT-hook motif nuclear-localized protein 27-like [Brassica oleracea var. oleracea]	GO:0010150;GO:0043621;GO:0005737;GO:0003690;GO:0010228;GO:0005515;GO:0003700;GO:0045087;GO:0009908;GO:0042393;GO:0003677;GO:0006355;GO:0009640;GO:0002376;GO:0045824;GO:0005634;GO:0006351;GO:0003680;GO:0006325;GO:0006952	leaf senescence;protein self-association;cytoplasm;double-stranded DNA binding;vegetative to reproductive phase transition of meristem;protein binding;transcription factor activity, sequence-specific DNA binding;innate immune response;flower development;histone binding;DNA binding;regulation of transcription, DNA-templated;photomorphogenesis;immune system process;negative regulation of innate imm…	-	-	-	-	-	-	gnl|BL_ORD_ID|275923	sp|Q9S7C9|AHL27_ARATH AT-hook motif nuclear-localized protein 27 OS=Arabidopsis thaliana GN=AHL27 PE=1 SV=1
106389295	BnaC03T0441100ZS	1835	0.03	1.36	5.286	8.23e-06	0.000934869	PREDICTED: cytochrome P450 705A5-like [Brassica napus]	GO:0016020;GO:0020037;GO:0004497;GO:0005506;GO:0055114;GO:0016705;GO:0016021;GO:0016491;GO:0046872	membrane;heme binding;monooxygenase activity;iron ion binding;oxidation-reduction process;oxidoreductase activity, acting on paired donors, with incorporation or reduction of molecular oxygen;integral component of membrane;oxidoreductase activity;metal ion binding	-	-	-	-	-	-	gnl|BL_ORD_ID|213406	sp|Q9FI39|THAD_ARATH Cytochrome P450 705A5 OS=Arabidopsis thaliana GN=CYP705A5 PE=2 SV=1
106412123	BnaC08T0203000ZS	1127	10.67	1.06	-3.47214	8.54e-06	0.000969146	PREDICTED: probable xyloglucan endotransglucosylase/hydrolase protein 33 [Brassica oleracea var. oleracea]	GO:0016762;GO:0005887;GO:0016787;GO:0008152;GO:0010411;GO:0016740;GO:0048046;GO:0009831;GO:0006073;GO:0004553;GO:0005576;GO:0005975;GO:0071555;GO:0042546;GO:0016798;GO:0005618	xyloglucan:xyloglucosyl transferase activity;integral component of plasma membrane;hydrolase activity;metabolic process;xyloglucan metabolic process;transferase activity;apoplast;plant-type cell wall modification involved in multidimensional cell growth;cellular glucan metabolic process;hydrolase activity, hydrolyzing O-glycosyl compounds;extracellular region;carbohydrate metabolic process;cell w…	K08235	E2.4.1.207	http://www.genome.jp/dbget-bin/www_bget?ko:K08235	-	-	-	gnl|BL_ORD_ID|519988	sp|Q8LC45|XTH33_ARATH Probable xyloglucan endotransglucosylase/hydrolase protein 33 OS=Arabidopsis thaliana GN=XTH33 PE=2 SV=2
106382064	#N/A	1331	0.13	4.15	4.29861	9.39e-06	0.00105132	BnaC08g10740D [Brassica napus]	-	-	-	-	-	-	-	-	-	-
106424738	BnaA10T0208000ZS	2973	0.04	1.13	4.29861	9.39e-06	0.00105132	PREDICTED: protein LONGIFOLIA 1-like [Brassica oleracea var. oleracea]	GO:0005515;GO:0051513;GO:0005829;GO:0005634	protein binding;regulation of monopolar cell growth;cytosol;nucleus	-	-	-	-	-	-	gnl|BL_ORD_ID|401839	sp|Q9LF24|LNG1_ARATH Protein LONGIFOLIA 1 OS=Arabidopsis thaliana GN=LNG1 PE=1 SV=1
106367487	BnaC05T0219000ZS	1287	3.57	36.64	3.21485	9.45e-06	0.00105132	PREDICTED: expansin-A10 isoform X2 [Brassica napus]	GO:0016020;GO:0006949;GO:0009828;GO:0005199;GO:0009831;GO:0009664;GO:0016021;GO:0005576;GO:0009826;GO:0009505;GO:0005618	membrane;syncytium formation;plant-type cell wall loosening;structural constituent of cell wall;plant-type cell wall modification involved in multidimensional cell growth;plant-type cell wall organization;integral component of membrane;extracellular region;unidimensional cell growth;plant-type cell wall;cell wall	-	-	-	-	-	-	gnl|BL_ORD_ID|380006	sp|Q9LDR9|EXP10_ARATH Expansin-A10 OS=Arabidopsis thaliana GN=EXPA10 PE=2 SV=1
106346776	#N/A	1384	1.27	0	-8.094	9.48e-06	0.00105132	-	-	-	-	-	-	-	-	-	-	-
106352426	#N/A	531	4.97	0	-8.094	9.48e-06	0.00105132	-	-	-	-	-	-	-	-	-	-	-
106385096	BnaC06T0281800ZS	690	3.22	0	-8.094	9.48e-06	0.00105132	PREDICTED: RNA polymerase II subunit A C-terminal domain phosphatase SSU72-like [Brassica napus]	GO:0004721;GO:0006397;GO:0005634	phosphoprotein phosphatase activity;mRNA processing;nucleus	K15544	SSU72	http://www.genome.jp/dbget-bin/www_bget?ko:K15544	mRNA surveillance pathway	ko03015	KOG2424(K)(Protein involved in transcription start site selection)	gnl|BL_ORD_ID|209503	sp|Q5ZJQ7|SSU72_CHICK RNA polymerase II subunit A C-terminal domain phosphatase SSU72 OS=Gallus gallus GN=SSU72 PE=2 SV=1
106366665	BnaA07T0059100ZS	3232	0	0.53	8.09166	9.48e-06	0.00105132	PREDICTED: ribonuclease E/G-like protein, chloroplastic [Brassica napus]	GO:0004540;GO:0006396;GO:0003723;GO:2001070;GO:0030246	ribonuclease activity;RNA processing;RNA binding;starch binding;carbohydrate binding	-	-	-	-	-	-	gnl|BL_ORD_ID|172564	sp|F4IV66|RNE_ARATH Ribonuclease E/G-like protein, chloroplastic OS=Arabidopsis thaliana GN=RNE PE=1 SV=1
106372347	BnaA10T0230500ZS	2142	0	0.84	8.09166	9.48e-06	0.00105132	PREDICTED: uncharacterized protein LOC106372347 [Brassica napus]	GO:0003746;GO:0006414;GO:0005886;GO:0005634	translation elongation factor activity;translational elongation;plasma membrane;nucleus	-	-	-	-	-	-	-	-
106385052	BnaC02T0047300ZS	1087	0	1.9	8.09166	9.48e-06	0.00105132	PREDICTED: dehydration-responsive element-binding protein 3-like [Brassica napus]	GO:0003700;GO:0003677;GO:0006355;GO:0005634;GO:0006351	transcription factor activity, sequence-specific DNA binding;DNA binding;regulation of transcription, DNA-templated;nucleus;transcription, DNA-templated	K09286	EREBP	http://www.genome.jp/dbget-bin/www_bget?ko:K09286	-	-	-	gnl|BL_ORD_ID|365747	sp|Q9LYD3|DREB3_ARATH Dehydration-responsive element-binding protein 3 OS=Arabidopsis thaliana GN=DREB3 PE=2 SV=1
106392582	BnaC08T0265100ZS	1179	0	1.71	8.09166	9.48e-06	0.00105132	BnaC08g19780D [Brassica napus]	-	-	-	-	-	-	-	-	gnl|BL_ORD_ID|248678	sp|Q9LMN7|WAK5_ARATH Wall-associated receptor kinase 5 OS=Arabidopsis thaliana GN=WAK5 PE=2 SV=1
106407619	BnaC05T0262400ZS	2739	0	0.64	8.09166	9.48e-06	0.00105132	PREDICTED: CSC1-like protein ERD4 isoform X1 [Brassica oleracea var. oleracea]	GO:0016020;GO:0016021	membrane;integral component of membrane	-	-	-	-	-	KOG1134(R)(Uncharacterized conserved protein)	gnl|BL_ORD_ID|345023	sp|A9LIW2|CSC1L_BRAJU CSC1-like protein ERD4 OS=Brassica juncea GN=ERD4 PE=3 SV=2
106345884	BnaA03T0139800ZS	625	0.23	6.73	4.60661	9.79e-06	0.00108156	PREDICTED: non-specific lipid-transfer protein 3-like [Brassica rapa]	GO:0016020;GO:0008289;GO:0006869;GO:0016021;GO:0006810	membrane;lipid binding;lipid transport;integral component of membrane;transport	-	-	-	-	-	-	gnl|BL_ORD_ID|417868	sp|Q9LLR7|NLTP3_ARATH Non-specific lipid-transfer protein 3 OS=Arabidopsis thaliana GN=LTP3 PE=3 SV=1
106437718	BnaA03T0153800ZS	1579	0.08	1.93	4.60661	9.79e-06	0.00108156	PREDICTED: UDP-glycosyltransferase 74D1-like [Brassica napus]	GO:0008152;GO:0016758	metabolic process;transferase activity, transferring hexosyl groups	-	-	-	-	-	-	gnl|BL_ORD_ID|234519	sp|Q9SKC5|U74D1_ARATH UDP-glycosyltransferase 74D1 OS=Arabidopsis thaliana GN=UGT74D1 PE=1 SV=1
106447510	BnaA05T0102000ZS	941	0.19	4.33	4.27759	1.06e-05	0.00116487	PREDICTED: uncharacterized protein LOC103867466 isoform X3 [Brassica rapa];PREDICTED: uncharacterized protein LOC103867466 isoform X1 [Brassica rapa]	-	-	-	-	-	-	-	-	-	-
106420920	BnaA02T0131600ZS	1303	2.17	0.08	-4.7555	1.12e-05	0.00123506	PREDICTED: thiamine thiazole synthase, chloroplastic-like [Brassica napus]	GO:0006950;GO:0055114;GO:0009228;GO:0005829;GO:0016491;GO:0052837;GO:0009570	response to stress;oxidation-reduction process;thiamine biosynthetic process;cytosol;oxidoreductase activity;thiazole biosynthetic process;chloroplast stroma	K03146	THI4,THI1	http://www.genome.jp/dbget-bin/www_bget?ko:K03146	Thiamine metabolism	ko00730	-	gnl|BL_ORD_ID|215341	sp|Q38814|THI4_ARATH Thiamine thiazole synthase, chloroplastic OS=Arabidopsis thaliana GN=THI1 PE=1 SV=1
106346877	#N/A	2088	0.02	1.11	5.1951	1.14e-05	0.00124831	PREDICTED: LOW QUALITY PROTEIN: isocitrate lyase [Brassica oleracea var. oleracea]	GO:0008152;GO:0003824;GO:0004451;GO:0016829;GO:0019752	metabolic process;catalytic activity;isocitrate lyase activity;lyase activity;carboxylic acid metabolic process	K01637	E4.1.3.1,aceA	http://www.genome.jp/dbget-bin/www_bget?ko:K01637	Glyoxylate and dicarboxylate metabolism;Carbon metabolism	ko00630,ko01200	KOG1260(C)(Isocitrate lyase)	gnl|BL_ORD_ID|262366	sp|P25248|ACEA_BRANA Isocitrate lyase OS=Brassica napus PE=2 SV=1
106388928	BnaC03T0367300ZS	3986	0.01	0.55	5.1951	1.14e-05	0.00124831	PREDICTED: putative E3 ubiquitin-protein ligase LIN-1 isoform X2 [Brassica napus];PREDICTED: putative E3 ubiquitin-protein ligase LIN-1 isoform X1 [Brassica napus]	GO:0007165	signal transduction	-	-	-	-	-	KOG0306(A)(WD40-repeat-containing subunit of the 18S rRNA processing complex)	gnl|BL_ORD_ID|405481	sp|C6L7U1|LIN1_LOTJA Putative E3 ubiquitin-protein ligase LIN-1 OS=Lotus japonicus GN=CERBERUS PE=2 SV=2
106347137	BnaA09T0440000ZS	2721	0	0.63	8.05117	1.17e-05	0.00126086	PREDICTED: proline-rich receptor-like protein kinase PERK10 [Brassica napus]	GO:0016020;GO:0004672;GO:0006468;GO:0005524;GO:0000166;GO:0016021;GO:0004674	membrane;protein kinase activity;protein phosphorylation;ATP binding;nucleotide binding;integral component of membrane;protein serine/threonine kinase activity	-	-	-	-	-	-	gnl|BL_ORD_ID|117416	sp|Q9C660|PEK10_ARATH Proline-rich receptor-like protein kinase PERK10 OS=Arabidopsis thaliana GN=PERK10 PE=1 SV=2
106367960	BnaC08T0361100ZS	736	0	2.72	8.05117	1.17e-05	0.00126086	PREDICTED: transcription factor bHLH93 [Brassica oleracea var. oleracea];PREDICTED: transcription factor bHLH93-like [Brassica napus]	GO:0046983	protein dimerization activity	-	-	-	-	-	-	-	-
106419092	BnaA10T0248700ZS	1159	0	1.7	8.05117	1.17e-05	0.00126086	hypothetical protein EUTSA_v10014478mg [Eutrema salsugineum]	-	-	-	-	-	-	-	-	-	-
106425970	BnaC08T0270700ZS	2224	0	0.78	8.05117	1.17e-05	0.00126086	PREDICTED: serine hydroxymethyltransferase 6-like [Brassica napus]	GO:0005737;GO:0006544;GO:0035999;GO:0030170;GO:0006730;GO:0003824;GO:0004372;GO:0016740;GO:0006563	cytoplasm;glycine metabolic process;tetrahydrofolate interconversion;pyridoxal phosphate binding;one-carbon metabolic process;catalytic activity;glycine hydroxymethyltransferase activity;transferase activity;L-serine metabolic process	K00600	glyA,SHMT	http://www.genome.jp/dbget-bin/www_bget?ko:K00600	Glycine, serine and threonine metabolism;Glyoxylate and dicarboxylate metabolism;Methane metabolism;One carbon pool by folate;Cyanoamino acid metabolism;Biosynthesis of amino acids;Carbon metabolism	ko00260,ko00630,ko00680,ko00670,ko00460,ko01230,ko01200	KOG2467(E)(Glycine/serine hydroxymethyltransferase)	gnl|BL_ORD_ID|16966	sp|Q9LM59|GLYC6_ARATH Serine hydroxymethyltransferase 6 OS=Arabidopsis thaliana GN=SHM6 PE=2 SV=1
106445487	BnaA09T0462400ZS	1269	0	1.53	8.05117	1.17e-05	0.00126086	BnaA09g30710D [Brassica napus]	GO:0000166;GO:0003676	nucleotide binding;nucleic acid binding	-	-	-	-	-	KOG4205(A)(RNA-binding protein musashi/mRNA cleavage and polyadenylation factor I complex, subunit HRP1)	gnl|BL_ORD_ID|286458	sp|Q9M1S3|ARP1_ARATH Probable RNA-binding protein ARP1 OS=Arabidopsis thaliana GN=ARP1 PE=2 SV=1
106454536	BnaA05T0018200ZS	885	0	2.43	8.05117	1.17e-05	0.00126086	PREDICTED: late embryogenesis abundant protein At1g64065 [Brassica rapa]	GO:0016020;GO:0008150;GO:0003674;GO:0016021;GO:0005886	membrane;biological_process;molecular_function;integral component of membrane;plasma membrane	-	-	-	-	-	-	-	-
106387512	BnaC05T0445500ZS	1222	1.43	0	-8.04836	1.17e-05	0.00126086	PREDICTED: probable 2-oxoglutarate-dependent dioxygenase AOP1 [Brassica napus]	GO:0055114;GO:0016491;GO:0046872	oxidation-reduction process;oxidoreductase activity;metal ion binding	-	-	-	-	-	-	gnl|BL_ORD_ID|280800	sp|Q945B6|AOP1L_ARATH Probable 2-oxoglutarate-dependent dioxygenase AOP1.2 OS=Arabidopsis thaliana GN=AOP1.2 PE=2 SV=1
XLOC_006968	#N/A	1249	1.4	0	-8.04836	1.17e-05	0.00126086	PREDICTED: uncharacterized protein LOC108833014 [Raphanus sativus]	-	-	-	-	-	-	-	-	gnl|BL_ORD_ID|404067	sp|P93295|M310_ARATH Uncharacterized mitochondrial protein AtMg00310 OS=Arabidopsis thaliana GN=AtMg00310 PE=4 SV=1
106446739	BnaA04T0180200ZS	2528.35	0.09	1.48	4.03638	1.21e-05	0.00130489	PREDICTED: nucleobase-ascorbate transporter 12-like isoform X1 [Brassica napus]	GO:0016020;GO:0005215;GO:0016021;GO:0006810;GO:0055085	membrane;transporter activity;integral component of membrane;transport;transmembrane transport	K14611	SLC23A1_2,SVCT1_2	http://www.genome.jp/dbget-bin/www_bget?ko:K14611	-	-	KOG1292(F)(Xanthine/uracil transporters)	gnl|BL_ORD_ID|415874	sp|Q3E7D0|NAT12_ARATH Nucleobase-ascorbate transporter 12 OS=Arabidopsis thaliana GN=NAT12 PE=1 SV=3
106431573	BnaA06T0405600ZS	1170.53	1.18	13.3	3.36052	1.21e-05	0.00130489	PREDICTED: purple acid phosphatase 8 isoform X1 [Brassica napus]	GO:0016787;GO:0003993	hydrolase activity;acid phosphatase activity	K14379	ACP5	http://www.genome.jp/dbget-bin/www_bget?ko:K14379	Lysosome;Riboflavin metabolism;Osteoclast differentiation	ko04142,ko00740,ko04380	-	gnl|BL_ORD_ID|135535	sp|Q8VYZ2|PPA8_ARATH Purple acid phosphatase 8 OS=Arabidopsis thaliana GN=PAP8 PE=2 SV=1
106412261	BnaC08T0512600ZS	1556	0.62	7.26	3.39077	1.26e-05	0.00134859	PREDICTED: glucose-6-phosphate/phosphate translocator 2, chloroplastic-like [Brassica napus]	GO:0016020;GO:0005215;GO:0016021;GO:0006810	membrane;transporter activity;integral component of membrane;transport	K15283	SLC35E1	http://www.genome.jp/dbget-bin/www_bget?ko:K15283	-	-	KOG1441(GE)(Glucose-6-phosphate/phosphate and phosphoenolpyruvate/phosphate antiporter)	gnl|BL_ORD_ID|29929	sp|Q94B38|GPT2_ARATH Glucose-6-phosphate/phosphate translocator 2, chloroplastic OS=Arabidopsis thaliana GN=GPT2 PE=2 SV=2
106423099	#N/A	1325.64	2.83	0.13	-4.19389	1.35e-05	0.001445	BnaA01g37060D [Brassica napus]	-	-	-	-	-	-	-	-	gnl|BL_ORD_ID|327083	sp|A0CDD4|CFA20_PARTE Cilia- and flagella-associated protein 20 OS=Paramecium tetraurelia GN=CFAP20 PE=3 SV=1
106406325	BnaC06T0315600ZS	2892	0.33	3.72	3.35967	1.38e-05	0.00148022	PREDICTED: lipoxygenase 2, chloroplastic-like [Brassica napus]	GO:0031408;GO:0016702;GO:0051213;GO:0055114;GO:0006633;GO:0016491;GO:0046872	oxylipin biosynthetic process;oxidoreductase activity, acting on single donors with incorporation of molecular oxygen, incorporation of two atoms of oxygen;dioxygenase activity;oxidation-reduction process;fatty acid biosynthetic process;oxidoreductase activity;metal ion binding	K00454	LOX2S	http://www.genome.jp/dbget-bin/www_bget?ko:K00454	Linoleic acid metabolism;alpha-Linolenic acid metabolism	ko00591,ko00592	-	gnl|BL_ORD_ID|402965	sp|P38418|LOX2_ARATH Lipoxygenase 2, chloroplastic OS=Arabidopsis thaliana GN=LOX2 PE=1 SV=1
106358986	BnaA08T0157200ZS	2600	0	0.65	8.00951	1.45e-05	0.00152867	PREDICTED: pathogenesis-related homeodomain protein-like [Brassica napus]	GO:0003677;GO:0008270;GO:0005634;GO:0046872	DNA binding;zinc ion binding;nucleus;metal ion binding	-	-	-	-	-	KOG4299(R)(PHD Zn-finger protein)	gnl|BL_ORD_ID|137510	sp|P48785|PRH_ARATH Pathogenesis-related homeodomain protein OS=Arabidopsis thaliana GN=PRH PE=2 SV=1
106365047	BnaC05T0334400ZS	736	0	3.05	8.00951	1.45e-05	0.00152867	PREDICTED: ethylene-responsive transcription factor ERF022-like [Brassica napus]	GO:0003700;GO:0003677;GO:0006355;GO:0005634;GO:0006351	transcription factor activity, sequence-specific DNA binding;DNA binding;regulation of transcription, DNA-templated;nucleus;transcription, DNA-templated	-	-	-	-	-	-	gnl|BL_ORD_ID|383503	sp|Q9LQ28|ERF22_ARATH Ethylene-responsive transcription factor ERF022 OS=Arabidopsis thaliana GN=ERF022 PE=2 SV=1
106386809	BnaC08T0246100ZS	1222	0	1.56	8.00951	1.45e-05	0.00152867	PREDICTED: uncharacterized protein LOC106387669 [Brassica napus]	GO:0016020;GO:0016021;GO:0008270;GO:0046872	membrane;integral component of membrane;zinc ion binding;metal ion binding	-	-	-	-	-	-	gnl|BL_ORD_ID|70727	sp|Q8W5R5|KN7D_ARATH Kinesin-like protein KIN-7D, mitochondrial OS=Arabidopsis thaliana GN=KIN7D PE=2 SV=1
106416118	BnaC08T0496200ZS.3	2550	0	0.66	8.00951	1.45e-05	0.00152867	PREDICTED: factor of DNA methylation 4-like [Brassica napus]	GO:0031047	gene silencing by RNA	-	-	-	-	-	-	gnl|BL_ORD_ID|393210	sp|Q9LMH6|FDM4_ARATH Factor of DNA methylation 4 OS=Arabidopsis thaliana GN=FDM4 PE=4 SV=1
106394006	BnaC09T0483400ZS	813	2.4	0	-8.00124	1.45e-05	0.00152867	PREDICTED: short-chain type dehydrogenase/reductase-like, partial [Brassica napus]	GO:0016491	oxidoreductase activity	K00059	fabG	http://www.genome.jp/dbget-bin/www_bget?ko:K00059	Biosynthesis of unsaturated fatty acids;Fatty acid biosynthesis;Biotin metabolism;Fatty acid metabolism	ko01040,ko00061,ko00780,ko01212	KOG0725(R)(Reductases with broad range of substrate specificities)	gnl|BL_ORD_ID|268432	sp|Q9SQR4|ADRC3_ARATH NADPH-dependent aldehyde reductase-like protein, chloroplastic OS=Arabidopsis thaliana GN=At3g03980 PE=3 SV=1
106416440	BnaC08T0166700ZS	1225	1.38	0	-8.00124	1.45e-05	0.00152867	PREDICTED: mediator of RNA polymerase II transcription subunit 36a [Brassica oleracea var. oleracea]	GO:0008168;GO:0006364;GO:0003723;GO:0008033	methyltransferase activity;rRNA processing;RNA binding;tRNA processing	K14563	NOP1,FBL	http://www.genome.jp/dbget-bin/www_bget?ko:K14563	Ribosome biogenesis in eukaryotes	ko03008	KOG1596(A)(Fibrillarin and related nucleolar RNA-binding proteins)	gnl|BL_ORD_ID|90167	sp|Q94AH9|MD36A_ARATH Mediator of RNA polymerase II transcription subunit 36a OS=Arabidopsis thaliana GN=MED36A PE=1 SV=2
106433402	BnaA07T0110800ZS	1320	0.17	3.06	3.99798	1.5e-05	0.00158413	PREDICTED: uncharacterized protein LOC106433402 isoform X1 [Brassica napus];PREDICTED: uncharacterized protein LOC106433402 isoform X2 [Brassica napus]	-	-	-	-	-	-	-	-	-	-
106442385	BnaC03T0666000ZS	1339	3.38	0.24	-3.91543	1.57e-05	0.00164897	PREDICTED: 30-kDa cleavage and polyadenylation specificity factor 30, partial [Brassica napus]	GO:0005847;GO:0031124;GO:0005737;GO:0006378;GO:0004521;GO:0005515;GO:0016787;GO:0003729;GO:0006979;GO:0004519;GO:0006396;GO:0003677;GO:0003723;GO:1900363;GO:2000031;GO:0034052;GO:0005516;GO:0006397;GO:0005634;GO:0003676;GO:0004518;GO:0046872;GO:0009626;GO:0006952;GO:0043068	mRNA cleavage and polyadenylation specificity factor complex;mRNA 3'-end processing;cytoplasm;mRNA polyadenylation;endoribonuclease activity;protein binding;hydrolase activity;mRNA binding;response to oxidative stress;endonuclease activity;RNA processing;DNA binding;RNA binding;regulation of mRNA polyadenylation;regulation of salicylic acid mediated signaling pathway;positive regulation of plant-…	K14404	CPSF4,YTH1	http://www.genome.jp/dbget-bin/www_bget?ko:K14404	mRNA surveillance pathway	ko03015	KOG1901(R)(Uncharacterized high-glucose-regulated protein)	gnl|BL_ORD_ID|340407	sp|A9LNK9|CPSF_ARATH 30-kDa cleavage and polyadenylation specificity factor 30 OS=Arabidopsis thaliana GN=CPSF30 PE=1 SV=1
106443153	BnaC03T0078000ZS	789	0.08	3.58	5.13116	1.59e-05	0.00167249	PREDICTED: uncharacterized protein LOC106443153 [Brassica napus]	GO:0016020;GO:0016021	membrane;integral component of membrane	-	-	-	-	-	-	-	-
106446923	BnaC04T0486300ZS	1972	0.47	5.35	3.34977	1.59e-05	0.00167249	BnaC04g39890D [Brassica napus]	GO:0016020;GO:0005783;GO:0008152;GO:0016746;GO:0003824;GO:0102337;GO:0016740;GO:0005576;GO:0006633;GO:0016747;GO:0102336;GO:0102338	membrane;endoplasmic reticulum;metabolic process;transferase activity, transferring acyl groups;catalytic activity;3-oxo-cerotoyl-CoA synthase activity;transferase activity;extracellular region;fatty acid biosynthetic process;transferase activity, transferring acyl groups other than amino-acyl groups;3-oxo-arachidoyl-CoA synthase activity;3-oxo-lignoceronyl-CoA synthase activity	K15397	KCS	http://www.genome.jp/dbget-bin/www_bget?ko:K15397	Fatty acid elongation	ko00062	-	gnl|BL_ORD_ID|67457	sp|Q9SIB2|KCS12_ARATH 3-ketoacyl-CoA synthase 12 OS=Arabidopsis thaliana GN=KCS12 PE=2 SV=1
106384979	BnaC03T0038300ZS	1636	0.43	5.21	3.4642	1.62e-05	0.00169694	BnaC03g03430D [Brassica napus]	GO:0008233;GO:0016787;GO:0006508;GO:0004180;GO:0004185	peptidase activity;hydrolase activity;proteolysis;carboxypeptidase activity;serine-type carboxypeptidase activity	K16297	SCPL-II	http://www.genome.jp/dbget-bin/www_bget?ko:K16297	-	-	-	gnl|BL_ORD_ID|491122	sp|Q9LEY1|SCP35_ARATH Serine carboxypeptidase-like 35 OS=Arabidopsis thaliana GN=SCPL35 PE=2 SV=1
106382659	BnaC01T0252400ZS	1825	27.46	248.78	3.04095	1.67e-05	0.00174346	PREDICTED: myrosinase-like isoform X1 [Brassica napus];myrosinase-like precursor [Brassica napus]	GO:0016787;GO:0019137;GO:0008152;GO:0004553;GO:0005975;GO:0005773;GO:0016798;GO:0046872	hydrolase activity;thioglucosidase activity;metabolic process;hydrolase activity, hydrolyzing O-glycosyl compounds;carbohydrate metabolic process;vacuole;hydrolase activity, acting on glycosyl bonds;metal ion binding	K01237	E3.2.1.147	http://www.genome.jp/dbget-bin/www_bget?ko:K01237	Tryptophan metabolism	ko00380	-	gnl|BL_ORD_ID|415657	sp|Q00326|MYRO_BRANA Myrosinase OS=Brassica napus PE=2 SV=1
106371663	BnaA10T0165900ZS	780	4.79	0.25	-4.36084	1.71e-05	0.00178664	PREDICTED: transcription repressor OFP10 [Brassica napus]	GO:0045892;GO:0006355;GO:0005634;GO:0006351	negative regulation of transcription, DNA-templated;regulation of transcription, DNA-templated;nucleus;transcription, DNA-templated	-	-	-	-	-	-	gnl|BL_ORD_ID|431880	sp|Q9FMS7|OFP10_ARATH Transcription repressor OFP10 OS=Arabidopsis thaliana GN=OFP10 PE=2 SV=1
106413723	BnaC08T0352200ZS	707	1.84	21.77	3.31326	1.74e-05	0.00181563	PREDICTED: uncharacterized protein LOC103841436 [Brassica rapa]	GO:0032502;GO:0003674;GO:0009507	developmental process;molecular_function;chloroplast	-	-	-	-	-	-	-	-
106361946	BnaC05T0331700ZS	3930	0.07	1.21	3.86054	1.78e-05	0.00184579	PREDICTED: probable LRR receptor-like serine/threonine-protein kinase At1g34110 [Brassica napus]	GO:0016020;GO:0016310;GO:0004672;GO:0016301;GO:0006468;GO:0016740;GO:0005524;GO:0000166;GO:0016021;GO:0004674	membrane;phosphorylation;protein kinase activity;kinase activity;protein phosphorylation;transferase activity;ATP binding;nucleotide binding;integral component of membrane;protein serine/threonine kinase activity	-	-	-	-	-	-	gnl|BL_ORD_ID|519879	sp|C0LGF5|Y1341_ARATH Probable LRR receptor-like serine/threonine-protein kinase At1g34110 OS=Arabidopsis thaliana GN=At1g34110 PE=2 SV=2
106421312	BnaC02T0261300ZS	874	0.93	11.34	3.4464	1.79e-05	0.00184579	PREDICTED: uncharacterized protein LOC106421312 [Brassica napus]	-	-	-	-	-	-	-	-	-	-
106360874	#N/A	609	0	4.03	7.96661	1.8e-05	0.00184579	PREDICTED: 60S ribosomal protein L32-1 [Brassica rapa]	GO:0005737;GO:0003735;GO:0005622;GO:0006412;GO:0022626;GO:0005840;GO:0022625;GO:0042254;GO:0005730;GO:0005829;GO:0005794;GO:0030529	cytoplasm;structural constituent of ribosome;intracellular;translation;cytosolic ribosome;ribosome;cytosolic large ribosomal subunit;ribosome biogenesis;nucleolus;cytosol;Golgi apparatus;intracellular ribonucleoprotein complex	K02912	RP-L32e,RPL32	http://www.genome.jp/dbget-bin/www_bget?ko:K02912	Ribosome	ko03010	KOG0878(J)(60S ribosomal protein L32)	gnl|BL_ORD_ID|461964	sp|P49211|RL321_ARATH 60S ribosomal protein L32-1 OS=Arabidopsis thaliana GN=RPL32A PE=2 SV=2
106375221	BnaC06T0347700ZS	1534	0	1.16	7.96661	1.8e-05	0.00184579	PREDICTED: chaperone protein dnaJ 15-like [Brassica napus]	GO:0016020;GO:0005783;GO:0005737;GO:0006457;GO:0005856;GO:0008092;GO:0005789;GO:0009958;GO:0000139;GO:0005794;GO:0009638	membrane;endoplasmic reticulum;cytoplasm;protein folding;cytoskeleton;cytoskeletal protein binding;endoplasmic reticulum membrane;positive gravitropism;Golgi membrane;Golgi apparatus;phototropism	-	-	-	-	-	KOG0712(O)(Molecular chaperone (DnaJ superfamily))	gnl|BL_ORD_ID|362361	sp|Q9ZSY2|DNJ15_ARATH Chaperone protein dnaJ 15 OS=Arabidopsis thaliana GN=ATJ15 PE=1 SV=1
106416694	BnaC05T0445500ZS	1224	0	1.49	7.96661	1.8e-05	0.00184579	PREDICTED: probable 2-oxoglutarate-dependent dioxygenase AOP1 [Brassica napus]	GO:0055114;GO:0016491;GO:0046872	oxidation-reduction process;oxidoreductase activity;metal ion binding	-	-	-	-	-	-	gnl|BL_ORD_ID|280800	sp|Q945B6|AOP1L_ARATH Probable 2-oxoglutarate-dependent dioxygenase AOP1.2 OS=Arabidopsis thaliana GN=AOP1.2 PE=2 SV=1
106388275	BnaA05T0030900ZS	1224	1.34	0	-7.95252	1.8e-05	0.00184579	PREDICTED: basic leucine zipper 34-like [Brassica napus]	GO:0003700;GO:0006355;GO:0043565	transcription factor activity, sequence-specific DNA binding;regulation of transcription, DNA-templated;sequence-specific DNA binding	-	-	-	-	-	-	gnl|BL_ORD_ID|313483	sp|F4IN23|BZP34_ARATH Basic leucine zipper 34 OS=Arabidopsis thaliana GN=BZIP34 PE=1 SV=1
106446410	BnaC04T0500300ZS	3675	0.38	0	-7.95252	1.8e-05	0.00184579	PREDICTED: B3 domain-containing transcription repressor VAL1-like [Brassica napus]	GO:0003677;GO:0006355;GO:0008270;GO:0005634;GO:0006351	DNA binding;regulation of transcription, DNA-templated;zinc ion binding;nucleus;transcription, DNA-templated	-	-	-	-	-	-	gnl|BL_ORD_ID|241015	sp|Q8W4L5|VAL1_ARATH B3 domain-containing transcription repressor VAL1 OS=Arabidopsis thaliana GN=VAL1 PE=1 SV=1
106450211	BnaA04T0232800ZS	953	1.85	0	-7.95252	1.8e-05	0.00184579	PREDICTED: uncharacterized protein LOC103865526 [Brassica rapa]	-	-	-	-	-	-	-	-	-	-
106405436	BnaA02T0401400ZS	3252	0.36	3.91	3.28083	1.87e-05	0.00191684	PREDICTED: ATPase 11, plasma membrane-type-like isoform X1 [Brassica napus]	GO:0016020;GO:0016787;GO:0016887;GO:0008553;GO:0005524;GO:0006754;GO:0000166;GO:0016021;GO:0005886;GO:0015992;GO:0006810;GO:0006811;GO:0046872	membrane;hydrolase activity;ATPase activity;hydrogen-exporting ATPase activity, phosphorylative mechanism;ATP binding;ATP biosynthetic process;nucleotide binding;integral component of membrane;plasma membrane;proton transport;transport;ion transport;metal ion binding	K01535	PMA1,PMA2	http://www.genome.jp/dbget-bin/www_bget?ko:K01535	Oxidative phosphorylation	ko00190	KOG0205(P)(Plasma membrane H+-transporting ATPase)	gnl|BL_ORD_ID|131158	sp|Q9LV11|PMA11_ARATH ATPase 11, plasma membrane-type OS=Arabidopsis thaliana GN=AHA11 PE=1 SV=1
106383974	#N/A	2162	0.01	0.99	5.0981	1.89e-05	0.00192418	PREDICTED: zinc finger BED domain-containing protein RICESLEEPER 2-like [Brassica napus]	-	-	-	-	-	-	-	-	gnl|BL_ORD_ID|486651	sp|Q6AVI0|RSLE2_ORYSJ Zinc finger BED domain-containing protein RICESLEEPER 2 OS=Oryza sativa subsp. japonica GN=Os03g0733400 PE=2 SV=1
106389662	BnaA03T0376800ZS	2468	0.02	0.85	5.0981	1.89e-05	0.00192418	PREDICTED: probable acyl-activating enzyme 16, chloroplastic [Brassica napus]	GO:0016874;GO:0009941;GO:0008152;GO:0003824;GO:0009536;GO:0006629;GO:0006631;GO:0009507	ligase activity;chloroplast envelope;metabolic process;catalytic activity;plastid;lipid metabolic process;fatty acid metabolic process;chloroplast	K01897	ACSL,fadD	http://www.genome.jp/dbget-bin/www_bget?ko:K01897	Ferroptosis;Quorum sensing;Peroxisome;Fatty acid biosynthesis;Fatty acid degradation;Fatty acid metabolism;Adipocytokine signaling pathway;PPAR signaling pathway	ko04216,ko02024,ko04146,ko00061,ko00071,ko01212,ko04920,ko03320	KOG1180(I)(Acyl-CoA synthetase);KOG1256(I)(Long-chain acyl-CoA synthetases (AMP-forming))	gnl|BL_ORD_ID|263822	sp|Q9LK39|AAE16_ARATH Probable acyl-activating enzyme 16, chloroplastic OS=Arabidopsis thaliana GN=AAE16 PE=2 SV=1
106390889	BnaC04T0011200ZS	1487	0.04	1.56	5.0981	1.89e-05	0.00192418	PREDICTED: B3 domain-containing transcription factor NGA1-like [Brassica napus]	GO:0003677;GO:0006355;GO:0005634;GO:0006351	DNA binding;regulation of transcription, DNA-templated;nucleus;transcription, DNA-templated	-	-	-	-	-	-	gnl|BL_ORD_ID|109104	sp|O82799|NGA1_ARATH B3 domain-containing transcription factor NGA1 OS=Arabidopsis thaliana GN=NGA1 PE=1 SV=1
106451149	BnaC04T0136300ZS	1237	0.05	1.69	5.0981	1.89e-05	0.00192418	PREDICTED: cysteine-rich repeat secretory protein 11 isoform X1 [Brassica oleracea var. oleracea];PREDICTED: cysteine-rich repeat secretory protein 11 isoform X2 [Brassica oleracea var. oleracea]	GO:0016020;GO:0009506;GO:0010497;GO:0016021;GO:0046739	membrane;plasmodesma;plasmodesmata-mediated intercellular transport;integral component of membrane;transport of virus in multicellular host	-	-	-	-	-	-	gnl|BL_ORD_ID|338988	sp|O22784|CRR11_ARATH Cysteine-rich repeat secretory protein 11 OS=Arabidopsis thaliana GN=CRRSP11 PE=1 SV=2
106353790	BnaA07T0267400ZS	1843	0.07	1.49	4.47686	1.98e-05	0.00200192	PREDICTED: uncharacterized protein LOC106353790 [Brassica napus]	GO:0016020;GO:0016021	membrane;integral component of membrane	-	-	-	-	-	-	-	-
106421316	BnaC08T0263200ZS	1709	0.06	1.61	4.47686	1.98e-05	0.00200192	PREDICTED: AT-hook motif nuclear-localized protein 27-like [Brassica napus]	GO:0010150;GO:0043621;GO:0005737;GO:0003690;GO:0010228;GO:0005515;GO:0003700;GO:0045087;GO:0009908;GO:0042393;GO:0003677;GO:0006355;GO:0009640;GO:0002376;GO:0045824;GO:0005634;GO:0006351;GO:0003680;GO:0006325;GO:0006952	leaf senescence;protein self-association;cytoplasm;double-stranded DNA binding;vegetative to reproductive phase transition of meristem;protein binding;transcription factor activity, sequence-specific DNA binding;innate immune response;flower development;histone binding;DNA binding;regulation of transcription, DNA-templated;photomorphogenesis;immune system process;negative regulation of innate imm…	-	-	-	-	-	-	gnl|BL_ORD_ID|275923	sp|Q9S7C9|AHL27_ARATH AT-hook motif nuclear-localized protein 27 OS=Arabidopsis thaliana GN=AHL27 PE=1 SV=1
106454755	BnaC03T0059700ZS	2039.07	1.63	15.55	3.10384	1.98e-05	0.00200756	BnaC03g05780D [Brassica napus]	GO:0009051;GO:0006006;GO:0004345;GO:0006098;GO:0009536;GO:0055114;GO:0005975;GO:0009507;GO:0016491;GO:0050661;GO:0009570	pentose-phosphate shunt, oxidative branch;glucose metabolic process;glucose-6-phosphate dehydrogenase activity;pentose-phosphate shunt;plastid;oxidation-reduction process;carbohydrate metabolic process;chloroplast;oxidoreductase activity;NADP binding;chloroplast stroma	K00036	G6PD,zwf	http://www.genome.jp/dbget-bin/www_bget?ko:K00036	Pentose phosphate pathway;Glutathione metabolism;Carbon metabolism	ko00030,ko00480,ko01200	KOG0563(G)(Glucose-6-phosphate 1-dehydrogenase)	gnl|BL_ORD_ID|5046	sp|Q9FY99|G6PD2_ARATH Glucose-6-phosphate 1-dehydrogenase 2, chloroplastic OS=Arabidopsis thaliana GN=At5g13110 PE=1 SV=2
106376576	#N/A	1959.62	9.56	1.2	-3.13689	2.07e-05	0.00209015	PREDICTED: uncharacterized protein LOC106345722 [Brassica napus]	-	-	-	-	-	-	-	-	gnl|BL_ORD_ID|398622	sp|Q94CD1|HHT1_ARATH Omega-hydroxypalmitate O-feruloyl transferase OS=Arabidopsis thaliana GN=HHT1 PE=1 SV=1
106436502	#N/A	1936.74	12.32	1.65	-3.09862	2.1e-05	0.00211612	PREDICTED: uncharacterized protein LOC108871637 [Brassica rapa];BnaCnng56170D [Brassica napus]	-	-	K07466	RFA1,RPA1,rpa	http://www.genome.jp/dbget-bin/www_bget?ko:K07466	DNA replication;Fanconi anemia pathway;Homologous recombination;Mismatch repair;Nucleotide excision repair	ko03030,ko03460,ko03440,ko03430,ko03420	-	-	-
106454118	#N/A	1936.74	12.32	1.65	-3.09862	2.1e-05	0.00211612	PREDICTED: uncharacterized protein LOC108871637 [Brassica rapa];BnaCnng56170D [Brassica napus]	-	-	K07466	RFA1,RPA1,rpa	http://www.genome.jp/dbget-bin/www_bget?ko:K07466	DNA replication;Fanconi anemia pathway;Homologous recombination;Mismatch repair;Nucleotide excision repair	ko03030,ko03460,ko03440,ko03430,ko03420	-	-	-
106418350	BnaC03T0067300ZS	2416	0.42	4.45	3.25978	2.12e-05	0.00213161	PREDICTED: pentatricopeptide repeat-containing protein At3g46610 [Brassica oleracea var. oleracea]	-	-	-	-	-	-	-	-	gnl|BL_ORD_ID|138621	sp|Q9SNB7|PP264_ARATH Pentatricopeptide repeat-containing protein At3g46610 OS=Arabidopsis thaliana GN=At3g46610 PE=2 SV=1
106402187	BnaC01T0091800ZS	1536	0.25	3.65	3.72607	2.13e-05	0.00213618	PREDICTED: venom phosphodiesterase 2-like [Brassica napus]	GO:0008152;GO:0003824	metabolic process;catalytic activity	-	-	-	-	-	KOG2645(R)(Type I phosphodiesterase/nucleotide pyrophosphatase)	gnl|BL_ORD_ID|377188	sp|O14638|ENPP3_HUMAN Ectonucleotide pyrophosphatase/phosphodiesterase family member 3 OS=Homo sapiens GN=ENPP3 PE=1 SV=2
106413522	BnaA09T0623100ZS	900	0.2	4.13	4.12118	2.2e-05	0.00219874	PREDICTED: probable ubiquitin receptor RAD23a [Brassica napus]	GO:0006289;GO:0003684;GO:0005634;GO:0043161	nucleotide-excision repair;damaged DNA binding;nucleus;proteasome-mediated ubiquitin-dependent protein catabolic process	K10839	RAD23,HR23	http://www.genome.jp/dbget-bin/www_bget?ko:K10839	Protein processing in endoplasmic reticulum;Nucleotide excision repair	ko04141,ko03420	KOG0011(L)(Nucleotide excision repair factor NEF2, RAD23 component)	gnl|BL_ORD_ID|166042	sp|Q84L32|RD23A_ARATH Probable ubiquitin receptor RAD23a OS=Arabidopsis thaliana GN=RAD23A PE=1 SV=2
106365880	BnaA09T0060600ZS	2716	0.39	4.06	3.24199	2.2e-05	0.00219874	PREDICTED: DEAD-box ATP-dependent RNA helicase 3, chloroplastic [Brassica napus]	GO:0016787;GO:0003723;GO:0005524;GO:0004386;GO:0008270;GO:0005634;GO:0003676;GO:0046872	hydrolase activity;RNA binding;ATP binding;helicase activity;zinc ion binding;nucleus;nucleic acid binding;metal ion binding	K16911	DDX21	http://www.genome.jp/dbget-bin/www_bget?ko:K16911	-	-	KOG0331(A)(ATP-dependent RNA helicase)	gnl|BL_ORD_ID|157654	sp|Q8L7S8|RH3_ARATH DEAD-box ATP-dependent RNA helicase 3, chloroplastic OS=Arabidopsis thaliana GN=RH3 PE=1 SV=2
106444918	BnaA04T0000500ZS	1166	3.34	31.13	3.07346	2.21e-05	0.00219874	PREDICTED: 50S ribosomal protein L1, chloroplastic [Brassica rapa]	GO:0003735;GO:0006412;GO:0005840;GO:0003723;GO:0015934;GO:0030529	structural constituent of ribosome;translation;ribosome;RNA binding;large ribosomal subunit;intracellular ribonucleoprotein complex	K02863	RP-L1,MRPL1,rplA	http://www.genome.jp/dbget-bin/www_bget?ko:K02863	Ribosome	ko03010	-	gnl|BL_ORD_ID|449614	sp|Q9LY66|RK1_ARATH 50S ribosomal protein L1, chloroplastic OS=Arabidopsis thaliana GN=RPL1 PE=1 SV=1
106434600	BnaC07T0375400ZS	2049	3.91	0.42	-3.35083	2.21e-05	0.00219956	PREDICTED: probable acyl-activating enzyme 17, peroxisomal [Brassica napus]	GO:0008152;GO:0003824	metabolic process;catalytic activity	-	-	-	-	-	KOG1175(I)(Acyl-CoA synthetase)	gnl|BL_ORD_ID|268564	sp|F4KBF3|AAE17_ARATH Probable acyl-activating enzyme 17, peroxisomal OS=Arabidopsis thaliana GN=AAE17 PE=2 SV=1
106365181	BnaA09T0592100ZS	657	0	3.43	7.92239	2.25e-05	0.00220237	-	-	-	-	-	-	-	-	-	-	-
106367491	BnaC05T0219400ZS	770	0	2.7	7.92239	2.25e-05	0.00220237	PREDICTED: uncharacterized protein LOC106367491 [Brassica napus]	-	-	K17402	MRPS23	http://www.genome.jp/dbget-bin/www_bget?ko:K17402	-	-	-	-	-
106376458	Bnascaffold0814T0000100ZS	2354	0	0.68	7.92239	2.25e-05	0.00220237	PREDICTED: UDP-glycosyltransferase 76E11-like [Brassica napus]	GO:0080043;GO:0008194;GO:0102360;GO:0008152;GO:0016740;GO:0052696;GO:0009813;GO:0016758;GO:0047893;GO:0043231;GO:0005634;GO:0016757;GO:0080044;GO:0102425	quercetin 3-O-glucosyltransferase activity;UDP-glycosyltransferase activity;daphnetin 3-O-glucosyltransferase activity;metabolic process;transferase activity;flavonoid glucuronidation;flavonoid biosynthetic process;transferase activity, transferring hexosyl groups;flavonol 3-O-glucosyltransferase activity;intracellular membrane-bounded organelle;nucleus;transferase activity, transferring glycosyl…	-	-	-	-	-	-	gnl|BL_ORD_ID|227836	sp|Q9SNB1|U7E11_ARATH UDP-glycosyltransferase 76E11 OS=Arabidopsis thaliana GN=UGT76E11 PE=2 SV=1
106409269	BnaC05T0262500ZS	1842	0	0.89	7.92239	2.25e-05	0.00220237	PREDICTED: phospholipase A1-Igamma1, chloroplastic-like [Brassica oleracea var. oleracea]	GO:0016787;GO:0006629	hydrolase activity;lipid metabolic process	-	-	-	-	-	-	gnl|BL_ORD_ID|131958	sp|Q941F1|PLA15_ARATH Phospholipase A1-Igamma1, chloroplastic OS=Arabidopsis thaliana GN=At1g06800 PE=1 SV=2
106429342	BnaA08T0058500ZS	1530	0	1.11	7.92239	2.25e-05	0.00220237	PREDICTED: serine carboxypeptidase-like 44 [Brassica napus]	GO:0008233;GO:0016787;GO:0006508;GO:0004180;GO:0004185	peptidase activity;hydrolase activity;proteolysis;carboxypeptidase activity;serine-type carboxypeptidase activity	K16297	SCPL-II	http://www.genome.jp/dbget-bin/www_bget?ko:K16297	-	-	-	gnl|BL_ORD_ID|492357	sp|Q9MAR8|SCP44_ARATH Serine carboxypeptidase-like 44 OS=Arabidopsis thaliana GN=SCPL44 PE=2 SV=1
XLOC_065318	#N/A	323	0	16.82	7.92239	2.25e-05	0.00220237	-	-	-	-	-	-	-	-	-	-	-
106349561	BnaC07T0340200ZS	1063	1.57	0	-7.90211	2.25e-05	0.00220237	PREDICTED: AT-hook motif nuclear-localized protein 14-like [Brassica napus]	-	-	-	-	-	-	-	-	gnl|BL_ORD_ID|273843	sp|A1L4X7|AHL14_ARATH AT-hook motif nuclear-localized protein 14 OS=Arabidopsis thaliana GN=AHL14 PE=1 SV=1
106413586	BnaC08T0486800ZS	709	2.71	0	-7.90211	2.25e-05	0.00220237	PREDICTED: uncharacterized protein LOC106413586 [Brassica napus]	-	-	-	-	-	-	-	-	-	-
106427024	#N/A	2419	0.59	0	-7.90211	2.25e-05	0.00220237	PREDICTED: probable alpha,alpha-trehalose-phosphate synthase [UDP-forming] 7 [Brassica napus]	GO:0005992;GO:0003824	trehalose biosynthetic process;catalytic activity	K16055	TPS	http://www.genome.jp/dbget-bin/www_bget?ko:K16055	Starch and sucrose metabolism	ko00500	KOG1050(G)(Trehalose-6-phosphate synthase component TPS1 and related subunits)	gnl|BL_ORD_ID|219183	sp|Q9LMI0|TPS7_ARATH Probable alpha,alpha-trehalose-phosphate synthase [UDP-forming] 7 OS=Arabidopsis thaliana GN=TPS7 PE=1 SV=1
106370889	#N/A	1636.09	1.24	0.04	-5.2452	2.25e-05	0.00220464	PREDICTED: F-box protein At4g02760-like [Brassica napus]	-	-	K10268	FBXL2_20	http://www.genome.jp/dbget-bin/www_bget?ko:K10268	-	-	-	gnl|BL_ORD_ID|389402	sp|Q9SY03|FB219_ARATH F-box protein At4g02760 OS=Arabidopsis thaliana GN=At4g02760 PE=4 SV=2
106426613	BnaC09T0002200ZS	744	0.17	4.61	4.44944	2.29e-05	0.00223311	PREDICTED: transcription factor bHLH57 [Brassica rapa]	GO:0046983	protein dimerization activity	-	-	-	-	-	-	gnl|BL_ORD_ID|302482	sp|Q9M128|BH057_ARATH Transcription factor bHLH57 OS=Arabidopsis thaliana GN=BHLH57 PE=2 SV=1
106353480	BnaA07T0239100ZS	1463	0.6	6.6	3.31807	2.31e-05	0.00225356	PREDICTED: caffeic acid 3-O-methyltransferase-like [Brassica napus]	GO:0008168;GO:0046983;GO:0008171;GO:0032259;GO:0016740	methyltransferase activity;protein dimerization activity;O-methyltransferase activity;methylation;transferase activity	K13066	E2.1.1.68,COMT	http://www.genome.jp/dbget-bin/www_bget?ko:K13066	Phenylpropanoid biosynthesis	ko00940	-	gnl|BL_ORD_ID|58119	sp|Q9LPU5|IGMT1_ARATH Indole glucosinolate O-methyltransferase 1 OS=Arabidopsis thaliana GN=IGMT1 PE=1 SV=1
106421264	BnaC09T0454400ZS	1152	0.54	6.68	3.47328	2.33e-05	0.00226375	PREDICTED: L-ascorbate oxidase-like [Brassica napus]	GO:0005507;GO:0055114;GO:0005576;GO:0016491;GO:0046872	copper ion binding;oxidation-reduction process;extracellular region;oxidoreductase activity;metal ion binding	K00423	E1.10.3.3	http://www.genome.jp/dbget-bin/www_bget?ko:K00423	Ascorbate and aldarate metabolism	ko00053	KOG1263(Q)(Multicopper oxidases)	gnl|BL_ORD_ID|291296	sp|P14133|ASO_CUCSA L-ascorbate oxidase OS=Cucumis sativus PE=1 SV=1;gnl|BL_ORD_ID|291295	sp|P24792|ASO_CUCMA L-ascorbate oxidase OS=Cucurbita maxima GN=AAO PE=1 SV=2
XLOC_051597	#N/A	1282	0.16	3	3.91795	2.33e-05	0.00226375	BnaC07g38340D [Brassica napus]	-	-	-	-	-	-	-	-	-	-
106376116	BnaC01T0219300ZS	919.25	10.24	91.54	3.01335	2.45e-05	0.0023708	PREDICTED: 25.3 kDa heat shock protein, chloroplastic-like isoform X1 [Brassica napus];PREDICTED: 25.3 kDa heat shock protein, chloroplastic-like isoform X2 [Brassica napus]	-	-	K13993	HSP20	http://www.genome.jp/dbget-bin/www_bget?ko:K13993	Protein processing in endoplasmic reticulum	ko04141	KOG0710(O)(Molecular chaperone (small heat-shock protein Hsp26/Hsp42))	gnl|BL_ORD_ID|397056	sp|P31170|HS25P_ARATH 25.3 kDa heat shock protein, chloroplastic OS=Arabidopsis thaliana GN=HSP25.3 PE=2 SV=1
106388956	BnaA02T0119500ZS	2055	1.29	12.11	3.08311	2.45e-05	0.00237389	PREDICTED: protein CHLOROPLAST IMPORT APPARATUS 2-like isoform X1 [Brassica napus];PREDICTED: protein CHLOROPLAST IMPORT APPARATUS 2-like isoform X2 [Brassica napus]	GO:0045036;GO:0005634	protein targeting to chloroplast;nucleus	-	-	-	-	-	-	gnl|BL_ORD_ID|336175	sp|Q9LU68|CIA2_ARATH Protein CHLOROPLAST IMPORT APPARATUS 2 OS=Arabidopsis thaliana GN=CIA2 PE=2 SV=1
106430469	BnaC09T0026900ZS	3777	0.08	1.2	3.78664	2.47e-05	0.00239068	PREDICTED: ABC transporter B family member 22-like isoform X3 [Brassica napus];PREDICTED: ABC transporter B family member 22-like isoform X1 [Brassica napus];PREDICTED: ABC transporter B family member 22-like isoform X2 [Brassica napus]	GO:0016020;GO:0016887;GO:0005524;GO:0000166;GO:0016021;GO:0006810;GO:0055085;GO:0042626	membrane;ATPase activity;ATP binding;nucleotide binding;integral component of membrane;transport;transmembrane transport;ATPase activity, coupled to transmembrane movement of substances	K05658	ABCB1	http://www.genome.jp/dbget-bin/www_bget?ko:K05658	ABC transporters;Bile secretion	ko02010,ko04976	KOG0055(Q)(Multidrug/pheromone exporter, ABC superfamily)	gnl|BL_ORD_ID|263871	sp|Q9LSJ2|AB22B_ARATH ABC transporter B family member 22 OS=Arabidopsis thaliana GN=ABCB22 PE=3 SV=2
106368154	BnaA09T0535400ZS	1268.03	2.41	0.1	-4.283	2.5e-05	0.00240613	PREDICTED: rhomboid-like protein 15 isoform X2 [Brassica napus];PREDICTED: rhomboid-like protein 15 isoform X1 [Brassica napus]	GO:0016020;GO:0016021;GO:0004252	membrane;integral component of membrane;serine-type endopeptidase activity	-	-	-	-	-	KOG2632(S)(Rhomboid family proteins)	gnl|BL_ORD_ID|165878	sp|Q8LB17|RBL15_ARATH Rhomboid-like protein 15 OS=Arabidopsis thaliana GN=RBL15 PE=1 SV=2
106374383	BnaC01T0155600ZS	1012	3.19	0.15	-4.283	2.5e-05	0.00240613	PREDICTED: auxin-responsive protein SAUR36-like [Brassica napus]	GO:0009733;GO:0003674;GO:0005739	response to auxin;molecular_function;mitochondrion	K14488	SAUR	http://www.genome.jp/dbget-bin/www_bget?ko:K14488	Plant hormone signal transduction	ko04075	-	gnl|BL_ORD_ID|492225	sp|O22150|SAU36_ARATH Auxin-responsive protein SAUR36 OS=Arabidopsis thaliana GN=SAUR36 PE=2 SV=1
106376245	BnaA06T0084300ZS	730	14.73	130.67	2.99974	2.58e-05	0.00247645	PREDICTED: 14 kDa proline-rich protein DC2.15-like [Brassica rapa]	GO:0008289;GO:0006869	lipid binding;lipid transport	-	-	-	-	-	-	gnl|BL_ORD_ID|382788	sp|Q39176|ERLI1_ARATH Lipid transfer protein EARLI 1 OS=Arabidopsis thaliana GN=EARLI1 PE=1 SV=1
106385367	BnaC03T0181200ZS	900	0.13	3.47	4.4215	2.65e-05	0.00254679	PREDICTED: uncharacterized protein LOC106332356 [Brassica oleracea var. oleracea]	GO:0016020;GO:0016021	membrane;integral component of membrane	-	-	-	-	-	-	-	-
106412084	BnaC03T0461600ZS	2529	0.2	2.48	3.47913	2.81e-05	0.00268266	PREDICTED: probable acyl-activating enzyme 16, chloroplastic [Brassica oleracea var. oleracea];BnaC03g74060D [Brassica napus]	GO:0016874;GO:0009941;GO:0008152;GO:0003824;GO:0009536;GO:0006629;GO:0006631;GO:0009507	ligase activity;chloroplast envelope;metabolic process;catalytic activity;plastid;lipid metabolic process;fatty acid metabolic process;chloroplast	K01897	ACSL,fadD	http://www.genome.jp/dbget-bin/www_bget?ko:K01897	Ferroptosis;Quorum sensing;Peroxisome;Fatty acid biosynthesis;Fatty acid degradation;Fatty acid metabolism;Adipocytokine signaling pathway;PPAR signaling pathway	ko04216,ko02024,ko04146,ko00061,ko00071,ko01212,ko04920,ko03320	KOG1180(I)(Acyl-CoA synthetase);KOG1256(I)(Long-chain acyl-CoA synthetases (AMP-forming))	gnl|BL_ORD_ID|263822	sp|Q9LK39|AAE16_ARATH Probable acyl-activating enzyme 16, chloroplastic OS=Arabidopsis thaliana GN=AAE16 PE=2 SV=1
106446910	BnaA04T0187100ZS	931	1.63	16.76	3.19465	2.82e-05	0.00268266	PREDICTED: expansin-A6 [Brassica napus]	GO:0016020;GO:0009664;GO:0005576;GO:0005618	membrane;plant-type cell wall organization;extracellular region;cell wall	-	-	-	-	-	-	gnl|BL_ORD_ID|383341	sp|Q38865|EXPA6_ARATH Expansin-A6 OS=Arabidopsis thaliana GN=EXPA6 PE=2 SV=2
106372760	BnaC09T0457000ZS	1959	0	0.79	7.87678	2.82e-05	0.00268266	PREDICTED: phosphoinositide phosphatase SAC4-like, partial [Brassica napus]	GO:0016020;GO:0007033;GO:0036092;GO:0016021;GO:0042578	membrane;vacuole organization;phosphatidylinositol-3-phosphate biosynthetic process;integral component of membrane;phosphoric ester hydrolase activity	-	-	-	-	-	KOG1889(I)(Putative phosphoinositide phosphatase)	gnl|BL_ORD_ID|487295	sp|Q7XZU1|SAC4_ARATH Phosphoinositide phosphatase SAC4 OS=Arabidopsis thaliana GN=SAC4 PE=2 SV=1
106406231	BnaA02T0166100ZS	1185	0	1.45	7.87678	2.82e-05	0.00268266	PREDICTED: probable arabinosyltransferase ARAD1 [Brassica napus]	-	-	-	-	-	-	-	-	gnl|BL_ORD_ID|285802	sp|Q6DBG8|ARAD1_ARATH Probable arabinosyltransferase ARAD1 OS=Arabidopsis thaliana GN=ARAD1 PE=1 SV=1
106428265	BnaC01T0206800ZS	2044	0	0.77	7.87678	2.82e-05	0.00268266	BnaC01g18970D [Brassica napus]	GO:0000910;GO:0008017;GO:0000226	cytokinesis;microtubule binding;microtubule cytoskeleton organization	K16732	PRC1	http://www.genome.jp/dbget-bin/www_bget?ko:K16732	-	-	-	gnl|BL_ORD_ID|85966	sp|Q8LEG3|MA652_ARATH 65-kDa microtubule-associated protein 2 OS=Arabidopsis thaliana GN=MAP65-2 PE=1 SV=1
106429085	BnaC03T0816400ZS	1153	0	1.51	7.87678	2.82e-05	0.00268266	PREDICTED: serine acetyltransferase 1, chloroplastic-like [Brassica napus]	GO:0005737;GO:0016740;GO:0009001;GO:0006535	cytoplasm;transferase activity;serine O-acetyltransferase activity;cysteine biosynthetic process from serine	K00640	cysE	http://www.genome.jp/dbget-bin/www_bget?ko:K00640	Biofilm formation - Vibrio cholerae;Cysteine and methionine metabolism;Sulfur metabolism;Biosynthesis of amino acids;Carbon metabolism	ko05111,ko00270,ko00920,ko01230,ko01200	KOG4750(E)(Serine O-acetyltransferase)	gnl|BL_ORD_ID|492213	sp|Q42588|SAT1_ARATH Serine acetyltransferase 1, chloroplastic OS=Arabidopsis thaliana GN=SAT1 PE=1 SV=2
106382041	BnaC01T0220100ZS	1740.12	0.43	5.1	3.33143	2.84e-05	0.00269185	PREDICTED: ATPase ASNA1 homolog [Brassica oleracea var. oleracea];PREDICTED: ATPase ASNA1 homolog isoform X2 [Brassica napus];BnaC01g20420D [Brassica napus];PREDICTED: ATPase ASNA1 homolog isoform X1 [Brassica napus];hypothetical protein AXX17_AT5G60190 [Arabidopsis thaliana];PREDICTED: uncharacterized protein LOC106382041 isoform X3 [Brassica napus]	GO:0016020;GO:0016887;GO:0005524;GO:0005739;GO:0009507;GO:0006820	membrane;ATPase activity;ATP binding;mitochondrion;chloroplast;anion transport	K01551	arsA,ASNA1	http://www.genome.jp/dbget-bin/www_bget?ko:K01551	-	-	-	-	-
106407562	BnaC07T0260100ZS	1325	0.13	2.51	4.07319	2.84e-05	0.00269185	PREDICTED: probable pectinesterase 68 isoform X1 [Brassica napus]	GO:0016020;GO:0030599;GO:0016787;GO:0045490;GO:0016021;GO:0042545;GO:0045330;GO:0005618	membrane;pectinesterase activity;hydrolase activity;pectin catabolic process;integral component of membrane;cell wall modification;aspartyl esterase activity;cell wall	-	-	-	-	-	-	gnl|BL_ORD_ID|130731	sp|Q8LPF3|PME68_ARATH Probable pectinesterase 68 OS=Arabidopsis thaliana GN=PME68 PE=2 SV=1
106396799	BnaC04T0265800ZS	2287	0.27	3.12	3.38991	2.91e-05	0.00275288	PREDICTED: auxin response factor 18-like isoform X2 [Brassica napus];PREDICTED: auxin response factor 18-like isoform X4 [Brassica napus];PREDICTED: auxin response factor 18-like [Brassica oleracea var. oleracea];PREDICTED: auxin response factor 18-like isoform X5 [Brassica napus]	GO:0009734;GO:0003677;GO:0006355;GO:0005634;GO:0006351;GO:0009725	auxin-activated signaling pathway;DNA binding;regulation of transcription, DNA-templated;nucleus;transcription, DNA-templated;response to hormone	-	-	-	-	-	-	gnl|BL_ORD_ID|284753	sp|Q9C5W9|ARFR_ARATH Auxin response factor 18 OS=Arabidopsis thaliana GN=ARF18 PE=2 SV=1
106347387	BnaA01T0331400ZS	2255.01	0.1	1.52	3.87621	2.93e-05	0.00276037	PREDICTED: probable inactive receptor kinase RLK902 isoform X1 [Brassica napus]	GO:0016020;GO:0016310;GO:0004672;GO:0009506;GO:0016301;GO:0006468;GO:0005524;GO:0007169;GO:0000166;GO:0016021;GO:0005886;GO:0004674	membrane;phosphorylation;protein kinase activity;plasmodesma;kinase activity;protein phosphorylation;ATP binding;transmembrane receptor protein tyrosine kinase signaling pathway;nucleotide binding;integral component of membrane;plasma membrane;protein serine/threonine kinase activity	-	-	-	-	-	-	gnl|BL_ORD_ID|176656	sp|Q9LVI6|RLK90_ARATH Probable inactive receptor kinase RLK902 OS=Arabidopsis thaliana GN=RLK902 PE=1 SV=1
106376244	BnaA06T0084300ZS	771	7	62.57	3.00752	2.97e-05	0.00279652	PREDICTED: 14 kDa proline-rich protein DC2.15-like [Brassica rapa]	GO:0008289;GO:0006869	lipid binding;lipid transport	-	-	-	-	-	-	gnl|BL_ORD_ID|382788	sp|Q39176|ERLI1_ARATH Lipid transfer protein EARLI 1 OS=Arabidopsis thaliana GN=EARLI1 PE=1 SV=1
106376124	BnaA02T0096900ZS	1386.87	0.85	7.6	3.17644	3.09e-05	0.00288751	PREDICTED: ATPase ASNA1 homolog isoform X3 [Brassica napus];PREDICTED: ATPase ASNA1 homolog isoform X2 [Brassica napus];PREDICTED: ATPase ASNA1 homolog isoform X1 [Brassica napus]	GO:0016020;GO:0016887;GO:0005524;GO:0005739;GO:0009507;GO:0006820	membrane;ATPase activity;ATP binding;mitochondrion;chloroplast;anion transport	K01551	arsA,ASNA1	http://www.genome.jp/dbget-bin/www_bget?ko:K01551	-	-	-	-	-
106389921	BnaC03T0669000ZS	1869	1.02	9.45	3.08411	3.09e-05	0.00288751	PREDICTED: probable protein phosphatase 2C 64 isoform X1 [Brassica napus]	GO:0004722;GO:0016787;GO:0004721;GO:0003824;GO:0043169;GO:0006470;GO:0046872	protein serine/threonine phosphatase activity;hydrolase activity;phosphoprotein phosphatase activity;catalytic activity;cation binding;protein dephosphorylation;metal ion binding	-	-	-	-	-	KOG0700(T)(Protein phosphatase 2C/pyruvate dehydrogenase (lipoamide) phosphatase)	gnl|BL_ORD_ID|430397	sp|Q5PNS9|P2C64_ARATH Probable protein phosphatase 2C 64 OS=Arabidopsis thaliana GN=At4g38520 PE=2 SV=1
106405728	BnaC03T0673700ZS	1698	0.06	1.53	4.39301	3.09e-05	0.00288751	PREDICTED: phosphatidylinositol/phosphatidylcholine transfer protein SFH2-like [Brassica napus]	GO:0016020;GO:0005622;GO:0005215;GO:0016021;GO:0006810	membrane;intracellular;transporter activity;integral component of membrane;transport	-	-	-	-	-	KOG1471(I)(Phosphatidylinositol transfer protein SEC14 and related proteins)	gnl|BL_ORD_ID|198287	sp|F4JVA9|SFH2_ARATH Phosphatidylinositol/phosphatidylcholine transfer protein SFH2 OS=Arabidopsis thaliana GN=SFH2 PE=3 SV=1
106413705	Bnascaffold0026T0006500ZS	848	0.15	2.98	4.39301	3.09e-05	0.00288751	PREDICTED: glutathione S-transferase T2-like isoform X1 [Brassica napus]	-	-	-	-	-	-	-	-	gnl|BL_ORD_ID|21145	sp|Q9FHE1|GSTT3_ARATH Glutathione S-transferase T3 OS=Arabidopsis thaliana GN=GSTT3 PE=2 SV=1
106438640	BnaA03T0275600ZS	979	0.86	9.55	3.3133	3.15e-05	0.00293837	PREDICTED: NDR1/HIN1-like protein 12 [Brassica rapa]	GO:0016020;GO:0004871;GO:0009506;GO:0016021;GO:0046658;GO:0005886;GO:0006952	membrane;signal transducer activity;plasmodesma;integral component of membrane;anchored component of plasma membrane;plasma membrane;defense response	-	-	-	-	-	-	gnl|BL_ORD_ID|116353	sp|Q9SRN0|NHL1_ARATH NDR1/HIN1-like protein 1 OS=Arabidopsis thaliana GN=NHL1 PE=2 SV=1
106403453	Bnascaffold0027T0030400ZS	2551	0.51	5.08	3.16043	3.17e-05	0.00295115	PREDICTED: uncharacterized protein LOC106403453 [Brassica napus]	-	-	-	-	-	-	-	KOG0017(R)(FOG: Transposon-encoded proteins with TYA, reverse transcriptase, integrase domains in various combinations)	gnl|BL_ORD_ID|130176	sp|P04323|POL3_DROME Retrovirus-related Pol polyprotein from transposon 17.6 OS=Drosophila melanogaster GN=pol PE=3 SV=1
106430508	BnaC03T0044600ZS	3826.05	4.45	0.58	-3.05705	3.2e-05	0.0029759	PREDICTED: cellulose synthase A catalytic subunit 5 [UDP-forming] [Brassica napus]	GO:0016020;GO:0016760;GO:0030244;GO:0016740;GO:0016021;GO:0008270;GO:0071555;GO:0005886;GO:0010192;GO:0046872;GO:0016757	membrane;cellulose synthase (UDP-forming) activity;cellulose biosynthetic process;transferase activity;integral component of membrane;zinc ion binding;cell wall organization;plasma membrane;mucilage biosynthetic process;metal ion binding;transferase activity, transferring glycosyl groups	K10999	CESA	http://www.genome.jp/dbget-bin/www_bget?ko:K10999	-	-	-	gnl|BL_ORD_ID|326021	sp|Q8L778|CESA5_ARATH Cellulose synthase A catalytic subunit 5 [UDP-forming] OS=Arabidopsis thaliana GN=CESA5 PE=1 SV=2
106355372	BnaC03T0055300ZS	451	4.64	48.64	3.20693	3.23e-05	0.00299736	PREDICTED: 17.6 kDa class II heat shock protein-like [Brassica napus]	-	-	K13993	HSP20	http://www.genome.jp/dbget-bin/www_bget?ko:K13993	Protein processing in endoplasmic reticulum	ko04141	-	gnl|BL_ORD_ID|40361	sp|P29830|HS176_ARATH 17.6 kDa class II heat shock protein OS=Arabidopsis thaliana GN=HSP17.6 PE=2 SV=1
106432053	BnaA09T0213600ZS	828	2.78	0.09	-5.16745	3.23e-05	0.00299736	BnaA09g18250D [Brassica napus]	GO:0003700;GO:0045892;GO:0009734;GO:0009733;GO:0003677;GO:0006355;GO:0009641;GO:0043565;GO:0009826;GO:0005634;GO:0006351	transcription factor activity, sequence-specific DNA binding;negative regulation of transcription, DNA-templated;auxin-activated signaling pathway;response to auxin;DNA binding;regulation of transcription, DNA-templated;shade avoidance;sequence-specific DNA binding;unidimensional cell growth;nucleus;transcription, DNA-templated	K09338	HD-ZIP	http://www.genome.jp/dbget-bin/www_bget?ko:K09338	-	-	-	gnl|BL_ORD_ID|31006	sp|P46601|HAT2_ARATH Homeobox-leucine zipper protein HAT2 OS=Arabidopsis thaliana GN=HAT2 PE=1 SV=2
106445785	BnaA01T0166000ZS	2801	0.05	1	4.04859	3.24e-05	0.0030024	PREDICTED: G-type lectin S-receptor-like serine/threonine-protein kinase SD1-1 [Brassica napus]	GO:0016020;GO:0016310;GO:0031625;GO:0004672;GO:0009506;GO:0016301;GO:0006468;GO:0048544;GO:0016740;GO:0005524;GO:0000166;GO:0016021;GO:0005516;GO:0005886;GO:0030246;GO:0004674;GO:0006952	membrane;phosphorylation;ubiquitin protein ligase binding;protein kinase activity;plasmodesma;kinase activity;protein phosphorylation;recognition of pollen;transferase activity;ATP binding;nucleotide binding;integral component of membrane;calmodulin binding;plasma membrane;carbohydrate binding;protein serine/threonine kinase activity;defense response	-	-	-	-	-	-	gnl|BL_ORD_ID|200261	sp|O81833|SD11_ARATH G-type lectin S-receptor-like serine/threonine-protein kinase SD1-1 OS=Arabidopsis thaliana GN=SD11 PE=1 SV=1
106353245	BnaA07T0104400ZS	1182	0.19	3.18	3.85488	3.28e-05	0.00303233	PREDICTED: purple acid phosphatase 4-like [Brassica napus]	GO:0016787;GO:0003993	hydrolase activity;acid phosphatase activity	K14379	ACP5	http://www.genome.jp/dbget-bin/www_bget?ko:K14379	Lysosome;Riboflavin metabolism;Osteoclast differentiation	ko04142,ko00740,ko04380	-	gnl|BL_ORD_ID|134423	sp|Q8VYU7|PPA4_ARATH Purple acid phosphatase 4 OS=Arabidopsis thaliana GN=PAP4 PE=2 SV=1
106402028	BnaC04T0516400ZS.1	2665	0.08	1.21	3.85488	3.28e-05	0.00303233	PREDICTED: type IV inositol polyphosphate 5-phosphatase 7-like [Brassica napus]	GO:0016020;GO:0010305;GO:0005737;GO:0016787;GO:0071472;GO:0004439;GO:0004519;GO:0034485;GO:0005886;GO:0005634;GO:0004527;GO:2000377;GO:0046856	membrane;leaf vascular tissue pattern formation;cytoplasm;hydrolase activity;cellular response to salt stress;phosphatidylinositol-4,5-bisphosphate 5-phosphatase activity;endonuclease activity;phosphatidylinositol-3,4,5-trisphosphate 5-phosphatase activity;plasma membrane;nucleus;exonuclease activity;regulation of reactive oxygen species metabolic process;phosphatidylinositol dephosphorylation	-	-	-	-	-	KOG0565(U)(Inositol polyphosphate 5-phosphatase and related proteins);KOG0566(U)(Inositol-1,4,5-triphosphate 5-phosphatase (synaptojanin), INP51/INP52/INP53 family)	gnl|BL_ORD_ID|59329	sp|Q0WQ41|IP5P7_ARATH Type IV inositol polyphosphate 5-phosphatase 7 OS=Arabidopsis thaliana GN=IP5P7 PE=1 SV=1
106376579	#N/A	1233	0.28	3.74	3.72467	3.48e-05	0.00320854	PREDICTED: vacuolar protein sorting-associated protein 45 homolog isoform X4 [Brassica napus];PREDICTED: vacuolar protein sorting-associated protein 45 homolog isoform X3 [Brassica napus];PREDICTED: vacuolar protein sorting-associated protein 45 homolog isoform X2 [Brassica napus]	-	-	K12479	VPS45	http://www.genome.jp/dbget-bin/www_bget?ko:K12479	Autophagy - yeast;Endocytosis	ko04138,ko04144	KOG1299(U)(Vacuolar sorting protein VPS45/Stt10 (Sec1 family))	gnl|BL_ORD_ID|249667	sp|O49048|VPS45_ARATH Vacuolar protein sorting-associated protein 45 homolog OS=Arabidopsis thaliana GN=VPS45 PE=1 SV=2
106360921	BnaA08T0113600ZS	2010	0.7	0	-7.84986	3.57e-05	0.00321946	PREDICTED: probable carotenoid cleavage dioxygenase 4, chloroplastic [Brassica napus]	GO:0005515;GO:0016702;GO:0051213;GO:0009536;GO:0055114;GO:0009507;GO:0016491;GO:0010287;GO:0046872	protein binding;oxidoreductase activity, acting on single donors with incorporation of molecular oxygen, incorporation of two atoms of oxygen;dioxygenase activity;plastid;oxidation-reduction process;chloroplast;oxidoreductase activity;plastoglobule;metal ion binding	K09840	NCED	http://www.genome.jp/dbget-bin/www_bget?ko:K09840	Carotenoid biosynthesis	ko00906	-	gnl|BL_ORD_ID|324308	sp|O49675|CCD4_ARATH Probable carotenoid cleavage dioxygenase 4, chloroplastic OS=Arabidopsis thaliana GN=CCD4 PE=1 SV=1
106361077	#N/A	702	2.67	0	-7.84986	3.57e-05	0.00321946	PREDICTED: caffeoyl-CoA O-methyltransferase 1-like [Brassica oleracea var. oleracea]	GO:0008168;GO:0009699;GO:0008171;GO:0032259;GO:0009805;GO:0046686;GO:0016740;GO:0042409;GO:0009809;GO:0005829;GO:0005634;GO:0046872	methyltransferase activity;phenylpropanoid biosynthetic process;O-methyltransferase activity;methylation;coumarin biosynthetic process;response to cadmium ion;transferase activity;caffeoyl-CoA O-methyltransferase activity;lignin biosynthetic process;cytosol;nucleus;metal ion binding	K00588	E2.1.1.104	http://www.genome.jp/dbget-bin/www_bget?ko:K00588	Phenylalanine metabolism;Flavonoid biosynthesis;Phenylpropanoid biosynthesis;Stilbenoid, diarylheptanoid and gingerol biosynthesis	ko00360,ko00941,ko00940,ko00945	KOG1663(Q)(O-methyltransferase)	gnl|BL_ORD_ID|322284	sp|O49499|CAMT4_ARATH Caffeoyl-CoA O-methyltransferase 1 OS=Arabidopsis thaliana GN=CCOAOMT1 PE=1 SV=1
106369566	BnaC08T0441200ZS	1121	1.4	0	-7.84986	3.57e-05	0.00321946	PREDICTED: uncharacterized protein LOC106369566 [Brassica napus]	-	-	-	-	-	-	-	-	-	-
106396177	BnaA02T0322600ZS	1219	1.24	0	-7.84986	3.57e-05	0.00321946	PREDICTED: uncharacterized protein LOC106396177 [Brassica napus]	GO:0016020;GO:0016021	membrane;integral component of membrane	-	-	-	-	-	-	gnl|BL_ORD_ID|524558	sp|Q55909|Y305_SYNY3 TVP38/TMEM64 family membrane protein slr0305 OS=Synechocystis sp. (strain PCC 6803 / Kazusa) GN=slr0305 PE=3 SV=1
106416222	BnaA09T0093000ZS	985	1.68	0	-7.84986	3.57e-05	0.00321946	PREDICTED: uncharacterized protein At3g49720-like [Brassica napus]	GO:0016020;GO:0016021	membrane;integral component of membrane	-	-	-	-	-	-	gnl|BL_ORD_ID|255615	sp|Q9M2Y6|Y3972_ARATH Uncharacterized protein At3g49720 OS=Arabidopsis thaliana GN=At3g49720 PE=2 SV=1
106434530	BnaA01T0106100ZS	1881	0.76	0	-7.84986	3.57e-05	0.00321946	PREDICTED: pre-mRNA-processing-splicing factor 8-like isoform X1 [Brassica napus]	GO:0030623;GO:0000398;GO:0003723;GO:0005681;GO:0017070;GO:0003676	U5 snRNA binding;mRNA splicing, via spliceosome;RNA binding;spliceosomal complex;U6 snRNA binding;nucleic acid binding	K12856	PRPF8,PRP8	http://www.genome.jp/dbget-bin/www_bget?ko:K12856	Spliceosome	ko03040	KOG1795(A)(U5 snRNP spliceosome subunit)	gnl|BL_ORD_ID|137730	sp|Q9SSD2|PRP8A_ARATH Pre-mRNA-processing-splicing factor 8A OS=Arabidopsis thaliana GN=PRP8A PE=1 SV=1
106358491	BnaC07T0213400ZS.2	2348	0	0.64	7.82968	3.57e-05	0.00321946	PREDICTED: uncharacterized protein LOC106358491 [Brassica napus]	GO:0008150;GO:0003674;GO:0005634	biological_process;molecular_function;nucleus	-	-	-	-	-	-	-	-
106366555	BnaA08T0269500ZS	506	0	5	7.82968	3.57e-05	0.00321946	BnaA08g31310D [Brassica napus]	GO:0055114;GO:0016491	oxidation-reduction process;oxidoreductase activity	-	-	-	-	-	-	gnl|BL_ORD_ID|60992	sp|P43394|K502_ACTDE Fruit protein pKIWI502 OS=Actinidia deliciosa GN=pKIWI502 PE=2 SV=1
106386627	BnaA03T0080400ZS	1802	0	0.86	7.82968	3.57e-05	0.00321946	PREDICTED: FBD-associated F-box protein At5g18780-like [Brassica napus]	-	-	-	-	-	-	-	-	gnl|BL_ORD_ID|2215	sp|Q56YH2|FBD41_ARATH FBD-associated F-box protein At5g18780 OS=Arabidopsis thaliana GN=At5g18780 PE=2 SV=2
106398712	#N/A	2526	0	0.58	7.82968	3.57e-05	0.00321946	PREDICTED: protein GIGANTEA-like [Brassica napus]	GO:0009637;GO:0005654;GO:2000028;GO:0042752;GO:0010378;GO:0006355;GO:0010218;GO:0048578;GO:0007623;GO:0005634;GO:0009409;GO:0042542	response to blue light;nucleoplasm;regulation of photoperiodism, flowering;regulation of circadian rhythm;temperature compensation of the circadian clock;regulation of transcription, DNA-templated;response to far red light;positive regulation of long-day photoperiodism, flowering;circadian rhythm;nucleus;response to cold;response to hydrogen peroxide	K12124	GI	http://www.genome.jp/dbget-bin/www_bget?ko:K12124	Circadian rhythm - plant	ko04712	-	gnl|BL_ORD_ID|13961	sp|Q9SQI2|GIGAN_ARATH Protein GIGANTEA OS=Arabidopsis thaliana GN=GI PE=1 SV=2
106399870	BnaC05T0526500ZS	948	0	1.89	7.82968	3.57e-05	0.00321946	BnaC05g45430D [Brassica napus]	GO:0016020;GO:0016021;GO:0005886;GO:0005634	membrane;integral component of membrane;plasma membrane;nucleus	-	-	-	-	-	-	gnl|BL_ORD_ID|341185	sp|Q9SQU2|CSPLD_ARATH CASP-like protein 1D2 OS=Arabidopsis thaliana GN=At3g06390 PE=1 SV=1
106412294	BnaC08T0514400ZS	2762	0	0.53	7.82968	3.57e-05	0.00321946	PREDICTED: protein STRUBBELIG-like [Brassica napus]	GO:0016020;GO:0004672;GO:0006468;GO:0005524;GO:0016021	membrane;protein kinase activity;protein phosphorylation;ATP binding;integral component of membrane	-	-	-	-	-	-	gnl|BL_ORD_ID|208729	sp|Q8RWZ1|SUB_ARATH Protein STRUBBELIG OS=Arabidopsis thaliana GN=SUB PE=1 SV=1
106414742	BnaC08T0239000ZS	846	0	2.21	7.82968	3.57e-05	0.00321946	PREDICTED: CASP-like protein 2A1 [Brassica napus]	GO:0016020;GO:0016021;GO:0005886	membrane;integral component of membrane;plasma membrane	-	-	-	-	-	-	gnl|BL_ORD_ID|337233	sp|Q8VZQ3|CSPL3_ARATH CASP-like protein 2A1 OS=Arabidopsis thaliana GN=At1g17200 PE=2 SV=2
106426780	BnaC01T0017100ZS	1618	0.07	1.59	4.36394	3.6e-05	0.00324113	PREDICTED: cytochrome P450 81F1-like [Brassica napus]	GO:0020037;GO:0004497;GO:0005506;GO:0055114;GO:0016705;GO:0016491;GO:0046872	heme binding;monooxygenase activity;iron ion binding;oxidation-reduction process;oxidoreductase activity, acting on paired donors, with incorporation or reduction of molecular oxygen;oxidoreductase activity;metal ion binding	K00517	E1.14.-.-	http://www.genome.jp/dbget-bin/www_bget?ko:K00517	Stilbenoid, diarylheptanoid and gingerol biosynthesis;Limonene and pinene degradation;Aminobenzoate degradation;Bisphenol degradation;Polycyclic aromatic hydrocarbon degradation	ko00945,ko00903,ko00627,ko00363,ko00624	-	gnl|BL_ORD_ID|312023	sp|O65790|C81F1_ARATH Cytochrome P450 81F1 OS=Arabidopsis thaliana GN=CYP81F1 PE=2 SV=2
106391883	BnaA02T0163400ZS	664	7.04	0.53	-3.85959	3.64e-05	0.00327013	PREDICTED: ribulose bisphosphate carboxylase small chain 1B, chloroplastic-like [Brassica napus]	GO:0015977;GO:0009536;GO:0009853;GO:0004497;GO:0015979;GO:0055114;GO:0016829;GO:0009507;GO:0016491;GO:0016984	carbon fixation;plastid;photorespiration;monooxygenase activity;photosynthesis;oxidation-reduction process;lyase activity;chloroplast;oxidoreductase activity;ribulose-bisphosphate carboxylase activity	K01602	rbcS	http://www.genome.jp/dbget-bin/www_bget?ko:K01602	Glyoxylate and dicarboxylate metabolism;Carbon fixation in photosynthetic organisms;Carbon metabolism	ko00630,ko00710,ko01200	-	gnl|BL_ORD_ID|159422	sp|P10796|RBS1B_ARATH Ribulose bisphosphate carboxylase small chain 1B, chloroplastic OS=Arabidopsis thaliana GN=RBCS-1B PE=1 SV=1
106387564	BnaA08T0267900ZS.1	2146.44	2.81	23.81	2.94621	3.65e-05	0.00327676	PREDICTED: ADP,ATP carrier protein 2, chloroplastic-like [Brassica rapa]	GO:0016020;GO:0005471;GO:0005524;GO:0016021;GO:0006810	membrane;ATP:ADP antiporter activity;ATP binding;integral component of membrane;transport	K03301	TC.AAA	http://www.genome.jp/dbget-bin/www_bget?ko:K03301	-	-	-	gnl|BL_ORD_ID|218825	sp|P92935|TLC2_ARATH ADP,ATP carrier protein 2, chloroplastic OS=Arabidopsis thaliana GN=AATP2 PE=1 SV=2
106444988	BnaA04T0008800ZS	2299	0.09	1.43	3.83323	3.69e-05	0.00331034	PREDICTED: auxin response factor 18-like [Brassica napus]	GO:0009734;GO:0003677;GO:0006355;GO:0005634;GO:0006351;GO:0009725	auxin-activated signaling pathway;DNA binding;regulation of transcription, DNA-templated;nucleus;transcription, DNA-templated;response to hormone	-	-	-	-	-	-	gnl|BL_ORD_ID|284753	sp|Q9C5W9|ARFR_ARATH Auxin response factor 18 OS=Arabidopsis thaliana GN=ARF18 PE=2 SV=1
106367226	BnaA02T0052200ZS	1432	0.11	2.14	4.02355	3.7e-05	0.00331315	PREDICTED: 3-isopropylmalate dehydrogenase 3, chloroplastic-like [Brassica napus]	GO:0005737;GO:0009082;GO:0009098;GO:0016616;GO:0009536;GO:0000287;GO:0008652;GO:0055114;GO:0005829;GO:0009651;GO:0009507;GO:0016491;GO:0019761;GO:0051287;GO:0046872;GO:0003862;GO:0009570	cytoplasm;branched-chain amino acid biosynthetic process;leucine biosynthetic process;oxidoreductase activity, acting on the CH-OH group of donors, NAD or NADP as acceptor;plastid;magnesium ion binding;cellular amino acid biosynthetic process;oxidation-reduction process;cytosol;response to salt stress;chloroplast;oxidoreductase activity;glucosinolate biosynthetic process;NAD binding;metal ion bin…	K00052	leuB	http://www.genome.jp/dbget-bin/www_bget?ko:K00052	Valine, leucine and isoleucine biosynthesis;C5-Branched dibasic acid metabolism;2-Oxocarboxylic acid metabolism;Biosynthesis of amino acids	ko00290,ko00660,ko01210,ko01230	KOG0786(E)(3-isopropylmalate dehydrogenase)	gnl|BL_ORD_ID|72903	sp|Q9FMT1|LEU33_ARATH 3-isopropylmalate dehydrogenase 3, chloroplastic OS=Arabidopsis thaliana GN=IMDH3 PE=1 SV=1
106376632	BnaA04T0092100ZS	1162	1.31	12.81	3.11714	3.76e-05	0.00335791	BnaC04g29940D [Brassica napus]	-	-	-	-	-	-	-	-	gnl|BL_ORD_ID|379250	sp|Q6P7K5|EMC10_XENTR ER membrane protein complex subunit 10 OS=Xenopus tropicalis GN=emc10 PE=2 SV=1
106393646	#N/A	403	71.05	9.54	-3.0771	3.83e-05	0.0034216	PREDICTED: UPF0057 membrane protein At4g30650 [Brassica rapa]	GO:0016020;GO:0016021;GO:0050832	membrane;integral component of membrane;defense response to fungus	-	-	-	-	-	KOG1773(R)(Stress responsive protein)	gnl|BL_ORD_ID|154734	sp|Q9M095|RC23_ARATH UPF0057 membrane protein At4g30650 OS=Arabidopsis thaliana GN=At4g30650 PE=3 SV=1
106450902	BnaA05T0051900ZS	2250	0.09	1.45	3.81125	4.16e-05	0.00370236	PREDICTED: probable LRR receptor-like serine/threonine-protein kinase At1g34110 [Brassica rapa]	GO:0016020;GO:0004672;GO:0006468;GO:0005524;GO:0016021	membrane;protein kinase activity;protein phosphorylation;ATP binding;integral component of membrane	-	-	-	-	-	-	gnl|BL_ORD_ID|379275	sp|Q9LYN8|EMS1_ARATH Leucine-rich repeat receptor protein kinase EMS1 OS=Arabidopsis thaliana GN=EMS1 PE=1 SV=1
106347798	#N/A	1730	2.22	0.19	-3.72809	4.31e-05	0.00383144	PREDICTED: cleavage stimulating factor 64-like [Brassica napus]	GO:0031124;GO:0000166;GO:0003676	mRNA 3'-end processing;nucleotide binding;nucleic acid binding	K14407	CSTF2,RNA15	http://www.genome.jp/dbget-bin/www_bget?ko:K14407	mRNA surveillance pathway	ko03015	KOG0108(A)(mRNA cleavage and polyadenylation factor I complex, subunit RNA15)	gnl|BL_ORD_ID|346619	sp|Q9M9G6|CTF64_ARATH Cleavage stimulating factor 64 OS=Arabidopsis thaliana GN=CSTF64 PE=1 SV=1
106452360	BnaA05T0422600ZS	787	5.97	0.49	-3.72809	4.31e-05	0.00383144	PREDICTED: auxin-responsive protein SAUR72 [Brassica rapa]	GO:0009733	response to auxin	K14488	SAUR	http://www.genome.jp/dbget-bin/www_bget?ko:K14488	Plant hormone signal transduction	ko04075	-	gnl|BL_ORD_ID|489873	sp|Q9LTV3|SAU72_ARATH Auxin-responsive protein SAUR72 OS=Arabidopsis thaliana GN=SAUR72 PE=2 SV=1
106447488	BnaA05T0098800ZS	1026	1.33	13.01	3.13685	4.36e-05	0.0038655	uncharacterized LOC106447488 [Brassica napus]	GO:0003690;GO:0006355;GO:0005739	double-stranded DNA binding;regulation of transcription, DNA-templated;mitochondrion	K15032	MTERFD	http://www.genome.jp/dbget-bin/www_bget?ko:K15032	-	-	-	gnl|BL_ORD_ID|103174	sp|Q84X53|MTEF1_ARATH Transcription termination factor MTEF1, chloroplastic OS=Arabidopsis thaliana GN=MTERF1 PE=2 SV=2
106369189	BnaA01T0203600ZS	737	0.69	9.33	3.50896	4.49e-05	0.0038655	PREDICTED: early light-induced protein 2, chloroplastic [Brassica napus]	GO:0016020;GO:0016021	membrane;integral component of membrane	-	-	-	-	-	-	gnl|BL_ORD_ID|379447	sp|Q94K66|ELIP2_ARATH Early light-induced protein 2, chloroplastic OS=Arabidopsis thaliana GN=ELIP2 PE=1 SV=1
106364604	BnaA02T0060800ZS	1288	0.22	3.07	3.64485	4.5e-05	0.0038655	PREDICTED: GDSL esterase/lipase 7-like [Brassica napus]	GO:0052689;GO:0016787;GO:0006629;GO:0016042;GO:0005576;GO:0016298;GO:0016788	carboxylic ester hydrolase activity;hydrolase activity;lipid metabolic process;lipid catabolic process;extracellular region;lipase activity;hydrolase activity, acting on ester bonds	-	-	-	-	-	-	gnl|BL_ORD_ID|21273	sp|Q8LFJ9|GLIP7_ARATH GDSL esterase/lipase 7 OS=Arabidopsis thaliana GN=GLIP7 PE=2 SV=1
106389509	#N/A	934.4	1.1	8.65	3.17436	4.52e-05	0.0038655	PREDICTED: auxin transporter-like protein 2 isoform X2 [Brassica napus];BnaCnng74340D [Brassica napus];PREDICTED: auxin transporter-like protein 2 isoform X1 [Brassica napus]	GO:0016020;GO:0016021	membrane;integral component of membrane	K13946	AUX1,LAX	http://www.genome.jp/dbget-bin/www_bget?ko:K13946	Plant hormone signal transduction	ko04075	-	gnl|BL_ORD_ID|78693	sp|Q9S836|LAX2_ARATH Auxin transporter-like protein 2 OS=Arabidopsis thaliana GN=LAX2 PE=2 SV=1
106447805	BnaA01T0220100ZS	1138	0.84	8.8	3.17436	4.52e-05	0.0038655	PREDICTED: peroxidase 34 [Brassica napus]	GO:0052033;GO:0020037;GO:0072593;GO:0006979;GO:0042744;GO:0048046;GO:0009416;GO:0042742;GO:0055114;GO:0005829;GO:0009735;GO:0005576;GO:0016491;GO:0050832;GO:0009826;GO:0005773;GO:0005774;GO:0009505;GO:0046872;GO:0005618;GO:0005794;GO:0006952;GO:0004601	pathogen-associated molecular pattern dependent induction by symbiont of host innate immune response;heme binding;reactive oxygen species metabolic process;response to oxidative stress;hydrogen peroxide catabolic process;apoplast;response to light stimulus;defense response to bacterium;oxidation-reduction process;cytosol;response to cytokinin;extracellular region;oxidoreductase activity;defense r…	K00430	E1.11.1.7	http://www.genome.jp/dbget-bin/www_bget?ko:K00430	Phenylpropanoid biosynthesis	ko00940	-	gnl|BL_ORD_ID|123129	sp|Q9SMU8|PER34_ARATH Peroxidase 34 OS=Arabidopsis thaliana GN=PER34 PE=1 SV=1
106347525	BnaC08T0534200ZS	481	4.86	0	-7.79565	4.53e-05	0.0038655	hypothetical protein POPTR_0168s00200g [Populus trichocarpa]	GO:0006334;GO:0005694;GO:0003677;GO:0046982;GO:0000786;GO:0005634	nucleosome assembly;chromosome;DNA binding;protein heterodimerization activity;nucleosome;nucleus	K11254	H4	http://www.genome.jp/dbget-bin/www_bget?ko:K11254	-	-	KOG3467(B)(Histone H4)	gnl|BL_ORD_ID|38046	sp|Q6LAF3|H4_FLATR Histone H4 OS=Flaveria trinervia GN=hh4 PE=3 SV=3
106363039	BnaA01T0402100ZS	1449	0.98	0	-7.79565	4.53e-05	0.0038655	PREDICTED: uncharacterized protein LOC106363039 [Brassica napus]	-	-	-	-	-	-	-	-	-	-
106379815	BnaA01T0322000ZS	1059	1.45	0	-7.79565	4.53e-05	0.0038655	PREDICTED: adenylate isopentenyltransferase 8, chloroplastic-like [Brassica napus]	GO:0008033	tRNA processing	K10760	IPT	http://www.genome.jp/dbget-bin/www_bget?ko:K10760	Zeatin biosynthesis	ko00908	KOG1384(J)(tRNA delta(2)-isopentenylpyrophosphate transferase)	gnl|BL_ORD_ID|62872	sp|Q9LJL4|IPT8_ARATH Adenylate isopentenyltransferase 8, chloroplastic OS=Arabidopsis thaliana GN=IPT8 PE=2 SV=1
106389558	#N/A	469	5	0	-7.79565	4.53e-05	0.0038655	-	-	-	-	-	-	-	-	-	-	-
106418131	BnaA06T0409100ZS	1816	0.75	0	-7.79565	4.53e-05	0.0038655	PREDICTED: uncharacterized protein LOC103827570 [Brassica rapa]	GO:0016020;GO:0016021	membrane;integral component of membrane	-	-	-	-	-	-	-	-
106443811	BnaC03T0314000ZS	2214	0.6	0	-7.79565	4.53e-05	0.0038655	PREDICTED: cysteine-rich receptor-like protein kinase 37 [Brassica napus]	GO:0016020;GO:0016310;GO:0004672;GO:0009506;GO:0016301;GO:0006468;GO:0016740;GO:0005524;GO:0042742;GO:0000166;GO:0016021;GO:0005886;GO:0004674	membrane;phosphorylation;protein kinase activity;plasmodesma;kinase activity;protein phosphorylation;transferase activity;ATP binding;defense response to bacterium;nucleotide binding;integral component of membrane;plasma membrane;protein serine/threonine kinase activity	-	-	-	-	-	-	gnl|BL_ORD_ID|344381	sp|Q9XEC7|CRK37_ARATH Cysteine-rich receptor-like protein kinase 37 OS=Arabidopsis thaliana GN=CRK37 PE=3 SV=1
106443833	BnaC03T0514700ZS	1701.08	0.8	0	-7.79565	4.53e-05	0.0038655	PREDICTED: uncharacterized protein LOC106443833 [Brassica napus]	GO:0016020;GO:0016787;GO:0008152;GO:0004553;GO:0016021;GO:0005975;GO:0016798;GO:0005794	membrane;hydrolase activity;metabolic process;hydrolase activity, hydrolyzing O-glycosyl compounds;integral component of membrane;carbohydrate metabolic process;hydrolase activity, acting on glycosyl bonds;Golgi apparatus	-	-	-	-	-	-	-	-
106352346	BnaA06T0375100ZS	841	0	2.15	7.78099	4.53e-05	0.0038655	PREDICTED: transcription factor PRE5-like [Brassica rapa]	GO:0040008;GO:0046983;GO:0005515;GO:0006355;GO:0009740;GO:0005634;GO:0006351	regulation of growth;protein dimerization activity;protein binding;regulation of transcription, DNA-templated;gibberellic acid mediated signaling pathway;nucleus;transcription, DNA-templated	-	-	-	-	-	-	gnl|BL_ORD_ID|136274	sp|Q9LJX1|PRE5_ARATH Transcription factor PRE5 OS=Arabidopsis thaliana GN=PRE5 PE=1 SV=1
106362790	#N/A	6702	0	0.2	7.78099	4.53e-05	0.0038655	PREDICTED: probable transcription-associated protein 1 [Brassica napus]	-	-	K08874	TRRAP	http://www.genome.jp/dbget-bin/www_bget?ko:K08874	-	-	KOG0889(TBLD)(Histone acetyltransferase SAGA, TRRAP/TRA1 component, PI-3 kinase superfamily)	gnl|BL_ORD_ID|226394	sp|Q9Y4A5|TRRAP_HUMAN Transformation/transcription domain-associated protein OS=Homo sapiens GN=TRRAP PE=1 SV=3
106370359	#N/A	597	0	3.65	7.78099	4.53e-05	0.0038655	PREDICTED: uncharacterized protein LOC103845213 [Brassica rapa]	GO:0080167;GO:0003674;GO:0005739	response to karrikin;molecular_function;mitochondrion	-	-	-	-	-	-	-	-
106417863	BnaC09T0239400ZS	1847	0	0.81	7.78099	4.53e-05	0.0038655	PREDICTED: two-pore potassium channel 2-like [Brassica napus]	GO:0016020;GO:0005267;GO:0016021;GO:0006810;GO:0006811;GO:0071805	membrane;potassium channel activity;integral component of membrane;transport;ion transport;potassium ion transmembrane transport	K05389	KCNKF	http://www.genome.jp/dbget-bin/www_bget?ko:K05389	-	-	KOG1418(P)(Tandem pore domain K+ channel)	gnl|BL_ORD_ID|69674	sp|Q9FL25|KCO2_ARATH Two-pore potassium channel 2 OS=Arabidopsis thaliana GN=TPK2 PE=2 SV=1
106421245	#N/A	1487	0	1.05	7.78099	4.53e-05	0.0038655	-	-	-	-	-	-	-	-	-	-	-
106423696	#N/A	581	0	3.8	7.78099	4.53e-05	0.0038655	PREDICTED: non-specific lipid-transfer protein 8 [Brassica napus]	GO:0008233;GO:0008289;GO:0006508;GO:0006869;GO:0005576;GO:0006810	peptidase activity;lipid binding;proteolysis;lipid transport;extracellular region;transport	-	-	-	-	-	-	gnl|BL_ORD_ID|109865	sp|Q9ZPW9|NLTP8_ARATH Non-specific lipid-transfer protein 8 OS=Arabidopsis thaliana GN=LTP8 PE=3 SV=1
106430487	BnaC06T0407300ZS	872	0	2.07	7.78099	4.53e-05	0.0038655	BnaC03g60660D [Brassica napus]	GO:0003676	nucleic acid binding	-	-	-	-	-	-	gnl|BL_ORD_ID|116181	sp|F4JJ23|NEN4_ARATH Protein NEN4 OS=Arabidopsis thaliana GN=NEN4 PE=2 SV=1
106364585	BnaC02T0455000ZS	1704	0	0.72	7.7306	4.53e-05	0.0038655	PREDICTED: nodulation receptor kinase-like [Brassica oleracea var. oleracea]	GO:0016020;GO:0004672;GO:0006468;GO:0005524;GO:0016021;GO:0004674	membrane;protein kinase activity;protein phosphorylation;ATP binding;integral component of membrane;protein serine/threonine kinase activity	-	-	-	-	-	-	gnl|BL_ORD_ID|114209	sp|Q8L4H4|NORK_MEDTR Nodulation receptor kinase OS=Medicago truncatula GN=NORK PE=1 SV=2
106382013	BnaC09T0157500ZS	2905.33	0	0.47	7.7306	4.53e-05	0.0038655	PREDICTED: putative cell division cycle ATPase isoform X1 [Brassica napus];PREDICTED: putative cell division cycle ATPase isoform X2 [Brassica napus]	GO:0005524;GO:0000166	ATP binding;nucleotide binding	-	-	-	-	-	KOG0737(O)(AAA+-type ATPase);KOG0740(O)(AAA+-type ATPase)	gnl|BL_ORD_ID|207491	sp|Q6NW58|SPAST_DANRE Spastin OS=Danio rerio GN=spast PE=2 SV=2
106387137	BnaC03T0120700ZS	1761	0	0.82	7.7306	4.53e-05	0.0038655	PREDICTED: cytochrome P450 86A1 [Brassica oleracea var. oleracea]	GO:0016020;GO:0020037;GO:0004497;GO:0005506;GO:0055114;GO:0016705;GO:0016021;GO:0016491;GO:0046872	membrane;heme binding;monooxygenase activity;iron ion binding;oxidation-reduction process;oxidoreductase activity, acting on paired donors, with incorporation or reduction of molecular oxygen;integral component of membrane;oxidoreductase activity;metal ion binding	K15401	CYP86A1	http://www.genome.jp/dbget-bin/www_bget?ko:K15401	Cutin, suberine and wax biosynthesis	ko00073	-	gnl|BL_ORD_ID|312026	sp|P48422|C86A1_ARATH Cytochrome P450 86A1 OS=Arabidopsis thaliana GN=CYP86A1 PE=1 SV=2
106394535	BnaC07T0062500ZS	3385	0	0.4	7.7306	4.53e-05	0.0038655	PREDICTED: receptor-like protein 12 [Brassica napus]	-	-	-	-	-	-	-	-	gnl|BL_ORD_ID|178777	sp|Q9C9H7|RLP12_ARATH Receptor-like protein 12 OS=Arabidopsis thaliana GN=RLP12 PE=2 SV=2
106400652	BnaC05T0509700ZS	801	0	2.26	7.7306	4.53e-05	0.0038655	PREDICTED: ubiquitin-conjugating enzyme E2 11-like [Brassica napus]	GO:0005737;GO:0005515;GO:0016740;GO:0005524;GO:0016567;GO:0006511;GO:0000166;GO:0004842	cytoplasm;protein binding;transferase activity;ATP binding;protein ubiquitination;ubiquitin-dependent protein catabolic process;nucleotide binding;ubiquitin-protein transferase activity	K06689	UBE2D,UBC4,UBC5	http://www.genome.jp/dbget-bin/www_bget?ko:K06689	MAPK signaling pathway - fly;Protein processing in endoplasmic reticulum;Ubiquitin mediated proteolysis;Toll and Imd signaling pathway	ko04013,ko04141,ko04120,ko04624	KOG0417(O)(Ubiquitin-protein ligase)	gnl|BL_ORD_ID|236914	sp|P35134|UBC11_ARATH Ubiquitin-conjugating enzyme E2 11 OS=Arabidopsis thaliana GN=UBC11 PE=1 SV=2
106426783	BnaC01T0017200ZS	2003	0	0.7	7.7306	4.53e-05	0.0038655	PREDICTED: cytochrome P450 81F1-like [Brassica napus]	GO:0020037;GO:0004497;GO:0005506;GO:0055114;GO:0016705;GO:0016491;GO:0046872	heme binding;monooxygenase activity;iron ion binding;oxidation-reduction process;oxidoreductase activity, acting on paired donors, with incorporation or reduction of molecular oxygen;oxidoreductase activity;metal ion binding	K00517	E1.14.-.-	http://www.genome.jp/dbget-bin/www_bget?ko:K00517	Stilbenoid, diarylheptanoid and gingerol biosynthesis;Limonene and pinene degradation;Aminobenzoate degradation;Bisphenol degradation;Polycyclic aromatic hydrocarbon degradation	ko00945,ko00903,ko00627,ko00363,ko00624	-	gnl|BL_ORD_ID|312023	sp|O65790|C81F1_ARATH Cytochrome P450 81F1 OS=Arabidopsis thaliana GN=CYP81F1 PE=2 SV=2
106434841	#N/A	906	0	1.85	7.7306	4.53e-05	0.0038655	PREDICTED: protein PALE CRESS, chloroplastic-like [Brassica napus]	-	-	-	-	-	-	-	-	gnl|BL_ORD_ID|434583	sp|Q39089|PAC_ARATH Protein PALE CRESS, chloroplastic OS=Arabidopsis thaliana GN=PAC PE=2 SV=1
106356418	BnaC05T0181000ZS	1290	0.53	5.76	3.30693	4.63e-05	0.003945	PREDICTED: caffeic acid 3-O-methyltransferase-like [Brassica napus]	GO:0008168;GO:0046983;GO:0008171;GO:0032259;GO:0016740	methyltransferase activity;protein dimerization activity;O-methyltransferase activity;methylation;transferase activity	K13066	E2.1.1.68,COMT	http://www.genome.jp/dbget-bin/www_bget?ko:K13066	Phenylpropanoid biosynthesis	ko00940	-	gnl|BL_ORD_ID|58119	sp|Q9LPU5|IGMT1_ARATH Indole glucosinolate O-methyltransferase 1 OS=Arabidopsis thaliana GN=IGMT1 PE=1 SV=1
106438735	BnaA03T0265500ZS	2461	0.08	1.27	3.76625	4.68e-05	0.00398309	PREDICTED: protein ACCELERATED CELL DEATH 6 isoform X1 [Brassica rapa]	GO:0016020;GO:0071446;GO:0031347;GO:0016021;GO:2000031	membrane;cellular response to salicylic acid stimulus;regulation of defense response;integral component of membrane;regulation of salicylic acid mediated signaling pathway	-	-	-	-	-	-	gnl|BL_ORD_ID|266141	sp|Q8LPS2|ACD6_ARATH Protein ACCELERATED CELL DEATH 6 OS=Arabidopsis thaliana GN=ACD6 PE=1 SV=1
106379011	BnaC02T0529200ZS.1	2501	0.69	0.01	-5.08526	4.69e-05	0.0039838	PREDICTED: auxin response factor 2-like [Brassica napus]	GO:0009734;GO:0003677;GO:0006355;GO:0005634;GO:0006351;GO:0009725	auxin-activated signaling pathway;DNA binding;regulation of transcription, DNA-templated;nucleus;transcription, DNA-templated;response to hormone	-	-	-	-	-	-	gnl|BL_ORD_ID|289142	sp|Q94JM3|ARFB_ARATH Auxin response factor 2 OS=Arabidopsis thaliana GN=ARF2 PE=1 SV=2
106352599	BnaC04T0483000ZS	2850	0.04	1.01	4.30398	4.92e-05	0.00416441	PREDICTED: uncharacterized membrane protein At1g06890 [Brassica rapa];PREDICTED: uncharacterized protein LOC106336979 [Brassica oleracea var. oleracea]	GO:0016020;GO:0016021	membrane;integral component of membrane	K15285	SLC35E3	http://www.genome.jp/dbget-bin/www_bget?ko:K15285	-	-	KOG1441(GE)(Glucose-6-phosphate/phosphate and phosphoenolpyruvate/phosphate antiporter)	gnl|BL_ORD_ID|234284	sp|F4IHS9|UXT1_ARATH UDP-xylose transporter 1 OS=Arabidopsis thaliana GN=UXT1 PE=1 SV=1
106440671	BnaC02T0020100ZS	1148	0.1	2.31	4.30398	4.92e-05	0.00416441	PREDICTED: peroxidase P7-like [Brassica napus]	GO:0020037;GO:0006979;GO:0042744;GO:0055114;GO:0005576;GO:0016491;GO:0046872;GO:0004601	heme binding;response to oxidative stress;hydrogen peroxide catabolic process;oxidation-reduction process;extracellular region;oxidoreductase activity;metal ion binding;peroxidase activity	K00430	E1.11.1.7	http://www.genome.jp/dbget-bin/www_bget?ko:K00430	Phenylpropanoid biosynthesis	ko00940	-	gnl|BL_ORD_ID|123132	sp|Q9FLC0|PER52_ARATH Peroxidase 52 OS=Arabidopsis thaliana GN=PER52 PE=2 SV=1
106432681	BnaC03T0072400ZS	835	7.17	59.74	2.9082	4.93e-05	0.00416441	PREDICTED: lamin-like protein [Brassica napus]	GO:0016020;GO:0009055;GO:0016021	membrane;electron carrier activity;integral component of membrane	-	-	-	-	-	-	gnl|BL_ORD_ID|55991	sp|Q39131|LAML_ARATH Lamin-like protein OS=Arabidopsis thaliana GN=At5g15350 PE=1 SV=1
106410459	BnaA09T0409800ZS	5376	0.69	0.07	-3.41757	4.96e-05	0.00418228	PREDICTED: ABC transporter C family member 1-like [Brassica oleracea var. oleracea]	GO:0016020;GO:0016887;GO:0005524;GO:0000166;GO:0016021;GO:0006810;GO:0055085;GO:0042626	membrane;ATPase activity;ATP binding;nucleotide binding;integral component of membrane;transport;transmembrane transport;ATPase activity, coupled to transmembrane movement of substances	-	-	-	-	-	KOG0054(Q)(Multidrug resistance-associated protein/mitoxantrone resistance protein, ABC superfamily)	gnl|BL_ORD_ID|265941	sp|Q9C8G9|AB1C_ARATH ABC transporter C family member 1 OS=Arabidopsis thaliana GN=ABCC1 PE=1 SV=1
106450560	BnaA04T0133400ZS	708	0.77	9.66	3.48098	5.24e-05	0.0044136	PREDICTED: protein CHLORORESPIRATORY REDUCTION 7, chloroplastic [Brassica rapa]	-	-	-	-	-	-	-	-	gnl|BL_ORD_ID|319627	sp|Q9FL87|CRR7_ARATH Protein CHLORORESPIRATORY REDUCTION 7, chloroplastic OS=Arabidopsis thaliana GN=CRR7 PE=2 SV=1
106353868	BnaC06T0315300ZS	2850	0.07	1.06	3.74322	5.29e-05	0.00444861	PREDICTED: lipoxygenase 2, chloroplastic-like [Brassica napus]	GO:0031408;GO:0016702;GO:0051213;GO:0055114;GO:0006633;GO:0016491;GO:0046872	oxylipin biosynthetic process;oxidoreductase activity, acting on single donors with incorporation of molecular oxygen, incorporation of two atoms of oxygen;dioxygenase activity;oxidation-reduction process;fatty acid biosynthetic process;oxidoreductase activity;metal ion binding	K00454	LOX2S	http://www.genome.jp/dbget-bin/www_bget?ko:K00454	Linoleic acid metabolism;alpha-Linolenic acid metabolism	ko00591,ko00592	-	gnl|BL_ORD_ID|402965	sp|P38418|LOX2_ARATH Lipoxygenase 2, chloroplastic OS=Arabidopsis thaliana GN=LOX2 PE=1 SV=1
106376833	BnaC06T0389200ZS	862	20.89	2.94	-2.97053	5.31e-05	0.00445035	PREDICTED: kunitz-type trypsin inhibitor-like 1 protein [Brassica napus]	GO:0004866	endopeptidase inhibitor activity	-	-	-	-	-	-	gnl|BL_ORD_ID|251068	sp|Q9C7S6|WSCP_ARATH Cysteine protease inhibitor WSCP OS=Arabidopsis thaliana GN=WSCP PE=1 SV=1
106376834	BnaC06T0389200ZS	862	20.89	2.94	-2.97053	5.31e-05	0.00445035	PREDICTED: kunitz-type trypsin inhibitor-like 1 protein [Brassica napus]	GO:0004866	endopeptidase inhibitor activity	-	-	-	-	-	-	gnl|BL_ORD_ID|251068	sp|Q9C7S6|WSCP_ARATH Cysteine protease inhibitor WSCP OS=Arabidopsis thaliana GN=WSCP PE=1 SV=1
106446348	BnaA04T0131600ZS	2136	3.16	0.38	-3.1951	5.33e-05	0.00446573	PREDICTED: L-type lectin-domain containing receptor kinase IV.4-like [Brassica napus]	GO:0016020;GO:0004672;GO:0006468;GO:0005524;GO:0000166;GO:0016021;GO:0030246;GO:0004674	membrane;protein kinase activity;protein phosphorylation;ATP binding;nucleotide binding;integral component of membrane;carbohydrate binding;protein serine/threonine kinase activity	-	-	-	-	-	-	gnl|BL_ORD_ID|406453	sp|O81291|LRK44_ARATH L-type lectin-domain containing receptor kinase IV.4 OS=Arabidopsis thaliana GN=LECRK44 PE=3 SV=1
106451666	BnaC07T0045400ZS	777	1.18	12.14	3.19944	5.63e-05	0.00470769	PREDICTED: uncharacterized protein LOC106451666 [Brassica napus]	GO:0016020;GO:0016021	membrane;integral component of membrane	-	-	-	-	-	-	-	-
106433722	Bnascaffold0264T0000100ZS	1734.08	1.02	0.04	-5.04234	5.69e-05	0.00473735	PREDICTED: uncharacterized protein LOC106367708 [Brassica napus];PREDICTED: uncharacterized protein LOC106433695 [Brassica napus];PREDICTED: uncharacterized protein LOC106433722 isoform X2 [Brassica napus]	-	-	-	-	-	-	-	-	-	-
106432137	BnaC03T0721200ZS	608	0.25	5.46	4.24143	5.78e-05	0.00473735	BnaC03g64060D [Brassica napus]	-	-	-	-	-	-	-	-	gnl|BL_ORD_ID|77294	sp|O65426|LOL2_ARATH Protein LOL2 OS=Arabidopsis thaliana GN=LOL2 PE=1 SV=1
106385760	BnaC06T0273200ZS	2042	0.64	0	-7.73933	5.79e-05	0.00473735	PREDICTED: uncharacterized protein LOC106385760 [Brassica napus];BnaCnng60070D [Brassica napus]	-	-	-	-	-	-	-	-	-	-
106392001	BnaC04T0372000ZS	1720	0.77	0	-7.73933	5.79e-05	0.00473735	PREDICTED: aspartic proteinase-like protein 2 [Brassica napus]	GO:0016020;GO:0006508;GO:0016021;GO:0004190	membrane;proteolysis;integral component of membrane;aspartic-type endopeptidase activity	-	-	-	-	-	-	gnl|BL_ORD_ID|291322	sp|Q9S9K4|ASPL2_ARATH Aspartic proteinase-like protein 2 OS=Arabidopsis thaliana GN=At1g65240 PE=1 SV=2
106400488	BnaC05T0252500ZS	2115	0.61	0	-7.73933	5.79e-05	0.00473735	BnaA09g26870D [Brassica napus]	-	-	-	-	-	-	-	-	gnl|BL_ORD_ID|372637	sp|O65399|E131_ARATH Glucan endo-1,3-beta-glucosidase 1 OS=Arabidopsis thaliana GN=At1g11820 PE=1 SV=3
106416379	BnaC09T0404500ZS	1462	0.94	0	-7.73933	5.79e-05	0.00473735	PREDICTED: probable inactive purple acid phosphatase 28 isoform X1 [Brassica napus];PREDICTED: probable inactive purple acid phosphatase 28 isoform X2 [Brassica napus]	GO:0016020;GO:0016787;GO:0016021	membrane;hydrolase activity;integral component of membrane	-	-	-	-	-	KOG1432(R)(Predicted DNA repair exonuclease SIA1)	gnl|BL_ORD_ID|134422	sp|Q9LU72|PPA28_ARATH Probable inactive purple acid phosphatase 28 OS=Arabidopsis thaliana GN=PAP28 PE=2 SV=1
XLOC_071265	#N/A	569	3.42	0	-7.73933	5.79e-05	0.00473735	BnaC05g09620D [Brassica napus]	-	-	-	-	-	-	-	-	-	-
106345263	BnaA03T0555500ZS	1233	0	1.2	7.67838	5.79e-05	0.00473735	PREDICTED: peroxidase 49 [Brassica napus]	GO:0020037;GO:0006979;GO:0042744;GO:0055114;GO:0005576;GO:0016491;GO:0046872;GO:0004601	heme binding;response to oxidative stress;hydrogen peroxide catabolic process;oxidation-reduction process;extracellular region;oxidoreductase activity;metal ion binding;peroxidase activity	K00430	E1.11.1.7	http://www.genome.jp/dbget-bin/www_bget?ko:K00430	Phenylpropanoid biosynthesis	ko00940	-	gnl|BL_ORD_ID|123131	sp|O23237|PER49_ARATH Peroxidase 49 OS=Arabidopsis thaliana GN=PER49 PE=2 SV=2
106347351	BnaA06T0149300ZS	1317	0	1.14	7.67838	5.79e-05	0.00473735	PREDICTED: chaperone protein dnaJ 10-like [Brassica napus]	-	-	-	-	-	-	-	KOG0691(O)(Molecular chaperone (DnaJ superfamily))	gnl|BL_ORD_ID|365587	sp|Q8GYX8|DNJ10_ARATH Chaperone protein dnaJ 10 OS=Arabidopsis thaliana GN=ATJ10 PE=2 SV=2
106374317	BnaC01T0116900ZS	1515	0	0.94	7.67838	5.79e-05	0.00473735	PREDICTED: phospholipase A1-IIgamma-like [Brassica napus]	GO:0016787;GO:0006629	hydrolase activity;lipid metabolic process	-	-	-	-	-	-	gnl|BL_ORD_ID|370773	sp|O49523|DSEL_ARATH Phospholipase A1-IIgamma OS=Arabidopsis thaliana GN=DSEL PE=1 SV=1
106385813	BnaA08T0263100ZS	932	0	1.76	7.67838	5.79e-05	0.00473735	PREDICTED: CASP-like protein 2A1 [Brassica napus]	GO:0016020;GO:0016021;GO:0005886	membrane;integral component of membrane;plasma membrane	-	-	-	-	-	-	gnl|BL_ORD_ID|337233	sp|Q8VZQ3|CSPL3_ARATH CASP-like protein 2A1 OS=Arabidopsis thaliana GN=At1g17200 PE=2 SV=2
106430517	#N/A	1061	0	1.47	7.67838	5.79e-05	0.00473735	-	-	-	-	-	-	-	-	-	-	-
106437706	BnaC03T0180300ZS	720	0	2.51	7.67838	5.79e-05	0.00473735	BnaA03g14810D [Brassica napus]	GO:0004869;GO:0010466;GO:0030414	cysteine-type endopeptidase inhibitor activity;negative regulation of peptidase activity;peptidase inhibitor activity	-	-	-	-	-	-	gnl|BL_ORD_ID|353002	sp|Q8L5T9|CYT2_ARATH Cysteine proteinase inhibitor 2 OS=Arabidopsis thaliana GN=CYS2 PE=2 SV=2
106441129	BnaA03T0543500ZS	1670	0	0.84	7.67838	5.79e-05	0.00473735	PREDICTED: 3-ketoacyl-CoA synthase 16-like [Brassica napus]	GO:0016020;GO:0008152;GO:0016746;GO:0003824;GO:0016740;GO:0016021;GO:0006633;GO:0016747	membrane;metabolic process;transferase activity, transferring acyl groups;catalytic activity;transferase activity;integral component of membrane;fatty acid biosynthetic process;transferase activity, transferring acyl groups other than amino-acyl groups	K15397	KCS	http://www.genome.jp/dbget-bin/www_bget?ko:K15397	Fatty acid elongation	ko00062	-	gnl|BL_ORD_ID|69683	sp|Q9SYZ0|KCS16_ARATH 3-ketoacyl-CoA synthase 16 OS=Arabidopsis thaliana GN=KCS16 PE=2 SV=1
106451216	#N/A	2368.5	0	0.55	7.67838	5.79e-05	0.00473735	PREDICTED: uncharacterized protein LOC106451216 [Brassica napus];PREDICTED: uncharacterized protein LOC106453523 [Brassica napus]	GO:0008270	zinc ion binding	-	-	-	-	-	-	-	-
106428134	BnaA03T0208000ZS	712	0.98	10.88	3.33609	5.8e-05	0.00473881	PREDICTED: transcription factor PAR1-like [Brassica rapa]	-	-	-	-	-	-	-	-	gnl|BL_ORD_ID|434095	sp|Q9SJH0|PAR1_ARATH Transcription factor PAR1 OS=Arabidopsis thaliana GN=PAR1 PE=1 SV=1
106387428	BnaC03T0135700ZS	862	2.7	23.14	2.94521	6.18e-05	0.00503738	PREDICTED: putative 4-hydroxy-4-methyl-2-oxoglutarate aldolase 3 [Brassica oleracea var. oleracea]	GO:0008168;GO:0005737;GO:0047443;GO:0008948;GO:0032259;GO:0008428;GO:0016740;GO:0016829;GO:0051252;GO:0046872	methyltransferase activity;cytoplasm;4-hydroxy-4-methyl-2-oxoglutarate aldolase activity;oxaloacetate decarboxylase activity;methylation;ribonuclease inhibitor activity;transferase activity;lyase activity;regulation of RNA metabolic process;metal ion binding	-	-	-	-	-	-	gnl|BL_ORD_ID|179584	sp|Q9FH13|RRAA3_ARATH Putative 4-hydroxy-4-methyl-2-oxoglutarate aldolase 3 OS=Arabidopsis thaliana GN=At5g56260 PE=1 SV=1
106434110	BnaA05T0136800ZS	1904.33	0.27	3.81	3.3235	6.21e-05	0.00505966	PREDICTED: uncharacterized protein LOC106434110 [Brassica napus]	-	-	K07466	RFA1,RPA1,rpa	http://www.genome.jp/dbget-bin/www_bget?ko:K07466	DNA replication;Fanconi anemia pathway;Homologous recombination;Mismatch repair;Nucleotide excision repair	ko03030,ko03460,ko03440,ko03430,ko03420	-	-	-
106447383	BnaA04T0239600ZS	1131	0.2	3.01	3.69601	6.77e-05	0.00550259	PREDICTED: protein ALUMINUM SENSITIVE 3 [Brassica napus]	GO:0016020;GO:0016021	membrane;integral component of membrane	K02069	ABC.X2.P	http://www.genome.jp/dbget-bin/www_bget?ko:K02069	-	-	-	gnl|BL_ORD_ID|273387	sp|Q9ZUT3|ALS3_ARATH Protein ALUMINUM SENSITIVE 3 OS=Arabidopsis thaliana GN=ALS3 PE=1 SV=1
XLOC_089021	#N/A	1734	1.22	0.06	-4.40592	6.8e-05	0.00552448	BnaC03g63400D [Brassica napus]	-	-	-	-	-	-	-	-	-	-
106346150	BnaA06T0032900ZS	1334	0.04	1.49	4.84262	6.91e-05	0.00559789	PREDICTED: F-box protein At1g49990-like [Brassica napus]	-	-	-	-	-	-	-	-	gnl|BL_ORD_ID|389419	sp|Q9LPM2|FB51_ARATH F-box protein At1g49990 OS=Arabidopsis thaliana GN=At1g49990 PE=2 SV=1
106387515	BnaA03T0143500ZS	1163	0.05	1.74	4.84262	6.91e-05	0.00559789	PREDICTED: neurofilament medium polypeptide [Brassica oleracea var. oleracea]	GO:0005737;GO:0030001;GO:0005886;GO:0046916;GO:0005634;GO:0046914;GO:0046872	cytoplasm;metal ion transport;plasma membrane;cellular transition metal ion homeostasis;nucleus;transition metal ion binding;metal ion binding	-	-	-	-	-	-	gnl|BL_ORD_ID|400032	sp|Q9C5D3|HIP7_ARATH Heavy metal-associated isoprenylated plant protein 7 OS=Arabidopsis thaliana GN=HIPP07 PE=1 SV=1
106345958	BnaA05T0482900ZS	1402	1.26	10.78	2.95754	6.95e-05	0.00561202	PREDICTED: GDSL esterase/lipase LTL1-like [Brassica rapa]	GO:0016788	hydrolase activity, acting on ester bonds	-	-	-	-	-	-	gnl|BL_ORD_ID|407482	sp|Q9M8Y5|LTL1_ARATH GDSL esterase/lipase LTL1 OS=Arabidopsis thaliana GN=LTL1 PE=2 SV=1
106416188	BnaC08T0494200ZS	1796	4.11	0.51	-3.12226	6.95e-05	0.00561202	PREDICTED: fucosyltransferase 6-like [Brassica napus]	-	-	K13681	FUT	http://www.genome.jp/dbget-bin/www_bget?ko:K13681	-	-	-	gnl|BL_ORD_ID|4008	sp|Q9XI80|FUT6_ARATH Fucosyltransferase 6 OS=Arabidopsis thaliana GN=FUT6 PE=2 SV=1
106391604	BnaC04T0575400ZS	1178	0.24	3.24	3.56255	6.97e-05	0.0056215	PREDICTED: putative uncharacterized protein DDB_G0277255 [Brassica oleracea var. oleracea]	-	-	-	-	-	-	-	-	-	-
106438309	BnaC03T0265700ZS	1244	3.66	0.4	-3.30532	7.17e-05	0.00577004	PREDICTED: uncharacterized protein LOC106438309 [Brassica napus]	-	-	-	-	-	-	-	-	-	-
106376406	BnaC09T0151700ZS	1366.21	10.06	1.15	-2.95193	7.36e-05	0.00583532	PREDICTED: uncharacterized protein LOC106376406 isoform X2 [Brassica napus];PREDICTED: uncharacterized protein LOC106376406 isoform X1 [Brassica napus]	-	-	-	-	-	-	-	-	gnl|BL_ORD_ID|258732	sp|Q8S8D8|Y2265_ARATH UPF0725 protein At2g20625 OS=Arabidopsis thaliana GN=At2g20625 PE=3 SV=1
106347240	BnaC06T0368300ZS	1912	1.13	9.36	2.92192	7.38e-05	0.00583532	PREDICTED: uncharacterized protein LOC106347240 [Brassica napus]	GO:0016020;GO:0008150;GO:0003674;GO:0005576;GO:0016021;GO:0005634	membrane;biological_process;molecular_function;extracellular region;integral component of membrane;nucleus	-	-	-	-	-	-	-	-
106359936	BnaA08T0011100ZS	1019	1.41	0	-7.68072	7.45e-05	0.00583532	PREDICTED: oligouridylate-binding protein 1A-like, partial [Brassica napus]	GO:0000166;GO:0005886;GO:0003676	nucleotide binding;plasma membrane;nucleic acid binding	K13201	TIA1,TIAL1	http://www.genome.jp/dbget-bin/www_bget?ko:K13201	-	-	KOG0123(AJ)(Polyadenylate-binding protein (RRM superfamily))	gnl|BL_ORD_ID|230223	sp|Q9SYG4|UBP1A_ARATH Oligouridylate-binding protein 1A OS=Arabidopsis thaliana GN=UBP1A PE=1 SV=1
106413788	BnaC08T0396900ZS	731	2.24	0	-7.68072	7.45e-05	0.00583532	PREDICTED: uncharacterized protein LOC106352715 isoform X2 [Brassica napus]	-	-	-	-	-	-	-	-	-	-
106421391	#N/A	1127	1.23	0	-7.68072	7.45e-05	0.00583532	-	-	-	-	-	-	-	-	-	-	-
106355552	#N/A	533	0	3.99	7.6242	7.45e-05	0.00583532	PREDICTED: uncharacterized protein LOC106355552 [Brassica napus]	-	-	-	-	-	-	-	-	gnl|BL_ORD_ID|275983	sp|Q29Q26|AKR2B_ARATH Ankyrin repeat domain-containing protein 2B OS=Arabidopsis thaliana GN=AKR2B PE=1 SV=1
106360444	BnaC03T0427100ZS	1446	0	0.95	7.6242	7.45e-05	0.00583532	PREDICTED: WUSCHEL-related homeobox 1-like isoform X2 [Brassica napus];PREDICTED: WUSCHEL-related homeobox 1-like isoform X3 [Brassica napus];PREDICTED: WUSCHEL-related homeobox 1-like isoform X1 [Brassica napus]	GO:0003677;GO:0005634	DNA binding;nucleus	-	-	-	-	-	-	gnl|BL_ORD_ID|251042	sp|Q6X7K0|WOX1_ARATH WUSCHEL-related homeobox 1 OS=Arabidopsis thaliana GN=WOX1 PE=2 SV=2
106367946	BnaA01T0348100ZS	1220	0	1.19	7.6242	7.45e-05	0.00583532	PREDICTED: NAC transcription factor 56-like, partial [Brassica napus]	GO:0003677;GO:0006355;GO:0005634;GO:0006351	DNA binding;regulation of transcription, DNA-templated;nucleus;transcription, DNA-templated	-	-	-	-	-	-	gnl|BL_ORD_ID|109192	sp|Q9LD44|NAC56_ARATH NAC transcription factor 56 OS=Arabidopsis thaliana GN=NAC056 PE=2 SV=1
106369141	BnaA09T0635300ZS	968	0	1.59	7.6242	7.45e-05	0.00583532	PREDICTED: ribonuclease 1-like [Brassica napus]	GO:0005737;GO:0004521;GO:0033897;GO:0003723;GO:0009651	cytoplasm;endoribonuclease activity;ribonuclease T2 activity;RNA binding;response to salt stress	K01166	E3.1.27.1	http://www.genome.jp/dbget-bin/www_bget?ko:K01166	-	-	-	gnl|BL_ORD_ID|182045	sp|P42815|RNS3_ARATH Ribonuclease 3 OS=Arabidopsis thaliana GN=RNS3 PE=2 SV=1
106382677	#N/A	1441.5	0	0.95	7.6242	7.45e-05	0.00583532	PREDICTED: WUSCHEL-related homeobox 1-like isoform X2 [Brassica napus];PREDICTED: WUSCHEL-related homeobox 1-like isoform X3 [Brassica napus];PREDICTED: WUSCHEL-related homeobox 1-like isoform X1 [Brassica napus]	GO:0003677;GO:0005634	DNA binding;nucleus	-	-	-	-	-	-	gnl|BL_ORD_ID|251042	sp|Q6X7K0|WOX1_ARATH WUSCHEL-related homeobox 1 OS=Arabidopsis thaliana GN=WOX1 PE=2 SV=2
106388750	BnaC03T0334100ZS	1700	0	0.81	7.6242	7.45e-05	0.00583532	PREDICTED: UDP-glycosyltransferase 72B1-like [Brassica napus]	GO:0008152;GO:0016740;GO:0016758;GO:0016757	metabolic process;transferase activity;transferase activity, transferring hexosyl groups;transferase activity, transferring glycosyl groups	K08237	E2.4.1.218	http://www.genome.jp/dbget-bin/www_bget?ko:K08237	-	-	-	gnl|BL_ORD_ID|239431	sp|Q9M156|U72B1_ARATH UDP-glycosyltransferase 72B1 OS=Arabidopsis thaliana GN=UGT72B1 PE=1 SV=1
106399741	BnaC05T0098800ZS	581	0	3.43	7.6242	7.45e-05	0.00583532	PREDICTED: uncharacterized protein LOC106399741 [Brassica napus]	GO:0016020;GO:0016021	membrane;integral component of membrane	-	-	-	-	-	-	-	-
106404633	BnaC04T0558300ZS	664	0	2.74	7.6242	7.45e-05	0.00583532	PREDICTED: non-specific lipid-transfer protein 1-like [Brassica napus]	GO:0008233;GO:0009506;GO:0008289;GO:0006508;GO:0006869;GO:0005576	peptidase activity;plasmodesma;lipid binding;proteolysis;lipid transport;extracellular region	-	-	-	-	-	-	-	-
106405073	#N/A	640	0	2.9	7.6242	7.45e-05	0.00583532	PREDICTED: uncharacterized protein LOC103834468 [Brassica rapa]	-	-	-	-	-	-	-	-	-	-
106407385	BnaC04T0379500ZS	1801	0	0.75	7.6242	7.45e-05	0.00583532	PREDICTED: tryptophan synthase beta chain 2-like [Brassica oleracea var. oleracea]	GO:0000162;GO:0030170;GO:0004834	tryptophan biosynthetic process;pyridoxal phosphate binding;tryptophan synthase activity	K06001	trpB	http://www.genome.jp/dbget-bin/www_bget?ko:K06001	Glycine, serine and threonine metabolism;Phenylalanine, tyrosine and tryptophan biosynthesis;Biosynthesis of amino acids	ko00260,ko00400,ko01230	KOG1395(E)(Tryptophan synthase beta chain)	gnl|BL_ORD_ID|221253	sp|O67409|TRPB2_AQUAE Tryptophan synthase beta chain 2 OS=Aquifex aeolicus (strain VF5) GN=trpB2 PE=3 SV=1
106409114	BnaC02T0040400ZS	573	0	3.55	7.6242	7.45e-05	0.00583532	PREDICTED: classical arabinogalactan protein 4-like [Brassica napus]	-	-	-	-	-	-	-	-	-	-
106416458	BnaC02T0129300ZS	925	0	1.67	7.6242	7.45e-05	0.00583532	PREDICTED: copper transporter 1-like [Brassica napus]	GO:0016020;GO:0005375;GO:0035434;GO:0016021	membrane;copper ion transmembrane transporter activity;copper ion transmembrane transport;integral component of membrane	K14686	SLC31A1,CTR1	http://www.genome.jp/dbget-bin/www_bget?ko:K14686	Mineral absorption	ko04978	KOG3386(P)(Copper transporter)	gnl|BL_ORD_ID|316239	sp|Q39065|COPT1_ARATH Copper transporter 1 OS=Arabidopsis thaliana GN=COPT1 PE=2 SV=2
106417708	BnaC09T0553600ZS	1702	0	0.79	7.6242	7.45e-05	0.00583532	PREDICTED: protein TRANSPARENT TESTA 12-like [Brassica napus]	GO:0016020;GO:0015297;GO:0006855;GO:0015238;GO:0016021;GO:0055085	membrane;antiporter activity;drug transmembrane transport;drug transmembrane transporter activity;integral component of membrane;transmembrane transport	K03327	TC.MATE,SLC47A,norM,mdtK,dinF	http://www.genome.jp/dbget-bin/www_bget?ko:K03327	-	-	-	gnl|BL_ORD_ID|368218	sp|Q9FNC1|DTX28_ARATH Protein DETOXIFICATION 28 OS=Arabidopsis thaliana GN=DTX28 PE=3 SV=1
106435039	BnaA03T0091600ZS	2296	0	0.56	7.6242	7.45e-05	0.00583532	PREDICTED: molybdopterin biosynthesis protein CNX1 [Brassica napus]	GO:0032324;GO:0006777	molybdopterin cofactor biosynthetic process;Mo-molybdopterin cofactor biosynthetic process	K15376	GPHN	http://www.genome.jp/dbget-bin/www_bget?ko:K15376	Folate biosynthesis;GABAergic synapse	ko00790,ko04727	-	gnl|BL_ORD_ID|331354	sp|Q39054|CNX1_ARATH Molybdopterin biosynthesis protein CNX1 OS=Arabidopsis thaliana GN=CNX1 PE=1 SV=2
106434892	BnaA09T0618900ZS	916	0.61	6.87	3.34136	7.71e-05	0.00603258	PREDICTED: CASP-like protein 2A1 [Brassica napus]	GO:0016020;GO:0016021;GO:0005886	membrane;integral component of membrane;plasma membrane	-	-	-	-	-	-	gnl|BL_ORD_ID|340114	sp|D7KFC7|CSPLB_ARALL CASP-like protein 2A1 OS=Arabidopsis lyrata subsp. lyrata GN=ARALYDRAFT_471923 PE=3 SV=1
106420258	BnaA03T0528500ZS	1174	4.16	32.38	2.81964	7.9e-05	0.00617228	WRKY transcription factor 18-like [Brassica rapa]	GO:0031347;GO:0003700;GO:0006355;GO:0002237;GO:0043565;GO:0005634	regulation of defense response;transcription factor activity, sequence-specific DNA binding;regulation of transcription, DNA-templated;response to molecule of bacterial origin;sequence-specific DNA binding;nucleus	-	-	-	-	-	-	gnl|BL_ORD_ID|251053	sp|Q9C5T4|WRK18_ARATH WRKY transcription factor 18 OS=Arabidopsis thaliana GN=WRKY18 PE=1 SV=2
106391146	BnaA08T0241800ZS	1062	6.56	0.8	-3.13678	7.93e-05	0.00618525	PREDICTED: lysM domain-containing GPI-anchored protein 1-like [Brassica napus]	GO:0016020;GO:0016021	membrane;integral component of membrane	-	-	-	-	-	-	gnl|BL_ORD_ID|83698	sp|Q93ZH0|LYM1_ARATH LysM domain-containing GPI-anchored protein 1 OS=Arabidopsis thaliana GN=LYM1 PE=1 SV=1
106434515	BnaA10T0105000ZS	1556	0.07	1.46	4.17604	8.03e-05	0.00625703	PREDICTED: protochlorophyllide reductase A, chloroplastic-like [Brassica napus]	GO:0009534;GO:0005515;GO:0009941;GO:0009536;GO:0015979;GO:0009640;GO:0009723;GO:0055114;GO:0009507;GO:0015995;GO:0016491;GO:0009647;GO:0016630	chloroplast thylakoid;protein binding;chloroplast envelope;plastid;photosynthesis;photomorphogenesis;response to ethylene;oxidation-reduction process;chloroplast;chlorophyll biosynthetic process;oxidoreductase activity;skotomorphogenesis;protochlorophyllide reductase activity	K00218	E1.3.1.33,por	http://www.genome.jp/dbget-bin/www_bget?ko:K00218	Porphyrin and chlorophyll metabolism	ko00860	KOG1208(Q)(Dehydrogenases with different specificities (related to short-chain alcohol dehydrogenases))	gnl|BL_ORD_ID|135457	sp|Q42536|PORA_ARATH Protochlorophyllide reductase A, chloroplastic OS=Arabidopsis thaliana GN=PORA PE=1 SV=2
106391759	BnaA02T0141100ZS	919.97	0.73	7.76	3.23722	8.11e-05	0.00630942	PREDICTED: abscisic acid receptor PYL8-like isoform X2 [Brassica napus];PREDICTED: abscisic acid receptor PYL8-like isoform X1 [Brassica napus]	-	-	K14496	PYL	http://www.genome.jp/dbget-bin/www_bget?ko:K14496	MAPK signaling pathway - plant;Plant hormone signal transduction	ko04016,ko04075	-	gnl|BL_ORD_ID|438234	sp|Q9FGM1|PYL8_ARATH Abscisic acid receptor PYL8 OS=Arabidopsis thaliana GN=PYL8 PE=1 SV=1
106392180	BnaC03T0814600ZS	1499	1	8.48	2.96824	8.38e-05	0.00651212	PREDICTED: BTB/POZ domain-containing protein At1g55760 [Brassica oleracea var. oleracea]	GO:0016567	protein ubiquitination	K10523	SPOP	http://www.genome.jp/dbget-bin/www_bget?ko:K10523	Hedgehog signaling pathway;Hedgehog signaling pathway - fly	ko04340,ko04341	KOG1987(DR)(Speckle-type POZ protein SPOP and related proteins with TRAF, MATH and BTB/POZ domains)	gnl|BL_ORD_ID|256159	sp|Q680K8|Y1576_ARATH BTB/POZ domain-containing protein At1g55760 OS=Arabidopsis thaliana GN=At1g55760 PE=2 SV=1
XLOC_033032	#N/A	746	1.52	14.12	3.05345	8.41e-05	0.0065181	-	-	-	-	-	-	-	-	-	-	-
106396844	BnaA03T0565500ZS	1810.21	0.37	3.42	3.14918	8.41e-05	0.0065181	PREDICTED: phosphatidylinositol 3-kinase VPS34 [Raphanus sativus];PREDICTED: uncharacterized protein LOC106396844 isoform X2 [Brassica napus];PREDICTED: uncharacterized protein LOC106396844 isoform X1 [Brassica napus];PREDICTED: phosphatidylinositol 3-kinase VPS34 isoform X1 [Brassica rapa]	GO:0016310;GO:0046854;GO:0016301;GO:0072593;GO:0048015;GO:0016740;GO:0006897;GO:0009651;GO:0055046	phosphorylation;phosphatidylinositol phosphorylation;kinase activity;reactive oxygen species metabolic process;phosphatidylinositol-mediated signaling;transferase activity;endocytosis;response to salt stress;microgametogenesis	K00914	PIK3C3,VPS34	http://www.genome.jp/dbget-bin/www_bget?ko:K00914	Autophagy - animal;Autophagy - other eukaryotes;Autophagy - yeast;Phagosome;Apelin signaling pathway;Phosphatidylinositol signaling system;Inositol phosphate metabolism	ko04140,ko04136,ko04138,ko04145,ko04371,ko04070,ko00562	KOG0906(TU)(Phosphatidylinositol 3-kinase VPS34, involved in signal transduction);KOG0305(DO)(Anaphase promoting complex, Cdc20, Cdh1, and Ama1 subunits)	gnl|BL_ORD_ID|125661	sp|P42339|PI3K_ARATH Phosphatidylinositol 3-kinase VPS34 OS=Arabidopsis thaliana GN=At1g60490 PE=2 SV=2
106345848	#N/A	928.04	2.05	0.06	-4.95248	8.44e-05	0.0065316	BnaCnng18250D [Brassica napus]	-	-	-	-	-	-	-	-	-	-
106432945	BnaC02T0429400ZS	1444	0.61	5.64	3.06635	8.98e-05	0.00693661	BnaC02g47760D [Brassica napus]	GO:0003677;GO:0006355;GO:0000160;GO:0005634;GO:0006351	DNA binding;regulation of transcription, DNA-templated;phosphorelay signal transduction system;nucleus;transcription, DNA-templated	K14491	ARR-B	http://www.genome.jp/dbget-bin/www_bget?ko:K14491	Plant hormone signal transduction	ko04075	-	gnl|BL_ORD_ID|286481	sp|Q8L9Y3|ARR14_ARATH Two-component response regulator ARR14 OS=Arabidopsis thaliana GN=ARR14 PE=1 SV=2
106353489	BnaA07T0240400ZS.1	1915	0.98	7.98	2.87774	9.15e-05	0.00706151	PREDICTED: ACT domain-containing protein ACR3-like [Brassica rapa]	GO:0016597;GO:0008152	amino acid binding;metabolic process	-	-	-	-	-	-	gnl|BL_ORD_ID|271715	sp|O49285|ACR3_ARATH ACT domain-containing protein ACR3 OS=Arabidopsis thaliana GN=ACR3 PE=2 SV=1
106438626	BnaA01T0001600ZS	1133	1.02	8.85	2.98223	9.26e-05	0.00713394	expansin-A20 precursor [Brassica rapa];PREDICTED: expansin-A20-like [Brassica napus]	GO:0016020;GO:0006949;GO:0009828;GO:0080167;GO:0009831;GO:0009664;GO:0005576;GO:0071555;GO:0009826;GO:0005618	membrane;syncytium formation;plant-type cell wall loosening;response to karrikin;plant-type cell wall modification involved in multidimensional cell growth;plant-type cell wall organization;extracellular region;cell wall organization;unidimensional cell growth;cell wall	-	-	-	-	-	-	gnl|BL_ORD_ID|382173	sp|Q9SZM1|EXP20_ARATH Expansin-A20 OS=Arabidopsis thaliana GN=EXPA20 PE=2 SV=1
106442961	BnaA01T0151300ZS	1744	8.26	1.24	-2.8635	9.3e-05	0.00715682	PREDICTED: uncharacterized protein LOC106442961 [Brassica napus]	-	-	-	-	-	-	-	-	gnl|BL_ORD_ID|528728	sp|Q9SRE5|Y1666_ARATH Uncharacterized protein At1g76660 OS=Arabidopsis thaliana GN=At1g76660 PE=2 SV=1
106406389	BnaC03T0412900ZS	1601	0.87	7.48	2.95451	9.39e-05	0.0071705	PREDICTED: coleoptile phototropism protein 1-like [Brassica napus]	-	-	-	-	-	-	-	-	gnl|BL_ORD_ID|253751	sp|Q9S9Q9|Y1044_ARATH BTB/POZ domain-containing protein At1g30440 OS=Arabidopsis thaliana GN=At1g30440 PE=1 SV=2
106409045	#N/A	820	3.01	0.15	-4.33214	9.5e-05	0.0071705	-	-	-	-	-	-	-	-	-	-	-
106350367	#N/A	1537	0.8	0	-7.61962	9.64e-05	0.0071705	PREDICTED: uncharacterized protein LOC106350367, partial [Brassica napus]	GO:0008270;GO:0046872	zinc ion binding;metal ion binding	-	-	-	-	-	-	-	-
106354726	BnaA01T0061400ZS	1516	0.83	0	-7.61962	9.64e-05	0.0071705	PREDICTED: uncharacterized protein LOC106374697 [Brassica napus]	-	-	-	-	-	-	-	-	-	-
106366209	BnaC01T0162200ZS	2495.11	0.48	0	-7.61962	9.64e-05	0.0071705	PREDICTED: cysteine-rich receptor-like protein kinase 10 isoform X4 [Brassica napus];PREDICTED: cysteine-rich receptor-like protein kinase 10 isoform X3 [Brassica napus];PREDICTED: cysteine-rich receptor-like protein kinase 10 [Brassica napus]	GO:0016020;GO:0004672;GO:0006468;GO:0005524;GO:0016021;GO:0004674	membrane;protein kinase activity;protein phosphorylation;ATP binding;integral component of membrane;protein serine/threonine kinase activity	-	-	-	-	-	-	gnl|BL_ORD_ID|320224	sp|Q8GYA4|CRK10_ARATH Cysteine-rich receptor-like protein kinase 10 OS=Arabidopsis thaliana GN=CRK10 PE=1 SV=3
106389423	BnaC03T0482000ZS	999	1.37	0	-7.61962	9.64e-05	0.0071705	Vacuolar protein sorting-associated protein 2 -like protein 1 [Noccaea caerulescens]	GO:0005515;GO:0015031;GO:0070676;GO:0005768;GO:0005771;GO:0000815;GO:0010008;GO:0005770;GO:0016192;GO:0006810;GO:0007034	protein binding;protein transport;intralumenal vesicle formation;endosome;multivesicular body;ESCRT III complex;endosome membrane;late endosome;vesicle-mediated transport;transport;vacuolar transport	K12191	CHMP2A	http://www.genome.jp/dbget-bin/www_bget?ko:K12191	Necroptosis;Endocytosis	ko04217,ko04144	KOG3232(U)(Vacuolar assembly/sorting protein DID2)	gnl|BL_ORD_ID|246701	sp|Q9SKI2|VPS2A_ARATH Vacuolar protein sorting-associated protein 2 homolog 1 OS=Arabidopsis thaliana GN=VPS2.1 PE=1 SV=2
106389525	#N/A	2804.24	0.41	0	-7.61962	9.64e-05	0.0071705	PREDICTED: uncharacterized protein LOC106389525 isoform X2 [Brassica napus];PREDICTED: uncharacterized protein LOC106389525 isoform X1 [Brassica napus];PREDICTED: uncharacterized protein LOC106389525 isoform X3 [Brassica napus]	-	-	-	-	-	-	-	-	-	-
106403716	BnaC09T0052400ZS	1417	0.88	0	-7.61962	9.64e-05	0.0071705	PREDICTED: putative esterase YitV isoform X2 [Brassica napus];PREDICTED: putative esterase YitV isoform X1 [Brassica napus]	-	-	-	-	-	-	-	-	gnl|BL_ORD_ID|545577	sp|O34973|YTAP_BACSU Putative hydrolase YtaP OS=Bacillus subtilis (strain 168) GN=ytaP PE=3 SV=1
106438338	BnaA03T0228700ZS	1316.5	0.97	0	-7.61962	9.64e-05	0.0071705	PREDICTED: putative beta-glucosidase 2 isoform X2 [Brassica napus];PREDICTED: beta-glucosidase 3-like isoform X1 [Brassica napus]	GO:0004553;GO:0005975	hydrolase activity, hydrolyzing O-glycosyl compounds;carbohydrate metabolic process	K01188	E3.2.1.21	http://www.genome.jp/dbget-bin/www_bget?ko:K01188	Phenylpropanoid biosynthesis;Starch and sucrose metabolism;Cyanoamino acid metabolism	ko00940,ko00500,ko00460	-	gnl|BL_ORD_ID|303918	sp|O65458|BGL03_ARATH Beta-glucosidase 3 OS=Arabidopsis thaliana GN=BGLU3 PE=3 SV=2
106439895	BnaC07T0374300ZS	2707	0.43	0	-7.61962	9.64e-05	0.0071705	PREDICTED: serine/threonine-protein kinase-like protein At5g23170 [Brassica napus]	GO:0004672;GO:0006468;GO:0005524;GO:0000166;GO:0004674	protein kinase activity;protein phosphorylation;ATP binding;nucleotide binding;protein serine/threonine kinase activity	-	-	-	-	-	-	gnl|BL_ORD_ID|500557	sp|Q9FMY3|STPKL_ARATH Serine/threonine-protein kinase-like protein At5g23170 OS=Arabidopsis thaliana GN=At5g23170 PE=2 SV=1
106446579	#N/A	789	1.93	0	-7.61962	9.64e-05	0.0071705	PREDICTED: DEAD-box ATP-dependent RNA helicase 47A-like [Brassica oleracea var. oleracea]	GO:0016787;GO:0005524;GO:0004386;GO:0003676	hydrolase activity;ATP binding;helicase activity;nucleic acid binding	-	-	-	-	-	KOG0331(A)(ATP-dependent RNA helicase)	gnl|BL_ORD_ID|163591	sp|Q56X76|RH39_ARATH DEAD-box ATP-dependent RNA helicase 39 OS=Arabidopsis thaliana GN=RH39 PE=2 SV=2
106345993	BnaC03T0141500ZS	2143	0	0.59	7.56791	9.64e-05	0.0071705	BnaC03g14320D [Brassica napus]	GO:0000910;GO:0008017;GO:0000226	cytokinesis;microtubule binding;microtubule cytoskeleton organization	K16732	PRC1	http://www.genome.jp/dbget-bin/www_bget?ko:K16732	-	-	-	gnl|BL_ORD_ID|404108	sp|Q9FLP0|MA651_ARATH 65-kDa microtubule-associated protein 1 OS=Arabidopsis thaliana GN=MAP65-1 PE=1 SV=1
106357725	BnaA07T0021200ZS	1068	0	1.36	7.56791	9.64e-05	0.0071705	PREDICTED: protein RER1D-like [Brassica napus]	GO:0016020;GO:0016021	membrane;integral component of membrane	-	-	-	-	-	KOG1688(U)(Golgi proteins involved in ER retention (RER))	gnl|BL_ORD_ID|160913	sp|Q9ZPV7|RER1D_ARATH Protein RER1D OS=Arabidopsis thaliana GN=At2g18240 PE=2 SV=2
106359782	BnaC03T0754200ZS	642	0	2.78	7.56791	9.64e-05	0.0071705	PREDICTED: uncharacterized protein LOC103834475 [Brassica rapa]	GO:0008289;GO:0006869;GO:0005576	lipid binding;lipid transport;extracellular region	-	-	-	-	-	-	-	-
106368589	#N/A	1124	0	1.26	7.56791	9.64e-05	0.0071705	-	-	-	-	-	-	-	-	-	-	-
106379336	BnaA01T0108100ZS	1134	0	1.27	7.56791	9.64e-05	0.0071705	PREDICTED: putative cytochrome P450 71A28 [Brassica napus]	GO:0020037;GO:0004497;GO:0005506;GO:0055114;GO:0016705;GO:0016491;GO:0046872	heme binding;monooxygenase activity;iron ion binding;oxidation-reduction process;oxidoreductase activity, acting on paired donors, with incorporation or reduction of molecular oxygen;oxidoreductase activity;metal ion binding	K00512	CYP17A	http://www.genome.jp/dbget-bin/www_bget?ko:K00512	Steroid hormone biosynthesis;Ovarian Steroidogenesis;Prolactin signaling pathway	ko00140,ko04913,ko04917	-	gnl|BL_ORD_ID|305862	sp|P58047|C71AS_ARATH Putative cytochrome P450 71A28 OS=Arabidopsis thaliana GN=CYP71A28 PE=3 SV=2
106385585	BnaC03T0306900ZS	877	0	1.75	7.56791	9.64e-05	0.0071705	PREDICTED: osmotin-like protein OSM34 [Brassica napus]	GO:0051707;GO:0009816;GO:0009817;GO:0005576;GO:0009651	response to other organism;defense response to bacterium, incompatible interaction;defense response to fungus, incompatible interaction;extracellular region;response to salt stress	-	-	-	-	-	-	gnl|BL_ORD_ID|423755	sp|P50700|OSL3_ARATH Osmotin-like protein OSM34 OS=Arabidopsis thaliana GN=OSM34 PE=2 SV=2
106386917	BnaA03T0157000ZS	1271	0	1.06	7.56791	9.64e-05	0.0071705	PREDICTED: cyclin-dependent kinase inhibitor 4-like isoform X2 [Brassica napus];PREDICTED: cyclin-dependent kinase inhibitor 4-like isoform X1 [Brassica napus]	GO:0007050;GO:0005634;GO:0004861	cell cycle arrest;nucleus;cyclin-dependent protein serine/threonine kinase inhibitor activity	-	-	-	-	-	-	gnl|BL_ORD_ID|55172	sp|Q8GYJ3|KRP4_ARATH Cyclin-dependent kinase inhibitor 4 OS=Arabidopsis thaliana GN=KRP4 PE=1 SV=2
106387153	BnaC03T0122300ZS	3108	0	0.38	7.56791	9.64e-05	0.0071705	PREDICTED: rab3 GTPase-activating protein catalytic subunit-like [Brassica napus]	GO:0005096	GTPase activator activity	K18270	RAB3GAP1	http://www.genome.jp/dbget-bin/www_bget?ko:K18270	-	-	-	gnl|BL_ORD_ID|163111	sp|Q6NUV0|RB3GP_DANRE Rab3 GTPase-activating protein catalytic subunit OS=Danio rerio GN=rab3gap1 PE=2 SV=2
106401149	BnaA10T0033500ZS	791	0	2.02	7.56791	9.64e-05	0.0071705	PREDICTED: 50S ribosomal protein L6, chloroplastic-like [Brassica napus]	GO:0016020;GO:0009941;GO:0003735;GO:0002181;GO:0005622;GO:0006412;GO:0009536;GO:0005840;GO:0003723;GO:0009735;GO:0009507;GO:0019843;GO:0015934;GO:0030529;GO:0009793;GO:0009570	membrane;chloroplast envelope;structural constituent of ribosome;cytoplasmic translation;intracellular;translation;plastid;ribosome;RNA binding;response to cytokinin;chloroplast;rRNA binding;large ribosomal subunit;intracellular ribonucleoprotein complex;embryo development ending in seed dormancy;chloroplast stroma	K02933	RP-L6,MRPL6,rplF	http://www.genome.jp/dbget-bin/www_bget?ko:K02933	Ribosome	ko03010	KOG3254(J)(Mitochondrial/chloroplast ribosomal protein L6)	gnl|BL_ORD_ID|445239	sp|O23049|RK6_ARATH 50S ribosomal protein L6, chloroplastic OS=Arabidopsis thaliana GN=RPL6 PE=2 SV=1
106404968	BnaC04T0505400ZS	600	0	3.1	7.56791	9.64e-05	0.0071705	-	-	-	-	-	-	-	-	-	-	-
106424322	BnaC04T0479400ZS.1	2290	0	0.55	7.56791	9.64e-05	0.0071705	PREDICTED: nucleobase-ascorbate transporter 12-like [Brassica napus]	GO:0016020;GO:0005215;GO:0016021;GO:0006810;GO:0055085	membrane;transporter activity;integral component of membrane;transport;transmembrane transport	K14611	SLC23A1_2,SVCT1_2	http://www.genome.jp/dbget-bin/www_bget?ko:K14611	-	-	KOG1292(F)(Xanthine/uracil transporters)	gnl|BL_ORD_ID|415874	sp|Q3E7D0|NAT12_ARATH Nucleobase-ascorbate transporter 12 OS=Arabidopsis thaliana GN=NAT12 PE=1 SV=3
106425376	BnaA01T0181500ZS	2956	0	0.41	7.56791	9.64e-05	0.0071705	PREDICTED: probable serine/threonine-protein kinase cdc7 [Brassica napus]	GO:0004672;GO:0006468;GO:0046777;GO:0005524;GO:0004674	protein kinase activity;protein phosphorylation;protein autophosphorylation;ATP binding;protein serine/threonine kinase activity	K02214	CDC7	http://www.genome.jp/dbget-bin/www_bget?ko:K02214	Cell cycle;Cell cycle - yeast;Meiosis - yeast	ko04110,ko04111,ko04113	KOG0660(T)(Mitogen-activated protein kinase)	gnl|BL_ORD_ID|320650	sp|Q54DK3|CDC7_DICDI Probable serine/threonine-protein kinase cdc7 OS=Dictyostelium discoideum GN=cdc7 PE=3 SV=1
106436504	BnaA01T0298400ZS	870	0	1.77	7.56791	9.64e-05	0.0071705	PREDICTED: early light-induced protein 1, chloroplastic [Brassica rapa]	GO:0016020;GO:0009535;GO:0071483;GO:0071491;GO:0010117;GO:0022891;GO:0071490;GO:0010030;GO:0080167;GO:0009536;GO:0015979;GO:0009523;GO:0071486;GO:0010380;GO:0016021;GO:0016168;GO:0009507;GO:0055085;GO:0009409;GO:0009579;GO:0034605;GO:0009522;GO:0071492	membrane;chloroplast thylakoid membrane;cellular response to blue light;cellular response to red light;photoprotection;substrate-specific transmembrane transporter activity;cellular response to far red light;positive regulation of seed germination;response to karrikin;plastid;photosynthesis;photosystem II;cellular response to high light intensity;regulation of chlorophyll biosynthetic process;int…	-	-	-	-	-	-	gnl|BL_ORD_ID|381708	sp|P93735|ELIP1_ARATH Early light-induced protein 1, chloroplastic OS=Arabidopsis thaliana GN=ELIP1 PE=1 SV=1
106454975	#N/A	1079	0	1.33	7.56791	9.64e-05	0.0071705	-	-	-	-	-	-	-	-	-	-	-
106424374	BnaC06T0043500ZS	1402	0.35	3.86	3.29918	9.67e-05	0.00718735	PREDICTED: F-box protein At1g49990-like [Brassica napus]	-	-	-	-	-	-	-	-	gnl|BL_ORD_ID|389419	sp|Q9LPM2|FB51_ARATH F-box protein At1g49990 OS=Arabidopsis thaliana GN=At1g49990 PE=2 SV=1
106429842	BnaA01T0019700ZS	1375	9.33	68.3	2.73068	0.000100387	0.00745033	PREDICTED: probable vacuolar amino acid transporter YPQ3 [Brassica rapa]	GO:0016020;GO:0016021	membrane;integral component of membrane	-	-	-	-	-	KOG2913(S)(Predicted membrane protein)	gnl|BL_ORD_ID|552727	sp|Q12010|YPQ1_YEAST Probable vacuolar amino acid transporter YPQ1 OS=Saccharomyces cerevisiae (strain ATCC 204508 / S288c) GN=YPQ1 PE=1 SV=1
106347526	#N/A	276	1.14	34.55	4.76047	0.000103439	0.00765655	-	-	-	-	-	-	-	-	-	-	-
106395979	BnaC04T0072900ZS	1396	0.04	1.31	4.76047	0.000103439	0.00765655	PREDICTED: WAT1-related protein At2g39510-like [Brassica napus]	GO:0016020;GO:0016021;GO:0022857	membrane;integral component of membrane;transmembrane transporter activity	-	-	-	-	-	-	gnl|BL_ORD_ID|251440	sp|O80638|WTR14_ARATH WAT1-related protein At2g39510 OS=Arabidopsis thaliana GN=At2g39510 PE=2 SV=1
106391463	Bnascaffold0026T0048000ZS	2939	0.15	1.65	3.28485	0.000104429	0.00771965	PREDICTED: uncharacterized protein At3g43530-like isoform X1 [Brassica napus]	-	-	-	-	-	-	-	-	gnl|BL_ORD_ID|526813	sp|Q9M237|Y3353_ARATH Uncharacterized protein At3g43530 OS=Arabidopsis thaliana GN=At3g43530 PE=1 SV=1
106401246	BnaC05T0028200ZS	1514	0.72	6.17	2.95786	0.000105698	0.0078031	PREDICTED: cysteine-rich repeat secretory protein 3 [Brassica oleracea var. oleracea]	GO:0016020;GO:0030054;GO:0009506;GO:0016032;GO:0010497;GO:0003674;GO:0005576;GO:0016021;GO:0006810;GO:0046739	membrane;cell junction;plasmodesma;viral process;plasmodesmata-mediated intercellular transport;molecular_function;extracellular region;integral component of membrane;transport;transport of virus in multicellular host	-	-	-	-	-	-	gnl|BL_ORD_ID|338583	sp|Q6NM73|CRRS3_ARATH Cysteine-rich repeat secretory protein 3 OS=Arabidopsis thaliana GN=CRRSP3 PE=1 SV=1
106377554	BnaC02T0150500ZS	2454	0.23	2.19	3.17483	0.000106056	0.00781927	PREDICTED: beta-galactosidase 4-like isoform X2 [Brassica napus]	GO:0016787;GO:0008152;GO:0004553;GO:0005975;GO:0016798;GO:0004565	hydrolase activity;metabolic process;hydrolase activity, hydrolyzing O-glycosyl compounds;carbohydrate metabolic process;hydrolase activity, acting on glycosyl bonds;beta-galactosidase activity	-	-	-	-	-	KOG0496(G)(Beta-galactosidase)	gnl|BL_ORD_ID|303271	sp|Q9SCV8|BGAL4_ARATH Beta-galactosidase 4 OS=Arabidopsis thaliana GN=BGAL4 PE=1 SV=1
106424219	BnaC08T0013000ZS	1652.47	1.07	8.45	2.86106	0.000109224	0.00802185	PREDICTED: probable pectate lyase 1 isoform X1 [Brassica napus]	GO:0030570;GO:0045490;GO:0016829;GO:0046872	pectate lyase activity;pectin catabolic process;lyase activity;metal ion binding	K01728	pel	http://www.genome.jp/dbget-bin/www_bget?ko:K01728	Quorum sensing;Pentose and glucuronate interconversions	ko02024,ko00040	-	gnl|BL_ORD_ID|133511	sp|Q940Q1|PLY1_ARATH Probable pectate lyase 1 OS=Arabidopsis thaliana GN=At1g04680 PE=2 SV=2
106347239	BnaC06T0368300ZS	1386	0.38	4.15	3.21866	0.000109233	0.00802185	PREDICTED: uncharacterized protein LOC106347239 [Brassica napus]	GO:0016020;GO:0016021	membrane;integral component of membrane	-	-	-	-	-	-	-	-
106387122	#N/A	929	0.66	6.87	3.21866	0.000109233	0.00802185	PREDICTED: non-specific lipid-transfer protein 3-like [Brassica napus]	GO:0016020;GO:0009737;GO:0008289;GO:0048046;GO:0009414;GO:0006869;GO:0016021;GO:0005576;GO:0006810;GO:0005618	membrane;response to abscisic acid;lipid binding;apoplast;response to water deprivation;lipid transport;integral component of membrane;extracellular region;transport;cell wall	-	-	-	-	-	-	gnl|BL_ORD_ID|417868	sp|Q9LLR7|NLTP3_ARATH Non-specific lipid-transfer protein 3 OS=Arabidopsis thaliana GN=LTP3 PE=3 SV=1
106392672	#N/A	1175.59	1.8	0.14	-4.29379	0.000112765	0.00825954	PREDICTED: uncharacterized protein LOC106392672 [Brassica napus]	-	-	-	-	-	-	-	KOG0725(R)(Reductases with broad range of substrate specificities)	gnl|BL_ORD_ID|351858	sp|Q21929|DCXR_CAEEL L-xylulose reductase OS=Caenorhabditis elegans GN=dhs-21 PE=1 SV=2;gnl|BL_ORD_ID|276768	sp|Q8GWK2|AP2L4_ARATH AP2-like ethylene-responsive transcription factor At2g41710 OS=Arabidopsis thaliana GN=At2g41710 PE=2 SV=2
106361313	BnaA08T0174700ZS	1036	0.11	2.3	4.10754	0.000112765	0.00825954	PREDICTED: zinc-finger homeodomain protein 2-like [Brassica napus]	GO:0003677	DNA binding	-	-	-	-	-	-	gnl|BL_ORD_ID|550651	sp|Q9SB61|ZHD2_ARATH Zinc-finger homeodomain protein 2 OS=Arabidopsis thaliana GN=ZHD1 PE=1 SV=1
106371055	#N/A	1291.81	0.13	1.85	3.80592	0.00011434	0.00835309	BnaUnng04050D [Brassica napus]	GO:0016787	hydrolase activity	-	-	-	-	-	-	gnl|BL_ORD_ID|422231	sp|Q8L831|NUDT3_ARATH Nudix hydrolase 3 OS=Arabidopsis thaliana GN=NUDT3 PE=1 SV=1
106381139	BnaC02T0216300ZS	1557	0.1	1.65	3.80592	0.00011434	0.00835309	PREDICTED: probable pectate lyase 5 [Brassica oleracea var. oleracea]	GO:0030570;GO:0045490;GO:0016829;GO:0005576;GO:0046872	pectate lyase activity;pectin catabolic process;lyase activity;extracellular region;metal ion binding	K01728	pel	http://www.genome.jp/dbget-bin/www_bget?ko:K01728	Quorum sensing;Pentose and glucuronate interconversions	ko02024,ko00040	-	gnl|BL_ORD_ID|132705	sp|Q9FXD8|PLY5_ARATH Probable pectate lyase 5 OS=Arabidopsis thaliana GN=At1g67750 PE=2 SV=2
106431142	BnaC08T0260700ZS	1155	19.4	3.12	-2.77706	0.000116511	0.00850058	PREDICTED: uncharacterized protein LOC106431142 [Brassica napus]	GO:0008150;GO:0003674;GO:0005575	biological_process;molecular_function;cellular_component	-	-	-	-	-	-	-	-
106447865	BnaA04T0030900ZS	2009	1.6	0.15	-3.51274	0.000119357	0.00869436	PREDICTED: glucan endo-1,3-beta-glucosidase-like [Brassica napus]	GO:0016787;GO:0008152;GO:0004553;GO:0005975;GO:0016798	hydrolase activity;metabolic process;hydrolase activity, hydrolyzing O-glycosyl compounds;carbohydrate metabolic process;hydrolase activity, acting on glycosyl bonds	-	-	-	-	-	-	gnl|BL_ORD_ID|372219	sp|P49236|E13B_BRACM Glucan endo-1,3-beta-glucosidase OS=Brassica campestris GN=BGL PE=1 SV=1
106424752	BnaC09T0506200ZS	1421	1.74	13.44	2.80838	0.000119477	0.00869436	PREDICTED: vegetative cell wall protein gp1-like [Brassica napus]	GO:0016020;GO:0016021	membrane;integral component of membrane	-	-	-	-	-	-	-	-
106416798	BnaA02T0103300ZS	788	0.92	9.01	3.1491	0.000121624	0.00878348	PREDICTED: 18.1 kDa class I heat shock protein [Brassica rapa]	GO:0005737;GO:0005515;GO:0009408;GO:0010286;GO:0009644;GO:0042542	cytoplasm;protein binding;response to heat;heat acclimation;response to high light intensity;response to hydrogen peroxide	K13993	HSP20	http://www.genome.jp/dbget-bin/www_bget?ko:K13993	Protein processing in endoplasmic reticulum	ko04141	-	gnl|BL_ORD_ID|397867	sp|P19037|HS181_ARATH 18.1 kDa class I heat shock protein OS=Arabidopsis thaliana GN=HSP18.1 PE=1 SV=1
106417036	BnaA02T0103300ZS	788	0.92	9.01	3.1491	0.000121624	0.00878348	PREDICTED: 18.1 kDa class I heat shock protein [Brassica rapa]	GO:0005737;GO:0005515;GO:0009408;GO:0010286;GO:0009644;GO:0042542	cytoplasm;protein binding;response to heat;heat acclimation;response to high light intensity;response to hydrogen peroxide	K13993	HSP20	http://www.genome.jp/dbget-bin/www_bget?ko:K13993	Protein processing in endoplasmic reticulum	ko04141	-	gnl|BL_ORD_ID|397867	sp|P19037|HS181_ARATH 18.1 kDa class I heat shock protein OS=Arabidopsis thaliana GN=HSP18.1 PE=1 SV=1
106382538	BnaC02T0505400ZS	2670	0.66	5.16	2.82871	0.000121908	0.00878348	PREDICTED: DEAD-box ATP-dependent RNA helicase 3, chloroplastic-like [Brassica napus]	GO:0016787;GO:0003723;GO:0005524;GO:0004386;GO:0008270;GO:0005634;GO:0003676;GO:0046872	hydrolase activity;RNA binding;ATP binding;helicase activity;zinc ion binding;nucleus;nucleic acid binding;metal ion binding	K16911	DDX21	http://www.genome.jp/dbget-bin/www_bget?ko:K16911	-	-	KOG0331(A)(ATP-dependent RNA helicase)	gnl|BL_ORD_ID|157654	sp|Q8L7S8|RH3_ARATH DEAD-box ATP-dependent RNA helicase 3, chloroplastic OS=Arabidopsis thaliana GN=RH3 PE=1 SV=2
106354599	BnaA07T0369400ZS	1471	12.81	2.03	-2.79245	0.000124253	0.00878348	PREDICTED: UDP-galactose transporter 1 [Brassica oleracea var. oleracea]	GO:0016020;GO:0016021	membrane;integral component of membrane	-	-	-	-	-	KOG1441(GE)(Glucose-6-phosphate/phosphate and phosphoenolpyruvate/phosphate antiporter)	gnl|BL_ORD_ID|232574	sp|Q9C521|UGAL1_ARATH UDP-galactose transporter 1 OS=Arabidopsis thaliana GN=UDP-GALT1 PE=2 SV=1
106345841	BnaC02T0313700ZS	1616	0.71	0	-7.55583	0.000125561	0.00878348	PREDICTED: uncharacterized protein LOC106345841 isoform X1 [Brassica napus]	-	-	-	-	-	-	-	-	-	-
106359513	#N/A	862.63	1.61	0	-7.55583	0.000125561	0.00878348	BnaA08g03170D [Brassica napus]	-	-	-	-	-	-	-	-	gnl|BL_ORD_ID|515085	sp|Q8L7D5|THAH_ARATH Cytochrome P450 708A2 OS=Arabidopsis thaliana GN=CYP708A2 PE=2 SV=3
106365987	BnaA09T0599400ZS	2468.66	0.45	0	-7.55583	0.000125561	0.00878348	PREDICTED: kinesin-like protein KIN-7M, chloroplastic isoform X2 [Brassica rapa];PREDICTED: kinesin-like protein KIN-7M, chloroplastic isoform X1 [Brassica rapa]	GO:0008017;GO:0003777;GO:0005524;GO:0000166;GO:0008270;GO:0007018	microtubule binding;microtubule motor activity;ATP binding;nucleotide binding;zinc ion binding;microtubule-based movement	K11498	CENPE	http://www.genome.jp/dbget-bin/www_bget?ko:K11498	-	-	KOG4280(Z)(Kinesin-like protein);KOG0240(Z)(Kinesin (SMY1 subfamily))	gnl|BL_ORD_ID|65642	sp|Q9SJU0|KN7M_ARATH Kinesin-like protein KIN-7M, chloroplastic OS=Arabidopsis thaliana GN=KIN7M PE=2 SV=2
106366942	BnaC03T0453300ZS	1163.12	1.09	0	-7.55583	0.000125561	0.00878348	PREDICTED: OTU domain-containing protein DDB_G0284757-like isoform X1 [Brassica oleracea var. oleracea];PREDICTED: OTU domain-containing protein DDB_G0284757-like [Brassica oleracea var. oleracea]	GO:0008233;GO:0008234;GO:0006508;GO:0005886;GO:0009507;GO:0005634	peptidase activity;cysteine-type peptidase activity;proteolysis;plasma membrane;chloroplast;nucleus	-	-	-	-	-	KOG2605(TO)(OTU (ovarian tumor)-like cysteine protease)	gnl|BL_ORD_ID|259821	sp|Q54P70|Y4757_DICDI OTU domain-containing protein DDB_G0284757 OS=Dictyostelium discoideum GN=DDB_G0284757 PE=4 SV=2
106371766	BnaC03T0100100ZS	962	1.36	0	-7.55583	0.000125561	0.00878348	PREDICTED: floral homeotic protein PISTILLATA-like [Brassica napus]	GO:0046983;GO:0003700;GO:0003677;GO:0006355;GO:0005634;GO:0006351	protein dimerization activity;transcription factor activity, sequence-specific DNA binding;DNA binding;regulation of transcription, DNA-templated;nucleus;transcription, DNA-templated	K09264	K09264	http://www.genome.jp/dbget-bin/www_bget?ko:K09264	-	-	-	gnl|BL_ORD_ID|128820	sp|P48007|PIST_ARATH Floral homeotic protein PISTILLATA OS=Arabidopsis thaliana GN=PI PE=1 SV=1
106373828	BnaC02T0249100ZS	1441	0.83	0	-7.55583	0.000125561	0.00878348	PREDICTED: phenolic glucoside malonyltransferase 2-like [Brassica napus]	GO:0016747	transferase activity, transferring acyl groups other than amino-acyl groups	-	-	-	-	-	-	gnl|BL_ORD_ID|134716	sp|Q9LRQ8|PMAT2_ARATH Phenolic glucoside malonyltransferase 2 OS=Arabidopsis thaliana GN=PMAT2 PE=1 SV=1
106375714	BnaC06T0365200ZS	1031	1.27	0	-7.55583	0.000125561	0.00878348	PREDICTED: glutathione S-transferase U11-like [Brassica napus]	-	-	K00799	GST,gst	http://www.genome.jp/dbget-bin/www_bget?ko:K00799	Glutathione metabolism;Drug metabolism - cytochrome P450;Metabolism of xenobiotics by cytochrome P450	ko00480,ko00982,ko00980	-	gnl|BL_ORD_ID|27433	sp|Q9CAS6|GSTUB_ARATH Glutathione S-transferase U11 OS=Arabidopsis thaliana GN=GSTU11 PE=2 SV=1
106401424	BnaC05T0111600ZS	2040	0.56	0	-7.55583	0.000125561	0.00878348	PREDICTED: phosphate transporter PHO1 homolog 3-like [Brassica napus]	GO:0016020;GO:0016021	membrane;integral component of membrane	-	-	-	-	-	KOG1162(U)(Predicted small molecule transporter)	gnl|BL_ORD_ID|129637	sp|Q6R8G7|PHO13_ARATH Phosphate transporter PHO1 homolog 3 OS=Arabidopsis thaliana GN=PHO1;H3 PE=2 SV=2
106403720	BnaC06T0287400ZS	507	3.69	0	-7.55583	0.000125561	0.00878348	PREDICTED: toll/interleukin-1 receptor-like protein [Brassica napus]	GO:0007165;GO:0043531	signal transduction;ADP binding	-	-	-	-	-	-	gnl|BL_ORD_ID|212912	sp|Q9SSN3|TIR_ARATH Toll/interleukin-1 receptor-like protein OS=Arabidopsis thaliana GN=TIR PE=1 SV=1
106410432	BnaA06T0369900ZS	1594	0.74	0	-7.55583	0.000125561	0.00878348	PREDICTED: cytochrome P450 85A2-like [Brassica napus]	GO:0020037;GO:0004497;GO:0005506;GO:0055114;GO:0016705;GO:0016491;GO:0046872	heme binding;monooxygenase activity;iron ion binding;oxidation-reduction process;oxidoreductase activity, acting on paired donors, with incorporation or reduction of molecular oxygen;oxidoreductase activity;metal ion binding	K12640	CYP85A2,BR6OX2	http://www.genome.jp/dbget-bin/www_bget?ko:K12640	Brassinosteroid biosynthesis	ko00905	-	gnl|BL_ORD_ID|309506	sp|Q940V4|C85A2_ARATH Cytochrome P450 85A2 OS=Arabidopsis thaliana GN=CYP85A2 PE=2 SV=1
106410726	BnaC07T0491800ZS.2	1075	1.17	0.01	-7.55583	0.000125561	0.00878348	PREDICTED: uncharacterized protein LOC106410725 isoform X7 [Brassica napus]	-	-	-	-	-	-	-	-	-	-
106433285	BnaC03T0648700ZS	707	2.13	0	-7.55583	0.000125561	0.00878348	PREDICTED: GEM-like protein 1 [Brassica napus]	-	-	-	-	-	-	-	-	gnl|BL_ORD_ID|12173	sp|Q9SE96|GEML1_ARATH GEM-like protein 1 OS=Arabidopsis thaliana GN=FIP1 PE=1 SV=1
106444566	BnaC09T0593900ZS	1985	0.57	0	-7.55583	0.000125561	0.00878348	PREDICTED: phenylalanine N-monooxygenase-like [Brassica napus]	GO:0020037;GO:0004497;GO:0005506;GO:0055114;GO:0016705;GO:0016491;GO:0046872	heme binding;monooxygenase activity;iron ion binding;oxidation-reduction process;oxidoreductase activity, acting on paired donors, with incorporation or reduction of molecular oxygen;oxidoreductase activity;metal ion binding	K12153	CYP79A2	http://www.genome.jp/dbget-bin/www_bget?ko:K12153	Glucosinolate biosynthesis;Cyanoamino acid metabolism;2-Oxocarboxylic acid metabolism	ko00966,ko00460,ko01210	-	gnl|BL_ORD_ID|307315	sp|Q9FLC8|C79A2_ARATH Phenylalanine N-monooxygenase OS=Arabidopsis thaliana GN=CYP79A2 PE=1 SV=1
106446728	BnaC04T0530200ZS	1655	0.71	0	-7.55583	0.000125561	0.00878348	PREDICTED: UDP-glycosyltransferase 89A2-like [Brassica napus]	GO:0008152;GO:0016758	metabolic process;transferase activity, transferring hexosyl groups	-	-	-	-	-	-	gnl|BL_ORD_ID|235918	sp|Q9LZD8|U89A2_ARATH UDP-glycosyltransferase 89A2 OS=Arabidopsis thaliana GN=UGT89A2 PE=2 SV=1
106449512	#N/A	1017	1.29	0	-7.55583	0.000125561	0.00878348	-	-	-	-	-	-	-	-	-	-	-
106452627	BnaA01T0004200ZS	1320.59	0.91	0	-7.55583	0.000125561	0.00878348	PREDICTED: chaperone protein dnaJ 10 [Brassica rapa]	GO:0005829	cytosol	-	-	-	-	-	KOG0712(O)(Molecular chaperone (DnaJ superfamily))	gnl|BL_ORD_ID|365587	sp|Q8GYX8|DNJ10_ARATH Chaperone protein dnaJ 10 OS=Arabidopsis thaliana GN=ATJ10 PE=2 SV=2
XLOC_059114	#N/A	893	1.53	0	-7.55583	0.000125561	0.00878348	-	-	-	-	-	-	-	-	-	-	-
106356085	BnaC05T0386600ZS	777.5	0	1.9	7.50934	0.000125561	0.00878348	PREDICTED: uncharacterized protein LOC106293354 isoform X2 [Brassica oleracea var. oleracea];PREDICTED: NEP1-interacting protein-like 2 [Brassica napus]	GO:0016020;GO:0016021;GO:0008270;GO:0046872	membrane;integral component of membrane;zinc ion binding;metal ion binding	-	-	-	-	-	KOG0800(O)(FOG: Predicted E3 ubiquitin ligase)	gnl|BL_ORD_ID|417847	sp|Q8LBA0|NIPL2_ARATH NEP1-interacting protein-like 2 OS=Arabidopsis thaliana GN=ATL24 PE=1 SV=2;gnl|BL_ORD_ID|114118	sp|Q9FKX5|NIPL1_ARATH NEP1-interacting protein-like 1 OS=Arabidopsis thaliana GN=ATL27 PE=2 SV=1
106357140	BnaC06T0341200ZS	908	0	1.6	7.50934	0.000125561	0.00878348	PREDICTED: uncharacterized protein LOC106357140 [Brassica napus]	GO:0016020;GO:0016021	membrane;integral component of membrane	-	-	-	-	-	-	-	-
106369830	BnaA01T0021700ZS	1072	0	1.29	7.50934	0.000125561	0.00878348	PREDICTED: monoacylglycerol lipase ABHD6-like [Brassica rapa]	GO:0003824	catalytic activity	-	-	-	-	-	-	gnl|BL_ORD_ID|263164	sp|Q1LZ86|ABHD6_BOVIN Monoacylglycerol lipase ABHD6 OS=Bos taurus GN=ABHD6 PE=2 SV=1
106377652	BnaC01T0161100ZS	708	0	2.31	7.50934	0.000125561	0.00878348	PREDICTED: UDP-galactose/UDP-glucose transporter 2-like [Brassica napus]	GO:0016020;GO:0016021;GO:0006810;GO:0055085	membrane;integral component of membrane;transport;transmembrane transport	K15277	SLC35B3,PAPST2	http://www.genome.jp/dbget-bin/www_bget?ko:K15277	-	-	-	gnl|BL_ORD_ID|233031	sp|Q29Q28|UTR2_ARATH UDP-galactose/UDP-glucose transporter 2 OS=Arabidopsis thaliana GN=UTR2 PE=2 SV=1
106385355	BnaC03T0165400ZS	1239	0	1.09	7.50934	0.000125561	0.00878348	PREDICTED: transcription factor bHLH137-like [Brassica napus]	GO:0046983	protein dimerization activity	-	-	-	-	-	-	gnl|BL_ORD_ID|301483	sp|Q93W88|BH137_ARATH Transcription factor bHLH137 OS=Arabidopsis thaliana GN=BHLH137 PE=2 SV=1
106397258	BnaA02T0227900ZS	1714	0	0.74	7.50934	0.000125561	0.00878348	PREDICTED: auxin transporter-like protein 3 [Brassica rapa]	GO:0016020;GO:0010311;GO:0060919;GO:0009926;GO:0009734;GO:0006865;GO:0048829;GO:0005215;GO:0009733;GO:0015293;GO:0003333;GO:0016021;GO:0005886;GO:0006810;GO:0055085;GO:0010328;GO:0015171	membrane;lateral root formation;auxin influx;auxin polar transport;auxin-activated signaling pathway;amino acid transport;root cap development;transporter activity;response to auxin;symporter activity;amino acid transmembrane transport;integral component of membrane;plasma membrane;transport;transmembrane transport;auxin influx transmembrane transporter activity;amino acid transmembrane transport…	K13946	AUX1,LAX	http://www.genome.jp/dbget-bin/www_bget?ko:K13946	Plant hormone signal transduction	ko04075	-	gnl|BL_ORD_ID|53589	sp|Q9CA25|LAX3_ARATH Auxin transporter-like protein 3 OS=Arabidopsis thaliana GN=LAX3 PE=2 SV=1
106399394	BnaC01T0063500ZS	3679	0	0.31	7.50934	0.000125561	0.00878348	PREDICTED: cellulose synthase A catalytic subunit 1 [UDP-forming] [Brassica oleracea var. oleracea]	GO:0016020;GO:0016760;GO:0030244;GO:0016740;GO:0016021;GO:0071555;GO:0005886;GO:0046872;GO:0016757	membrane;cellulose synthase (UDP-forming) activity;cellulose biosynthetic process;transferase activity;integral component of membrane;cell wall organization;plasma membrane;metal ion binding;transferase activity, transferring glycosyl groups	K10999	CESA	http://www.genome.jp/dbget-bin/www_bget?ko:K10999	-	-	-	gnl|BL_ORD_ID|325001	sp|O48946|CESA1_ARATH Cellulose synthase A catalytic subunit 1 [UDP-forming] OS=Arabidopsis thaliana GN=CESA1 PE=1 SV=1
106405526	BnaC06T0063300ZS	647	0	2.59	7.50934	0.000125561	0.00878348	PREDICTED: protein CURVATURE THYLAKOID 1C, chloroplastic-like [Brassica napus]	GO:0016020;GO:0009535;GO:0016021;GO:0009507;GO:0009579	membrane;chloroplast thylakoid membrane;integral component of membrane;chloroplast;thylakoid	-	-	-	-	-	-	gnl|BL_ORD_ID|346729	sp|Q9M812|CUT1C_ARATH Protein CURVATURE THYLAKOID 1C, chloroplastic OS=Arabidopsis thaliana GN=CURT1C PE=1 SV=1
106434269	BnaA09T0195900ZS	1738	0	0.72	7.50934	0.000125561	0.00878348	PREDICTED: cannabidiolic acid synthase-like 1 [Brassica napus]	GO:0050660;GO:0016614;GO:0003824;GO:0055114;GO:0016491	flavin adenine dinucleotide binding;oxidoreductase activity, acting on CH-OH group of donors;catalytic activity;oxidation-reduction process;oxidoreductase activity	-	-	-	-	-	-	gnl|BL_ORD_ID|301321	sp|Q9FI25|BBE27_ARATH Berberine bridge enzyme-like 27 OS=Arabidopsis thaliana GN=At5g44410 PE=2 SV=1
XLOC_047522	#N/A	633	0	2.73	7.50934	0.000125561	0.00878348	BnaC01g33380D [Brassica napus]	-	-	-	-	-	-	-	-	-	-
XLOC_017725	#N/A	898	6.39	0.81	-3.11245	0.000126407	0.00883163	BnaC07g05450D [Brassica napus]	-	-	-	-	-	-	-	-	-	-
106426400	BnaC02T0023000ZS	1526	0.04	1.15	4.71757	0.000127312	0.00888377	PREDICTED: cyclin-B1-2-like isoform X1 [Brassica napus]	GO:0005634	nucleus	K05868	CCNB	http://www.genome.jp/dbget-bin/www_bget?ko:K05868	Cell cycle;p53 signaling pathway;FoxO signaling pathway;Progesterone-mediated oocyte maturation	ko04110,ko04115,ko04068,ko04914	KOG0653(D)(Cyclin B and related kinase-activating proteins)	gnl|BL_ORD_ID|324288	sp|Q39067|CCB12_ARATH Cyclin-B1-2 OS=Arabidopsis thaliana GN=CYCB1-2 PE=1 SV=2
106391495	BnaC04T0552400ZS	4293	0.1	1.06	3.22603	0.000131919	0.00919383	PREDICTED: ABC transporter B family member 1 [Brassica napus]	GO:0016020;GO:0016887;GO:0005524;GO:0000166;GO:0016021;GO:0006810;GO:0055085;GO:0042626	membrane;ATPase activity;ATP binding;nucleotide binding;integral component of membrane;transport;transmembrane transport;ATPase activity, coupled to transmembrane movement of substances	K05658	ABCB1	http://www.genome.jp/dbget-bin/www_bget?ko:K05658	ABC transporters;Bile secretion	ko02010,ko04976	KOG0055(Q)(Multidrug/pheromone exporter, ABC superfamily)	gnl|BL_ORD_ID|262173	sp|Q9ZR72|AB1B_ARATH ABC transporter B family member 1 OS=Arabidopsis thaliana GN=ABCB1 PE=1 SV=1
106407005	BnaC07T0532200ZS	1077	0.16	2.54	3.77625	0.000132862	0.0092251	PREDICTED: transcription factor BEE 2-like isoform X1 [Brassica napus]	GO:0046983;GO:0003700;GO:0006355;GO:0005634	protein dimerization activity;transcription factor activity, sequence-specific DNA binding;regulation of transcription, DNA-templated;nucleus	-	-	-	-	-	-	gnl|BL_ORD_ID|302082	sp|Q93VJ4|BEE2_ARATH Transcription factor BEE 2 OS=Arabidopsis thaliana GN=BEE2 PE=2 SV=1
106429944	BnaC02T0061600ZS	993.37	0.18	2.79	3.77625	0.000132862	0.0092251	PREDICTED: uncharacterized protein LOC106429944 [Brassica napus]	-	-	-	-	-	-	-	-	gnl|BL_ORD_ID|316735	sp|Q9C9A9|COL7_ARATH Zinc finger protein CONSTANS-LIKE 7 OS=Arabidopsis thaliana GN=COL7 PE=2 SV=1
106439766	BnaA03T0390300ZS	1050	0.17	2.65	3.77625	0.000132862	0.0092251	PREDICTED: uncharacterized protein LOC103860364 [Brassica rapa]	-	-	-	-	-	-	-	-	-	-
106410752	BnaC03T0011500ZS	1434	2.33	17.4	2.75571	0.000133427	0.00925286	PREDICTED: probable protein phosphatase 2C 67 [Brassica napus]	GO:0004722;GO:0016787;GO:0004721;GO:0003824;GO:0043169;GO:0006470;GO:0046872	protein serine/threonine phosphatase activity;hydrolase activity;phosphoprotein phosphatase activity;catalytic activity;cation binding;protein dephosphorylation;metal ion binding	K01102	PDP	http://www.genome.jp/dbget-bin/www_bget?ko:K01102	-	-	KOG0700(T)(Protein phosphatase 2C/pyruvate dehydrogenase (lipoamide) phosphatase)	gnl|BL_ORD_ID|429099	sp|Q501F9|P2C67_ARATH Probable protein phosphatase 2C 67 OS=Arabidopsis thaliana GN=At5g02760 PE=2 SV=1
106435928	BnaA05T0489300ZS	910	0.14	2.67	4.07203	0.00013422	0.00929632	PREDICTED: glutathione S-transferase F11 [Brassica oleracea var. oleracea]	GO:0004364;GO:0016740	glutathione transferase activity;transferase activity	K00799	GST,gst	http://www.genome.jp/dbget-bin/www_bget?ko:K00799	Glutathione metabolism;Drug metabolism - cytochrome P450;Metabolism of xenobiotics by cytochrome P450	ko00480,ko00982,ko00980	KOG0867(O)(Glutathione S-transferase)	gnl|BL_ORD_ID|27418	sp|Q96324|GSTFB_ARATH Glutathione S-transferase F11 OS=Arabidopsis thaliana GN=GSTF11 PE=2 SV=1
106446678	#N/A	878.45	3.89	0.34	-3.59706	0.000139734	0.00962745	-	-	-	-	-	-	-	-	-	-	-
106381691	BnaA02T0296100ZS	1258	0.21	2.68	3.40614	0.000139734	0.00962745	PREDICTED: GDSL esterase/lipase At5g45950-like [Brassica napus]	GO:0016788	hydrolase activity, acting on ester bonds	-	-	-	-	-	-	gnl|BL_ORD_ID|17980	sp|Q9FJ41|GDL85_ARATH GDSL esterase/lipase At5g45950 OS=Arabidopsis thaliana GN=At5g45950 PE=2 SV=1
106451755	BnaC01T0491900ZS	1949	0.14	1.59	3.40614	0.000139734	0.00962745	PREDICTED: purple acid phosphatase 15-like [Brassica napus]	GO:0016787;GO:0003993;GO:0046872	hydrolase activity;acid phosphatase activity;metal ion binding	-	-	-	-	-	KOG1378(G)(Purple acid phosphatase)	gnl|BL_ORD_ID|137344	sp|Q9SFU3|PPA15_ARATH Purple acid phosphatase 15 OS=Arabidopsis thaliana GN=PAP15 PE=1 SV=1
106377246	BnaC03T0531300ZS	2328	0.14	1.6	3.44614	0.000140031	0.00962745	PREDICTED: protein trichome birefringence-like 12 isoform X1 [Brassica napus];PREDICTED: protein trichome birefringence-like 12 isoform X2 [Brassica napus]	GO:0016020;GO:0016413;GO:0071554;GO:0016021;GO:0009507;GO:0005794	membrane;O-acetyltransferase activity;cell wall organization or biogenesis;integral component of membrane;chloroplast;Golgi apparatus	-	-	-	-	-	-	gnl|BL_ORD_ID|503900	sp|Q9FGE9|TBL12_ARATH Protein trichome birefringence-like 12 OS=Arabidopsis thaliana GN=TBL12 PE=2 SV=1
106387199	BnaC03T0128200ZS	2690.52	0.12	1.37	3.44614	0.000140031	0.00962745	PREDICTED: bifunctional dethiobiotin synthetase/7,8-diamino-pelargonic acid aminotransferase, mitochondrial-like [Brassica napus]	GO:0030170;GO:0003824;GO:0008483	pyridoxal phosphate binding;catalytic activity;transaminase activity	K19562	BIO3-BIO1	http://www.genome.jp/dbget-bin/www_bget?ko:K19562	Biotin metabolism	ko00780	-	gnl|BL_ORD_ID|308703	sp|B0F481|BIODA_ARATH Bifunctional dethiobiotin synthetase/7,8-diamino-pelargonic acid aminotransferase, mitochondrial OS=Arabidopsis thaliana GN=BIO3-BIO1 PE=1 SV=1
106388564	BnaC03T0307200ZS	2818	1.18	0.14	-3.2172	0.000140031	0.00962745	PREDICTED: phospholipase D gamma 1-like [Brassica napus]	GO:0016020;GO:0046470;GO:0070290;GO:0016787;GO:0003824;GO:0016042;GO:0004630;GO:0005509	membrane;phosphatidylcholine metabolic process;N-acylphosphatidylethanolamine-specific phospholipase D activity;hydrolase activity;catalytic activity;lipid catabolic process;phospholipase D activity;calcium ion binding	K01115	PLD1_2	http://www.genome.jp/dbget-bin/www_bget?ko:K01115	Endocytosis;Phospholipase D signaling pathway;Ras signaling pathway;Sphingolipid signaling pathway;cAMP signaling pathway;Ether lipid metabolism;Glycerophospholipid metabolism;GnRH signaling pathway;Fc gamma R-mediated phagocytosis;Glutamatergic synapse	ko04144,ko04072,ko04014,ko04071,ko04024,ko00565,ko00564,ko04912,ko04666,ko04724	KOG1329(I)(Phospholipase D1)	gnl|BL_ORD_ID|132525	sp|Q9T052|PLDG3_ARATH Phospholipase D gamma 3 OS=Arabidopsis thaliana GN=PLDGAMMA3 PE=1 SV=1
106432759	BnaC04T0533600ZS	1670	0.64	5.28	2.89935	0.000145045	0.0099599	PREDICTED: cytochrome P450 710A1-like [Brassica napus]	GO:0016020;GO:0020037;GO:0004497;GO:0005506;GO:0055114;GO:0016705;GO:0016021;GO:0016491;GO:0046872	membrane;heme binding;monooxygenase activity;iron ion binding;oxidation-reduction process;oxidoreductase activity, acting on paired donors, with incorporation or reduction of molecular oxygen;integral component of membrane;oxidoreductase activity;metal ion binding	K09832	CYP710A	http://www.genome.jp/dbget-bin/www_bget?ko:K09832	Steroid biosynthesis	ko00100	KOG0157(QI)(Cytochrome P450 CYP4/CYP19/CYP26 subfamilies)	gnl|BL_ORD_ID|307835	sp|O64697|C7101_ARATH Cytochrome P450 710A1 OS=Arabidopsis thaliana GN=CYP710A1 PE=1 SV=1
106416279	BnaC08T0510700ZS	639	14.98	106.77	2.68009	0.000145459	0.00997616	PREDICTED: glycine-rich protein 5 [Brassica rapa]	GO:0008150;GO:0003674	biological_process;molecular_function	-	-	-	-	-	-	-	-
106385193	BnaC02T0043700ZS	1060	0.94	7.99	2.94107	0.000146629	0.0100441	PREDICTED: adenine phosphoribosyltransferase 5-like isoform X2 [Brassica napus];PREDICTED: adenine phosphoribosyltransferase 5-like isoform X1 [Brassica napus]	GO:0009116;GO:0005737;GO:0044209;GO:0016740;GO:0006166;GO:0005829;GO:0003999;GO:0016757;GO:0006168	nucleoside metabolic process;cytoplasm;AMP salvage;transferase activity;purine ribonucleoside salvage;cytosol;adenine phosphoribosyltransferase activity;transferase activity, transferring glycosyl groups;adenine salvage	K00759	APRT,apt	http://www.genome.jp/dbget-bin/www_bget?ko:K00759	Purine metabolism	ko00230	KOG1712(F)(Adenine phosphoribosyl transferases)	gnl|BL_ORD_ID|278856	sp|Q9LFP0|APT5_ARATH Adenine phosphoribosyltransferase 5 OS=Arabidopsis thaliana GN=APT5 PE=1 SV=1
106346117	BnaA06T0037500ZS	1468	0.15	1.96	3.54436	0.000147215	0.0100474	PREDICTED: transcription factor DIVARICATA-like [Brassica napus]	GO:0003677;GO:0006355;GO:0005634;GO:0006351	DNA binding;regulation of transcription, DNA-templated;nucleus;transcription, DNA-templated	-	-	-	-	-	-	gnl|BL_ORD_ID|203736	sp|Q9FNN6|SRM1_ARATH Transcription factor SRM1 OS=Arabidopsis thaliana GN=SRM1 PE=2 SV=1
106379479	BnaA02T0212500ZS	514	0.69	8.83	3.54436	0.000147215	0.0100474	PREDICTED: gibberellin-regulated protein 6 [Brassica napus]	GO:0009749;GO:0009744;GO:0080167;GO:0009739;GO:0003674;GO:0005576;GO:0009740;GO:0009750	response to glucose;response to sucrose;response to karrikin;response to gibberellin;molecular_function;extracellular region;gibberellic acid mediated signaling pathway;response to fructose	-	-	-	-	-	-	gnl|BL_ORD_ID|7010	sp|Q6NMQ7|GASA6_ARATH Gibberellin-regulated protein 6 OS=Arabidopsis thaliana GN=GASA6 PE=3 SV=1
106438518	BnaA01T0046000ZS	2698	0.07	0.99	3.54436	0.000147215	0.0100474	PREDICTED: probable disease resistance protein At4g33300 [Brassica rapa]	GO:0043531;GO:0006952	ADP binding;defense response	-	-	-	-	-	-	gnl|BL_ORD_ID|371975	sp|Q9SZA7|DRL29_ARATH Probable disease resistance protein At4g33300 OS=Arabidopsis thaliana GN=At4g33300 PE=2 SV=3
XLOC_036173	#N/A	1029.15	3.98	26.43	2.70864	0.000151607	0.0103345	PREDICTED: uncharacterized protein LOC103864411 [Brassica rapa];BnaA04g10980D [Brassica napus]	-	-	-	-	-	-	-	-	-	-
106445654	BnaA04T0059800ZS	1434	0.34	3.51	3.1957	0.000154617	0.010509	BnaA04g05910D [Brassica napus];PREDICTED: probable envelope ADP,ATP carrier protein, chloroplastic [Brassica rapa]	GO:0016020;GO:0009941;GO:0016021;GO:0009507;GO:0006810;GO:0055085	membrane;chloroplast envelope;integral component of membrane;chloroplast;transport;transmembrane transport	K14684	SLC25A23S	http://www.genome.jp/dbget-bin/www_bget?ko:K14684	-	-	KOG0036(F)(Predicted mitochondrial carrier protein);KOG0752(C)(Mitochondrial solute carrier protein)	gnl|BL_ORD_ID|368906	sp|O65023|EAAC_ARATH Probable envelope ADP,ATP carrier protein, chloroplastic OS=Arabidopsis thaliana GN=EAAC PE=2 SV=2
106440462	BnaC07T0446800ZS	1785	0.09	1.33	3.71503	0.000154728	0.010509	PREDICTED: uncharacterized protein LOC106440462 [Brassica napus]	-	-	-	-	-	-	-	-	-	-
106411649	BnaC08T0121400ZS	1275	2.91	0.35	-3.19554	0.000154729	0.010509	PREDICTED: probable zinc transporter 10 [Brassica napus]	GO:0016020;GO:0030001;GO:0005515;GO:0046873;GO:0006812;GO:0006829;GO:0016021;GO:0005886;GO:0071577;GO:0006810;GO:0055085;GO:0006811;GO:0005385;GO:0008324	membrane;metal ion transport;protein binding;metal ion transmembrane transporter activity;cation transport;zinc II ion transport;integral component of membrane;plasma membrane;zinc II ion transmembrane transport;transport;transmembrane transport;ion transport;zinc ion transmembrane transporter activity;cation transmembrane transporter activity	K14709	SLC39A1_2_3,ZIP1_2_3	http://www.genome.jp/dbget-bin/www_bget?ko:K14709	-	-	KOG1558(P)(Fe2+/Zn2+ regulated transporter)	gnl|BL_ORD_ID|549979	sp|Q8W245|ZIP10_ARATH Probable zinc transporter 10 OS=Arabidopsis thaliana GN=ZIP10 PE=1 SV=2
106437780	#N/A	1300	13.69	94.2	2.6411	0.000157164	0.0106615	PREDICTED: probable 2-oxoacid dependent dioxygenase [Brassica rapa]	-	-	-	-	-	-	-	-	gnl|BL_ORD_ID|31203	sp|Q9SKK4|GSL_ARATH Probable 2-oxoacid dependent dioxygenase OS=Arabidopsis thaliana GN=GSL-OH PE=2 SV=1
106389372	#N/A	1571.6	0.97	0.05	-4.80622	0.000157376	0.010663	BnaA06g17980D [Brassica napus];PREDICTED: 26S proteasome non-ATPase regulatory subunit 2 homolog B-like isoform X2 [Brassica napus]	GO:0042176;GO:0000502;GO:0030234	regulation of protein catabolic process;proteasome complex;enzyme regulator activity	K03028	PSMD2,RPN1	http://www.genome.jp/dbget-bin/www_bget?ko:K03028	Proteasome	ko03050	KOG2005(O)(26S proteasome regulatory complex, subunit RPN1/PSMD2)	gnl|BL_ORD_ID|142923	sp|Q9SIV2|PSD2A_ARATH 26S proteasome non-ATPase regulatory subunit 2 homolog A OS=Arabidopsis thaliana GN=RPN1A PE=1 SV=2
XLOC_054534	#N/A	607	0.62	7.36	3.38235	0.000157637	0.0106677	BnaC08g35170D [Brassica napus]	-	-	-	-	-	-	-	-	-	-
106405562	BnaC06T0360300ZS	2046	0.05	0.92	4.03563	0.000160239	0.0108129	BnaC06g30740D [Brassica napus];PREDICTED: methyltransferase-like protein 7A [Brassica napus]	GO:0008168;GO:0008152	methyltransferase activity;metabolic process	-	-	-	-	-	-	gnl|BL_ORD_ID|80412	sp|Q562C4|MET7B_RAT Methyltransferase-like protein 7B OS=Rattus norvegicus GN=Mettl7b PE=1 SV=1
106443756	#N/A	441	0.44	8.66	4.03563	0.000160239	0.0108129	PREDICTED: uncharacterized protein LOC103843199 [Brassica rapa]	GO:0008150;GO:0003674;GO:0005739	biological_process;molecular_function;mitochondrion	-	-	-	-	-	-	-	-
106372594	BnaA10T0295800ZS	574	1.62	15.11	3.05057	0.000163286	0.0108129	PREDICTED: uncharacterized protein LOC103847438 [Brassica rapa]	GO:0008150;GO:0003674;GO:0005575	biological_process;molecular_function;cellular_component	-	-	-	-	-	-	-	-
106443195	BnaA01T0147400ZS	928	1.59	12.85	2.86604	0.000164542	0.0108129	PREDICTED: 23.6 kDa heat shock protein, mitochondrial-like [Brassica napus]	-	-	K13993	HSP20	http://www.genome.jp/dbget-bin/www_bget?ko:K13993	Protein processing in endoplasmic reticulum	ko04141	-	gnl|BL_ORD_ID|401478	sp|Q96331|HS23M_ARATH 23.6 kDa heat shock protein, mitochondrial OS=Arabidopsis thaliana GN=HSP23.6 PE=2 SV=1
106350009	#N/A	1212	0.99	0	-7.48908	0.000164799	0.0108129	PREDICTED: uncharacterized protein LOC106350009 [Brassica napus]	-	-	-	-	-	-	-	-	-	-
106361341	BnaA08T0170900ZS	1750	0.63	0	-7.48908	0.000164799	0.0108129	PREDICTED: protein phosphatase 2C 56-like [Brassica napus]	GO:0004722;GO:0016787;GO:0004721;GO:0003824;GO:0043169;GO:0006470;GO:0046872	protein serine/threonine phosphatase activity;hydrolase activity;phosphoprotein phosphatase activity;catalytic activity;cation binding;protein dephosphorylation;metal ion binding	K14497	PP2C	http://www.genome.jp/dbget-bin/www_bget?ko:K14497	MAPK signaling pathway - plant;Plant hormone signal transduction	ko04016,ko04075	KOG0698(T)(Serine/threonine protein phosphatase)	gnl|BL_ORD_ID|433913	sp|P49597|P2C56_ARATH Protein phosphatase 2C 56 OS=Arabidopsis thaliana GN=ABI1 PE=1 SV=2
106384115	BnaA10T0269000ZS	550	2.99	0	-7.48908	0.000164799	0.0108129	PREDICTED: protection of telomeres protein 1b-like [Brassica napus]	GO:0000784;GO:0016233;GO:0003677;GO:0043047;GO:0000723	nuclear chromosome, telomeric region;telomere capping;DNA binding;single-stranded telomeric DNA binding;telomere maintenance	-	-	-	-	-	-	gnl|BL_ORD_ID|134321	sp|Q6NKX5|POT1B_ARATH Protection of telomeres protein 1b OS=Arabidopsis thaliana GN=POT1B PE=1 SV=1
106392231	BnaC09T0102900ZS	2090	0.53	0	-7.48908	0.000164799	0.0108129	PREDICTED: phosphoinositide phosphatase SAC6-like [Brassica napus]	GO:0016020;GO:0005783;GO:0016787;GO:0052866;GO:0004439;GO:0005789;GO:0009651;GO:0016021;GO:0005739;GO:0042578	membrane;endoplasmic reticulum;hydrolase activity;phosphatidylinositol phosphate phosphatase activity;phosphatidylinositol-4,5-bisphosphate 5-phosphatase activity;endoplasmic reticulum membrane;response to salt stress;integral component of membrane;mitochondrion;phosphoric ester hydrolase activity	-	-	-	-	-	KOG1889(I)(Putative phosphoinositide phosphatase)	gnl|BL_ORD_ID|490933	sp|Q7X911|SAC6_ARATH Phosphoinositide phosphatase SAC6 OS=Arabidopsis thaliana GN=SAC6 PE=2 SV=1
106396796	BnaA02T0031000ZS	639	2.38	0	-7.48908	0.000164799	0.0108129	PREDICTED: RNA polymerase II transcriptional coactivator KIWI-like [Brassica napus]	GO:0003677;GO:0006355;GO:0003713	DNA binding;regulation of transcription, DNA-templated;transcription coactivator activity	-	-	-	-	-	KOG2712(K)(Transcriptional coactivator)	gnl|BL_ORD_ID|70098	sp|O65154|KIWI_ARATH RNA polymerase II transcriptional coactivator KIWI OS=Arabidopsis thaliana GN=KIWI PE=1 SV=1
106407653	#N/A	680	2.12	0	-7.48908	0.000164799	0.0108129	-	-	-	-	-	-	-	-	-	-	-
106438707	BnaA03T0270000ZS	11166	0.09	0	-7.48908	0.000164799	0.0108129	PREDICTED: BEACH domain-containing protein lvsA-like [Brassica napus]	GO:0007165;GO:0009507;GO:0005634	signal transduction;chloroplast;nucleus	-	-	-	-	-	KOG1787(U)(Kinase A-anchor protein Neurobeachin and related BEACH and WD40 repeat proteins)	gnl|BL_ORD_ID|306636	sp|F4JHT3|BCHA2_ARATH BEACH domain-containing protein A2 OS=Arabidopsis thaliana GN=BCHA2 PE=4 SV=1
106441796	BnaA01T0138200ZS	2764	0.38	0	-7.48908	0.000164799	0.0108129	BnaA01g13670D [Brassica napus]	GO:0006457;GO:0005524;GO:0006950;GO:0051082	protein folding;ATP binding;response to stress;unfolded protein binding	K09487	HSP90B,TRA1	http://www.genome.jp/dbget-bin/www_bget?ko:K09487	PI3K-Akt signaling pathway;Protein processing in endoplasmic reticulum;Estrogen signaling pathway;Thyroid hormone synthesis;Plant-pathogen interaction;IL-17 signaling pathway	ko04151,ko04141,ko04915,ko04918,ko04626,ko04657	KOG0020(O)(Endoplasmic reticulum glucose-regulated protein (GRP94/endoplasmin), HSP90 family)	gnl|BL_ORD_ID|376816	sp|Q9STX5|ENPL_ARATH Endoplasmin homolog OS=Arabidopsis thaliana GN=HSP90-7 PE=1 SV=1
106447298	BnaC04T0537500ZS	1021	1.2	0	-7.48908	0.000164799	0.0108129	PREDICTED: putative phosphatidylinositol N-acetylglucosaminyltransferase subunit C [Brassica napus]	GO:0009846;GO:0016020;GO:0006506;GO:0017176;GO:0003824;GO:0000506;GO:0016740;GO:0005789;GO:0009860;GO:0016021	pollen germination;membrane;GPI anchor biosynthetic process;phosphatidylinositol N-acetylglucosaminyltransferase activity;catalytic activity;glycosylphosphatidylinositol-N-acetylglucosaminyltransferase (GPI-GnT) complex;transferase activity;endoplasmic reticulum membrane;pollen tube growth;integral component of membrane	K03859	PIGC,GPI2	http://www.genome.jp/dbget-bin/www_bget?ko:K03859	Glycosylphosphatidylinositol(GPI)-anchor biosynthesis	ko00563	-	gnl|BL_ORD_ID|131857	sp|O64761|PIGC_ARATH Phosphatidylinositol N-acetylglucosaminyltransferase subunit C OS=Arabidopsis thaliana GN=PIGC PE=2 SV=1
106451855	BnaA05T0349800ZS	2110	0.52	0	-7.48908	0.000164799	0.0108129	PREDICTED: protein ETHYLENE INSENSITIVE 3-like [Brassica napus]	GO:0005515;GO:0003700;GO:0001666;GO:0003677;GO:0009873;GO:0006355;GO:0000976;GO:0042742;GO:0009723;GO:0010182;GO:0005634;GO:0006351;GO:0044212;GO:0071281	protein binding;transcription factor activity, sequence-specific DNA binding;response to hypoxia;DNA binding;ethylene-activated signaling pathway;regulation of transcription, DNA-templated;transcription regulatory region sequence-specific DNA binding;defense response to bacterium;response to ethylene;sugar mediated signaling pathway;nucleus;transcription, DNA-templated;transcription regulatory re…	K14514	EIN3	http://www.genome.jp/dbget-bin/www_bget?ko:K14514	MAPK signaling pathway - plant;Plant hormone signal transduction	ko04016,ko04075	-	gnl|BL_ORD_ID|373191	sp|O24606|EIN3_ARATH Protein ETHYLENE INSENSITIVE 3 OS=Arabidopsis thaliana GN=EIN3 PE=1 SV=1
XLOC_008704	#N/A	1780	0.62	0	-7.48908	0.000164799	0.0108129	PREDICTED: zinc finger BED domain-containing protein RICESLEEPER 2-like [Brassica napus]	GO:0046983;GO:0003677;GO:0003676	protein dimerization activity;DNA binding;nucleic acid binding	-	-	-	-	-	-	gnl|BL_ORD_ID|169379	sp|Q9FN94|RLK7_ARATH Receptor-like protein kinase At5g59670 OS=Arabidopsis thaliana GN=At5g59670 PE=1 SV=1
106345476	BnaC02T0001200ZS	768	0	1.97	7.44828	0.000164799	0.0108129	PREDICTED: wound-induced protein 1-like [Brassica napus]	GO:0008150;GO:0003674;GO:0005575	biological_process;molecular_function;cellular_component	-	-	-	-	-	-	gnl|BL_ORD_ID|251447	sp|P20144|WUN1_SOLTU Wound-induced protein 1 OS=Solanum tuberosum GN=WUN1 PE=2 SV=1
106367484	#N/A	1638	0	0.71	7.44828	0.000164799	0.0108129	PREDICTED: uncharacterized protein LOC106367484 isoform X2 [Brassica napus];PREDICTED: uncharacterized protein LOC106367484 isoform X1 [Brassica napus];PREDICTED: uncharacterized protein LOC106367484 isoform X3 [Brassica napus]	-	-	-	-	-	-	-	-	-	-
106385677	#N/A	498	0	3.92	7.44828	0.000164799	0.0108129	PREDICTED: reactive oxygen species modulator 1-like [Brassica rapa]	GO:0016020;GO:0016021	membrane;integral component of membrane	-	-	-	-	-	-	-	-
106391552	BnaA03T0194100ZS	1546	0	0.79	7.44828	0.000164799	0.0108129	PREDICTED: BTB/POZ and MATH domain-containing protein 3-like isoform X2 [Brassica napus];PREDICTED: BTB/POZ and MATH domain-containing protein 3-like isoform X1 [Brassica napus];PREDICTED: BTB/POZ and MATH domain-containing protein 3-like isoform X3 [Brassica napus]	-	-	K10523	SPOP	http://www.genome.jp/dbget-bin/www_bget?ko:K10523	Hedgehog signaling pathway;Hedgehog signaling pathway - fly	ko04340,ko04341	KOG1987(DR)(Speckle-type POZ protein SPOP and related proteins with TRAF, MATH and BTB/POZ domains)	gnl|BL_ORD_ID|305052	sp|O22286|BPM3_ARATH BTB/POZ and MATH domain-containing protein 3 OS=Arabidopsis thaliana GN=BPM3 PE=1 SV=1
106407673	BnaC07T0463600ZS	1597	0	0.76	7.44828	0.000164799	0.0108129	PREDICTED: AT-hook motif nuclear-localized protein 3-like [Brassica napus]	-	-	-	-	-	-	-	-	gnl|BL_ORD_ID|273844	sp|Q9SB31|AHL3_ARATH AT-hook motif nuclear-localized protein 3 OS=Arabidopsis thaliana GN=AHL3 PE=1 SV=1
106411637	BnaC08T0093300ZS	1571	0	0.76	7.44828	0.000164799	0.0108129	PREDICTED: tRNA (carboxymethyluridine(34)-5-O)-methyltransferase-like [Brassica napus]	GO:0008168;GO:0032259;GO:0002098;GO:0008152;GO:0016740;GO:0009507;GO:0030488;GO:0008175	methyltransferase activity;methylation;tRNA wobble uridine modification;metabolic process;transferase activity;chloroplast;tRNA methylation;tRNA methyltransferase activity	K10770	ALKBH8	http://www.genome.jp/dbget-bin/www_bget?ko:K10770	-	-	KOG1331(R)(Predicted methyltransferase)	gnl|BL_ORD_ID|271485	sp|Q80Y20|ALKB8_MOUSE Alkylated DNA repair protein alkB homolog 8 OS=Mus musculus GN=Alkbh8 PE=1 SV=1
106428041	BnaA08T0049600ZS	811	0	1.8	7.44828	0.000164799	0.0108129	PREDICTED: transmembrane protein 136 [Brassica rapa]	GO:0016020;GO:0016021	membrane;integral component of membrane	-	-	-	-	-	-	gnl|BL_ORD_ID|218854	sp|Q6ZRR5|TM136_HUMAN Transmembrane protein 136 OS=Homo sapiens GN=TMEM136 PE=2 SV=2
106434508	BnaC09T0366200ZS	1577.5	0	0.8	7.44828	0.000164799	0.0108129	PREDICTED: uncharacterized protein LOC106434508 [Brassica napus]	-	-	-	-	-	-	-	-	-	-
106440167	#N/A	560	0	3.26	7.44828	0.000164799	0.0108129	PREDICTED: uncharacterized protein LOC106440167 isoform X1 [Brassica napus];PREDICTED: uncharacterized protein LOC106440167 isoform X2 [Brassica napus]	GO:0008270	zinc ion binding	K17808	ZIM17,DNLZ,Tim15	http://www.genome.jp/dbget-bin/www_bget?ko:K17808	-	-	-	-	-
106451390	BnaA05T0126000ZS	1176	0	1.1	7.44828	0.000164799	0.0108129	PREDICTED: probable fructokinase-1 [Brassica napus]	GO:0016310;GO:0016773;GO:0016301;GO:0004747;GO:0016740;GO:0006014	phosphorylation;phosphotransferase activity, alcohol group as acceptor;kinase activity;ribokinase activity;transferase activity;D-ribose metabolic process	K00847	E2.7.1.4,scrK	http://www.genome.jp/dbget-bin/www_bget?ko:K00847	Amino sugar and nucleotide sugar metabolism;Fructose and mannose metabolism;Starch and sucrose metabolism	ko00520,ko00051,ko00500	KOG2855(G)(Ribokinase)	gnl|BL_ORD_ID|485346	sp|Q9SID0|SCRK1_ARATH Probable fructokinase-1 OS=Arabidopsis thaliana GN=At2g31390 PE=2 SV=1
106452026	#N/A	2281	0	0.5	7.44828	0.000164799	0.0108129	PREDICTED: probable inactive receptor kinase RLK902 [Brassica napus]	GO:0016020;GO:0004672;GO:0006468;GO:0005524;GO:0000166;GO:0016021	membrane;protein kinase activity;protein phosphorylation;ATP binding;nucleotide binding;integral component of membrane	-	-	-	-	-	-	gnl|BL_ORD_ID|176656	sp|Q9LVI6|RLK90_ARATH Probable inactive receptor kinase RLK902 OS=Arabidopsis thaliana GN=RLK902 PE=1 SV=1
106357768	BnaA02T0328800ZS	1233	40.87	7.14	-2.65604	0.000165013	0.0108142	PREDICTED: cytosolic sulfotransferase 11-like [Brassica napus]	GO:0016740;GO:0008146	transferase activity;sulfotransferase activity	-	-	-	-	-	KOG1584(R)(Sulfotransferase)	gnl|BL_ORD_ID|205088	sp|Q8RV79|SOT11_ARATH Cytosolic sulfotransferase 11 OS=Arabidopsis thaliana GN=SOT11 PE=2 SV=1
106381207	BnaC01T0445300ZS	943	9.51	1.43	-2.90501	0.000166611	0.0108935	PREDICTED: PRA1 family protein F3-like [Brassica oleracea var. oleracea]	GO:0016020;GO:0016021	membrane;integral component of membrane	-	-	-	-	-	-	gnl|BL_ORD_ID|138680	sp|Q9LIC6|PR1F3_ARATH PRA1 family protein F3 OS=Arabidopsis thaliana GN=PRA1F3 PE=1 SV=1
106426497	BnaC01T0445300ZS	943	9.51	1.43	-2.90501	0.000166611	0.0108935	PREDICTED: PRA1 family protein F3-like [Brassica oleracea var. oleracea]	GO:0016020;GO:0016021	membrane;integral component of membrane	-	-	-	-	-	-	gnl|BL_ORD_ID|138680	sp|Q9LIC6|PR1F3_ARATH PRA1 family protein F3 OS=Arabidopsis thaliana GN=PRA1F3 PE=1 SV=1
106444647	BnaA01T0154400ZS	2114	4.86	0.76	-2.80379	0.000167689	0.0109512	PREDICTED: putative clathrin assembly protein At4g25940 [Brassica napus]	GO:0030276;GO:0030136;GO:0005545;GO:0048268;GO:0005543	clathrin binding;clathrin-coated vesicle;1-phosphatidylinositol binding;clathrin coat assembly;phospholipid binding	K20044	PICALM	http://www.genome.jp/dbget-bin/www_bget?ko:K20044	-	-	KOG0251(TU)(Clathrin assembly protein AP180 and related proteins, contain ENTH domain)	gnl|BL_ORD_ID|312510	sp|Q8VYT2|CAP6_ARATH Putative clathrin assembly protein At4g25940 OS=Arabidopsis thaliana GN=At4g25940 PE=2 SV=1
106415877	BnaC07T0367400ZS	1783	0.11	1.55	3.51746	0.000168571	0.0109832	squalene monooxygenase 1,2 [Brassica napus]	GO:0016020;GO:0050660;GO:0055114;GO:0016021;GO:0016491;GO:0004506	membrane;flavin adenine dinucleotide binding;oxidation-reduction process;integral component of membrane;oxidoreductase activity;squalene monooxygenase activity	K00511	SQLE,ERG1	http://www.genome.jp/dbget-bin/www_bget?ko:K00511	Steroid biosynthesis;Sesquiterpenoid and triterpenoid biosynthesis	ko00100,ko00909	KOG1298(I)(Squalene monooxygenase)	gnl|BL_ORD_ID|384264	sp|O65726|ERG12_BRANA Squalene monooxygenase 1,2 OS=Brassica napus GN=SQP1,2 PE=2 SV=1
106444633	BnaA03T0489500ZS	1756	0.12	1.56	3.51746	0.000168571	0.0109832	PREDICTED: protein CHLOROPLAST IMPORT APPARATUS 2-like [Brassica napus]	-	-	-	-	-	-	-	-	gnl|BL_ORD_ID|336175	sp|Q9LU68|CIA2_ARATH Protein CHLOROPLAST IMPORT APPARATUS 2 OS=Arabidopsis thaliana GN=CIA2 PE=2 SV=1
106451863	BnaA05T0349300ZS	1293	3.89	27.61	2.6808	0.000169252	0.0110148	PREDICTED: DNA-damage-repair/toleration protein DRT100-like [Brassica napus]	-	-	-	-	-	-	-	-	gnl|BL_ORD_ID|372391	sp|Q00874|DR100_ARATH DNA damage-repair/toleration protein DRT100 OS=Arabidopsis thaliana GN=DRT100 PE=2 SV=2
106410911	BnaC04T0080200ZS	631	72.51	494.12	2.61203	0.000173229	0.0112605	PREDICTED: non-specific lipid-transfer protein D [Brassica napus]	GO:0008289;GO:0006869;GO:0006810	lipid binding;lipid transport;transport	-	-	-	-	-	-	gnl|BL_ORD_ID|114918	sp|Q43304|NLTPD_BRAOT Non-specific lipid-transfer protein D OS=Brassica oleracea var. italica GN=WAX9D PE=3 SV=1
106451556	Bnascaffold0027T0003300ZS	1454	0.12	1.65	3.68341	0.000180606	0.0117264	PREDICTED: uncharacterized protein LOC106451556 [Brassica napus]	GO:0016310;GO:0016773;GO:0016301;GO:0004747;GO:0016740;GO:0006014	phosphorylation;phosphotransferase activity, alcohol group as acceptor;kinase activity;ribokinase activity;transferase activity;D-ribose metabolic process	-	-	-	-	-	-	gnl|BL_ORD_ID|439627	sp|P30235|PSUK_ECOLI Pseudouridine kinase OS=Escherichia coli (strain K12) GN=psuK PE=1 SV=2
106390728	BnaC04T0349200ZS.1	2195	0.42	3.46	2.88808	0.000181632	0.0117793	PREDICTED: zinc finger CCCH domain-containing protein 46 [Brassica napus]	GO:0003723;GO:0000166;GO:0003676;GO:0046872	RNA binding;nucleotide binding;nucleic acid binding;metal ion binding	-	-	-	-	-	-	gnl|BL_ORD_ID|306457	sp|Q9SV09|C3H46_ARATH Zinc finger CCCH domain-containing protein 46 OS=Arabidopsis thaliana GN=At3g51950 PE=1 SV=1
106348569	BnaA06T0341300ZS	1225	0.48	4.5	3.12023	0.000183788	0.0119055	PREDICTED: solute carrier family 25 member 44-like [Brassica napus]	GO:0016020;GO:0016021;GO:0006810;GO:0055085	membrane;integral component of membrane;transport;transmembrane transport	K15121	SLC25A44	http://www.genome.jp/dbget-bin/www_bget?ko:K15121	-	-	KOG0768(C)(Mitochondrial carrier protein PET8)	gnl|BL_ORD_ID|90068	sp|Q54VX4|MCFJ_DICDI Mitochondrial substrate carrier family protein J OS=Dictyostelium discoideum GN=mcfJ PE=2 SV=1
106444407	BnaA01T0156500ZS	2459	0.4	3.15	2.85753	0.000191459	0.0123737	PREDICTED: beta-galactosidase 12 isoform X2 [Brassica napus];PREDICTED: beta-galactosidase 12 isoform X1 [Brassica napus]	-	-	-	-	-	-	-	KOG0496(G)(Beta-galactosidase)	gnl|BL_ORD_ID|301217	sp|Q9SCV0|BGA12_ARATH Beta-galactosidase 12 OS=Arabidopsis thaliana GN=BGAL12 PE=2 SV=1
106368170	BnaA09T0534200ZS	1529	1.22	0.08	-4.1722	0.000191901	0.0123737	PREDICTED: phenylalanine--tRNA ligase, chloroplastic/mitochondrial-like [Brassica napus]	GO:0005737;GO:0004826;GO:0043039;GO:0006432;GO:0000049;GO:0006418;GO:0004812;GO:0000287;GO:0005524;GO:0000166;GO:0008033	cytoplasm;phenylalanine-tRNA ligase activity;tRNA aminoacylation;phenylalanyl-tRNA aminoacylation;tRNA binding;tRNA aminoacylation for protein translation;aminoacyl-tRNA ligase activity;magnesium ion binding;ATP binding;nucleotide binding;tRNA processing	K01889	FARSA,pheS	http://www.genome.jp/dbget-bin/www_bget?ko:K01889	Aminoacyl-tRNA biosynthesis	ko00970	KOG2783(J)(Phenylalanyl-tRNA synthetase)	gnl|BL_ORD_ID|507022	sp|Q94K73|SYFM_ARATH Phenylalanine--tRNA ligase, chloroplastic/mitochondrial OS=Arabidopsis thaliana GN=At3g58140 PE=1 SV=1
106379201	#N/A	575	0.27	5.06	3.99828	0.000191901	0.0123737	-	-	-	-	-	-	-	-	-	-	-
106391193	#N/A	1316	0.07	1.55	3.99828	0.000191901	0.0123737	BnaCnng31820D [Brassica napus]	GO:0016310;GO:0005737;GO:0004672;GO:0009749;GO:0007165;GO:0016301;GO:0006468;GO:0010167;GO:0048364;GO:0046777;GO:0016740;GO:0005524;GO:0035556;GO:0000166;GO:0005886;GO:0005634;GO:0004674	phosphorylation;cytoplasm;protein kinase activity;response to glucose;signal transduction;kinase activity;protein phosphorylation;response to nitrate;root development;protein autophosphorylation;transferase activity;ATP binding;intracellular signal transduction;nucleotide binding;plasma membrane;nucleus;protein serine/threonine kinase activity	-	-	-	-	-	KOG0583(T)(Serine/threonine protein kinase)	gnl|BL_ORD_ID|325541	sp|Q9STV4|CIPK8_ARATH CBL-interacting serine/threonine-protein kinase 8 OS=Arabidopsis thaliana GN=CIPK8 PE=1 SV=1
106392908	BnaA03T0180300ZS	1432	1.03	8	2.80218	0.000192753	0.0124144	PREDICTED: transcription factor AS1-like [Brassica napus]	GO:0003677;GO:0005634;GO:0010338;GO:0006351	DNA binding;nucleus;leaf formation;transcription, DNA-templated	K09422	MYBP	http://www.genome.jp/dbget-bin/www_bget?ko:K09422	-	-	-	gnl|BL_ORD_ID|290086	sp|O80931|AS1_ARATH Transcription factor AS1 OS=Arabidopsis thaliana GN=AS1 PE=1 SV=1
106369353	BnaC07T0276700ZS	1738	0.12	1.55	3.49005	0.000193372	0.0124257	PREDICTED: uncharacterized protein LOC106369353 [Brassica napus]	GO:0008150;GO:0003677;GO:0005886	biological_process;DNA binding;plasma membrane	-	-	-	-	-	-	gnl|BL_ORD_ID|159781	sp|O80837|REMO_ARATH Remorin OS=Arabidopsis thaliana GN=DBP PE=1 SV=1
106449266	BnaA04T0045900ZS	944	0.26	3.3	3.49005	0.000193372	0.0124257	PREDICTED: probable RNA-binding protein ARP1 [Brassica rapa]	-	-	-	-	-	-	-	KOG4205(A)(RNA-binding protein musashi/mRNA cleavage and polyadenylation factor I complex, subunit HRP1)	gnl|BL_ORD_ID|286458	sp|Q9M1S3|ARP1_ARATH Probable RNA-binding protein ARP1 OS=Arabidopsis thaliana GN=ARP1 PE=2 SV=1
106366764	#N/A	3125	0.02	0.49	4.62774	0.000195424	0.0125431	transmembrane protein, putative (DUF247) [Arabidopsis thaliana]	GO:0016020;GO:0008150;GO:0003674;GO:0016021;GO:0005886	membrane;biological_process;molecular_function;integral component of membrane;plasma membrane	-	-	-	-	-	-	gnl|BL_ORD_ID|249355	sp|Q8L7E5|WIT1_ARATH WPP domain-interacting tail-anchored protein 1 OS=Arabidopsis thaliana GN=WIT1 PE=1 SV=2
106354604	BnaC06T0433400ZS	2800	0.16	1.61	3.14897	0.000197101	0.0126363	PREDICTED: uncharacterized protein LOC106354604 isoform X3 [Brassica napus];PREDICTED: uncharacterized protein LOC106354604 isoform X2 [Brassica napus];PREDICTED: uncharacterized protein LOC106354604 isoform X1 [Brassica napus]	-	-	-	-	-	-	-	-	-	-
106390948	BnaA03T0333700ZS	1959	6.12	40.83	2.60001	0.000199312	0.0127635	PREDICTED: chaperonin 60 subunit beta 2, chloroplastic-like [Brassica napus]	GO:0005737;GO:0061077;GO:0009941;GO:0044183;GO:0006457;GO:0006458;GO:0007005;GO:0009536;GO:0022626;GO:0005524;GO:0005730;GO:0005829;GO:0000166;GO:0005739;GO:0009507;GO:0005634;GO:0051082;GO:0005794;GO:0042026;GO:0009570	cytoplasm;chaperone-mediated protein folding;chloroplast envelope;protein binding involved in protein folding;protein folding;'de novo' protein folding;mitochondrion organization;plastid;cytosolic ribosome;ATP binding;nucleolus;cytosol;nucleotide binding;mitochondrion;chloroplast;nucleus;unfolded protein binding;Golgi apparatus;protein refolding;chloroplast stroma	K04077	groEL,HSPD1	http://www.genome.jp/dbget-bin/www_bget?ko:K04077	RNA degradation;Longevity regulating pathway - worm	ko03018,ko04212	KOG0356(O)(Mitochondrial chaperonin, Cpn60/Hsp60p)	gnl|BL_ORD_ID|338028	sp|Q9LJE4|CPNB2_ARATH Chaperonin 60 subunit beta 2, chloroplastic OS=Arabidopsis thaliana GN=CPN60B2 PE=1 SV=1
106433395	BnaA07T0112500ZS	1651	45.75	8.33	-2.59729	0.000204095	0.0130548	PREDICTED: probable galacturonosyltransferase-like 8 [Brassica napus]	GO:0016020;GO:0016740;GO:0016021;GO:0016757	membrane;transferase activity;integral component of membrane;transferase activity, transferring glycosyl groups	-	-	-	-	-	-	gnl|BL_ORD_ID|7908	sp|O48684|GATL8_ARATH Probable galacturonosyltransferase-like 8 OS=Arabidopsis thaliana GN=GATL8 PE=2 SV=1
106346572	BnaC01T0187300ZS	874	1.5	11.69	2.80355	0.00021031	0.013437	PREDICTED: 23.6 kDa heat shock protein, mitochondrial-like [Brassica napus]	-	-	K13993	HSP20	http://www.genome.jp/dbget-bin/www_bget?ko:K13993	Protein processing in endoplasmic reticulum	ko04141	-	gnl|BL_ORD_ID|401478	sp|Q96331|HS23M_ARATH 23.6 kDa heat shock protein, mitochondrial OS=Arabidopsis thaliana GN=HSP23.6 PE=2 SV=1
106389726	BnaA01T0073700ZS	2867	0.04	0.75	3.65108	0.000211308	0.0134548	PREDICTED: pathogenesis-related homeodomain protein-like [Brassica napus]	GO:0003677;GO:0008270;GO:0005634;GO:0046872	DNA binding;zinc ion binding;nucleus;metal ion binding	-	-	-	-	-	KOG4299(R)(PHD Zn-finger protein)	gnl|BL_ORD_ID|137510	sp|P48785|PRH_ARATH Pathogenesis-related homeodomain protein OS=Arabidopsis thaliana GN=PRH PE=2 SV=1
106451605	BnaA05T0161100ZS	657	0.33	4.72	3.65108	0.000211308	0.0134548	PREDICTED: phospholipase A2-alpha [Brassica oleracea var. oleracea]	GO:0004623;GO:0016042;GO:0005509	phospholipase A2 activity;lipid catabolic process;calcium ion binding	K01047	PLA2G,SPLA2	http://www.genome.jp/dbget-bin/www_bget?ko:K01047	Ras signaling pathway;Arachidonic acid metabolism;Ether lipid metabolism;Glycerophospholipid metabolism;Linoleic acid metabolism;alpha-Linolenic acid metabolism;Vascular smooth muscle contraction;Fat digestion and absorption;Pancreatic secretion	ko04014,ko00590,ko00565,ko00564,ko00591,ko00592,ko04270,ko04975,ko04972	-	gnl|BL_ORD_ID|129806	sp|Q8S8N6|PLA2A_ARATH Phospholipase A2-alpha OS=Arabidopsis thaliana GN=PLA2-ALPHA PE=1 SV=1
106453047	BnaC05T0536000ZS	968	0.19	2.7	3.65108	0.000211308	0.0134548	PREDICTED: psbP domain-containing protein 7, chloroplastic [Brassica napus]	GO:0019898;GO:0009654;GO:0015979;GO:0009523;GO:0005509	extrinsic component of membrane;photosystem II oxygen evolving complex;photosynthesis;photosystem II;calcium ion binding	-	-	-	-	-	-	gnl|BL_ORD_ID|134460	sp|F4J7A7|PPD7_ARATH PsbP domain-containing protein 7, chloroplastic OS=Arabidopsis thaliana GN=PPD7 PE=2 SV=1
106383162	BnaC09T0553600ZS	1732	0.28	2.69	3.13306	0.000213985	0.0135099	PREDICTED: protein DETOXIFICATION 28-like [Brassica rapa]	GO:0016020;GO:0015297;GO:0006855;GO:0015238;GO:0016021;GO:0055085	membrane;antiporter activity;drug transmembrane transport;drug transmembrane transporter activity;integral component of membrane;transmembrane transport	K03327	TC.MATE,SLC47A,norM,mdtK,dinF	http://www.genome.jp/dbget-bin/www_bget?ko:K03327	-	-	-	gnl|BL_ORD_ID|368218	sp|Q9FNC1|DTX28_ARATH Protein DETOXIFICATION 28 OS=Arabidopsis thaliana GN=DTX28 PE=3 SV=1
106428198	BnaA09T0195700ZS	1803	0.35	3.11	2.99864	0.000214192	0.0135099	PREDICTED: cannabidiolic acid synthase-like 2 [Brassica napus]	GO:0016020;GO:0050660;GO:0005737;GO:0009055;GO:0016614;GO:0003824;GO:0055114;GO:0005576;GO:0016021;GO:0016491	membrane;flavin adenine dinucleotide binding;cytoplasm;electron carrier activity;oxidoreductase activity, acting on CH-OH group of donors;catalytic activity;oxidation-reduction process;extracellular region;integral component of membrane;oxidoreductase activity	-	-	-	-	-	-	gnl|BL_ORD_ID|308177	sp|Q9FKU9|BBE25_ARATH Berberine bridge enzyme-like 25 OS=Arabidopsis thaliana GN=At5g44390 PE=2 SV=1
106348614	#N/A	1216.52	0.93	0	-7.41909	0.00021796	0.0135099	BnaC01g25650D [Brassica napus];PREDICTED: uncharacterized protein LOC106416528 [Brassica napus];PREDICTED: uncharacterized protein LOC106408659 [Brassica napus];PREDICTED: zinc finger BED domain-containing protein RICESLEEPER 2-like [Brassica rapa]	-	-	-	-	-	-	-	-	gnl|BL_ORD_ID|221628	sp|P08770|TRA1_MAIZE Putative AC transposase OS=Zea mays PE=2 SV=2;gnl|BL_ORD_ID|486651	sp|Q6AVI0|RSLE2_ORYSJ Zinc finger BED domain-containing protein RICESLEEPER 2 OS=Oryza sativa subsp. japonica GN=Os03g0733400 PE=2 SV=1
106356040	BnaC06T0179700ZS	1581	0.68	0	-7.41909	0.00021796	0.0135099	PREDICTED: thioredoxin reductase 2-like [Brassica napus]	-	-	K00384	trxB	http://www.genome.jp/dbget-bin/www_bget?ko:K00384	Selenocompound metabolism	ko00450	KOG0404(O)(Thioredoxin reductase)	gnl|BL_ORD_ID|231541	sp|Q39242|TRXB2_ARATH Thioredoxin reductase 2 OS=Arabidopsis thaliana GN=NTR2 PE=2 SV=2
106361154	BnaA08T0156900ZS	1893	0.56	0	-7.41909	0.00021796	0.0135099	PREDICTED: uncharacterized protein LOC106361145 [Brassica napus]	GO:0016020;GO:0008375;GO:0016740;GO:0016021;GO:0005739;GO:0016757	membrane;acetylglucosaminyltransferase activity;transferase activity;integral component of membrane;mitochondrion;transferase activity, transferring glycosyl groups	-	-	-	-	-	-	-	-
106374318	BnaC01T0116900ZS	1631	0.66	0	-7.41909	0.00021796	0.0135099	PREDICTED: phospholipase A1-IIgamma-like [Brassica napus]	GO:0016787;GO:0006629	hydrolase activity;lipid metabolic process	-	-	-	-	-	-	gnl|BL_ORD_ID|370773	sp|O49523|DSEL_ARATH Phospholipase A1-IIgamma OS=Arabidopsis thaliana GN=DSEL PE=1 SV=1
106392267	BnaC09T0013700ZS	797	1.65	0	-7.41909	0.00021796	0.0135099	PREDICTED: elongation factor Tu, mitochondrial-like [Brassica napus]	GO:0003746;GO:0005622;GO:0003924;GO:0005525;GO:0006414;GO:0000166	translation elongation factor activity;intracellular;GTPase activity;GTP binding;translational elongation;nucleotide binding	K02358	tuf,TUFM	http://www.genome.jp/dbget-bin/www_bget?ko:K02358	-	-	KOG0460(J)(Mitochondrial translation elongation factor Tu)	gnl|BL_ORD_ID|376314	sp|Q9ZT91|EFTM_ARATH Elongation factor Tu, mitochondrial OS=Arabidopsis thaliana GN=TUFA PE=1 SV=1
106415388	BnaA09T0234400ZS	4257	0.23	0	-7.41909	0.00021796	0.0135099	PREDICTED: mediator of RNA polymerase II transcription subunit 16-like [Brassica napus]	GO:2000022;GO:1901672;GO:0006355;GO:0006970;GO:0048586;GO:0032922;GO:0005634;GO:0016592;GO:0010104	regulation of jasmonic acid mediated signaling pathway;positive regulation of systemic acquired resistance;regulation of transcription, DNA-templated;response to osmotic stress;regulation of long-day photoperiodism, flowering;circadian regulation of gene expression;nucleus;mediator complex;regulation of ethylene-activated signaling pathway	-	-	-	-	-	-	gnl|BL_ORD_ID|86845	sp|F4JGZ1|MED16_ARATH Mediator of RNA polymerase II transcription subunit 16 OS=Arabidopsis thaliana GN=MED16 PE=1 SV=1
106429456	BnaC03T0594500ZS	2486.7	0.4	0	-7.41909	0.00021796	0.0135099	PREDICTED: uncharacterized protein LOC106406866 [Brassica napus];PREDICTED: uncharacterized protein LOC106298244 isoform X1 [Brassica oleracea var. oleracea]	-	-	-	-	-	-	-	-	-	-
106441817	#N/A	1433	0.76	0	-7.41909	0.00021796	0.0135099	PREDICTED: 3-oxo-Delta(4,5)-steroid 5-beta-reductase-like [Brassica napus]	GO:0003824;GO:0050662	catalytic activity;coenzyme binding	-	-	-	-	-	-	gnl|BL_ORD_ID|243913	sp|Q9STX2|VEP1_ARATH 3-oxo-Delta(4,5)-steroid 5-beta-reductase OS=Arabidopsis thaliana GN=VEP1 PE=1 SV=1
106442628	BnaC02T0367900ZS	818	1.57	0	-7.41909	0.00021796	0.0135099	PREDICTED: transmembrane protein 120B-like [Brassica napus]	GO:0016020;GO:0016021	membrane;integral component of membrane	-	-	-	-	-	-	gnl|BL_ORD_ID|218849	sp|Q54IK2|TM120_DICDI Transmembrane protein 120 homolog OS=Dictyostelium discoideum GN=tmem120 PE=3 SV=1
106445770	BnaA09T0538400ZS	1439	0.78	0	-7.41909	0.00021796	0.0135099	PREDICTED: uncharacterized protein LOC106445770 [Brassica napus]	GO:0016020;GO:0008150;GO:0003674;GO:0016021;GO:0005634	membrane;biological_process;molecular_function;integral component of membrane;nucleus	-	-	-	-	-	-	-	-
106449948	BnaC06T0282900ZS	1308	0.86	0	-7.41909	0.00021796	0.0135099	PREDICTED: probable inactive serine/threonine-protein kinase fnkC [Brassica napus]	GO:0016020;GO:0016021	membrane;integral component of membrane	-	-	-	-	-	-	gnl|BL_ORD_ID|235349	sp|Q9FPT1|UBP12_ARATH Ubiquitin carboxyl-terminal hydrolase 12 OS=Arabidopsis thaliana GN=UBP12 PE=2 SV=2
106454638	BnaA05T0072800ZS	1303	0.86	0	-7.41909	0.00021796	0.0135099	PREDICTED: putative Myb family transcription factor At1g14600 [Brassica napus]	GO:0003677;GO:0006355;GO:0005634;GO:0006351	DNA binding;regulation of transcription, DNA-templated;nucleus;transcription, DNA-templated	-	-	-	-	-	-	gnl|BL_ORD_ID|413993	sp|Q700D9|MYBF_ARATH Putative Myb family transcription factor At1g14600 OS=Arabidopsis thaliana GN=At1g14600 PE=2 SV=2
106355831	Bnascaffold0481T0000100ZS	1245	0	0.96	7.38452	0.00021796	0.0135099	PREDICTED: uncharacterized protein LOC106420499 [Brassica napus]	-	-	-	-	-	-	-	-	-	-
106358886	Bnascaffold0481T0000100ZS	1245	0	0.96	7.38452	0.00021796	0.0135099	PREDICTED: uncharacterized protein LOC106420499 [Brassica napus]	-	-	-	-	-	-	-	-	-	-
106385993	#N/A	3087	0	0.35	7.38452	0.00021796	0.0135099	PREDICTED: uncharacterized protein LOC106416667 [Brassica napus]	-	-	-	-	-	-	-	-	-	-
106405051	#N/A	1986	0	0.56	7.38452	0.00021796	0.0135099	-	-	-	-	-	-	-	-	-	-	-
106406860	BnaC05T0299600ZS	636	0	2.51	7.38452	0.00021796	0.0135099	PREDICTED: uncharacterized protein LOC106293032 [Brassica oleracea var. oleracea]	-	-	-	-	-	-	-	-	-	-
106409015	BnaA05T0072800ZS	1557	0	0.73	7.38452	0.00021796	0.0135099	PREDICTED: putative Myb family transcription factor At1g14600 [Brassica napus]	GO:0003677;GO:0006355;GO:0005634;GO:0006351	DNA binding;regulation of transcription, DNA-templated;nucleus;transcription, DNA-templated	-	-	-	-	-	-	gnl|BL_ORD_ID|413993	sp|Q700D9|MYBF_ARATH Putative Myb family transcription factor At1g14600 OS=Arabidopsis thaliana GN=At1g14600 PE=2 SV=2
[truncated: 470 more rows]
