# Supplementary material for: Physiological and comparative transcriptome analyses reveal the mechanisms underlying waterlogging tolerance in a rapeseed anthocyanin-more mutant
Source: Biotechnol Biofuels Bioprod. 2022 May 20;15:55. doi: 10.1186/s13068-022-02155-5 (PMC9123723; doi:10.1186/s13068-022-02155-5)
Supplement: Supplementary file 2 — Additional file 2: Table S1. List of DEGs detected in the WT ZS11after the waterlogging treatment. Table S2. List of DEGs detected in the am mutant after the waterlogging treatment. Table S3. Differential expression of subclusters 1–5 in the am mutant. Table S4. Differential expression of subclusters 1–6 in the WT. Table S5. All the up- and downregulated DEGs with GO annotations in the am mutant. Table S6. All the up- and downregulated DEGs with GO annotations in the WT. Table S7. KEGG pathway enrichment of the DEGs in the WT. Table S8. KEGG pathway enrichment of the DEGs in the am mutant. Table S9. The DEG enrichment in the phenylalanine biosynthetic and metabolic pathways. Table S10. A list of differentially expressed TFs in the WT. Table S11. A list of differentially expressed TFs in the am mutant. Table S12. The DEG enrichment in plant hormone signal transduction pathways. Table S13. New transcript predictions as assessed by RNA-seq. Table S14. Primers used for qPCR validation of the selected DEGs. [file 13068_2022_2155_MOESM2_ESM.zip › Table S10.TF-ZS11.xlsx]

## Sheet: Z11W-vs-Z11C.total.TFCodingGene
GeneID	Length	ZS11CK_expression	ZS11WL_expression	logFC	Pvalue	FDR	Transcripts	TF_family	Included_domain	Excluded_domain	PlntfDB_link	NR_def	GO_ID	GO_term	KO_ID	KO_gene	Hyperlink	KEGG Pathway	Pathway ID	Kog_Annotation	Swiss-Prot_Id	Swiss-Prot_Annotation
106418472	1583	7.82	0	-10.9349	5.03529e-13	4.47845e-10	XM_013859193.1	G2-like	G2-like	Response_reg	show details	PREDICTED: transcription factor PCL1-like [Brassica napus]	GO:0003700;GO:0003677;GO:0006355;GO:0005634;GO:0006351	transcription factor activity, sequence-specific DNA binding;DNA binding;regulation of transcription, DNA-templated;nucleus;transcription, DNA-templated	-	-	-	-	-	-	gnl|BL_ORD_ID|413992	sp|O22210|MYBC1_ARATH Transcription factor MYBC1 OS=Arabidopsis thaliana GN=MYBC1 PE=1 SV=1
106418472	1583	7.82	0	-10.9349	5.03529e-13	4.47845e-10	XM_013859193.1	MYB	Myb_DNA-binding	ARID,Response_reg,SNF2_N	show details	PREDICTED: transcription factor PCL1-like [Brassica napus]	GO:0003700;GO:0003677;GO:0006355;GO:0005634;GO:0006351	transcription factor activity, sequence-specific DNA binding;DNA binding;regulation of transcription, DNA-templated;nucleus;transcription, DNA-templated	-	-	-	-	-	-	gnl|BL_ORD_ID|413992	sp|O22210|MYBC1_ARATH Transcription factor MYBC1 OS=Arabidopsis thaliana GN=MYBC1 PE=1 SV=1
106418472	1583	7.82	0	-10.9349	5.03529e-13	4.47845e-10	XM_013859194.1	G2-like	G2-like	Response_reg	show details	PREDICTED: transcription factor PCL1-like [Brassica napus]	GO:0003700;GO:0003677;GO:0006355;GO:0005634;GO:0006351	transcription factor activity, sequence-specific DNA binding;DNA binding;regulation of transcription, DNA-templated;nucleus;transcription, DNA-templated	-	-	-	-	-	-	gnl|BL_ORD_ID|413992	sp|O22210|MYBC1_ARATH Transcription factor MYBC1 OS=Arabidopsis thaliana GN=MYBC1 PE=1 SV=1
106418472	1583	7.82	0	-10.9349	5.03529e-13	4.47845e-10	XM_013859194.1	MYB	Myb_DNA-binding	ARID,Response_reg,SNF2_N	show details	PREDICTED: transcription factor PCL1-like [Brassica napus]	GO:0003700;GO:0003677;GO:0006355;GO:0005634;GO:0006351	transcription factor activity, sequence-specific DNA binding;DNA binding;regulation of transcription, DNA-templated;nucleus;transcription, DNA-templated	-	-	-	-	-	-	gnl|BL_ORD_ID|413992	sp|O22210|MYBC1_ARATH Transcription factor MYBC1 OS=Arabidopsis thaliana GN=MYBC1 PE=1 SV=1
106381176	1579	0	8.4	10.8945	6.36838e-13	5.48984e-10	XM_013821045.1	G2-like	G2-like	Response_reg	show details	PREDICTED: transcription factor PCL1-like [Brassica napus]	GO:0003700;GO:0003677;GO:0006355;GO:0005634;GO:0006351	transcription factor activity, sequence-specific DNA binding;DNA binding;regulation of transcription, DNA-templated;nucleus;transcription, DNA-templated	-	-	-	-	-	-	gnl|BL_ORD_ID|413992	sp|O22210|MYBC1_ARATH Transcription factor MYBC1 OS=Arabidopsis thaliana GN=MYBC1 PE=1 SV=1
106381176	1579	0	8.4	10.8945	6.36838e-13	5.48984e-10	XM_013821045.1	MYB	Myb_DNA-binding	ARID,Response_reg,SNF2_N	show details	PREDICTED: transcription factor PCL1-like [Brassica napus]	GO:0003700;GO:0003677;GO:0006355;GO:0005634;GO:0006351	transcription factor activity, sequence-specific DNA binding;DNA binding;regulation of transcription, DNA-templated;nucleus;transcription, DNA-templated	-	-	-	-	-	-	gnl|BL_ORD_ID|413992	sp|O22210|MYBC1_ARATH Transcription factor MYBC1 OS=Arabidopsis thaliana GN=MYBC1 PE=1 SV=1
106440307	855	14.99	0	-10.7549	1.65529e-12	1.27056e-09	XM_013881936.1	C2C2-GATA	GATA	-	show details	PREDICTED: GATA transcription factor 17-like [Brassica napus]	GO:0003700;GO:0006355;GO:0008270;GO:0043565	transcription factor activity, sequence-specific DNA binding;regulation of transcription, DNA-templated;zinc ion binding;sequence-specific DNA binding	-	-	-	-	-	-	gnl|BL_ORD_ID|8776	sp|Q9LIB5|GAT17_ARATH GATA transcription factor 17 OS=Arabidopsis thaliana GN=GATA17 PE=2 SV=1
106440941	854	0	10.25	10.0573	1.37805e-10	6.48876e-08	XM_013882720.1	C2C2-GATA	GATA	-	show details	PREDICTED: GATA transcription factor 17-like [Brassica napus]	GO:0003700;GO:0006355;GO:0008270;GO:0043565	transcription factor activity, sequence-specific DNA binding;regulation of transcription, DNA-templated;zinc ion binding;sequence-specific DNA binding	-	-	-	-	-	-	gnl|BL_ORD_ID|8776	sp|Q9LIB5|GAT17_ARATH GATA transcription factor 17 OS=Arabidopsis thaliana GN=GATA17 PE=2 SV=1
106365907	848	0	7.71	9.6325	1.89581e-09	6.80948e-07	XM_013805420.1	AP2-EREBP	AP2	-	show details	PREDICTED: ethylene-responsive transcription factor ERF003-like [Brassica rapa]	GO:0003700;GO:0003677;GO:0006355;GO:0005634;GO:0006351	transcription factor activity, sequence-specific DNA binding;DNA binding;regulation of transcription, DNA-templated;nucleus;transcription, DNA-templated	-	-	-	-	-	-	gnl|BL_ORD_ID|377340	sp|Q94AW5|ERF03_ARATH Ethylene-responsive transcription factor ERF003 OS=Arabidopsis thaliana GN=ERF003 PE=2 SV=1
106380662	1422	0	3.72	9.53309	3.26459e-09	1.07364e-06	XM_013820462.1	AP2-EREBP	AP2	-	show details	PREDICTED: ethylene-responsive transcription factor RAP2-2-like [Brassica napus]	GO:0003700;GO:0003677;GO:0006355;GO:0005634;GO:0006351	transcription factor activity, sequence-specific DNA binding;DNA binding;regulation of transcription, DNA-templated;nucleus;transcription, DNA-templated	K09286	EREBP	http://www.genome.jp/dbget-bin/www_bget?ko:K09286	-	-	-	gnl|BL_ORD_ID|153803	sp|Q9LUM4|RAP22_ARATH Ethylene-responsive transcription factor RAP2-2 OS=Arabidopsis thaliana GN=RAP2-2 PE=1 SV=2
106441133	1098	3.83	0	-9.26098	1.82837e-08	4.61483e-06	XM_013882940.1	MADS	SRF-TF	-	show details	PREDICTED: agamous-like MADS-box protein AGL16 [Brassica rapa]	GO:0046983;GO:0003700;GO:0003677;GO:0006355;GO:0005634;GO:0006351	protein dimerization activity;transcription factor activity, sequence-specific DNA binding;DNA binding;regulation of transcription, DNA-templated;nucleus;transcription, DNA-templated	K09264	K09264	http://www.genome.jp/dbget-bin/www_bget?ko:K09264	-	-	-	gnl|BL_ORD_ID|269926	sp|A2RVQ5|AGL16_ARATH Agamous-like MADS-box protein AGL16 OS=Arabidopsis thaliana GN=AGL16 PE=1 SV=1
106364061	852	0.3	11.24	5.05397	3.9733e-08	9.43373e-06	XM_013803705.1	AP2-EREBP	AP2	-	show details	PREDICTED: ethylene-responsive transcription factor ERF003-like [Brassica oleracea var. oleracea]	GO:0003700;GO:0003677;GO:0006355;GO:0005634;GO:0006351	transcription factor activity, sequence-specific DNA binding;DNA binding;regulation of transcription, DNA-templated;nucleus;transcription, DNA-templated	-	-	-	-	-	-	gnl|BL_ORD_ID|377340	sp|Q94AW5|ERF03_ARATH Ethylene-responsive transcription factor ERF003 OS=Arabidopsis thaliana GN=ERF003 PE=2 SV=1
106426835	1350	0.21	6.65	4.83975	5.66914e-08	1.26055e-05	XM_013867564.1	bHLH	HLH	-	show details	PREDICTED: transcription factor SPATULA-like isoform X1 [Brassica napus]	GO:0046983	protein dimerization activity	-	-	-	-	-	-	gnl|BL_ORD_ID|206072	sp|Q9FUA4|SPT_ARATH Transcription factor SPATULA OS=Arabidopsis thaliana GN=SPT PE=1 SV=1
106426835	1350	0.21	6.65	4.83975	5.66914e-08	1.26055e-05	XM_013867565.1	bHLH	HLH	-	show details	PREDICTED: transcription factor SPATULA-like isoform X1 [Brassica napus]	GO:0046983	protein dimerization activity	-	-	-	-	-	-	gnl|BL_ORD_ID|206072	sp|Q9FUA4|SPT_ARATH Transcription factor SPATULA OS=Arabidopsis thaliana GN=SPT PE=1 SV=1
106385937	866	4.53	0	-9.04564	5.90433e-08	1.27736e-05	XM_013825836.1	AP2-EREBP	AP2	-	show details	PREDICTED: ethylene-responsive transcription factor ERF013-like [Brassica napus]	GO:0003700;GO:0003677;GO:0006355;GO:0005634;GO:0006351	transcription factor activity, sequence-specific DNA binding;DNA binding;regulation of transcription, DNA-templated;nucleus;transcription, DNA-templated	-	-	-	-	-	-	gnl|BL_ORD_ID|379591	sp|Q9CAP4|ERF13_ARATH Ethylene-responsive transcription factor ERF013 OS=Arabidopsis thaliana GN=ERF013 PE=2 SV=1
106379296	1385	0.96	16.5	3.96068	3.81654e-07	6.76747e-05	XM_013819293.1	GRF	QLQ,WRC	-	show details	PREDICTED: growth-regulating factor 7-like [Brassica napus]	GO:0032502;GO:0005524;GO:0006355;GO:0005634;GO:0006351	developmental process;ATP binding;regulation of transcription, DNA-templated;nucleus;transcription, DNA-templated	-	-	-	-	-	-	gnl|BL_ORD_ID|20485	sp|Q9FJB8|GRF7_ARATH Growth-regulating factor 7 OS=Arabidopsis thaliana GN=GRF7 PE=2 SV=1
106389655	1943.22	8.45	0.62	-3.87912	5.32296e-07	9.09333e-05	XM_013829973.1	AP2-EREBP	AP2	-	show details	PREDICTED: AP2-like ethylene-responsive transcription factor TOE2 isoform X2 [Brassica napus];PREDICTED: AP2-like ethylene-responsive transcription factor TOE2 isoform X1 [Brassica napus]	GO:0003700;GO:0007275;GO:0003677;GO:0006355;GO:0005634;GO:0006351	transcription factor activity, sequence-specific DNA binding;multicellular organism development;DNA binding;regulation of transcription, DNA-templated;nucleus;transcription, DNA-templated	K09284	AP2	http://www.genome.jp/dbget-bin/www_bget?ko:K09284	-	-	-	gnl|BL_ORD_ID|217700	sp|Q9LVG2|TOE2_ARATH AP2-like ethylene-responsive transcription factor TOE2 OS=Arabidopsis thaliana GN=TOE2 PE=1 SV=1
106389655	1943.22	8.45	0.62	-3.87912	5.32296e-07	9.09333e-05	TCONS_00096307	AP2-EREBP	AP2	-	show details	PREDICTED: AP2-like ethylene-responsive transcription factor TOE2 isoform X2 [Brassica napus];PREDICTED: AP2-like ethylene-responsive transcription factor TOE2 isoform X1 [Brassica napus]	GO:0003700;GO:0007275;GO:0003677;GO:0006355;GO:0005634;GO:0006351	transcription factor activity, sequence-specific DNA binding;multicellular organism development;DNA binding;regulation of transcription, DNA-templated;nucleus;transcription, DNA-templated	K09284	AP2	http://www.genome.jp/dbget-bin/www_bget?ko:K09284	-	-	-	gnl|BL_ORD_ID|217700	sp|Q9LVG2|TOE2_ARATH AP2-like ethylene-responsive transcription factor TOE2 OS=Arabidopsis thaliana GN=TOE2 PE=1 SV=1
106389655	1943.22	8.45	0.62	-3.87912	5.32296e-07	9.09333e-05	XM_013829971.1	AP2-EREBP	AP2	-	show details	PREDICTED: AP2-like ethylene-responsive transcription factor TOE2 isoform X2 [Brassica napus];PREDICTED: AP2-like ethylene-responsive transcription factor TOE2 isoform X1 [Brassica napus]	GO:0003700;GO:0007275;GO:0003677;GO:0006355;GO:0005634;GO:0006351	transcription factor activity, sequence-specific DNA binding;multicellular organism development;DNA binding;regulation of transcription, DNA-templated;nucleus;transcription, DNA-templated	K09284	AP2	http://www.genome.jp/dbget-bin/www_bget?ko:K09284	-	-	-	gnl|BL_ORD_ID|217700	sp|Q9LVG2|TOE2_ARATH AP2-like ethylene-responsive transcription factor TOE2 OS=Arabidopsis thaliana GN=TOE2 PE=1 SV=1
106389655	1943.22	8.45	0.62	-3.87912	5.32296e-07	9.09333e-05	XM_013829972.1	AP2-EREBP	AP2	-	show details	PREDICTED: AP2-like ethylene-responsive transcription factor TOE2 isoform X2 [Brassica napus];PREDICTED: AP2-like ethylene-responsive transcription factor TOE2 isoform X1 [Brassica napus]	GO:0003700;GO:0007275;GO:0003677;GO:0006355;GO:0005634;GO:0006351	transcription factor activity, sequence-specific DNA binding;multicellular organism development;DNA binding;regulation of transcription, DNA-templated;nucleus;transcription, DNA-templated	K09284	AP2	http://www.genome.jp/dbget-bin/www_bget?ko:K09284	-	-	-	gnl|BL_ORD_ID|217700	sp|Q9LVG2|TOE2_ARATH AP2-like ethylene-responsive transcription factor TOE2 OS=Arabidopsis thaliana GN=TOE2 PE=1 SV=1
106400049	985	2.67	0	-8.55199	1.03208e-06	0.000163825	XM_013840467.1	MYB	Myb_DNA-binding	ARID,Response_reg,SNF2_N	show details	PREDICTED: transcription factor MYB1R1 [Brassica oleracea var. oleracea]	GO:0003700;GO:0003677;GO:0006355;GO:0008270;GO:0005634;GO:0006351;GO:0003676	transcription factor activity, sequence-specific DNA binding;DNA binding;regulation of transcription, DNA-templated;zinc ion binding;nucleus;transcription, DNA-templated;nucleic acid binding	-	-	-	-	-	-	gnl|BL_ORD_ID|404600	sp|Q9FKF9|M5162_ARATH Probable transcription factor At5g61620 OS=Arabidopsis thaliana GN=At5g61620 PE=3 SV=1
106400049	985	2.67	0	-8.55199	1.03208e-06	0.000163825	XM_013840467.1	MYB-related	Myb_DNA-binding	ARID,G2-like,Response_reg,SNF2_N,trihelix	show details	PREDICTED: transcription factor MYB1R1 [Brassica oleracea var. oleracea]	GO:0003700;GO:0003677;GO:0006355;GO:0008270;GO:0005634;GO:0006351;GO:0003676	transcription factor activity, sequence-specific DNA binding;DNA binding;regulation of transcription, DNA-templated;zinc ion binding;nucleus;transcription, DNA-templated;nucleic acid binding	-	-	-	-	-	-	gnl|BL_ORD_ID|404600	sp|Q9FKF9|M5162_ARATH Probable transcription factor At5g61620 OS=Arabidopsis thaliana GN=At5g61620 PE=3 SV=1
106368172	1371	3.28	0.11	-4.86692	1.04806e-06	0.000165892	XM_013808072.1	bZIP	bZIP_1,bZIP_2,bZIP_Maf	HLH	show details	PREDICTED: basic leucine zipper 61-like [Brassica napus]	GO:0003700;GO:0006355;GO:0043565	transcription factor activity, sequence-specific DNA binding;regulation of transcription, DNA-templated;sequence-specific DNA binding	-	-	-	-	-	-	gnl|BL_ORD_ID|309667	sp|Q9M2K4|BZP61_ARATH Basic leucine zipper 61 OS=Arabidopsis thaliana GN=BZIP61 PE=1 SV=1
106415483	2418	0.13	2.86	4.34542	1.19929e-06	0.000188236	XM_013856210.1	ARF	Auxin_resp	-	show details	PREDICTED: auxin response factor 18-like [Brassica napus]	GO:0009734;GO:0003677;GO:0006355;GO:0005634;GO:0006351;GO:0009725	auxin-activated signaling pathway;DNA binding;regulation of transcription, DNA-templated;nucleus;transcription, DNA-templated;response to hormone	-	-	-	-	-	-	gnl|BL_ORD_ID|284753	sp|Q9C5W9|ARFR_ARATH Auxin response factor 18 OS=Arabidopsis thaliana GN=ARF18 PE=2 SV=1
106426654	1345	0	1.95	8.50537	1.21973e-06	0.000188798	XM_013867371.1	bHLH	HLH	-	show details	PREDICTED: transcription factor bHLH57-like [Brassica napus]	GO:0046983	protein dimerization activity	-	-	-	-	-	-	gnl|BL_ORD_ID|302482	sp|Q9M128|BH057_ARATH Transcription factor bHLH57 OS=Arabidopsis thaliana GN=BHLH57 PE=2 SV=1
106366624	1823	0	1.33	8.47508	1.4456e-06	0.000216004	XM_013806279.1	NAC	NAM	-	show details	PREDICTED: NAC domain-containing protein 82-like [Brassica napus]	GO:0003677;GO:0006355;GO:0005634;GO:0006351	DNA binding;regulation of transcription, DNA-templated;nucleus;transcription, DNA-templated	-	-	-	-	-	-	gnl|BL_ORD_ID|415721	sp|Q9FY82|NAC82_ARATH NAC domain-containing protein 82 OS=Arabidopsis thaliana GN=NAC082 PE=1 SV=1
106429016	628	4.51	0	-8.37845	2.45054e-06	0.00033409	XM_013869760.1	GRAS	GRAS	-	show details	PREDICTED: scarecrow-like transcription factor PAT1 [Brassica rapa]	GO:0006355;GO:0006351	regulation of transcription, DNA-templated;transcription, DNA-templated	-	-	-	-	-	-	gnl|BL_ORD_ID|433011	sp|Q9LDL7|PAT1_ARATH Scarecrow-like transcription factor PAT1 OS=Arabidopsis thaliana GN=PAT1 PE=2 SV=1
106385936	863	0	3.1	8.34714	2.45054e-06	0.00033409	XM_013825835.1	AP2-EREBP	AP2	-	show details	PREDICTED: ethylene-responsive transcription factor ERF013-like [Brassica napus]	GO:0003700;GO:0003677;GO:0006355;GO:0005634;GO:0006351	transcription factor activity, sequence-specific DNA binding;DNA binding;regulation of transcription, DNA-templated;nucleus;transcription, DNA-templated	-	-	-	-	-	-	gnl|BL_ORD_ID|379591	sp|Q9CAP4|ERF13_ARATH Ethylene-responsive transcription factor ERF013 OS=Arabidopsis thaliana GN=ERF013 PE=2 SV=1
106431046	1331.06	2.93	0.12	-4.65668	3.45984e-06	0.00045831	XM_013871842.1	BBR/BPC	GAGA_bind	-	show details	PREDICTED: protein BASIC PENTACYSTEINE2 isoform X1 [Brassica napus]	-	-	-	-	-	-	-	-	gnl|BL_ORD_ID|305034	sp|Q9LDE2|BPC2_ARATH Protein BASIC PENTACYSTEINE2 OS=Arabidopsis thaliana GN=BPC2 PE=1 SV=1
106431046	1331.06	2.93	0.12	-4.65668	3.45984e-06	0.00045831	XM_013871844.1	BBR/BPC	GAGA_bind	-	show details	PREDICTED: protein BASIC PENTACYSTEINE2 isoform X1 [Brassica napus]	-	-	-	-	-	-	-	-	gnl|BL_ORD_ID|305034	sp|Q9LDE2|BPC2_ARATH Protein BASIC PENTACYSTEINE2 OS=Arabidopsis thaliana GN=BPC2 PE=1 SV=1
106431046	1331.06	2.93	0.12	-4.65668	3.45984e-06	0.00045831	XM_013871843.1	BBR/BPC	GAGA_bind	-	show details	PREDICTED: protein BASIC PENTACYSTEINE2 isoform X1 [Brassica napus]	-	-	-	-	-	-	-	-	gnl|BL_ORD_ID|305034	sp|Q9LDE2|BPC2_ARATH Protein BASIC PENTACYSTEINE2 OS=Arabidopsis thaliana GN=BPC2 PE=1 SV=1
106431059	1331.06	2.93	0.12	-4.65668	3.45984e-06	0.00045831	XM_013871859.1	BBR/BPC	GAGA_bind	-	show details	PREDICTED: protein BASIC PENTACYSTEINE2 isoform X1 [Brassica napus]	-	-	-	-	-	-	-	-	gnl|BL_ORD_ID|305034	sp|Q9LDE2|BPC2_ARATH Protein BASIC PENTACYSTEINE2 OS=Arabidopsis thaliana GN=BPC2 PE=1 SV=1
106431059	1331.06	2.93	0.12	-4.65668	3.45984e-06	0.00045831	XM_013871860.1	BBR/BPC	GAGA_bind	-	show details	PREDICTED: protein BASIC PENTACYSTEINE2 isoform X1 [Brassica napus]	-	-	-	-	-	-	-	-	gnl|BL_ORD_ID|305034	sp|Q9LDE2|BPC2_ARATH Protein BASIC PENTACYSTEINE2 OS=Arabidopsis thaliana GN=BPC2 PE=1 SV=1
106431059	1331.06	2.93	0.12	-4.65668	3.45984e-06	0.00045831	XM_013871858.1	BBR/BPC	GAGA_bind	-	show details	PREDICTED: protein BASIC PENTACYSTEINE2 isoform X1 [Brassica napus]	-	-	-	-	-	-	-	-	gnl|BL_ORD_ID|305034	sp|Q9LDE2|BPC2_ARATH Protein BASIC PENTACYSTEINE2 OS=Arabidopsis thaliana GN=BPC2 PE=1 SV=1
106353247	1183	0	1.92	8.27864	3.54078e-06	0.000463552	XM_013792961.1	C2C2-GATA	GATA	-	show details	PREDICTED: GATA transcription factor 4-like [Brassica napus]	GO:0003682;GO:0003700;GO:0030154;GO:0001085;GO:0000977;GO:0001228;GO:0003677;GO:0006355;GO:0009416;GO:0045893;GO:0005667;GO:0008270;GO:0043565;GO:0005634;GO:0006351;GO:0046872	chromatin binding;transcription factor activity, sequence-specific DNA binding;cell differentiation;RNA polymerase II transcription factor binding;RNA polymerase II regulatory region sequence-specific DNA binding;transcriptional activator activity, RNA polymerase II transcription regulatory region sequence-specific binding;DNA binding;regulation of transcription, DNA-templated;response to light s…	-	-	-	-	-	-	gnl|BL_ORD_ID|10098	sp|O49743|GATA4_ARATH GATA transcription factor 4 OS=Arabidopsis thaliana GN=GATA4 PE=2 SV=1
106376897	761.52	12.49	1.08	-3.74258	4.17411e-06	0.000538913	XM_013817024.1	CSD	CSD	-	show details	PREDICTED: cold shock domain-containing protein 4-like [Brassica napus];PREDICTED: cold shock protein 2-like [Brassica rapa]	-	-	-	-	-	-	-	KOG3070(J)(Predicted RNA-binding protein containing PIN domain and invovled in translation or RNA processing)	gnl|BL_ORD_ID|340069	sp|Q38896|CSP4_ARATH Cold shock domain-containing protein 4 OS=Arabidopsis thaliana GN=CSP4 PE=1 SV=1;gnl|BL_ORD_ID|341134	sp|Q41188|CSP2_ARATH Cold shock protein 2 OS=Arabidopsis thaliana GN=CSP2 PE=1 SV=1
106376897	761.52	12.49	1.08	-3.74258	4.17411e-06	0.000538913	TCONS_00080809	CSD	CSD	-	show details	PREDICTED: cold shock domain-containing protein 4-like [Brassica napus];PREDICTED: cold shock protein 2-like [Brassica rapa]	-	-	-	-	-	-	-	KOG3070(J)(Predicted RNA-binding protein containing PIN domain and invovled in translation or RNA processing)	gnl|BL_ORD_ID|340069	sp|Q38896|CSP4_ARATH Cold shock domain-containing protein 4 OS=Arabidopsis thaliana GN=CSP4 PE=1 SV=1;gnl|BL_ORD_ID|341134	sp|Q41188|CSP2_ARATH Cold shock protein 2 OS=Arabidopsis thaliana GN=CSP2 PE=1 SV=1
106376897	761.52	12.49	1.08	-3.74258	4.17411e-06	0.000538913	TCONS_00080808	CSD	CSD	-	show details	PREDICTED: cold shock domain-containing protein 4-like [Brassica napus];PREDICTED: cold shock protein 2-like [Brassica rapa]	-	-	-	-	-	-	-	KOG3070(J)(Predicted RNA-binding protein containing PIN domain and invovled in translation or RNA processing)	gnl|BL_ORD_ID|340069	sp|Q38896|CSP4_ARATH Cold shock domain-containing protein 4 OS=Arabidopsis thaliana GN=CSP4 PE=1 SV=1;gnl|BL_ORD_ID|341134	sp|Q41188|CSP2_ARATH Cold shock protein 2 OS=Arabidopsis thaliana GN=CSP2 PE=1 SV=1
106368487	2418	0.13	2.38	4.0744	5.23089e-06	0.000642769	XM_013808459.1	ARF	Auxin_resp	-	show details	PREDICTED: auxin response factor 18-like [Brassica napus]	GO:0009734;GO:0003677;GO:0006355;GO:0005634;GO:0006351;GO:0009725	auxin-activated signaling pathway;DNA binding;regulation of transcription, DNA-templated;nucleus;transcription, DNA-templated;response to hormone	-	-	-	-	-	-	gnl|BL_ORD_ID|284753	sp|Q9C5W9|ARFR_ARATH Auxin response factor 18 OS=Arabidopsis thaliana GN=ARF18 PE=2 SV=1
106439012	2081	0.81	0	-8.13823	7.72046e-06	0.000879269	XM_013880351.1	bHLH	HLH	-	show details	PREDICTED: transcription factor MYC2 [Brassica napus]	GO:0046983	protein dimerization activity	K13422	MYC2	http://www.genome.jp/dbget-bin/www_bget?ko:K13422	MAPK signaling pathway - plant;Plant hormone signal transduction	ko04016,ko04075	-	gnl|BL_ORD_ID|411520	sp|Q39204|MYC2_ARATH Transcription factor MYC2 OS=Arabidopsis thaliana GN=MYC2 PE=1 SV=2
106385052	1087	0	1.9	8.09166	9.4751e-06	0.00105132	XM_013825001.1	AP2-EREBP	AP2	-	show details	PREDICTED: dehydration-responsive element-binding protein 3-like [Brassica napus]	GO:0003700;GO:0003677;GO:0006355;GO:0005634;GO:0006351	transcription factor activity, sequence-specific DNA binding;DNA binding;regulation of transcription, DNA-templated;nucleus;transcription, DNA-templated	K09286	EREBP	http://www.genome.jp/dbget-bin/www_bget?ko:K09286	-	-	-	gnl|BL_ORD_ID|365747	sp|Q9LYD3|DREB3_ARATH Dehydration-responsive element-binding protein 3 OS=Arabidopsis thaliana GN=DREB3 PE=2 SV=1
106365047	736	0	3.05	8.00951	1.44592e-05	0.00152867	XM_013804505.1	AP2-EREBP	AP2	-	show details	PREDICTED: ethylene-responsive transcription factor ERF022-like [Brassica napus]	GO:0003700;GO:0003677;GO:0006355;GO:0005634;GO:0006351	transcription factor activity, sequence-specific DNA binding;DNA binding;regulation of transcription, DNA-templated;nucleus;transcription, DNA-templated	-	-	-	-	-	-	gnl|BL_ORD_ID|383503	sp|Q9LQ28|ERF22_ARATH Ethylene-responsive transcription factor ERF022 OS=Arabidopsis thaliana GN=ERF022 PE=2 SV=1
106371663	780	4.79	0.25	-4.36084	1.71225e-05	0.00178664	XM_013811750.1	OFP	Ovate	-	show details	PREDICTED: transcription repressor OFP10 [Brassica napus]	GO:0045892;GO:0006355;GO:0005634;GO:0006351	negative regulation of transcription, DNA-templated;regulation of transcription, DNA-templated;nucleus;transcription, DNA-templated	-	-	-	-	-	-	gnl|BL_ORD_ID|431880	sp|Q9FMS7|OFP10_ARATH Transcription repressor OFP10 OS=Arabidopsis thaliana GN=OFP10 PE=2 SV=1
106388275	1224	1.34	0	-7.95252	1.79859e-05	0.00184579	XM_013828306.1	bZIP	bZIP_1,bZIP_2,bZIP_Maf	HLH	show details	PREDICTED: basic leucine zipper 34-like [Brassica napus]	GO:0003700;GO:0006355;GO:0043565	transcription factor activity, sequence-specific DNA binding;regulation of transcription, DNA-templated;sequence-specific DNA binding	-	-	-	-	-	-	gnl|BL_ORD_ID|313483	sp|F4IN23|BZP34_ARATH Basic leucine zipper 34 OS=Arabidopsis thaliana GN=BZIP34 PE=1 SV=1
106446410	3675	0.38	0	-7.95252	1.79859e-05	0.00184579	XM_013888126.1	ABI3VP1	B3	AP2,Auxin_resp	show details	PREDICTED: B3 domain-containing transcription repressor VAL1-like [Brassica napus]	GO:0003677;GO:0006355;GO:0008270;GO:0005634;GO:0006351	DNA binding;regulation of transcription, DNA-templated;zinc ion binding;nucleus;transcription, DNA-templated	-	-	-	-	-	-	gnl|BL_ORD_ID|241015	sp|Q8W4L5|VAL1_ARATH B3 domain-containing transcription repressor VAL1 OS=Arabidopsis thaliana GN=VAL1 PE=1 SV=1
106390889	1487	0.04	1.56	5.0981	1.89214e-05	0.00192418	XM_013831432.1	ABI3VP1	B3	AP2,Auxin_resp	show details	PREDICTED: B3 domain-containing transcription factor NGA1-like [Brassica napus]	GO:0003677;GO:0006355;GO:0005634;GO:0006351	DNA binding;regulation of transcription, DNA-templated;nucleus;transcription, DNA-templated	-	-	-	-	-	-	gnl|BL_ORD_ID|109104	sp|O82799|NGA1_ARATH B3 domain-containing transcription factor NGA1 OS=Arabidopsis thaliana GN=NGA1 PE=1 SV=1
106396799	2287	0.27	3.12	3.38991	2.91339e-05	0.00275288	TCONS_00103857	ARF	Auxin_resp	-	show details	PREDICTED: auxin response factor 18-like isoform X2 [Brassica napus];PREDICTED: auxin response factor 18-like isoform X4 [Brassica napus];PREDICTED: auxin response factor 18-like [Brassica oleracea var. oleracea];PREDICTED: auxin response factor 18-like isoform X5 [Brassica napus]	GO:0009734;GO:0003677;GO:0006355;GO:0005634;GO:0006351;GO:0009725	auxin-activated signaling pathway;DNA binding;regulation of transcription, DNA-templated;nucleus;transcription, DNA-templated;response to hormone	-	-	-	-	-	-	gnl|BL_ORD_ID|284753	sp|Q9C5W9|ARFR_ARATH Auxin response factor 18 OS=Arabidopsis thaliana GN=ARF18 PE=2 SV=1
106396799	2287	0.27	3.12	3.38991	2.91339e-05	0.00275288	XM_013837284.1	ARF	Auxin_resp	-	show details	PREDICTED: auxin response factor 18-like isoform X2 [Brassica napus];PREDICTED: auxin response factor 18-like isoform X4 [Brassica napus];PREDICTED: auxin response factor 18-like [Brassica oleracea var. oleracea];PREDICTED: auxin response factor 18-like isoform X5 [Brassica napus]	GO:0009734;GO:0003677;GO:0006355;GO:0005634;GO:0006351;GO:0009725	auxin-activated signaling pathway;DNA binding;regulation of transcription, DNA-templated;nucleus;transcription, DNA-templated;response to hormone	-	-	-	-	-	-	gnl|BL_ORD_ID|284753	sp|Q9C5W9|ARFR_ARATH Auxin response factor 18 OS=Arabidopsis thaliana GN=ARF18 PE=2 SV=1
106396799	2287	0.27	3.12	3.38991	2.91339e-05	0.00275288	XM_013837286.1	ARF	Auxin_resp	-	show details	PREDICTED: auxin response factor 18-like isoform X2 [Brassica napus];PREDICTED: auxin response factor 18-like isoform X4 [Brassica napus];PREDICTED: auxin response factor 18-like [Brassica oleracea var. oleracea];PREDICTED: auxin response factor 18-like isoform X5 [Brassica napus]	GO:0009734;GO:0003677;GO:0006355;GO:0005634;GO:0006351;GO:0009725	auxin-activated signaling pathway;DNA binding;regulation of transcription, DNA-templated;nucleus;transcription, DNA-templated;response to hormone	-	-	-	-	-	-	gnl|BL_ORD_ID|284753	sp|Q9C5W9|ARFR_ARATH Auxin response factor 18 OS=Arabidopsis thaliana GN=ARF18 PE=2 SV=1
106396799	2287	0.27	3.12	3.38991	2.91339e-05	0.00275288	XM_013837288.1	ARF	Auxin_resp	-	show details	PREDICTED: auxin response factor 18-like isoform X2 [Brassica napus];PREDICTED: auxin response factor 18-like isoform X4 [Brassica napus];PREDICTED: auxin response factor 18-like [Brassica oleracea var. oleracea];PREDICTED: auxin response factor 18-like isoform X5 [Brassica napus]	GO:0009734;GO:0003677;GO:0006355;GO:0005634;GO:0006351;GO:0009725	auxin-activated signaling pathway;DNA binding;regulation of transcription, DNA-templated;nucleus;transcription, DNA-templated;response to hormone	-	-	-	-	-	-	gnl|BL_ORD_ID|284753	sp|Q9C5W9|ARFR_ARATH Auxin response factor 18 OS=Arabidopsis thaliana GN=ARF18 PE=2 SV=1
106396799	2287	0.27	3.12	3.38991	2.91339e-05	0.00275288	XM_013837285.1	ARF	Auxin_resp	-	show details	PREDICTED: auxin response factor 18-like isoform X2 [Brassica napus];PREDICTED: auxin response factor 18-like isoform X4 [Brassica napus];PREDICTED: auxin response factor 18-like [Brassica oleracea var. oleracea];PREDICTED: auxin response factor 18-like isoform X5 [Brassica napus]	GO:0009734;GO:0003677;GO:0006355;GO:0005634;GO:0006351;GO:0009725	auxin-activated signaling pathway;DNA binding;regulation of transcription, DNA-templated;nucleus;transcription, DNA-templated;response to hormone	-	-	-	-	-	-	gnl|BL_ORD_ID|284753	sp|Q9C5W9|ARFR_ARATH Auxin response factor 18 OS=Arabidopsis thaliana GN=ARF18 PE=2 SV=1
106396799	2287	0.27	3.12	3.38991	2.91339e-05	0.00275288	XM_013837287.1	ARF	Auxin_resp	-	show details	PREDICTED: auxin response factor 18-like isoform X2 [Brassica napus];PREDICTED: auxin response factor 18-like isoform X4 [Brassica napus];PREDICTED: auxin response factor 18-like [Brassica oleracea var. oleracea];PREDICTED: auxin response factor 18-like isoform X5 [Brassica napus]	GO:0009734;GO:0003677;GO:0006355;GO:0005634;GO:0006351;GO:0009725	auxin-activated signaling pathway;DNA binding;regulation of transcription, DNA-templated;nucleus;transcription, DNA-templated;response to hormone	-	-	-	-	-	-	gnl|BL_ORD_ID|284753	sp|Q9C5W9|ARFR_ARATH Auxin response factor 18 OS=Arabidopsis thaliana GN=ARF18 PE=2 SV=1
106444988	2299	0.09	1.43	3.83323	3.6924e-05	0.00331034	XM_013886450.1	ARF	Auxin_resp	-	show details	PREDICTED: auxin response factor 18-like [Brassica napus]	GO:0009734;GO:0003677;GO:0006355;GO:0005634;GO:0006351;GO:0009725	auxin-activated signaling pathway;DNA binding;regulation of transcription, DNA-templated;nucleus;transcription, DNA-templated;response to hormone	-	-	-	-	-	-	gnl|BL_ORD_ID|284753	sp|Q9C5W9|ARFR_ARATH Auxin response factor 18 OS=Arabidopsis thaliana GN=ARF18 PE=2 SV=1
106447488	1026	1.33	13.01	3.13685	4.36147e-05	0.0038655	XM_013889419.1	mTERF	mTERF	-	show details	uncharacterized LOC106447488 [Brassica napus]	GO:0003690;GO:0006355;GO:0005739	double-stranded DNA binding;regulation of transcription, DNA-templated;mitochondrion	K15032	MTERFD	http://www.genome.jp/dbget-bin/www_bget?ko:K15032	-	-	-	gnl|BL_ORD_ID|103174	sp|Q84X53|MTEF1_ARATH Transcription termination factor MTEF1, chloroplastic OS=Arabidopsis thaliana GN=MTERF1 PE=2 SV=2
106352346	841	0	2.15	7.78099	4.53239e-05	0.0038655	XM_013791997.1	bHLH	HLH	-	show details	PREDICTED: transcription factor PRE5-like [Brassica rapa]	GO:0040008;GO:0046983;GO:0005515;GO:0006355;GO:0009740;GO:0005634;GO:0006351	regulation of growth;protein dimerization activity;protein binding;regulation of transcription, DNA-templated;gibberellic acid mediated signaling pathway;nucleus;transcription, DNA-templated	-	-	-	-	-	-	gnl|BL_ORD_ID|136274	sp|Q9LJX1|PRE5_ARATH Transcription factor PRE5 OS=Arabidopsis thaliana GN=PRE5 PE=1 SV=1
106379011	2501	0.69	0.01	-5.08526	4.69243e-05	0.0039838	XM_013819045.1	ARF	Auxin_resp	-	show details	PREDICTED: auxin response factor 2-like [Brassica napus]	GO:0009734;GO:0003677;GO:0006355;GO:0005634;GO:0006351;GO:0009725	auxin-activated signaling pathway;DNA binding;regulation of transcription, DNA-templated;nucleus;transcription, DNA-templated;response to hormone	-	-	-	-	-	-	gnl|BL_ORD_ID|289142	sp|Q94JM3|ARFB_ARATH Auxin response factor 2 OS=Arabidopsis thaliana GN=ARF2 PE=1 SV=2
106367946	1220	0	1.19	7.6242	7.44607e-05	0.00583532	XM_013807816.1	NAC	NAM	-	show details	PREDICTED: NAC transcription factor 56-like, partial [Brassica napus]	GO:0003677;GO:0006355;GO:0005634;GO:0006351	DNA binding;regulation of transcription, DNA-templated;nucleus;transcription, DNA-templated	-	-	-	-	-	-	gnl|BL_ORD_ID|109192	sp|Q9LD44|NAC56_ARATH NAC transcription factor 56 OS=Arabidopsis thaliana GN=NAC056 PE=2 SV=1
106420258	1174	4.16	32.38	2.81964	7.89807e-05	0.00617228	XM_013861116.1	WRKY	WRKY	-	show details	WRKY transcription factor 18-like [Brassica rapa]	GO:0031347;GO:0003700;GO:0006355;GO:0002237;GO:0043565;GO:0005634	regulation of defense response;transcription factor activity, sequence-specific DNA binding;regulation of transcription, DNA-templated;response to molecule of bacterial origin;sequence-specific DNA binding;nucleus	-	-	-	-	-	-	gnl|BL_ORD_ID|251053	sp|Q9C5T4|WRK18_ARATH WRKY transcription factor 18 OS=Arabidopsis thaliana GN=WRKY18 PE=1 SV=2
106432945	1444	0.61	5.64	3.06635	8.97514e-05	0.00693661	XM_013873793.1	ARR-B	G2-like,Myb_DNA-binding,Response_reg	CCT	show details	BnaC02g47760D [Brassica napus]	GO:0003677;GO:0006355;GO:0000160;GO:0005634;GO:0006351	DNA binding;regulation of transcription, DNA-templated;phosphorelay signal transduction system;nucleus;transcription, DNA-templated	K14491	ARR-B	http://www.genome.jp/dbget-bin/www_bget?ko:K14491	Plant hormone signal transduction	ko04075	-	gnl|BL_ORD_ID|286481	sp|Q8L9Y3|ARR14_ARATH Two-component response regulator ARR14 OS=Arabidopsis thaliana GN=ARR14 PE=1 SV=2
106432945	1444	0.61	5.64	3.06635	8.97514e-05	0.00693661	XM_013873794.1	ARR-B	G2-like,Myb_DNA-binding,Response_reg	CCT	show details	BnaC02g47760D [Brassica napus]	GO:0003677;GO:0006355;GO:0000160;GO:0005634;GO:0006351	DNA binding;regulation of transcription, DNA-templated;phosphorelay signal transduction system;nucleus;transcription, DNA-templated	K14491	ARR-B	http://www.genome.jp/dbget-bin/www_bget?ko:K14491	Plant hormone signal transduction	ko04075	-	gnl|BL_ORD_ID|286481	sp|Q8L9Y3|ARR14_ARATH Two-component response regulator ARR14 OS=Arabidopsis thaliana GN=ARR14 PE=1 SV=2
106361313	1036	0.11	2.3	4.10754	0.000112765	0.00825954	XM_013801041.1	zf-HD	ZF-HD_dimer	-	show details	PREDICTED: zinc-finger homeodomain protein 2-like [Brassica napus]	GO:0003677	DNA binding	-	-	-	-	-	-	gnl|BL_ORD_ID|550651	sp|Q9SB61|ZHD2_ARATH Zinc-finger homeodomain protein 2 OS=Arabidopsis thaliana GN=ZHD1 PE=1 SV=1
106371766	962	1.36	0	-7.55583	0.000125561	0.00878348	XM_013811867.1	MADS	SRF-TF	-	show details	PREDICTED: floral homeotic protein PISTILLATA-like [Brassica napus]	GO:0046983;GO:0003700;GO:0003677;GO:0006355;GO:0005634;GO:0006351	protein dimerization activity;transcription factor activity, sequence-specific DNA binding;DNA binding;regulation of transcription, DNA-templated;nucleus;transcription, DNA-templated	K09264	K09264	http://www.genome.jp/dbget-bin/www_bget?ko:K09264	-	-	-	gnl|BL_ORD_ID|128820	sp|P48007|PIST_ARATH Floral homeotic protein PISTILLATA OS=Arabidopsis thaliana GN=PI PE=1 SV=1
106385355	1239	0	1.09	7.50934	0.000125561	0.00878348	XM_013825288.1	bHLH	HLH	-	show details	PREDICTED: transcription factor bHLH137-like [Brassica napus]	GO:0046983	protein dimerization activity	-	-	-	-	-	-	gnl|BL_ORD_ID|301483	sp|Q93W88|BH137_ARATH Transcription factor bHLH137 OS=Arabidopsis thaliana GN=BHLH137 PE=2 SV=1
106407005	1077	0.16	2.54	3.77625	0.000132862	0.0092251	XM_013847778.1	bHLH	HLH	-	show details	PREDICTED: transcription factor BEE 2-like isoform X1 [Brassica napus]	GO:0046983;GO:0003700;GO:0006355;GO:0005634	protein dimerization activity;transcription factor activity, sequence-specific DNA binding;regulation of transcription, DNA-templated;nucleus	-	-	-	-	-	-	gnl|BL_ORD_ID|302082	sp|Q93VJ4|BEE2_ARATH Transcription factor BEE 2 OS=Arabidopsis thaliana GN=BEE2 PE=2 SV=1
106407005	1077	0.16	2.54	3.77625	0.000132862	0.0092251	XM_013847777.1	bHLH	HLH	-	show details	PREDICTED: transcription factor BEE 2-like isoform X1 [Brassica napus]	GO:0046983;GO:0003700;GO:0006355;GO:0005634	protein dimerization activity;transcription factor activity, sequence-specific DNA binding;regulation of transcription, DNA-templated;nucleus	-	-	-	-	-	-	gnl|BL_ORD_ID|302082	sp|Q93VJ4|BEE2_ARATH Transcription factor BEE 2 OS=Arabidopsis thaliana GN=BEE2 PE=2 SV=1
106346117	1468	0.15	1.96	3.54436	0.000147215	0.0100474	XM_013785373.1	MYB	Myb_DNA-binding	ARID,Response_reg,SNF2_N	show details	PREDICTED: transcription factor DIVARICATA-like [Brassica napus]	GO:0003677;GO:0006355;GO:0005634;GO:0006351	DNA binding;regulation of transcription, DNA-templated;nucleus;transcription, DNA-templated	-	-	-	-	-	-	gnl|BL_ORD_ID|203736	sp|Q9FNN6|SRM1_ARATH Transcription factor SRM1 OS=Arabidopsis thaliana GN=SRM1 PE=2 SV=1
106346117	1468	0.15	1.96	3.54436	0.000147215	0.0100474	XM_013785373.1	MYB-related	Myb_DNA-binding	ARID,G2-like,Response_reg,SNF2_N,trihelix	show details	PREDICTED: transcription factor DIVARICATA-like [Brassica napus]	GO:0003677;GO:0006355;GO:0005634;GO:0006351	DNA binding;regulation of transcription, DNA-templated;nucleus;transcription, DNA-templated	-	-	-	-	-	-	gnl|BL_ORD_ID|203736	sp|Q9FNN6|SRM1_ARATH Transcription factor SRM1 OS=Arabidopsis thaliana GN=SRM1 PE=2 SV=1
106451855	2110	0.52	0	-7.48908	0.000164799	0.0108129	XM_013893833.1	EIL	EIN3	-	show details	PREDICTED: protein ETHYLENE INSENSITIVE 3-like [Brassica napus]	GO:0005515;GO:0003700;GO:0001666;GO:0003677;GO:0009873;GO:0006355;GO:0000976;GO:0042742;GO:0009723;GO:0010182;GO:0005634;GO:0006351;GO:0044212;GO:0071281	protein binding;transcription factor activity, sequence-specific DNA binding;response to hypoxia;DNA binding;ethylene-activated signaling pathway;regulation of transcription, DNA-templated;transcription regulatory region sequence-specific DNA binding;defense response to bacterium;response to ethylene;sugar mediated signaling pathway;nucleus;transcription, DNA-templated;transcription regulatory re…	K14514	EIN3	http://www.genome.jp/dbget-bin/www_bget?ko:K14514	MAPK signaling pathway - plant;Plant hormone signal transduction	ko04016,ko04075	-	gnl|BL_ORD_ID|373191	sp|O24606|EIN3_ARATH Protein ETHYLENE INSENSITIVE 3 OS=Arabidopsis thaliana GN=EIN3 PE=1 SV=1
106367484	1638	0	0.71	7.44828	0.000164799	0.0108129	XM_013807270.1	VOZ	VOZ	-	show details	PREDICTED: uncharacterized protein LOC106367484 isoform X2 [Brassica napus];PREDICTED: uncharacterized protein LOC106367484 isoform X1 [Brassica napus];PREDICTED: uncharacterized protein LOC106367484 isoform X3 [Brassica napus]	-	-	-	-	-	-	-	-	-	-
106367484	1638	0	0.71	7.44828	0.000164799	0.0108129	XM_013807271.1	VOZ	VOZ	-	show details	PREDICTED: uncharacterized protein LOC106367484 isoform X2 [Brassica napus];PREDICTED: uncharacterized protein LOC106367484 isoform X1 [Brassica napus];PREDICTED: uncharacterized protein LOC106367484 isoform X3 [Brassica napus]	-	-	-	-	-	-	-	-	-	-
106367484	1638	0	0.71	7.44828	0.000164799	0.0108129	XM_013807269.1	VOZ	VOZ	-	show details	PREDICTED: uncharacterized protein LOC106367484 isoform X2 [Brassica napus];PREDICTED: uncharacterized protein LOC106367484 isoform X1 [Brassica napus];PREDICTED: uncharacterized protein LOC106367484 isoform X3 [Brassica napus]	-	-	-	-	-	-	-	-	-	-
106390728	2195	0.42	3.46	2.88808	0.000181632	0.0117794	XM_013831253.1	C3H	zf-CCCH	PHD,SNF2_N,zf-C2H2	show details	PREDICTED: zinc finger CCCH domain-containing protein 46 [Brassica napus]	GO:0003723;GO:0000166;GO:0003676;GO:0046872	RNA binding;nucleotide binding;nucleic acid binding;metal ion binding	-	-	-	-	-	-	gnl|BL_ORD_ID|306457	sp|Q9SV09|C3H46_ARATH Zinc finger CCCH domain-containing protein 46 OS=Arabidopsis thaliana GN=At3g51950 PE=1 SV=1
106392908	1432	1.03	8	2.80218	0.000192753	0.0124144	XM_013833682.1	MYB	Myb_DNA-binding	ARID,Response_reg,SNF2_N	show details	PREDICTED: transcription factor AS1-like [Brassica napus]	GO:0003677;GO:0005634;GO:0010338;GO:0006351	DNA binding;nucleus;leaf formation;transcription, DNA-templated	K09422	MYBP	http://www.genome.jp/dbget-bin/www_bget?ko:K09422	-	-	-	gnl|BL_ORD_ID|290086	sp|O80931|AS1_ARATH Transcription factor AS1 OS=Arabidopsis thaliana GN=AS1 PE=1 SV=1
106392908	1432	1.03	8	2.80218	0.000192753	0.0124144	XM_013833682.1	MYB-related	Myb_DNA-binding	ARID,G2-like,Response_reg,SNF2_N,trihelix	show details	PREDICTED: transcription factor AS1-like [Brassica napus]	GO:0003677;GO:0005634;GO:0010338;GO:0006351	DNA binding;nucleus;leaf formation;transcription, DNA-templated	K09422	MYBP	http://www.genome.jp/dbget-bin/www_bget?ko:K09422	-	-	-	gnl|BL_ORD_ID|290086	sp|O80931|AS1_ARATH Transcription factor AS1 OS=Arabidopsis thaliana GN=AS1 PE=1 SV=1
106454638	1303	0.86	0	-7.41909	0.00021796	0.0135099	XM_013896748.1	G2-like	G2-like	Response_reg	show details	PREDICTED: putative Myb family transcription factor At1g14600 [Brassica napus]	GO:0003677;GO:0006355;GO:0005634;GO:0006351	DNA binding;regulation of transcription, DNA-templated;nucleus;transcription, DNA-templated	-	-	-	-	-	-	gnl|BL_ORD_ID|413993	sp|Q700D9|MYBF_ARATH Putative Myb family transcription factor At1g14600 OS=Arabidopsis thaliana GN=At1g14600 PE=2 SV=2
106454638	1303	0.86	0	-7.41909	0.00021796	0.0135099	XM_013896748.1	MYB	Myb_DNA-binding	ARID,Response_reg,SNF2_N	show details	PREDICTED: putative Myb family transcription factor At1g14600 [Brassica napus]	GO:0003677;GO:0006355;GO:0005634;GO:0006351	DNA binding;regulation of transcription, DNA-templated;nucleus;transcription, DNA-templated	-	-	-	-	-	-	gnl|BL_ORD_ID|413993	sp|Q700D9|MYBF_ARATH Putative Myb family transcription factor At1g14600 OS=Arabidopsis thaliana GN=At1g14600 PE=2 SV=2
106409015	1557	0	0.73	7.38452	0.00021796	0.0135099	XM_013849701.1	G2-like	G2-like	Response_reg	show details	PREDICTED: putative Myb family transcription factor At1g14600 [Brassica napus]	GO:0003677;GO:0006355;GO:0005634;GO:0006351	DNA binding;regulation of transcription, DNA-templated;nucleus;transcription, DNA-templated	-	-	-	-	-	-	gnl|BL_ORD_ID|413993	sp|Q700D9|MYBF_ARATH Putative Myb family transcription factor At1g14600 OS=Arabidopsis thaliana GN=At1g14600 PE=2 SV=2
106409015	1557	0	0.73	7.38452	0.00021796	0.0135099	XM_013849701.1	MYB	Myb_DNA-binding	ARID,Response_reg,SNF2_N	show details	PREDICTED: putative Myb family transcription factor At1g14600 [Brassica napus]	GO:0003677;GO:0006355;GO:0005634;GO:0006351	DNA binding;regulation of transcription, DNA-templated;nucleus;transcription, DNA-templated	-	-	-	-	-	-	gnl|BL_ORD_ID|413993	sp|Q700D9|MYBF_ARATH Putative Myb family transcription factor At1g14600 OS=Arabidopsis thaliana GN=At1g14600 PE=2 SV=2
106430551	628	0.29	4.3	3.95994	0.000230561	0.0141664	XM_013871340.1	MYB	Myb_DNA-binding	ARID,Response_reg,SNF2_N	show details	Transcription factor TRY [Noccaea caerulescens]	GO:0003677	DNA binding	K09422	MYBP	http://www.genome.jp/dbget-bin/www_bget?ko:K09422	-	-	-	gnl|BL_ORD_ID|232249	sp|Q8GV05|TRY_ARATH Transcription factor TRY OS=Arabidopsis thaliana GN=TRY PE=1 SV=1
106430551	628	0.29	4.3	3.95994	0.000230561	0.0141664	XM_013871340.1	MYB-related	Myb_DNA-binding	ARID,G2-like,Response_reg,SNF2_N,trihelix	show details	Transcription factor TRY [Noccaea caerulescens]	GO:0003677	DNA binding	K09422	MYBP	http://www.genome.jp/dbget-bin/www_bget?ko:K09422	-	-	-	gnl|BL_ORD_ID|232249	sp|Q8GV05|TRY_ARATH Transcription factor TRY OS=Arabidopsis thaliana GN=TRY PE=1 SV=1
106348249	1008	0.64	5.85	3.01306	0.000248171	0.0150658	XM_013787958.1	AP2-EREBP	AP2	-	show details	PREDICTED: floral homeotic protein APETALA 2-like, partial [Brassica napus]	GO:0003700;GO:0007275;GO:0003677;GO:0006355;GO:0005634;GO:0006351	transcription factor activity, sequence-specific DNA binding;multicellular organism development;DNA binding;regulation of transcription, DNA-templated;nucleus;transcription, DNA-templated	K09284	AP2	http://www.genome.jp/dbget-bin/www_bget?ko:K09284	-	-	-	gnl|BL_ORD_ID|282235	sp|P47927|AP2_ARATH Floral homeotic protein APETALA 2 OS=Arabidopsis thaliana GN=AP2 PE=1 SV=1
106391616	1294	8.6	1.43	-2.71668	0.000252407	0.0152898	XM_013832300.1	WRKY	WRKY	-	show details	PREDICTED: probable WRKY transcription factor 54 isoform X1 [Brassica napus]	GO:0003700;GO:0006355;GO:0043565	transcription factor activity, sequence-specific DNA binding;regulation of transcription, DNA-templated;sequence-specific DNA binding	-	-	-	-	-	-	gnl|BL_ORD_ID|248012	sp|Q93WU8|WRK54_ARATH Probable WRKY transcription factor 54 OS=Arabidopsis thaliana GN=WRKY54 PE=2 SV=2
106391616	1294	8.6	1.43	-2.71668	0.000252407	0.0152898	XM_013832301.1	WRKY	WRKY	-	show details	PREDICTED: probable WRKY transcription factor 54 isoform X1 [Brassica napus]	GO:0003700;GO:0006355;GO:0043565	transcription factor activity, sequence-specific DNA binding;regulation of transcription, DNA-templated;sequence-specific DNA binding	-	-	-	-	-	-	gnl|BL_ORD_ID|248012	sp|Q93WU8|WRK54_ARATH Probable WRKY transcription factor 54 OS=Arabidopsis thaliana GN=WRKY54 PE=2 SV=2
106429815	1456.35	17.58	2.89	-2.59786	0.000262861	0.0158888	XM_013870571.1	G2-like	G2-like	Response_reg	show details	PREDICTED: protein PHR1-LIKE 1-like isoform X1 [Brassica napus]	GO:0003677;GO:0006355;GO:0005634;GO:0006351	DNA binding;regulation of transcription, DNA-templated;nucleus;transcription, DNA-templated	-	-	-	-	-	-	gnl|BL_ORD_ID|129144	sp|F4J3P7|PHLD_ARATH Myb family transcription factor PHL13 OS=Arabidopsis thaliana GN=PHL13 PE=2 SV=1
106429815	1456.35	17.58	2.89	-2.59786	0.000262861	0.0158888	XM_013870571.1	MYB	Myb_DNA-binding	ARID,Response_reg,SNF2_N	show details	PREDICTED: protein PHR1-LIKE 1-like isoform X1 [Brassica napus]	GO:0003677;GO:0006355;GO:0005634;GO:0006351	DNA binding;regulation of transcription, DNA-templated;nucleus;transcription, DNA-templated	-	-	-	-	-	-	gnl|BL_ORD_ID|129144	sp|F4J3P7|PHLD_ARATH Myb family transcription factor PHL13 OS=Arabidopsis thaliana GN=PHL13 PE=2 SV=1
106429815	1456.35	17.58	2.89	-2.59786	0.000262861	0.0158888	XM_013870574.1	G2-like	G2-like	Response_reg	show details	PREDICTED: protein PHR1-LIKE 1-like isoform X1 [Brassica napus]	GO:0003677;GO:0006355;GO:0005634;GO:0006351	DNA binding;regulation of transcription, DNA-templated;nucleus;transcription, DNA-templated	-	-	-	-	-	-	gnl|BL_ORD_ID|129144	sp|F4J3P7|PHLD_ARATH Myb family transcription factor PHL13 OS=Arabidopsis thaliana GN=PHL13 PE=2 SV=1
106429815	1456.35	17.58	2.89	-2.59786	0.000262861	0.0158888	XM_013870574.1	MYB	Myb_DNA-binding	ARID,Response_reg,SNF2_N	show details	PREDICTED: protein PHR1-LIKE 1-like isoform X1 [Brassica napus]	GO:0003677;GO:0006355;GO:0005634;GO:0006351	DNA binding;regulation of transcription, DNA-templated;nucleus;transcription, DNA-templated	-	-	-	-	-	-	gnl|BL_ORD_ID|129144	sp|F4J3P7|PHLD_ARATH Myb family transcription factor PHL13 OS=Arabidopsis thaliana GN=PHL13 PE=2 SV=1
106429815	1456.35	17.58	2.89	-2.59786	0.000262861	0.0158888	XM_013870572.1	G2-like	G2-like	Response_reg	show details	PREDICTED: protein PHR1-LIKE 1-like isoform X1 [Brassica napus]	GO:0003677;GO:0006355;GO:0005634;GO:0006351	DNA binding;regulation of transcription, DNA-templated;nucleus;transcription, DNA-templated	-	-	-	-	-	-	gnl|BL_ORD_ID|129144	sp|F4J3P7|PHLD_ARATH Myb family transcription factor PHL13 OS=Arabidopsis thaliana GN=PHL13 PE=2 SV=1
106429815	1456.35	17.58	2.89	-2.59786	0.000262861	0.0158888	XM_013870572.1	MYB	Myb_DNA-binding	ARID,Response_reg,SNF2_N	show details	PREDICTED: protein PHR1-LIKE 1-like isoform X1 [Brassica napus]	GO:0003677;GO:0006355;GO:0005634;GO:0006351	DNA binding;regulation of transcription, DNA-templated;nucleus;transcription, DNA-templated	-	-	-	-	-	-	gnl|BL_ORD_ID|129144	sp|F4J3P7|PHLD_ARATH Myb family transcription factor PHL13 OS=Arabidopsis thaliana GN=PHL13 PE=2 SV=1
106429815	1456.35	17.58	2.89	-2.59786	0.000262861	0.0158888	XM_013870570.1	G2-like	G2-like	Response_reg	show details	PREDICTED: protein PHR1-LIKE 1-like isoform X1 [Brassica napus]	GO:0003677;GO:0006355;GO:0005634;GO:0006351	DNA binding;regulation of transcription, DNA-templated;nucleus;transcription, DNA-templated	-	-	-	-	-	-	gnl|BL_ORD_ID|129144	sp|F4J3P7|PHLD_ARATH Myb family transcription factor PHL13 OS=Arabidopsis thaliana GN=PHL13 PE=2 SV=1
106429815	1456.35	17.58	2.89	-2.59786	0.000262861	0.0158888	XM_013870570.1	MYB	Myb_DNA-binding	ARID,Response_reg,SNF2_N	show details	PREDICTED: protein PHR1-LIKE 1-like isoform X1 [Brassica napus]	GO:0003677;GO:0006355;GO:0005634;GO:0006351	DNA binding;regulation of transcription, DNA-templated;nucleus;transcription, DNA-templated	-	-	-	-	-	-	gnl|BL_ORD_ID|129144	sp|F4J3P7|PHLD_ARATH Myb family transcription factor PHL13 OS=Arabidopsis thaliana GN=PHL13 PE=2 SV=1
106383095	1328	0.79	0	-7.34553	0.000290613	0.0169801	XM_013823204.1	ABI3VP1	B3	AP2,Auxin_resp	show details	PREDICTED: auxin response factor 2-like isoform X1 [Brassica napus];PREDICTED: auxin response factor 2-like isoform X2 [Brassica napus]	GO:0009734;GO:0003677;GO:0006355;GO:0005634;GO:0006351;GO:0009725	auxin-activated signaling pathway;DNA binding;regulation of transcription, DNA-templated;nucleus;transcription, DNA-templated;response to hormone	-	-	-	-	-	-	gnl|BL_ORD_ID|289142	sp|Q94JM3|ARFB_ARATH Auxin response factor 2 OS=Arabidopsis thaliana GN=ARF2 PE=1 SV=2
106383095	1328	0.79	0	-7.34553	0.000290613	0.0169801	XR_001276989.1	ABI3VP1	B3	AP2,Auxin_resp	show details	PREDICTED: auxin response factor 2-like isoform X1 [Brassica napus];PREDICTED: auxin response factor 2-like isoform X2 [Brassica napus]	GO:0009734;GO:0003677;GO:0006355;GO:0005634;GO:0006351;GO:0009725	auxin-activated signaling pathway;DNA binding;regulation of transcription, DNA-templated;nucleus;transcription, DNA-templated;response to hormone	-	-	-	-	-	-	gnl|BL_ORD_ID|289142	sp|Q94JM3|ARFB_ARATH Auxin response factor 2 OS=Arabidopsis thaliana GN=ARF2 PE=1 SV=2
106383095	1328	0.79	0	-7.34553	0.000290613	0.0169801	TCONS_00092303	ABI3VP1	B3	AP2,Auxin_resp	show details	PREDICTED: auxin response factor 2-like isoform X1 [Brassica napus];PREDICTED: auxin response factor 2-like isoform X2 [Brassica napus]	GO:0009734;GO:0003677;GO:0006355;GO:0005634;GO:0006351;GO:0009725	auxin-activated signaling pathway;DNA binding;regulation of transcription, DNA-templated;nucleus;transcription, DNA-templated;response to hormone	-	-	-	-	-	-	gnl|BL_ORD_ID|289142	sp|Q94JM3|ARFB_ARATH Auxin response factor 2 OS=Arabidopsis thaliana GN=ARF2 PE=1 SV=2
106445658	2212	0.32	2.58	2.84287	0.000332315	0.0189619	TCONS_00031830	C3H	zf-CCCH	PHD,SNF2_N,zf-C2H2	show details	PREDICTED: zinc finger CCCH domain-containing protein 46-like [Brassica napus]	GO:0003723;GO:0000166;GO:0003676;GO:0046872	RNA binding;nucleotide binding;nucleic acid binding;metal ion binding	-	-	-	-	-	-	gnl|BL_ORD_ID|306457	sp|Q9SV09|C3H46_ARATH Zinc finger CCCH domain-containing protein 46 OS=Arabidopsis thaliana GN=At3g51950 PE=1 SV=1
106445658	2212	0.32	2.58	2.84287	0.000332315	0.0189619	XM_013887248.1	C3H	zf-CCCH	PHD,SNF2_N,zf-C2H2	show details	PREDICTED: zinc finger CCCH domain-containing protein 46-like [Brassica napus]	GO:0003723;GO:0000166;GO:0003676;GO:0046872	RNA binding;nucleotide binding;nucleic acid binding;metal ion binding	-	-	-	-	-	-	gnl|BL_ORD_ID|306457	sp|Q9SV09|C3H46_ARATH Zinc finger CCCH domain-containing protein 46 OS=Arabidopsis thaliana GN=At3g51950 PE=1 SV=1
106378105	2496	0.04	0.7	3.88007	0.000336207	0.0190482	XM_013818291.1	AP2-EREBP	AP2	-	show details	PREDICTED: uncharacterized protein LOC106378105 [Brassica napus]	GO:0003700;GO:0007275;GO:0003677;GO:0006355;GO:0005634;GO:0006351	transcription factor activity, sequence-specific DNA binding;multicellular organism development;DNA binding;regulation of transcription, DNA-templated;nucleus;transcription, DNA-templated	K09285	OVM,ANT	http://www.genome.jp/dbget-bin/www_bget?ko:K09285	-	-	-	gnl|BL_ORD_ID|273865	sp|Q1PFE1|AIL1_ARATH AP2-like ethylene-responsive transcription factor AIL1 OS=Arabidopsis thaliana GN=AIL1 PE=2 SV=1
106379409	875	0.16	2.39	3.83841	0.000408153	0.0218434	XM_013819368.1	bHLH	HLH	-	show details	PREDICTED: transcription factor BEE 3-like [Brassica napus]	GO:0046983;GO:0005515;GO:0003700;GO:0003677;GO:0006355;GO:0005634;GO:0006351	protein dimerization activity;protein binding;transcription factor activity, sequence-specific DNA binding;DNA binding;regulation of transcription, DNA-templated;nucleus;transcription, DNA-templated	-	-	-	-	-	-	gnl|BL_ORD_ID|302427	sp|Q8GWK7|BEE3_ARATH Transcription factor BEE 3 OS=Arabidopsis thaliana GN=BEE3 PE=2 SV=1
106358566	1480	0.33	2.95	2.99896	0.000423146	0.0225596	XM_013798385.1	C2C2-GATA	GATA	-	show details	PREDICTED: GATA transcription factor 21-like [Brassica napus]	-	-	-	-	-	-	-	-	gnl|BL_ORD_ID|10091	sp|Q5HZ36|GAT21_ARATH GATA transcription factor 21 OS=Arabidopsis thaliana GN=GATA21 PE=1 SV=2
106356254	1326	19.35	3.9	-2.4494	0.000515348	0.0263477	XM_013796044.1	MYB	Myb_DNA-binding	ARID,Response_reg,SNF2_N	show details	PREDICTED: myb-related protein Myb4-like [Brassica napus]	GO:0003677	DNA binding	K09422	MYBP	http://www.genome.jp/dbget-bin/www_bget?ko:K09422	-	-	-	gnl|BL_ORD_ID|414620	sp|Q9LTC4|MYB15_ARATH Transcription factor MYB15 OS=Arabidopsis thaliana GN=MYB15 PE=1 SV=1
106356254	1326	19.35	3.9	-2.4494	0.000515348	0.0263477	XM_013796044.1	MYB-related	Myb_DNA-binding	ARID,G2-like,Response_reg,SNF2_N,trihelix	show details	PREDICTED: myb-related protein Myb4-like [Brassica napus]	GO:0003677	DNA binding	K09422	MYBP	http://www.genome.jp/dbget-bin/www_bget?ko:K09422	-	-	-	gnl|BL_ORD_ID|414620	sp|Q9LTC4|MYB15_ARATH Transcription factor MYB15 OS=Arabidopsis thaliana GN=MYB15 PE=1 SV=1
106360833	1959	0	0.49	7.17438	0.000530405	0.0263477	XM_013800504.1	C2C2-GATA	GATA	-	show details	PREDICTED: GATA transcription factor 26-like [Brassica napus]	GO:0003700;GO:0006355;GO:0043565;GO:0008270	transcription factor activity, sequence-specific DNA binding;regulation of transcription, DNA-templated;sequence-specific DNA binding;zinc ion binding	-	-	-	-	-	KOG1601(K)(GATA-4/5/6 transcription factors)	gnl|BL_ORD_ID|10735	sp|Q8W4H1|GAT26_ARATH GATA transcription factor 26 OS=Arabidopsis thaliana GN=GATA26 PE=2 SV=1
106402408	1707	0	0.64	7.17438	0.000530405	0.0263477	XM_013843130.1	AP2-EREBP	AP2	-	show details	PREDICTED: ethylene-responsive transcription factor ERF118-like [Brassica napus]	GO:0003700;GO:0003677;GO:0006355;GO:0005634;GO:0006351	transcription factor activity, sequence-specific DNA binding;DNA binding;regulation of transcription, DNA-templated;nucleus;transcription, DNA-templated	-	-	-	-	-	-	gnl|BL_ORD_ID|370008	sp|Q9CA27|EF118_ARATH Ethylene-responsive transcription factor ERF118 OS=Arabidopsis thaliana GN=ERF118 PE=2 SV=1
106402408	1707	0	0.64	7.17438	0.000530405	0.0263477	XM_013843127.1	AP2-EREBP	AP2	-	show details	PREDICTED: ethylene-responsive transcription factor ERF118-like [Brassica napus]	GO:0003700;GO:0003677;GO:0006355;GO:0005634;GO:0006351	transcription factor activity, sequence-specific DNA binding;DNA binding;regulation of transcription, DNA-templated;nucleus;transcription, DNA-templated	-	-	-	-	-	-	gnl|BL_ORD_ID|370008	sp|Q9CA27|EF118_ARATH Ethylene-responsive transcription factor ERF118 OS=Arabidopsis thaliana GN=ERF118 PE=2 SV=1
106402408	1707	0	0.64	7.17438	0.000530405	0.0263477	XM_013843128.1	AP2-EREBP	AP2	-	show details	PREDICTED: ethylene-responsive transcription factor ERF118-like [Brassica napus]	GO:0003700;GO:0003677;GO:0006355;GO:0005634;GO:0006351	transcription factor activity, sequence-specific DNA binding;DNA binding;regulation of transcription, DNA-templated;nucleus;transcription, DNA-templated	-	-	-	-	-	-	gnl|BL_ORD_ID|370008	sp|Q9CA27|EF118_ARATH Ethylene-responsive transcription factor ERF118 OS=Arabidopsis thaliana GN=ERF118 PE=2 SV=1
106426627	1291	0	0.82	7.17438	0.000530405	0.0263477	XM_013867341.1	MYB	Myb_DNA-binding	ARID,Response_reg,SNF2_N	show details	PREDICTED: transcription repressor MYB6 [Brassica oleracea var. oleracea]	GO:0000981;GO:0003700;GO:0030154;GO:0001135;GO:0003677;GO:0006355;GO:0006357;GO:0043565;GO:0005634;GO:0044212	RNA polymerase II transcription factor activity, sequence-specific DNA binding;transcription factor activity, sequence-specific DNA binding;cell differentiation;transcription factor activity, RNA polymerase II transcription factor recruiting;DNA binding;regulation of transcription, DNA-templated;regulation of transcription from RNA polymerase II promoter;sequence-specific DNA binding;nucleus;tran…	K09422	MYBP	http://www.genome.jp/dbget-bin/www_bget?ko:K09422	-	-	-	gnl|BL_ORD_ID|415586	sp|Q8VZQ2|MYB61_ARATH Transcription factor MYB61 OS=Arabidopsis thaliana GN=MYB61 PE=2 SV=1
106426627	1291	0	0.82	7.17438	0.000530405	0.0263477	XM_013867341.1	MYB-related	Myb_DNA-binding	ARID,G2-like,Response_reg,SNF2_N,trihelix	show details	PREDICTED: transcription repressor MYB6 [Brassica oleracea var. oleracea]	GO:0000981;GO:0003700;GO:0030154;GO:0001135;GO:0003677;GO:0006355;GO:0006357;GO:0043565;GO:0005634;GO:0044212	RNA polymerase II transcription factor activity, sequence-specific DNA binding;transcription factor activity, sequence-specific DNA binding;cell differentiation;transcription factor activity, RNA polymerase II transcription factor recruiting;DNA binding;regulation of transcription, DNA-templated;regulation of transcription from RNA polymerase II promoter;sequence-specific DNA binding;nucleus;tran…	K09422	MYBP	http://www.genome.jp/dbget-bin/www_bget?ko:K09422	-	-	-	gnl|BL_ORD_ID|415586	sp|Q8VZQ2|MYB61_ARATH Transcription factor MYB61 OS=Arabidopsis thaliana GN=MYB61 PE=2 SV=1
106442019	1342	0	0.78	7.17438	0.000530405	0.0263477	XM_013883760.1	C2C2-GATA	GATA	-	show details	PREDICTED: GATA transcription factor 21-like, partial [Brassica napus]	-	-	-	-	-	-	-	-	gnl|BL_ORD_ID|10091	sp|Q5HZ36|GAT21_ARATH GATA transcription factor 21 OS=Arabidopsis thaliana GN=GATA21 PE=1 SV=2
106372344	2512	0.65	4.11	2.53071	0.000597297	0.02923	XM_013812542.1	C3H	zf-CCCH	PHD,SNF2_N,zf-C2H2	show details	PREDICTED: zinc finger CCCH domain-containing protein 55-like [Brassica napus]	GO:0003723;GO:0000166;GO:0003676;GO:0046872	RNA binding;nucleotide binding;nucleic acid binding;metal ion binding	-	-	-	-	-	-	gnl|BL_ORD_ID|310720	sp|Q94CJ8|C3H55_ARATH Zinc finger CCCH domain-containing protein 55 OS=Arabidopsis thaliana GN=At5g12440 PE=2 SV=3
106357550	1587	0.49	3.46	2.72437	0.000603732	0.0294677	XM_013797226.1	G2-like	G2-like	Response_reg	show details	PREDICTED: transcription activator GLK1-like isoform X1 [Brassica napus];PREDICTED: transcription activator GLK1-like isoform X2 [Brassica napus];PREDICTED: transcription activator GLK1-like isoform X4 [Brassica napus];PREDICTED: transcription activator GLK1-like isoform X3 [Brassica napus]	-	-	-	-	-	-	-	-	gnl|BL_ORD_ID|15292	sp|Q9SIV3|GLK1_ARATH Transcription activator GLK1 OS=Arabidopsis thaliana GN=GLK1 PE=1 SV=2
106357550	1587	0.49	3.46	2.72437	0.000603732	0.0294677	XM_013797226.1	MYB	Myb_DNA-binding	ARID,Response_reg,SNF2_N	show details	PREDICTED: transcription activator GLK1-like isoform X1 [Brassica napus];PREDICTED: transcription activator GLK1-like isoform X2 [Brassica napus];PREDICTED: transcription activator GLK1-like isoform X4 [Brassica napus];PREDICTED: transcription activator GLK1-like isoform X3 [Brassica napus]	-	-	-	-	-	-	-	-	gnl|BL_ORD_ID|15292	sp|Q9SIV3|GLK1_ARATH Transcription activator GLK1 OS=Arabidopsis thaliana GN=GLK1 PE=1 SV=2
106357550	1587	0.49	3.46	2.72437	0.000603732	0.0294677	XM_013797227.1	G2-like	G2-like	Response_reg	show details	PREDICTED: transcription activator GLK1-like isoform X1 [Brassica napus];PREDICTED: transcription activator GLK1-like isoform X2 [Brassica napus];PREDICTED: transcription activator GLK1-like isoform X4 [Brassica napus];PREDICTED: transcription activator GLK1-like isoform X3 [Brassica napus]	-	-	-	-	-	-	-	-	gnl|BL_ORD_ID|15292	sp|Q9SIV3|GLK1_ARATH Transcription activator GLK1 OS=Arabidopsis thaliana GN=GLK1 PE=1 SV=2
106357550	1587	0.49	3.46	2.72437	0.000603732	0.0294677	XM_013797227.1	MYB	Myb_DNA-binding	ARID,Response_reg,SNF2_N	show details	PREDICTED: transcription activator GLK1-like isoform X1 [Brassica napus];PREDICTED: transcription activator GLK1-like isoform X2 [Brassica napus];PREDICTED: transcription activator GLK1-like isoform X4 [Brassica napus];PREDICTED: transcription activator GLK1-like isoform X3 [Brassica napus]	-	-	-	-	-	-	-	-	gnl|BL_ORD_ID|15292	sp|Q9SIV3|GLK1_ARATH Transcription activator GLK1 OS=Arabidopsis thaliana GN=GLK1 PE=1 SV=2
106357550	1587	0.49	3.46	2.72437	0.000603732	0.0294677	XM_013797228.1	G2-like	G2-like	Response_reg	show details	PREDICTED: transcription activator GLK1-like isoform X1 [Brassica napus];PREDICTED: transcription activator GLK1-like isoform X2 [Brassica napus];PREDICTED: transcription activator GLK1-like isoform X4 [Brassica napus];PREDICTED: transcription activator GLK1-like isoform X3 [Brassica napus]	-	-	-	-	-	-	-	-	gnl|BL_ORD_ID|15292	sp|Q9SIV3|GLK1_ARATH Transcription activator GLK1 OS=Arabidopsis thaliana GN=GLK1 PE=1 SV=2
106357550	1587	0.49	3.46	2.72437	0.000603732	0.0294677	XM_013797228.1	MYB	Myb_DNA-binding	ARID,Response_reg,SNF2_N	show details	PREDICTED: transcription activator GLK1-like isoform X1 [Brassica napus];PREDICTED: transcription activator GLK1-like isoform X2 [Brassica napus];PREDICTED: transcription activator GLK1-like isoform X4 [Brassica napus];PREDICTED: transcription activator GLK1-like isoform X3 [Brassica napus]	-	-	-	-	-	-	-	-	gnl|BL_ORD_ID|15292	sp|Q9SIV3|GLK1_ARATH Transcription activator GLK1 OS=Arabidopsis thaliana GN=GLK1 PE=1 SV=2
106357550	1587	0.49	3.46	2.72437	0.000603732	0.0294677	XM_013797225.1	G2-like	G2-like	Response_reg	show details	PREDICTED: transcription activator GLK1-like isoform X1 [Brassica napus];PREDICTED: transcription activator GLK1-like isoform X2 [Brassica napus];PREDICTED: transcription activator GLK1-like isoform X4 [Brassica napus];PREDICTED: transcription activator GLK1-like isoform X3 [Brassica napus]	-	-	-	-	-	-	-	-	gnl|BL_ORD_ID|15292	sp|Q9SIV3|GLK1_ARATH Transcription activator GLK1 OS=Arabidopsis thaliana GN=GLK1 PE=1 SV=2
106357550	1587	0.49	3.46	2.72437	0.000603732	0.0294677	XM_013797225.1	MYB	Myb_DNA-binding	ARID,Response_reg,SNF2_N	show details	PREDICTED: transcription activator GLK1-like isoform X1 [Brassica napus];PREDICTED: transcription activator GLK1-like isoform X2 [Brassica napus];PREDICTED: transcription activator GLK1-like isoform X4 [Brassica napus];PREDICTED: transcription activator GLK1-like isoform X3 [Brassica napus]	-	-	-	-	-	-	-	-	gnl|BL_ORD_ID|15292	sp|Q9SIV3|GLK1_ARATH Transcription activator GLK1 OS=Arabidopsis thaliana GN=GLK1 PE=1 SV=2
106389905	1322	1.27	7.97	2.53822	0.000613662	0.0299263	TCONS_00101509	G2-like	G2-like	Response_reg	show details	PREDICTED: transcription activator GLK2-like isoform X2 [Brassica oleracea var. oleracea];PREDICTED: transcription activator GLK2-like isoform X1 [Brassica oleracea var. oleracea]	GO:1900056;GO:0009910;GO:0005515;GO:0003700;GO:0003677;GO:0006355;GO:0009658;GO:0045893;GO:0010380;GO:0005634;GO:0006351	negative regulation of leaf senescence;negative regulation of flower development;protein binding;transcription factor activity, sequence-specific DNA binding;DNA binding;regulation of transcription, DNA-templated;chloroplast organization;positive regulation of transcription, DNA-templated;regulation of chlorophyll biosynthetic process;nucleus;transcription, DNA-templated	-	-	-	-	-	-	gnl|BL_ORD_ID|17556	sp|Q9FFH0|GLK2_ARATH Transcription activator GLK2 OS=Arabidopsis thaliana GN=GLK2 PE=1 SV=1
106389905	1322	1.27	7.97	2.53822	0.000613662	0.0299263	TCONS_00101509	MYB	Myb_DNA-binding	ARID,Response_reg,SNF2_N	show details	PREDICTED: transcription activator GLK2-like isoform X2 [Brassica oleracea var. oleracea];PREDICTED: transcription activator GLK2-like isoform X1 [Brassica oleracea var. oleracea]	GO:1900056;GO:0009910;GO:0005515;GO:0003700;GO:0003677;GO:0006355;GO:0009658;GO:0045893;GO:0010380;GO:0005634;GO:0006351	negative regulation of leaf senescence;negative regulation of flower development;protein binding;transcription factor activity, sequence-specific DNA binding;DNA binding;regulation of transcription, DNA-templated;chloroplast organization;positive regulation of transcription, DNA-templated;regulation of chlorophyll biosynthetic process;nucleus;transcription, DNA-templated	-	-	-	-	-	-	gnl|BL_ORD_ID|17556	sp|Q9FFH0|GLK2_ARATH Transcription activator GLK2 OS=Arabidopsis thaliana GN=GLK2 PE=1 SV=1
106389905	1322	1.27	7.97	2.53822	0.000613662	0.0299263	XM_013830256.1	G2-like	G2-like	Response_reg	show details	PREDICTED: transcription activator GLK2-like isoform X2 [Brassica oleracea var. oleracea];PREDICTED: transcription activator GLK2-like isoform X1 [Brassica oleracea var. oleracea]	GO:1900056;GO:0009910;GO:0005515;GO:0003700;GO:0003677;GO:0006355;GO:0009658;GO:0045893;GO:0010380;GO:0005634;GO:0006351	negative regulation of leaf senescence;negative regulation of flower development;protein binding;transcription factor activity, sequence-specific DNA binding;DNA binding;regulation of transcription, DNA-templated;chloroplast organization;positive regulation of transcription, DNA-templated;regulation of chlorophyll biosynthetic process;nucleus;transcription, DNA-templated	-	-	-	-	-	-	gnl|BL_ORD_ID|17556	sp|Q9FFH0|GLK2_ARATH Transcription activator GLK2 OS=Arabidopsis thaliana GN=GLK2 PE=1 SV=1
106389905	1322	1.27	7.97	2.53822	0.000613662	0.0299263	XM_013830256.1	MYB	Myb_DNA-binding	ARID,Response_reg,SNF2_N	show details	PREDICTED: transcription activator GLK2-like isoform X2 [Brassica oleracea var. oleracea];PREDICTED: transcription activator GLK2-like isoform X1 [Brassica oleracea var. oleracea]	GO:1900056;GO:0009910;GO:0005515;GO:0003700;GO:0003677;GO:0006355;GO:0009658;GO:0045893;GO:0010380;GO:0005634;GO:0006351	negative regulation of leaf senescence;negative regulation of flower development;protein binding;transcription factor activity, sequence-specific DNA binding;DNA binding;regulation of transcription, DNA-templated;chloroplast organization;positive regulation of transcription, DNA-templated;regulation of chlorophyll biosynthetic process;nucleus;transcription, DNA-templated	-	-	-	-	-	-	gnl|BL_ORD_ID|17556	sp|Q9FFH0|GLK2_ARATH Transcription activator GLK2 OS=Arabidopsis thaliana GN=GLK2 PE=1 SV=1
106451722	1258.91	1.97	12.05	2.47366	0.000658589	0.0319228	XM_013893691.1	C2C2-CO-like	CCT,zf-B_box	GATA,PLATZ	show details	PREDICTED: zinc finger protein CONSTANS-LIKE 8 isoform X1 [Brassica oleracea var. oleracea];PREDICTED: zinc finger protein CONSTANS-LIKE 8 isoform X2 [Brassica oleracea var. oleracea]	GO:0005622;GO:0008270	intracellular;zinc ion binding	-	-	-	-	-	-	gnl|BL_ORD_ID|316176	sp|Q9M9B3|COL8_ARATH Zinc finger protein CONSTANS-LIKE 8 OS=Arabidopsis thaliana GN=COL8 PE=2 SV=2
106451722	1258.91	1.97	12.05	2.47366	0.000658589	0.0319228	XM_013893690.1	C2C2-CO-like	CCT,zf-B_box	GATA,PLATZ	show details	PREDICTED: zinc finger protein CONSTANS-LIKE 8 isoform X1 [Brassica oleracea var. oleracea];PREDICTED: zinc finger protein CONSTANS-LIKE 8 isoform X2 [Brassica oleracea var. oleracea]	GO:0005622;GO:0008270	intracellular;zinc ion binding	-	-	-	-	-	-	gnl|BL_ORD_ID|316176	sp|Q9M9B3|COL8_ARATH Zinc finger protein CONSTANS-LIKE 8 OS=Arabidopsis thaliana GN=COL8 PE=2 SV=2
106451722	1258.91	1.97	12.05	2.47366	0.000658589	0.0319228	XM_013893692.1	C2C2-CO-like	CCT,zf-B_box	GATA,PLATZ	show details	PREDICTED: zinc finger protein CONSTANS-LIKE 8 isoform X1 [Brassica oleracea var. oleracea];PREDICTED: zinc finger protein CONSTANS-LIKE 8 isoform X2 [Brassica oleracea var. oleracea]	GO:0005622;GO:0008270	intracellular;zinc ion binding	-	-	-	-	-	-	gnl|BL_ORD_ID|316176	sp|Q9M9B3|COL8_ARATH Zinc finger protein CONSTANS-LIKE 8 OS=Arabidopsis thaliana GN=COL8 PE=2 SV=2
106430434	884	0.56	4.85	2.93869	0.000720674	0.0336383	XM_013871222.1	bHLH	HLH	-	show details	BnaC08g48550D [Brassica napus]	GO:0040008;GO:0005737;GO:0046983;GO:0006355;GO:0009416;GO:0005634;GO:0006351	regulation of growth;cytoplasm;protein dimerization activity;regulation of transcription, DNA-templated;response to light stimulus;nucleus;transcription, DNA-templated	-	-	-	-	-	-	gnl|BL_ORD_ID|135413	sp|Q8GW32|PRE6_ARATH Transcription factor PRE6 OS=Arabidopsis thaliana GN=PRE6 PE=1 SV=1
106427826	1161	4.5	0.78	-2.67004	0.000742351	0.0342637	XM_013868548.1	WRKY	WRKY	-	show details	PREDICTED: probable WRKY transcription factor 38 [Brassica napus]	GO:0003700;GO:0006355;GO:0043565	transcription factor activity, sequence-specific DNA binding;regulation of transcription, DNA-templated;sequence-specific DNA binding	-	-	-	-	-	-	gnl|BL_ORD_ID|249900	sp|Q8GWF1|WRK38_ARATH Probable WRKY transcription factor 38 OS=Arabidopsis thaliana GN=WRKY38 PE=1 SV=1
106400282	1150.43	5.98	1.15	-2.60042	0.000744398	0.0343017	TCONS_00116084	AP2-EREBP	AP2	-	show details	PREDICTED: uncharacterized protein LOC106400282 [Brassica napus];PREDICTED: dehydration-responsive element-binding protein 1F-like [Brassica rapa]	GO:0003700;GO:0003677;GO:0006355;GO:0005634;GO:0006351	transcription factor activity, sequence-specific DNA binding;DNA binding;regulation of transcription, DNA-templated;nucleus;transcription, DNA-templated	-	-	-	-	-	-	gnl|BL_ORD_ID|360944	sp|Q9LN86|DRE1F_ARATH Dehydration-responsive element-binding protein 1F OS=Arabidopsis thaliana GN=DREB1F PE=2 SV=1
106372249	917.27	1.88	9.71	2.47485	0.000905858	0.0400299	XM_013812418.1	NAC	NAM	-	show details	PREDICTED: NAC domain-containing protein 41-like isoform X2 [Brassica oleracea var. oleracea];PREDICTED: NAC domain-containing protein 83-like isoform X1 [Brassica oleracea var. oleracea];BnaC09g43200D [Brassica napus]	GO:0003677;GO:0006355;GO:0005634;GO:0006351	DNA binding;regulation of transcription, DNA-templated;nucleus;transcription, DNA-templated	-	-	-	-	-	-	gnl|BL_ORD_ID|414754	sp|F4IED2|NAC13_ARATH NAC domain-containing protein 13 OS=Arabidopsis thaliana GN=NAC13 PE=1 SV=1;gnl|BL_ORD_ID|115090	sp|Q9FY93|NAC83_ARATH NAC domain-containing protein 83 OS=Arabidopsis thaliana GN=NAC083 PE=1 SV=1
106372249	917.27	1.88	9.71	2.47485	0.000905858	0.0400299	TCONS_00077977	NAC	NAM	-	show details	PREDICTED: NAC domain-containing protein 41-like isoform X2 [Brassica oleracea var. oleracea];PREDICTED: NAC domain-containing protein 83-like isoform X1 [Brassica oleracea var. oleracea];BnaC09g43200D [Brassica napus]	GO:0003677;GO:0006355;GO:0005634;GO:0006351	DNA binding;regulation of transcription, DNA-templated;nucleus;transcription, DNA-templated	-	-	-	-	-	-	gnl|BL_ORD_ID|414754	sp|F4IED2|NAC13_ARATH NAC domain-containing protein 13 OS=Arabidopsis thaliana GN=NAC13 PE=1 SV=1;gnl|BL_ORD_ID|115090	sp|Q9FY93|NAC83_ARATH NAC domain-containing protein 83 OS=Arabidopsis thaliana GN=NAC083 PE=1 SV=1
106372249	917.27	1.88	9.71	2.47485	0.000905858	0.0400299	XM_013812417.1	NAC	NAM	-	show details	PREDICTED: NAC domain-containing protein 41-like isoform X2 [Brassica oleracea var. oleracea];PREDICTED: NAC domain-containing protein 83-like isoform X1 [Brassica oleracea var. oleracea];BnaC09g43200D [Brassica napus]	GO:0003677;GO:0006355;GO:0005634;GO:0006351	DNA binding;regulation of transcription, DNA-templated;nucleus;transcription, DNA-templated	-	-	-	-	-	-	gnl|BL_ORD_ID|414754	sp|F4IED2|NAC13_ARATH NAC domain-containing protein 13 OS=Arabidopsis thaliana GN=NAC13 PE=1 SV=1;gnl|BL_ORD_ID|115090	sp|Q9FY93|NAC83_ARATH NAC domain-containing protein 83 OS=Arabidopsis thaliana GN=NAC083 PE=1 SV=1
106354018	1597	0	0.52	7.01509	0.00100641	0.0425922	XM_013793862.1	AP2-EREBP	AP2	-	show details	PREDICTED: ethylene-responsive transcription factor ERF118-like [Brassica napus]	GO:0003700;GO:0003677;GO:0006355;GO:0005634;GO:0006351	transcription factor activity, sequence-specific DNA binding;DNA binding;regulation of transcription, DNA-templated;nucleus;transcription, DNA-templated	-	-	-	-	-	-	gnl|BL_ORD_ID|370008	sp|Q9CA27|EF118_ARATH Ethylene-responsive transcription factor ERF118 OS=Arabidopsis thaliana GN=ERF118 PE=2 SV=1
106354018	1597	0	0.52	7.01509	0.00100641	0.0425922	XM_013793860.1	AP2-EREBP	AP2	-	show details	PREDICTED: ethylene-responsive transcription factor ERF118-like [Brassica napus]	GO:0003700;GO:0003677;GO:0006355;GO:0005634;GO:0006351	transcription factor activity, sequence-specific DNA binding;DNA binding;regulation of transcription, DNA-templated;nucleus;transcription, DNA-templated	-	-	-	-	-	-	gnl|BL_ORD_ID|370008	sp|Q9CA27|EF118_ARATH Ethylene-responsive transcription factor ERF118 OS=Arabidopsis thaliana GN=ERF118 PE=2 SV=1
106354018	1597	0	0.52	7.01509	0.00100641	0.0425922	XM_013793861.1	AP2-EREBP	AP2	-	show details	PREDICTED: ethylene-responsive transcription factor ERF118-like [Brassica napus]	GO:0003700;GO:0003677;GO:0006355;GO:0005634;GO:0006351	transcription factor activity, sequence-specific DNA binding;DNA binding;regulation of transcription, DNA-templated;nucleus;transcription, DNA-templated	-	-	-	-	-	-	gnl|BL_ORD_ID|370008	sp|Q9CA27|EF118_ARATH Ethylene-responsive transcription factor ERF118 OS=Arabidopsis thaliana GN=ERF118 PE=2 SV=1
106370961	1345	0.63	4.12	2.58387	0.00104074	0.0437151	XM_013810965.1	bHLH	HLH	-	show details	PREDICTED: transcription factor bHLH57-like [Brassica napus]	GO:0046983	protein dimerization activity	-	-	-	-	-	-	gnl|BL_ORD_ID|302482	sp|Q9M128|BH057_ARATH Transcription factor bHLH57 OS=Arabidopsis thaliana GN=BHLH57 PE=2 SV=1
106384851	1467	0.6	3.86	2.54689	0.00109496	0.0456243	XM_013824761.1	bHLH	HLH	-	show details	PREDICTED: transcription factor HBI1-like [Brassica napus]	GO:0046983;GO:0003700;GO:0006355;GO:0005634	protein dimerization activity;transcription factor activity, sequence-specific DNA binding;regulation of transcription, DNA-templated;nucleus	-	-	-	-	-	-	gnl|BL_ORD_ID|35711	sp|Q9ZPW3|HBI1_ARATH Transcription factor HBI1 OS=Arabidopsis thaliana GN=HBI1 PE=1 SV=3
106387553	1620	0.07	0.94	3.60989	0.00114105	0.0471252	XM_013827434.1	G2-like	G2-like	Response_reg	show details	PREDICTED: probable transcription factor KAN2 [Brassica oleracea var. oleracea]	GO:0003677;GO:0006355;GO:0048481;GO:0009944;GO:0005634;GO:0048440;GO:0006351	DNA binding;regulation of transcription, DNA-templated;plant ovule development;polarity specification of adaxial/abaxial axis;nucleus;carpel development;transcription, DNA-templated	-	-	-	-	-	-	gnl|BL_ORD_ID|71198	sp|Q9C616|KAN2_ARATH Probable transcription factor KAN2 OS=Arabidopsis thaliana GN=KAN2 PE=2 SV=1
106387553	1620	0.07	0.94	3.60989	0.00114105	0.0471252	XM_013827434.1	MYB	Myb_DNA-binding	ARID,Response_reg,SNF2_N	show details	PREDICTED: probable transcription factor KAN2 [Brassica oleracea var. oleracea]	GO:0003677;GO:0006355;GO:0048481;GO:0009944;GO:0005634;GO:0048440;GO:0006351	DNA binding;regulation of transcription, DNA-templated;plant ovule development;polarity specification of adaxial/abaxial axis;nucleus;carpel development;transcription, DNA-templated	-	-	-	-	-	-	gnl|BL_ORD_ID|71198	sp|Q9C616|KAN2_ARATH Probable transcription factor KAN2 OS=Arabidopsis thaliana GN=KAN2 PE=2 SV=1
106397095	1224	0.14	1.52	3.28039	0.00117558	0.0482928	XM_013837650.1	bHLH	HLH	-	show details	PREDICTED: transcription factor bHLH71-like [Brassica rapa]	GO:0046983;GO:0003700;GO:0007275;GO:0003677;GO:0006355;GO:0005634;GO:0006351	protein dimerization activity;transcription factor activity, sequence-specific DNA binding;multicellular organism development;DNA binding;regulation of transcription, DNA-templated;nucleus;transcription, DNA-templated	-	-	-	-	-	-	gnl|BL_ORD_ID|308349	sp|Q56XR0|BH071_ARATH Transcription factor bHLH71 OS=Arabidopsis thaliana GN=BHLH71 PE=1 SV=1
