# Supplementary material for: Physiological and comparative transcriptome analyses reveal the mechanisms underlying waterlogging tolerance in a rapeseed anthocyanin-more mutant
Source: Biotechnol Biofuels Bioprod. 2022 May 20;15:55. doi: 10.1186/s13068-022-02155-5 (PMC9123723; doi:10.1186/s13068-022-02155-5)
Supplement: Supplementary file 2 — Additional file 2: Table S1. List of DEGs detected in the WT ZS11after the waterlogging treatment. Table S2. List of DEGs detected in the am mutant after the waterlogging treatment. Table S3. Differential expression of subclusters 1–5 in the am mutant. Table S4. Differential expression of subclusters 1–6 in the WT. Table S5. All the up- and downregulated DEGs with GO annotations in the am mutant. Table S6. All the up- and downregulated DEGs with GO annotations in the WT. Table S7. KEGG pathway enrichment of the DEGs in the WT. Table S8. KEGG pathway enrichment of the DEGs in the am mutant. Table S9. The DEG enrichment in the phenylalanine biosynthetic and metabolic pathways. Table S10. A list of differentially expressed TFs in the WT. Table S11. A list of differentially expressed TFs in the am mutant. Table S12. The DEG enrichment in plant hormone signal transduction pathways. Table S13. New transcript predictions as assessed by RNA-seq. Table S14. Primers used for qPCR validation of the selected DEGs. [file 13068_2022_2155_MOESM2_ESM.zip › Table S11.TF-am.xlsx]

## Sheet: M5W-vs-M5C.total.TFCodingGene
GeneID	Length	amCK_expression	amWL_expression	logFC	Pvalue	FDR	Transcripts	TF_family	Included_domain	Excluded_domain	PlntfDB_link	NR_def	GO_ID	GO_term	KO_ID	KO_gene	Hyperlink	KEGG Pathway	Pathway ID	Kog_Annotation	Swiss-Prot_Id	Swiss-Prot_Annotation
106348153	1503	11.38	0	-11.2521	6.05102e-14	1.24277e-10	XM_013787828.1	TAZ	zf-TAZ	PHD	show details	PREDICTED: BTB/POZ and TAZ domain-containing protein 4-like isoform X1 [Brassica napus]	GO:0006355;GO:0008270;GO:0003712;GO:0005634;GO:0004402	regulation of transcription, DNA-templated;zinc ion binding;transcription cofactor activity;nucleus;histone acetyltransferase activity	-	-	-	-	-	-	gnl|BL_ORD_ID|309600	sp|Q9FJX5|BT4_ARATH BTB/POZ and TAZ domain-containing protein 4 OS=Arabidopsis thaliana GN=BT4 PE=1 SV=1
106381146	1248	12.6	0	-11.0692	2.07206e-13	2.80248e-10	XM_013821014.1	Tify	tify	GATA	show details	PREDICTED: protein TIFY 7-like [Brassica napus]	-	-	K13464	JAZ	http://www.genome.jp/dbget-bin/www_bget?ko:K13464	Plant hormone signal transduction	ko04075	-	gnl|BL_ORD_ID|511597	sp|Q8W4J8|TIF7_ARATH Protein TIFY 7 OS=Arabidopsis thaliana GN=TIFY7 PE=1 SV=2
106443759	1500	0.03	14	8.29799	2.29843e-13	3.03464e-10	XM_013885324.1	TAZ	zf-TAZ	PHD	show details	PREDICTED: BTB/POZ and TAZ domain-containing protein 4-like isoform X2 [Brassica napus];PREDICTED: BTB/POZ and TAZ domain-containing protein 4-like isoform X1 [Brassica napus]	GO:0006355;GO:0008270;GO:0003712;GO:0005634;GO:0004402	regulation of transcription, DNA-templated;zinc ion binding;transcription cofactor activity;nucleus;histone acetyltransferase activity	-	-	-	-	-	-	gnl|BL_ORD_ID|309600	sp|Q9FJX5|BT4_ARATH BTB/POZ and TAZ domain-containing protein 4 OS=Arabidopsis thaliana GN=BT4 PE=1 SV=1
106443759	1500	0.03	14	8.29799	2.29843e-13	3.03464e-10	XM_013885317.1	TAZ	zf-TAZ	PHD	show details	PREDICTED: BTB/POZ and TAZ domain-containing protein 4-like isoform X2 [Brassica napus];PREDICTED: BTB/POZ and TAZ domain-containing protein 4-like isoform X1 [Brassica napus]	GO:0006355;GO:0008270;GO:0003712;GO:0005634;GO:0004402	regulation of transcription, DNA-templated;zinc ion binding;transcription cofactor activity;nucleus;histone acetyltransferase activity	-	-	-	-	-	-	gnl|BL_ORD_ID|309600	sp|Q9FJX5|BT4_ARATH BTB/POZ and TAZ domain-containing protein 4 OS=Arabidopsis thaliana GN=BT4 PE=1 SV=1
106379011	2501	0	3.64	10.3086	2.87788e-11	1.73464e-08	XM_013819045.1	ARF	Auxin_resp	-	show details	PREDICTED: auxin response factor 2-like [Brassica napus]	GO:0009734;GO:0003677;GO:0006355;GO:0005634;GO:0006351;GO:0009725	auxin-activated signaling pathway;DNA binding;regulation of transcription, DNA-templated;nucleus;transcription, DNA-templated;response to hormone	-	-	-	-	-	-	gnl|BL_ORD_ID|289142	sp|Q94JM3|ARFB_ARATH Auxin response factor 2 OS=Arabidopsis thaliana GN=ARF2 PE=1 SV=2
106357683	1153	7.77	0.01	-10.2299	4.6277e-11	2.4675e-08	XM_013797367.1	MYB	Myb_DNA-binding	ARID,Response_reg,SNF2_N	show details	PREDICTED: transcription repressor MYB4-like [Brassica napus]	GO:0003677	DNA binding	K09422	MYBP	http://www.genome.jp/dbget-bin/www_bget?ko:K09422	-	-	-	gnl|BL_ORD_ID|409450	sp|Q9SZP1|MYB4_ARATH Transcription repressor MYB4 OS=Arabidopsis thaliana GN=MYB4 PE=1 SV=1
106357683	1153	7.77	0.01	-10.2299	4.6277e-11	2.4675e-08	XM_013797367.1	MYB-related	Myb_DNA-binding	ARID,G2-like,Response_reg,SNF2_N,trihelix	show details	PREDICTED: transcription repressor MYB4-like [Brassica napus]	GO:0003677	DNA binding	K09422	MYBP	http://www.genome.jp/dbget-bin/www_bget?ko:K09422	-	-	-	gnl|BL_ORD_ID|409450	sp|Q9SZP1|MYB4_ARATH Transcription repressor MYB4 OS=Arabidopsis thaliana GN=MYB4 PE=1 SV=1
106452651	2434	3.15	0	-10.2114	5.23006e-11	2.71049e-08	XM_013894810.1	C3H	zf-CCCH	PHD,SNF2_N,zf-C2H2	show details	BnaA02g01280D [Brassica napus]	GO:0046872	metal ion binding	-	-	-	-	-	KOG0504(R)(FOG: Ankyrin repeat)	gnl|BL_ORD_ID|313009	sp|Q9LXV4|C3H56_ARATH Zinc finger CCCH domain-containing protein 56 OS=Arabidopsis thaliana GN=At5g12850 PE=2 SV=1
106416461	907.48	18.37	0.24	-6.296	7.1973e-11	3.5956e-08	XM_013857349.1	MADS	SRF-TF	-	show details	PREDICTED: MADS-box protein FLOWERING LOCUS C-like isoform X2 [Brassica napus];PREDICTED: MADS-box protein FLOWERING LOCUS C-like isoform X1 [Brassica napus]	GO:0046983;GO:0003700;GO:0003677;GO:0006355;GO:0005634;GO:0006351	protein dimerization activity;transcription factor activity, sequence-specific DNA binding;DNA binding;regulation of transcription, DNA-templated;nucleus;transcription, DNA-templated	-	-	-	-	-	-	gnl|BL_ORD_ID|395065	sp|Q9S7Q7|FLC_ARATH MADS-box protein FLOWERING LOCUS C OS=Arabidopsis thaliana GN=FLC PE=2 SV=1
106416461	907.48	18.37	0.24	-6.296	7.1973e-11	3.5956e-08	XM_013857348.1	MADS	SRF-TF	-	show details	PREDICTED: MADS-box protein FLOWERING LOCUS C-like isoform X2 [Brassica napus];PREDICTED: MADS-box protein FLOWERING LOCUS C-like isoform X1 [Brassica napus]	GO:0046983;GO:0003700;GO:0003677;GO:0006355;GO:0005634;GO:0006351	protein dimerization activity;transcription factor activity, sequence-specific DNA binding;DNA binding;regulation of transcription, DNA-templated;nucleus;transcription, DNA-templated	-	-	-	-	-	-	gnl|BL_ORD_ID|395065	sp|Q9S7Q7|FLC_ARATH MADS-box protein FLOWERING LOCUS C OS=Arabidopsis thaliana GN=FLC PE=2 SV=1
106389910	1152	0	7.05	9.95318	2.78152e-10	1.13415e-07	XM_013830262.1	MYB	Myb_DNA-binding	ARID,Response_reg,SNF2_N	show details	PREDICTED: transcription repressor MYB4-like [Brassica napus]	GO:0003677	DNA binding	K09422	MYBP	http://www.genome.jp/dbget-bin/www_bget?ko:K09422	-	-	-	gnl|BL_ORD_ID|409450	sp|Q9SZP1|MYB4_ARATH Transcription repressor MYB4 OS=Arabidopsis thaliana GN=MYB4 PE=1 SV=1
106389910	1152	0	7.05	9.95318	2.78152e-10	1.13415e-07	XM_013830262.1	MYB-related	Myb_DNA-binding	ARID,G2-like,Response_reg,SNF2_N,trihelix	show details	PREDICTED: transcription repressor MYB4-like [Brassica napus]	GO:0003677	DNA binding	K09422	MYBP	http://www.genome.jp/dbget-bin/www_bget?ko:K09422	-	-	-	gnl|BL_ORD_ID|409450	sp|Q9SZP1|MYB4_ARATH Transcription repressor MYB4 OS=Arabidopsis thaliana GN=MYB4 PE=1 SV=1
106398460	1890	3.75	0.03	-6.81247	1.42851e-09	4.6873e-07	XM_013839010.1	mTERF	mTERF	-	show details	PREDICTED: uncharacterized protein LOC106323142 [Brassica oleracea var. oleracea]	GO:0003690;GO:0006355;GO:0005739	double-stranded DNA binding;regulation of transcription, DNA-templated;mitochondrion	-	-	-	-	-	-	gnl|BL_ORD_ID|407931	sp|Q9M219|MTEFH_ARATH Transcription termination factor MTEF18, mitochondrial OS=Arabidopsis thaliana GN=MTERF18 PE=1 SV=1
106395034	1306	0.04	6.18	6.87789	2.01254e-09	6.30517e-07	XM_013835564.1	GRAS	GRAS	-	show details	PREDICTED: scarecrow-like protein 32 [Brassica napus]	GO:0003700;GO:0006355;GO:0043565;GO:0005634;GO:0006351	transcription factor activity, sequence-specific DNA binding;regulation of transcription, DNA-templated;sequence-specific DNA binding;nucleus;transcription, DNA-templated	-	-	-	-	-	-	gnl|BL_ORD_ID|197386	sp|Q9SN22|SCL32_ARATH Scarecrow-like protein 32 OS=Arabidopsis thaliana GN=SCL32 PE=2 SV=1
106367691	1834	0	3.2	9.6255	2.07135e-09	6.38124e-07	XM_013807520.1	bHLH	HLH	-	show details	PREDICTED: transcription factor ICE1-like [Brassica napus]	GO:0050826;GO:0046983;GO:0003677;GO:0045893;GO:0005634;GO:0010440	response to freezing;protein dimerization activity;DNA binding;positive regulation of transcription, DNA-templated;nucleus;stomatal lineage progression	-	-	-	-	-	-	gnl|BL_ORD_ID|40801	sp|Q9LSE2|ICE1_ARATH Transcription factor ICE1 OS=Arabidopsis thaliana GN=SCRM PE=1 SV=1
106353785	1247	0	4.97	9.59451	2.4786e-09	7.35005e-07	XM_013793581.1	Tify	tify	GATA	show details	PREDICTED: protein TIFY 7-like isoform X1 [Brassica oleracea var. oleracea]	-	-	K13464	JAZ	http://www.genome.jp/dbget-bin/www_bget?ko:K13464	Plant hormone signal transduction	ko04075	-	gnl|BL_ORD_ID|511597	sp|Q8W4J8|TIF7_ARATH Protein TIFY 7 OS=Arabidopsis thaliana GN=TIFY7 PE=1 SV=2
106381147	1247	0	4.97	9.59451	2.4786e-09	7.35005e-07	XM_013821015.1	Tify	tify	GATA	show details	PREDICTED: protein TIFY 7-like isoform X1 [Brassica oleracea var. oleracea]	-	-	K13464	JAZ	http://www.genome.jp/dbget-bin/www_bget?ko:K13464	Plant hormone signal transduction	ko04075	-	gnl|BL_ORD_ID|511597	sp|Q8W4J8|TIF7_ARATH Protein TIFY 7 OS=Arabidopsis thaliana GN=TIFY7 PE=1 SV=2
106380662	1422	3.69	0	-9.53593	3.26459e-09	9.4287e-07	XM_013820462.1	AP2-EREBP	AP2	-	show details	PREDICTED: ethylene-responsive transcription factor RAP2-2-like [Brassica napus]	GO:0003700;GO:0003677;GO:0006355;GO:0005634;GO:0006351	transcription factor activity, sequence-specific DNA binding;DNA binding;regulation of transcription, DNA-templated;nucleus;transcription, DNA-templated	K09286	EREBP	http://www.genome.jp/dbget-bin/www_bget?ko:K09286	-	-	-	gnl|BL_ORD_ID|153803	sp|Q9LUM4|RAP22_ARATH Ethylene-responsive transcription factor RAP2-2 OS=Arabidopsis thaliana GN=RAP2-2 PE=1 SV=2
106354160	661	12.05	0.13	-6.4725	1.15607e-08	2.79947e-06	XM_013794039.1	AP2-EREBP	AP2	-	show details	PREDICTED: ethylene-responsive transcription factor ERF020-like [Brassica napus]	GO:0003700;GO:0003677;GO:0006355;GO:0005634;GO:0006351	transcription factor activity, sequence-specific DNA binding;DNA binding;regulation of transcription, DNA-templated;nucleus;transcription, DNA-templated	-	-	-	-	-	-	gnl|BL_ORD_ID|381277	sp|Q9C9I8|ERF20_ARATH Ethylene-responsive transcription factor ERF020 OS=Arabidopsis thaliana GN=ERF020 PE=2 SV=1
106405141	1162	41.98	2.3	-4.31519	2.27894e-08	4.97537e-06	XM_013845741.1	NAC	NAM	-	show details	BnaC02g42720D [Brassica napus]	GO:0003677;GO:0006355;GO:0005634;GO:0006351	DNA binding;regulation of transcription, DNA-templated;nucleus;transcription, DNA-templated	-	-	-	-	-	-	gnl|BL_ORD_ID|106089	sp|Q8H115|NA102_ARATH NAC domain-containing protein 102 OS=Arabidopsis thaliana GN=NAC102 PE=1 SV=1
106382913	1290	34.86	1.92	-4.31291	2.48687e-08	5.40802e-06	XM_013822997.1	NAC	NAM	-	show details	BnaC02g42720D [Brassica napus]	GO:0003677;GO:0006355;GO:0005634;GO:0006351	DNA binding;regulation of transcription, DNA-templated;nucleus;transcription, DNA-templated	-	-	-	-	-	-	gnl|BL_ORD_ID|106089	sp|Q8H115|NA102_ARATH NAC domain-containing protein 102 OS=Arabidopsis thaliana GN=NAC102 PE=1 SV=1
106451116	1598	0.07	4.14	5.73175	4.29802e-08	8.66685e-06	XM_013892978.1	GRF	QLQ,WRC	-	show details	PREDICTED: growth-regulating factor 3-like [Brassica rapa]	GO:0008285;GO:0009624;GO:0048364;GO:0032502;GO:0005524;GO:0006355;GO:0043565;GO:0061062;GO:0005634;GO:0006351;GO:0044212;GO:0048366	negative regulation of cell proliferation;response to nematode;root development;developmental process;ATP binding;regulation of transcription, DNA-templated;sequence-specific DNA binding;regulation of nematode larval development;nucleus;transcription, DNA-templated;transcription regulatory region DNA binding;leaf development	-	-	-	-	-	-	gnl|BL_ORD_ID|30441	sp|Q9SJR5|GRF3_ARATH Growth-regulating factor 3 OS=Arabidopsis thaliana GN=GRF3 PE=2 SV=1
106441133	1098	3.67	0	-9.04533	5.90433e-08	1.11745e-05	XM_013882940.1	MADS	SRF-TF	-	show details	PREDICTED: agamous-like MADS-box protein AGL16 [Brassica rapa]	GO:0046983;GO:0003700;GO:0003677;GO:0006355;GO:0005634;GO:0006351	protein dimerization activity;transcription factor activity, sequence-specific DNA binding;DNA binding;regulation of transcription, DNA-templated;nucleus;transcription, DNA-templated	K09264	K09264	http://www.genome.jp/dbget-bin/www_bget?ko:K09264	-	-	-	gnl|BL_ORD_ID|269926	sp|A2RVQ5|AGL16_ARATH Agamous-like MADS-box protein AGL16 OS=Arabidopsis thaliana GN=AGL16 PE=1 SV=1
106385138	586	8.72	0	-8.93702	1.12212e-07	1.9029e-05	XM_013825092.1	C2H2	zf-C2H2	PHD	show details	PREDICTED: zinc finger protein ZAT12-like [Brassica rapa]	GO:0046872	metal ion binding	-	-	-	-	-	-	gnl|BL_ORD_ID|545702	sp|Q42410|ZAT12_ARATH Zinc finger protein ZAT12 OS=Arabidopsis thaliana GN=ZAT12 PE=2 SV=1
106394985	753	8.59	0.26	-5.36843	1.66315e-07	2.68101e-05	XM_013835522.1	C2H2	zf-C2H2	PHD	show details	PREDICTED: zinc finger protein ZAT11-like [Brassica napus]	GO:0046872	metal ion binding	-	-	-	-	-	-	gnl|BL_ORD_ID|549884	sp|Q9SLD4|ZAT11_ARATH Zinc finger protein ZAT11 OS=Arabidopsis thaliana GN=ZAT11 PE=2 SV=1
106394989	753	8.59	0.26	-5.36843	1.66315e-07	2.68101e-05	XM_013835529.1	C2H2	zf-C2H2	PHD	show details	PREDICTED: zinc finger protein ZAT11-like [Brassica napus]	GO:0046872	metal ion binding	-	-	-	-	-	-	gnl|BL_ORD_ID|549884	sp|Q9SLD4|ZAT11_ARATH Zinc finger protein ZAT11 OS=Arabidopsis thaliana GN=ZAT11 PE=2 SV=1
106353673	1434	0	2.46	8.82715	2.22885e-07	3.34044e-05	XM_013793457.1	zf-HD	ZF-HD_dimer	-	show details	PREDICTED: zinc-finger homeodomain protein 5-like [Brassica rapa]	GO:0003677	DNA binding	-	-	-	-	-	-	gnl|BL_ORD_ID|551017	sp|Q9FRL5|ZHD5_ARATH Zinc-finger homeodomain protein 5 OS=Arabidopsis thaliana GN=ZHD5 PE=1 SV=1
106426504	1431	0	2.45	8.82715	2.22885e-07	3.34044e-05	XM_013867214.1	Trihelix	trihelix	-	show details	PREDICTED: uncharacterized protein LOC106426504 isoform X1 [Brassica napus];PREDICTED: uncharacterized protein LOC106426504 isoform X2 [Brassica napus]	-	-	-	-	-	-	-	-	gnl|BL_ORD_ID|294722	sp|Q8VZ20|ASR3_ARATH Trihelix transcription factor ASR3 OS=Arabidopsis thaliana GN=ASR3 PE=1 SV=1
106426504	1431	0	2.45	8.82715	2.22885e-07	3.34044e-05	XM_013867215.1	Trihelix	trihelix	-	show details	PREDICTED: uncharacterized protein LOC106426504 isoform X1 [Brassica napus];PREDICTED: uncharacterized protein LOC106426504 isoform X2 [Brassica napus]	-	-	-	-	-	-	-	-	gnl|BL_ORD_ID|294722	sp|Q8VZ20|ASR3_ARATH Trihelix transcription factor ASR3 OS=Arabidopsis thaliana GN=ASR3 PE=1 SV=1
106422250	3567	0.73	0	-8.69245	4.00132e-07	5.29558e-05	XR_001284403.1	ABI3VP1	B3	AP2,Auxin_resp	show details	PREDICTED: probable WRKY transcription factor 19 isoform X1 [Brassica oleracea var. oleracea]	GO:0007165;GO:0043531;GO:0003677;GO:0006355;GO:0005634;GO:0006351;GO:0046872	signal transduction;ADP binding;DNA binding;regulation of transcription, DNA-templated;nucleus;transcription, DNA-templated;metal ion binding	-	-	-	-	-	-	gnl|BL_ORD_ID|522492	sp|Q9SZ67|WRK19_ARATH Probable WRKY transcription factor 19 OS=Arabidopsis thaliana GN=WRKY19 PE=3 SV=1
106398338	1747	0	1.47	8.6873	4.65727e-07	6.04823e-05	TCONS_00115802	TAZ	zf-TAZ	PHD	show details	PREDICTED: KH domain-containing protein At5g56140-like [Brassica napus];BnaC08g01420D [Brassica napus]	GO:0031625;GO:0005737;GO:0019005;GO:0009751;GO:0003723;GO:0009555;GO:0006355;GO:0016567;GO:0042787;GO:0009723;GO:0030162;GO:0009651;GO:0008270;GO:0003712;GO:0009553;GO:0005516;GO:0005634;GO:0009409;GO:0004402;GO:0042542;GO:0003676;GO:0046872;GO:0043161	ubiquitin protein ligase binding;cytoplasm;SCF ubiquitin ligase complex;response to salicylic acid;RNA binding;pollen development;regulation of transcription, DNA-templated;protein ubiquitination;protein ubiquitination involved in ubiquitin-dependent protein catabolic process;response to ethylene;regulation of proteolysis;response to salt stress;zinc ion binding;transcription cofactor activity;em…	K14945	QKI	http://www.genome.jp/dbget-bin/www_bget?ko:K14945	-	-	KOG1588(A)(RNA-binding protein Sam68 and related KH domain proteins)	gnl|BL_ORD_ID|154111	sp|Q9FKT4|QKIL2_ARATH KH domain-containing protein At5g56140 OS=Arabidopsis thaliana GN=At5g56140 PE=2 SV=1;gnl|BL_ORD_ID|311316	sp|Q9SYL0|BT3_ARATH BTB/POZ and TAZ domain-containing protein 3 OS=Arabidopsis thaliana GN=BT3 PE=1 SV=2
106398338	1747	0	1.47	8.6873	4.65727e-07	6.04823e-05	TCONS_00115803	TAZ	zf-TAZ	PHD	show details	PREDICTED: KH domain-containing protein At5g56140-like [Brassica napus];BnaC08g01420D [Brassica napus]	GO:0031625;GO:0005737;GO:0019005;GO:0009751;GO:0003723;GO:0009555;GO:0006355;GO:0016567;GO:0042787;GO:0009723;GO:0030162;GO:0009651;GO:0008270;GO:0003712;GO:0009553;GO:0005516;GO:0005634;GO:0009409;GO:0004402;GO:0042542;GO:0003676;GO:0046872;GO:0043161	ubiquitin protein ligase binding;cytoplasm;SCF ubiquitin ligase complex;response to salicylic acid;RNA binding;pollen development;regulation of transcription, DNA-templated;protein ubiquitination;protein ubiquitination involved in ubiquitin-dependent protein catabolic process;response to ethylene;regulation of proteolysis;response to salt stress;zinc ion binding;transcription cofactor activity;em…	K14945	QKI	http://www.genome.jp/dbget-bin/www_bget?ko:K14945	-	-	KOG1588(A)(RNA-binding protein Sam68 and related KH domain proteins)	gnl|BL_ORD_ID|154111	sp|Q9FKT4|QKIL2_ARATH KH domain-containing protein At5g56140 OS=Arabidopsis thaliana GN=At5g56140 PE=2 SV=1;gnl|BL_ORD_ID|311316	sp|Q9SYL0|BT3_ARATH BTB/POZ and TAZ domain-containing protein 3 OS=Arabidopsis thaliana GN=BT3 PE=1 SV=2
106398338	1747	0	1.47	8.6873	4.65727e-07	6.04823e-05	TCONS_00115804	TAZ	zf-TAZ	PHD	show details	PREDICTED: KH domain-containing protein At5g56140-like [Brassica napus];BnaC08g01420D [Brassica napus]	GO:0031625;GO:0005737;GO:0019005;GO:0009751;GO:0003723;GO:0009555;GO:0006355;GO:0016567;GO:0042787;GO:0009723;GO:0030162;GO:0009651;GO:0008270;GO:0003712;GO:0009553;GO:0005516;GO:0005634;GO:0009409;GO:0004402;GO:0042542;GO:0003676;GO:0046872;GO:0043161	ubiquitin protein ligase binding;cytoplasm;SCF ubiquitin ligase complex;response to salicylic acid;RNA binding;pollen development;regulation of transcription, DNA-templated;protein ubiquitination;protein ubiquitination involved in ubiquitin-dependent protein catabolic process;response to ethylene;regulation of proteolysis;response to salt stress;zinc ion binding;transcription cofactor activity;em…	K14945	QKI	http://www.genome.jp/dbget-bin/www_bget?ko:K14945	-	-	KOG1588(A)(RNA-binding protein Sam68 and related KH domain proteins)	gnl|BL_ORD_ID|154111	sp|Q9FKT4|QKIL2_ARATH KH domain-containing protein At5g56140 OS=Arabidopsis thaliana GN=At5g56140 PE=2 SV=1;gnl|BL_ORD_ID|311316	sp|Q9SYL0|BT3_ARATH BTB/POZ and TAZ domain-containing protein 3 OS=Arabidopsis thaliana GN=BT3 PE=1 SV=2
106399899	904	0.07	5.15	5.93761	5.12166e-07	6.58959e-05	XM_013840345.1	AP2-EREBP	AP2	-	show details	PREDICTED: ethylene-responsive transcription factor ERF094 [Brassica oleracea var. oleracea]	GO:0003700;GO:0003677;GO:0006355;GO:0005634;GO:0006351	transcription factor activity, sequence-specific DNA binding;DNA binding;regulation of transcription, DNA-templated;nucleus;transcription, DNA-templated	K14516	ERF1	http://www.genome.jp/dbget-bin/www_bget?ko:K14516	MAPK signaling pathway - plant;Plant hormone signal transduction	ko04016,ko04075	-	gnl|BL_ORD_ID|374453	sp|Q9LND1|ERF94_ARATH Ethylene-responsive transcription factor ERF094 OS=Arabidopsis thaliana GN=ERF094 PE=2 SV=1
106359404	1638	0	1.88	8.65762	5.43348e-07	6.8948e-05	XM_013799117.1	Sigma70-like	Sigma70_r2,Sigma70_r3,Sigma70_r4	-	show details	PREDICTED: RNA polymerase sigma factor sigB-like, partial [Brassica napus]	GO:0006352;GO:0003700;GO:0003677;GO:0006355;GO:0016987	DNA-templated transcription, initiation;transcription factor activity, sequence-specific DNA binding;DNA binding;regulation of transcription, DNA-templated;sigma factor activity	-	-	-	-	-	-	gnl|BL_ORD_ID|198443	sp|O22056|SIGB_ARATH RNA polymerase sigma factor sigB OS=Arabidopsis thaliana GN=SIGB PE=2 SV=2
106366624	1823	1.45	0	-8.6102	6.35441e-07	7.91845e-05	XM_013806279.1	NAC	NAM	-	show details	PREDICTED: NAC domain-containing protein 82-like [Brassica napus]	GO:0003677;GO:0006355;GO:0005634;GO:0006351	DNA binding;regulation of transcription, DNA-templated;nucleus;transcription, DNA-templated	-	-	-	-	-	-	gnl|BL_ORD_ID|415721	sp|Q9FY82|NAC82_ARATH NAC domain-containing protein 82 OS=Arabidopsis thaliana GN=NAC082 PE=1 SV=1
106395126	519	8.77	0	-8.6102	6.35441e-07	7.91845e-05	XM_013835647.1	AP2-EREBP	AP2	-	show details	PREDICTED: ethylene-responsive transcription factor ERF020-like [Brassica napus]	GO:0003700;GO:0003677;GO:0006355;GO:0005634;GO:0006351	transcription factor activity, sequence-specific DNA binding;DNA binding;regulation of transcription, DNA-templated;nucleus;transcription, DNA-templated	-	-	-	-	-	-	gnl|BL_ORD_ID|381277	sp|Q9C9I8|ERF20_ARATH Ethylene-responsive transcription factor ERF020 OS=Arabidopsis thaliana GN=ERF020 PE=2 SV=1
106448590	1768	0	1.6	8.56475	8.75702e-07	0.000102664	XM_013890459.1	GRF	QLQ,WRC	-	show details	PREDICTED: growth-regulating factor 5-like [Brassica napus]	GO:0032502;GO:0005524;GO:0006355;GO:0005634;GO:0006351;GO:0048366	developmental process;ATP binding;regulation of transcription, DNA-templated;nucleus;transcription, DNA-templated;leaf development	-	-	-	-	-	-	gnl|BL_ORD_ID|20484	sp|Q8L8A6|GRF5_ARATH Growth-regulating factor 5 OS=Arabidopsis thaliana GN=GRF5 PE=1 SV=1
106419535	1034	2.83	0	-8.55263	8.75702e-07	0.000102664	XM_013860342.1	MYB	Myb_DNA-binding	ARID,Response_reg,SNF2_N	show details	PREDICTED: transcription factor MYB59 isoform X1 [Brassica napus];PREDICTED: transcription factor MYB59 isoform X2 [Brassica napus]	GO:0000981;GO:0003700;GO:0030154;GO:0009751;GO:0046686;GO:0001135;GO:0003677;GO:0006355;GO:0009739;GO:0009723;GO:0006357;GO:0010200;GO:0043565;GO:0005634;GO:0009753;GO:0006351;GO:0044212	RNA polymerase II transcription factor activity, sequence-specific DNA binding;transcription factor activity, sequence-specific DNA binding;cell differentiation;response to salicylic acid;response to cadmium ion;transcription factor activity, RNA polymerase II transcription factor recruiting;DNA binding;regulation of transcription, DNA-templated;response to gibberellin;response to ethylene;regula…	K09422	MYBP	http://www.genome.jp/dbget-bin/www_bget?ko:K09422	-	-	-	gnl|BL_ORD_ID|414622	sp|Q4JL84|MYB59_ARATH Transcription factor MYB59 OS=Arabidopsis thaliana GN=MYB59 PE=2 SV=2
106419535	1034	2.83	0	-8.55263	8.75702e-07	0.000102664	XM_013860342.1	MYB-related	Myb_DNA-binding	ARID,G2-like,Response_reg,SNF2_N,trihelix	show details	PREDICTED: transcription factor MYB59 isoform X1 [Brassica napus];PREDICTED: transcription factor MYB59 isoform X2 [Brassica napus]	GO:0000981;GO:0003700;GO:0030154;GO:0009751;GO:0046686;GO:0001135;GO:0003677;GO:0006355;GO:0009739;GO:0009723;GO:0006357;GO:0010200;GO:0043565;GO:0005634;GO:0009753;GO:0006351;GO:0044212	RNA polymerase II transcription factor activity, sequence-specific DNA binding;transcription factor activity, sequence-specific DNA binding;cell differentiation;response to salicylic acid;response to cadmium ion;transcription factor activity, RNA polymerase II transcription factor recruiting;DNA binding;regulation of transcription, DNA-templated;response to gibberellin;response to ethylene;regula…	K09422	MYBP	http://www.genome.jp/dbget-bin/www_bget?ko:K09422	-	-	-	gnl|BL_ORD_ID|414622	sp|Q4JL84|MYB59_ARATH Transcription factor MYB59 OS=Arabidopsis thaliana GN=MYB59 PE=2 SV=2
106419535	1034	2.83	0	-8.55263	8.75702e-07	0.000102664	XM_013860343.1	MYB	Myb_DNA-binding	ARID,Response_reg,SNF2_N	show details	PREDICTED: transcription factor MYB59 isoform X1 [Brassica napus];PREDICTED: transcription factor MYB59 isoform X2 [Brassica napus]	GO:0000981;GO:0003700;GO:0030154;GO:0009751;GO:0046686;GO:0001135;GO:0003677;GO:0006355;GO:0009739;GO:0009723;GO:0006357;GO:0010200;GO:0043565;GO:0005634;GO:0009753;GO:0006351;GO:0044212	RNA polymerase II transcription factor activity, sequence-specific DNA binding;transcription factor activity, sequence-specific DNA binding;cell differentiation;response to salicylic acid;response to cadmium ion;transcription factor activity, RNA polymerase II transcription factor recruiting;DNA binding;regulation of transcription, DNA-templated;response to gibberellin;response to ethylene;regula…	K09422	MYBP	http://www.genome.jp/dbget-bin/www_bget?ko:K09422	-	-	-	gnl|BL_ORD_ID|414622	sp|Q4JL84|MYB59_ARATH Transcription factor MYB59 OS=Arabidopsis thaliana GN=MYB59 PE=2 SV=2
106419535	1034	2.83	0	-8.55263	8.75702e-07	0.000102664	XM_013860343.1	MYB-related	Myb_DNA-binding	ARID,G2-like,Response_reg,SNF2_N,trihelix	show details	PREDICTED: transcription factor MYB59 isoform X1 [Brassica napus];PREDICTED: transcription factor MYB59 isoform X2 [Brassica napus]	GO:0000981;GO:0003700;GO:0030154;GO:0009751;GO:0046686;GO:0001135;GO:0003677;GO:0006355;GO:0009739;GO:0009723;GO:0006357;GO:0010200;GO:0043565;GO:0005634;GO:0009753;GO:0006351;GO:0044212	RNA polymerase II transcription factor activity, sequence-specific DNA binding;transcription factor activity, sequence-specific DNA binding;cell differentiation;response to salicylic acid;response to cadmium ion;transcription factor activity, RNA polymerase II transcription factor recruiting;DNA binding;regulation of transcription, DNA-templated;response to gibberellin;response to ethylene;regula…	K09422	MYBP	http://www.genome.jp/dbget-bin/www_bget?ko:K09422	-	-	-	gnl|BL_ORD_ID|414622	sp|Q4JL84|MYB59_ARATH Transcription factor MYB59 OS=Arabidopsis thaliana GN=MYB59 PE=2 SV=2
106411713	934	0	3.48	8.53242	1.03208e-06	0.000117038	XM_013852521.1	LIM	LIM	-	show details	PREDICTED: LIM domain-containing protein WLIM2b-like [Brassica napus]	GO:0008270;GO:0046872	zinc ion binding;metal ion binding	K09377	CSRP	http://www.genome.jp/dbget-bin/www_bget?ko:K09377	-	-	KOG1700(TZ)(Regulatory protein MLP and related LIM proteins)	gnl|BL_ORD_ID|251020	sp|Q9M047|WLI2B_ARATH LIM domain-containing protein WLIM2b OS=Arabidopsis thaliana GN=WLIM2B PE=1 SV=1
106409264	1055	7.74	0.48	-4.15359	1.12707e-06	0.000126262	XM_013849919.1	AP2-EREBP	AP2	-	show details	BnaC04g53380D [Brassica napus]	GO:0009738;GO:0003700;GO:0003677;GO:0009414;GO:0006355;GO:0045893;GO:0043565;GO:0009651;GO:0005634;GO:0006351;GO:0034605;GO:0044212	abscisic acid-activated signaling pathway;transcription factor activity, sequence-specific DNA binding;DNA binding;response to water deprivation;regulation of transcription, DNA-templated;positive regulation of transcription, DNA-templated;sequence-specific DNA binding;response to salt stress;nucleus;transcription, DNA-templated;cellular response to heat;transcription regulatory region DNA binding	-	-	-	-	-	-	gnl|BL_ORD_ID|365025	sp|O80917|DRE2E_ARATH Dehydration-responsive element-binding protein 2E OS=Arabidopsis thaliana GN=DREB2E PE=2 SV=1
106352359	1524	0	1.81	8.49934	1.21973e-06	0.000133936	XM_013792004.1	Trihelix	trihelix	-	show details	PREDICTED: uncharacterized protein LOC106424542 [Brassica napus]	-	-	-	-	-	-	-	-	-	-
106352359	1524	0	1.81	8.49934	1.21973e-06	0.000133936	TCONS_00045719	Trihelix	trihelix	-	show details	PREDICTED: uncharacterized protein LOC106424542 [Brassica napus]	-	-	-	-	-	-	-	-	-	-
106419431	1497	0	1.87	8.49934	1.21973e-06	0.000133936	XM_013860218.1	bHLH	HLH	-	show details	PREDICTED: transcription factor SPEECHLESS [Brassica oleracea var. oleracea]	GO:0046983;GO:0003700;GO:0010374;GO:0007275;GO:0003677;GO:0006355;GO:0005634;GO:0006351	protein dimerization activity;transcription factor activity, sequence-specific DNA binding;stomatal complex development;multicellular organism development;DNA binding;regulation of transcription, DNA-templated;nucleus;transcription, DNA-templated	K20558	SPCH	http://www.genome.jp/dbget-bin/www_bget?ko:K20558	MAPK signaling pathway - plant	ko04016	-	gnl|BL_ORD_ID|210566	sp|Q700C7|SPCH_ARATH Transcription factor SPEECHLESS OS=Arabidopsis thaliana GN=SPCH PE=1 SV=1
106431046	1331.06	1.95	0	-8.39779	2.04881e-06	0.000207702	XM_013871842.1	BBR/BPC	GAGA_bind	-	show details	PREDICTED: protein BASIC PENTACYSTEINE2 isoform X1 [Brassica napus]	-	-	-	-	-	-	-	-	gnl|BL_ORD_ID|305034	sp|Q9LDE2|BPC2_ARATH Protein BASIC PENTACYSTEINE2 OS=Arabidopsis thaliana GN=BPC2 PE=1 SV=1
106431046	1331.06	1.95	0	-8.39779	2.04881e-06	0.000207702	XM_013871844.1	BBR/BPC	GAGA_bind	-	show details	PREDICTED: protein BASIC PENTACYSTEINE2 isoform X1 [Brassica napus]	-	-	-	-	-	-	-	-	gnl|BL_ORD_ID|305034	sp|Q9LDE2|BPC2_ARATH Protein BASIC PENTACYSTEINE2 OS=Arabidopsis thaliana GN=BPC2 PE=1 SV=1
106431046	1331.06	1.95	0	-8.39779	2.04881e-06	0.000207702	XM_013871843.1	BBR/BPC	GAGA_bind	-	show details	PREDICTED: protein BASIC PENTACYSTEINE2 isoform X1 [Brassica napus]	-	-	-	-	-	-	-	-	gnl|BL_ORD_ID|305034	sp|Q9LDE2|BPC2_ARATH Protein BASIC PENTACYSTEINE2 OS=Arabidopsis thaliana GN=BPC2 PE=1 SV=1
106431059	1331.06	1.95	0	-8.39779	2.04881e-06	0.000207702	XM_013871859.1	BBR/BPC	GAGA_bind	-	show details	PREDICTED: protein BASIC PENTACYSTEINE2 isoform X1 [Brassica napus]	-	-	-	-	-	-	-	-	gnl|BL_ORD_ID|305034	sp|Q9LDE2|BPC2_ARATH Protein BASIC PENTACYSTEINE2 OS=Arabidopsis thaliana GN=BPC2 PE=1 SV=1
106431059	1331.06	1.95	0	-8.39779	2.04881e-06	0.000207702	XM_013871860.1	BBR/BPC	GAGA_bind	-	show details	PREDICTED: protein BASIC PENTACYSTEINE2 isoform X1 [Brassica napus]	-	-	-	-	-	-	-	-	gnl|BL_ORD_ID|305034	sp|Q9LDE2|BPC2_ARATH Protein BASIC PENTACYSTEINE2 OS=Arabidopsis thaliana GN=BPC2 PE=1 SV=1
106431059	1331.06	1.95	0	-8.39779	2.04881e-06	0.000207702	XM_013871858.1	BBR/BPC	GAGA_bind	-	show details	PREDICTED: protein BASIC PENTACYSTEINE2 isoform X1 [Brassica napus]	-	-	-	-	-	-	-	-	gnl|BL_ORD_ID|305034	sp|Q9LDE2|BPC2_ARATH Protein BASIC PENTACYSTEINE2 OS=Arabidopsis thaliana GN=BPC2 PE=1 SV=1
106420922	1416	2.18	0.05	-5.53878	2.14312e-06	0.000215685	XM_013861766.1	MYB	Myb_DNA-binding	ARID,Response_reg,SNF2_N	show details	PREDICTED: transcription factor MYB35-like [Brassica napus]	GO:0003677	DNA binding	K09422	MYBP	http://www.genome.jp/dbget-bin/www_bget?ko:K09422	-	-	-	gnl|BL_ORD_ID|415576	sp|Q9LDR8|MY102_ARATH Transcription factor MYB102 OS=Arabidopsis thaliana GN=MYB102 PE=2 SV=1
106420922	1416	2.18	0.05	-5.53878	2.14312e-06	0.000215685	XM_013861766.1	MYB-related	Myb_DNA-binding	ARID,G2-like,Response_reg,SNF2_N,trihelix	show details	PREDICTED: transcription factor MYB35-like [Brassica napus]	GO:0003677	DNA binding	K09422	MYBP	http://www.genome.jp/dbget-bin/www_bget?ko:K09422	-	-	-	gnl|BL_ORD_ID|415576	sp|Q9LDR8|MY102_ARATH Transcription factor MYB102 OS=Arabidopsis thaliana GN=MYB102 PE=2 SV=1
106420956	1372	0.08	3.03	5.04626	2.16178e-06	0.000217169	TCONS_00143757	HB	Homeobox,KNOX1,KNOX2	-	show details	PREDICTED: homeobox protein knotted-1-like 6 isoform X1 [Brassica napus];PREDICTED: homeobox protein knotted-1-like 6 isoform X1 [Brassica oleracea var. oleracea];PREDICTED: homeobox protein knotted-1-like 6 isoform X2 [Brassica oleracea var. oleracea]	GO:0010073;GO:0003700;GO:0003677;GO:0006355;GO:0043565;GO:0005634	meristem maintenance;transcription factor activity, sequence-specific DNA binding;DNA binding;regulation of transcription, DNA-templated;sequence-specific DNA binding;nucleus	-	-	-	-	-	KOG0773(K)(Transcription factor MEIS1 and related HOX domain proteins)	gnl|BL_ORD_ID|52214	sp|Q84JS6|KNAT6_ARATH Homeobox protein knotted-1-like 6 OS=Arabidopsis thaliana GN=KNAT6 PE=1 SV=1
106420956	1372	0.08	3.03	5.04626	2.16178e-06	0.000217169	XM_013861788.1	HB	Homeobox,KNOX1,KNOX2	-	show details	PREDICTED: homeobox protein knotted-1-like 6 isoform X1 [Brassica napus];PREDICTED: homeobox protein knotted-1-like 6 isoform X1 [Brassica oleracea var. oleracea];PREDICTED: homeobox protein knotted-1-like 6 isoform X2 [Brassica oleracea var. oleracea]	GO:0010073;GO:0003700;GO:0003677;GO:0006355;GO:0043565;GO:0005634	meristem maintenance;transcription factor activity, sequence-specific DNA binding;DNA binding;regulation of transcription, DNA-templated;sequence-specific DNA binding;nucleus	-	-	-	-	-	KOG0773(K)(Transcription factor MEIS1 and related HOX domain proteins)	gnl|BL_ORD_ID|52214	sp|Q84JS6|KNAT6_ARATH Homeobox protein knotted-1-like 6 OS=Arabidopsis thaliana GN=KNAT6 PE=1 SV=1
106420956	1372	0.08	3.03	5.04626	2.16178e-06	0.000217169	XM_013861789.1	HB	Homeobox,KNOX1,KNOX2	-	show details	PREDICTED: homeobox protein knotted-1-like 6 isoform X1 [Brassica napus];PREDICTED: homeobox protein knotted-1-like 6 isoform X1 [Brassica oleracea var. oleracea];PREDICTED: homeobox protein knotted-1-like 6 isoform X2 [Brassica oleracea var. oleracea]	GO:0010073;GO:0003700;GO:0003677;GO:0006355;GO:0043565;GO:0005634	meristem maintenance;transcription factor activity, sequence-specific DNA binding;DNA binding;regulation of transcription, DNA-templated;sequence-specific DNA binding;nucleus	-	-	-	-	-	KOG0773(K)(Transcription factor MEIS1 and related HOX domain proteins)	gnl|BL_ORD_ID|52214	sp|Q84JS6|KNAT6_ARATH Homeobox protein knotted-1-like 6 OS=Arabidopsis thaliana GN=KNAT6 PE=1 SV=1
106420956	1372	0.08	3.03	5.04626	2.16178e-06	0.000217169	TCONS_00143756	HB	Homeobox,KNOX1,KNOX2	-	show details	PREDICTED: homeobox protein knotted-1-like 6 isoform X1 [Brassica napus];PREDICTED: homeobox protein knotted-1-like 6 isoform X1 [Brassica oleracea var. oleracea];PREDICTED: homeobox protein knotted-1-like 6 isoform X2 [Brassica oleracea var. oleracea]	GO:0010073;GO:0003700;GO:0003677;GO:0006355;GO:0043565;GO:0005634	meristem maintenance;transcription factor activity, sequence-specific DNA binding;DNA binding;regulation of transcription, DNA-templated;sequence-specific DNA binding;nucleus	-	-	-	-	-	KOG0773(K)(Transcription factor MEIS1 and related HOX domain proteins)	gnl|BL_ORD_ID|52214	sp|Q84JS6|KNAT6_ARATH Homeobox protein knotted-1-like 6 OS=Arabidopsis thaliana GN=KNAT6 PE=1 SV=1
106380546	1088	396.92	42.26	-3.35705	2.85928e-06	0.000274793	XM_013820321.1	NAC	NAM	-	show details	PREDICTED: protein ATAF2-like [Brassica oleracea var. oleracea]	GO:0005515;GO:0043424;GO:0009611;GO:0008361;GO:0016032;GO:0009744;GO:0009751;GO:0007275;GO:0003677;GO:0009620;GO:0006355;GO:0009416;GO:0005634;GO:0009753;GO:0006351	protein binding;protein histidine kinase binding;response to wounding;regulation of cell size;viral process;response to sucrose;response to salicylic acid;multicellular organism development;DNA binding;response to fungus;regulation of transcription, DNA-templated;response to light stimulus;nucleus;response to jasmonic acid;transcription, DNA-templated	-	-	-	-	-	-	gnl|BL_ORD_ID|106115	sp|Q9C598|NAC81_ARATH Protein ATAF2 OS=Arabidopsis thaliana GN=NAC081 PE=1 SV=1
106362290	1097.28	0	2.43	8.32153	2.94065e-06	0.000276855	XM_013802158.1	C2C2-YABBY	YABBY	-	show details	PREDICTED: putative axial regulator YABBY 2 isoform X2 [Brassica rapa];PREDICTED: putative axial regulator YABBY 2 isoform X1 [Brassica rapa]	GO:0007275	multicellular organism development	-	-	-	-	-	-	gnl|BL_ORD_ID|534356	sp|Q9XFB0|YAB2_ARATH Putative axial regulator YABBY 2 OS=Arabidopsis thaliana GN=YAB2 PE=1 SV=1
106362290	1097.28	0	2.43	8.32153	2.94065e-06	0.000276855	XM_013802157.1	C2C2-YABBY	YABBY	-	show details	PREDICTED: putative axial regulator YABBY 2 isoform X2 [Brassica rapa];PREDICTED: putative axial regulator YABBY 2 isoform X1 [Brassica rapa]	GO:0007275	multicellular organism development	-	-	-	-	-	-	gnl|BL_ORD_ID|534356	sp|Q9XFB0|YAB2_ARATH Putative axial regulator YABBY 2 OS=Arabidopsis thaliana GN=YAB2 PE=1 SV=1
106370163	865	0.07	4.34	5.6049	3.28997e-06	0.000306105	XM_013810222.1	AP2-EREBP	AP2	-	show details	PREDICTED: ethylene-responsive transcription factor ERF094 [Brassica rapa]	GO:0003700;GO:0003677;GO:0006355;GO:0005634;GO:0006351	transcription factor activity, sequence-specific DNA binding;DNA binding;regulation of transcription, DNA-templated;nucleus;transcription, DNA-templated	K14516	ERF1	http://www.genome.jp/dbget-bin/www_bget?ko:K14516	MAPK signaling pathway - plant;Plant hormone signal transduction	ko04016,ko04075	-	gnl|BL_ORD_ID|374453	sp|Q9LND1|ERF94_ARATH Ethylene-responsive transcription factor ERF094 OS=Arabidopsis thaliana GN=ERF094 PE=2 SV=1
106394903	1253	0	2	8.28317	3.54078e-06	0.00032454	XM_013835448.1	ABI3VP1	B3	AP2,Auxin_resp	show details	PREDICTED: B3 domain-containing protein REM9-like [Brassica rapa]	-	-	-	-	-	-	-	-	gnl|BL_ORD_ID|157396	sp|O81778|REM9_ARATH B3 domain-containing protein REM9 OS=Arabidopsis thaliana GN=REM9 PE=2 SV=1
106380553	1788	3.45	0.24	-3.92969	3.93679e-06	0.00035761	XM_013820326.1	NAC	NAM	-	show details	PREDICTED: NAC domain-containing protein 82-like [Brassica napus]	GO:0003677;GO:0006355;GO:0005634;GO:0006351	DNA binding;regulation of transcription, DNA-templated;nucleus;transcription, DNA-templated	-	-	-	-	-	-	gnl|BL_ORD_ID|415721	sp|Q9FY82|NAC82_ARATH NAC domain-containing protein 82 OS=Arabidopsis thaliana GN=NAC082 PE=1 SV=1
106454848	1126	0	2.21	8.24377	4.27844e-06	0.000380212	XM_013896938.1	zf-HD	ZF-HD_dimer	-	show details	PREDICTED: zinc-finger homeodomain protein 7 [Brassica rapa]	GO:0003677	DNA binding	-	-	-	-	-	-	gnl|BL_ORD_ID|552462	sp|Q9SVL0|ZHD7_ARATH Zinc-finger homeodomain protein 7 OS=Arabidopsis thaliana GN=ZHD7 PE=1 SV=1
106420110	960	1.14	15.24	3.61369	4.35039e-06	0.000385987	XM_013860949.1	AP2-EREBP	AP2	-	show details	PREDICTED: ethylene-responsive transcription factor ERF094-like [Brassica napus]	GO:0003700;GO:0003677;GO:0006355;GO:0005634;GO:0006351	transcription factor activity, sequence-specific DNA binding;DNA binding;regulation of transcription, DNA-templated;nucleus;transcription, DNA-templated	K14516	ERF1	http://www.genome.jp/dbget-bin/www_bget?ko:K14516	MAPK signaling pathway - plant;Plant hormone signal transduction	ko04016,ko04075	-	gnl|BL_ORD_ID|374453	sp|Q9LND1|ERF94_ARATH Ethylene-responsive transcription factor ERF094 OS=Arabidopsis thaliana GN=ERF094 PE=2 SV=1
106396265	1527	0.07	2.45	4.90452	4.47145e-06	0.000393501	XM_013836607.1	GRF	QLQ,WRC	-	show details	PREDICTED: growth-regulating factor 3-like [Brassica napus]	-	-	-	-	-	-	-	-	gnl|BL_ORD_ID|30441	sp|Q9SJR5|GRF3_ARATH Growth-regulating factor 3 OS=Arabidopsis thaliana GN=GRF3 PE=2 SV=1
106421108	837	7.47	0.54	-4.23425	4.89698e-06	0.000423639	TCONS_00144047	bHLH	HLH	-	show details	PREDICTED: transcription factor bHLH36-like [Brassica napus]	GO:0046983;GO:0003677	protein dimerization activity;DNA binding	-	-	-	-	-	-	gnl|BL_ORD_ID|304372	sp|F4JIJ7|BH162_ARATH Transcription factor bHLH162 OS=Arabidopsis thaliana GN=BHLH162 PE=2 SV=1
106421108	837	7.47	0.54	-4.23425	4.89698e-06	0.000423639	XM_013861953.1	bHLH	HLH	-	show details	PREDICTED: transcription factor bHLH36-like [Brassica napus]	GO:0046983;GO:0003677	protein dimerization activity;DNA binding	-	-	-	-	-	-	gnl|BL_ORD_ID|304372	sp|F4JIJ7|BH162_ARATH Transcription factor bHLH162 OS=Arabidopsis thaliana GN=BHLH162 PE=2 SV=1
106434870	765	3.34	0	-8.18696	6.31674e-06	0.000522809	XM_013875719.1	LOB	DUF260	-	show details	PREDICTED: LOB domain-containing protein 12 [Brassica oleracea var. oleracea]	GO:0009965;GO:0003677;GO:0005634;GO:0010016	leaf morphogenesis;DNA binding;nucleus;shoot system morphogenesis	-	-	-	-	-	-	gnl|BL_ORD_ID|56023	sp|Q8LBW3|LBD12_ARATH LOB domain-containing protein 12 OS=Arabidopsis thaliana GN=LBD12 PE=2 SV=2
106380420	1843	1.04	0	-8.14862	7.72046e-06	0.000606406	XM_013820173.1	HSF	HSF_DNA-bind	-	show details	PREDICTED: heat stress transcription factor A-1b-like [Brassica napus]	GO:0003700;GO:0003677;GO:0006355;GO:0043565;GO:0005634	transcription factor activity, sequence-specific DNA binding;DNA binding;regulation of transcription, DNA-templated;sequence-specific DNA binding;nucleus	K09419	HSFF	http://www.genome.jp/dbget-bin/www_bget?ko:K09419	-	-	KOG0627(K)(Heat shock transcription factor)	gnl|BL_ORD_ID|36938	sp|O81821|HFA1B_ARATH Heat stress transcription factor A-1b OS=Arabidopsis thaliana GN=HSFA1B PE=2 SV=2
106454681	713	19.97	1.83	-3.52764	8.21598e-06	0.000641371	XM_013896790.1	C2H2	zf-C2H2	PHD	show details	PREDICTED: zinc finger protein ZAT11 [Brassica rapa]	GO:0046872	metal ion binding	-	-	-	-	-	-	gnl|BL_ORD_ID|549884	sp|Q9SLD4|ZAT11_ARATH Zinc finger protein ZAT11 OS=Arabidopsis thaliana GN=ZAT11 PE=2 SV=1
106352603	1070.37	12.81	1.26	-3.46061	8.54422e-06	0.000661735	XM_013792228.1	bHLH	HLH	-	show details	PREDICTED: transcription factor HFR1-like isoform X2 [Brassica napus];PREDICTED: transcription factor HFR1-like isoform X1 [Brassica napus]	GO:0046983	protein dimerization activity	-	-	-	-	-	-	gnl|BL_ORD_ID|36995	sp|Q9FE22|HFR1_ARATH Transcription factor HFR1 OS=Arabidopsis thaliana GN=HFR1 PE=1 SV=1
106352603	1070.37	12.81	1.26	-3.46061	8.54422e-06	0.000661735	XM_013792233.1	bHLH	HLH	-	show details	PREDICTED: transcription factor HFR1-like isoform X2 [Brassica napus];PREDICTED: transcription factor HFR1-like isoform X1 [Brassica napus]	GO:0046983	protein dimerization activity	-	-	-	-	-	-	gnl|BL_ORD_ID|36995	sp|Q9FE22|HFR1_ARATH Transcription factor HFR1 OS=Arabidopsis thaliana GN=HFR1 PE=1 SV=1
106384892	2170	0	1.02	8.11868	9.4751e-06	0.000722728	XM_013824813.1	AP2-EREBP	AP2	-	show details	PREDICTED: AP2-like ethylene-responsive transcription factor AIL6 [Brassica rapa]	GO:0003700;GO:0007275;GO:0003677;GO:0006355;GO:0005634;GO:0006351	transcription factor activity, sequence-specific DNA binding;multicellular organism development;DNA binding;regulation of transcription, DNA-templated;nucleus;transcription, DNA-templated	K09285	OVM,ANT	http://www.genome.jp/dbget-bin/www_bget?ko:K09285	-	-	-	gnl|BL_ORD_ID|273150	sp|Q52QU2|AIL6_ARATH AP2-like ethylene-responsive transcription factor AIL6 OS=Arabidopsis thaliana GN=AIL6 PE=2 SV=1
106384892	2170	0	1.02	8.11868	9.4751e-06	0.000722728	XM_013824811.1	AP2-EREBP	AP2	-	show details	PREDICTED: AP2-like ethylene-responsive transcription factor AIL6 [Brassica rapa]	GO:0003700;GO:0007275;GO:0003677;GO:0006355;GO:0005634;GO:0006351	transcription factor activity, sequence-specific DNA binding;multicellular organism development;DNA binding;regulation of transcription, DNA-templated;nucleus;transcription, DNA-templated	K09285	OVM,ANT	http://www.genome.jp/dbget-bin/www_bget?ko:K09285	-	-	-	gnl|BL_ORD_ID|273150	sp|Q52QU2|AIL6_ARATH AP2-like ethylene-responsive transcription factor AIL6 OS=Arabidopsis thaliana GN=AIL6 PE=2 SV=1
106380796	1329	2.8	0.17	-4.29274	1.05608e-05	0.00080223	XM_013820623.1	NAC	NAM	-	show details	PREDICTED: NAC domain-containing protein 92-like [Brassica oleracea var. oleracea]	GO:0003677;GO:0006355;GO:0005634;GO:0006351	DNA binding;regulation of transcription, DNA-templated;nucleus;transcription, DNA-templated	-	-	-	-	-	-	gnl|BL_ORD_ID|109194	sp|Q9FLR3|NAC79_ARATH NAC domain-containing protein 79 OS=Arabidopsis thaliana GN=NAC079 PE=2 SV=1
106409276	1255	0.09	2.79	4.74732	1.12192e-05	0.000841868	XM_013849932.1	C2C2-GATA	GATA	-	show details	PREDICTED: GATA transcription factor 9-like [Brassica napus]	GO:0003700;GO:0003677;GO:0006355;GO:0045893;GO:0043565;GO:0008270;GO:0005634	transcription factor activity, sequence-specific DNA binding;DNA binding;regulation of transcription, DNA-templated;positive regulation of transcription, DNA-templated;sequence-specific DNA binding;zinc ion binding;nucleus	-	-	-	-	-	-	gnl|BL_ORD_ID|10740	sp|O82632|GATA9_ARATH GATA transcription factor 9 OS=Arabidopsis thaliana GN=GATA9 PE=2 SV=1
106347800	997	10.1	0.9	-3.54483	1.1429e-05	0.000852988	XM_013787400.1	LOB	DUF260	-	show details	PREDICTED: LOB domain-containing protein 12-like [Brassica rapa]	GO:0009965;GO:0003677;GO:0005634;GO:0010016	leaf morphogenesis;DNA binding;nucleus;shoot system morphogenesis	-	-	-	-	-	-	gnl|BL_ORD_ID|56023	sp|Q8LBW3|LBD12_ARATH LOB domain-containing protein 12 OS=Arabidopsis thaliana GN=LBD12 PE=2 SV=2
106393829	1113	14.18	1.56	-3.30773	1.28934e-05	0.000949503	XM_013834490.1	AP2-EREBP	AP2	-	show details	PREDICTED: ethylene-responsive transcription factor ERF109-like [Brassica napus]	GO:0003700;GO:0003677;GO:0006355;GO:0005634;GO:0006351	transcription factor activity, sequence-specific DNA binding;DNA binding;regulation of transcription, DNA-templated;nucleus;transcription, DNA-templated	-	-	-	-	-	-	gnl|BL_ORD_ID|378064	sp|Q9SZ06|EF109_ARATH Ethylene-responsive transcription factor ERF109 OS=Arabidopsis thaliana GN=ERF109 PE=1 SV=1
106359735	774	7.25	0.51	-3.90365	1.33653e-05	0.000982954	XM_013799381.1	bHLH	HLH	-	show details	PREDICTED: transcription factor bHLH36-like [Brassica napus]	GO:0046983;GO:0003677	protein dimerization activity;DNA binding	-	-	-	-	-	-	gnl|BL_ORD_ID|304372	sp|F4JIJ7|BH162_ARATH Transcription factor bHLH162 OS=Arabidopsis thaliana GN=BHLH162 PE=2 SV=1
106427313	996	2.02	0	-7.98418	1.44592e-05	0.00103459	XM_013868045.1	NAC	NAM	-	show details	PREDICTED: NAC domain-containing protein 90 [Brassica oleracea var. oleracea]	GO:0003677;GO:0006355;GO:0005634;GO:0006351	DNA binding;regulation of transcription, DNA-templated;nucleus;transcription, DNA-templated	-	-	-	-	-	-	gnl|BL_ORD_ID|110543	sp|Q9FMR3|NAC90_ARATH NAC domain-containing protein 90 OS=Arabidopsis thaliana GN=NAC090 PE=2 SV=1
106449673	926	0.51	7.73	3.72806	1.6996e-05	0.00119301	XM_013891400.1	AP2-EREBP	AP2	-	show details	PREDICTED: ethylene-responsive transcription factor 1B [Brassica oleracea var. oleracea]	GO:0003700;GO:0003677;GO:0006355;GO:0005634;GO:0006351	transcription factor activity, sequence-specific DNA binding;DNA binding;regulation of transcription, DNA-templated;nucleus;transcription, DNA-templated	K14516	ERF1	http://www.genome.jp/dbget-bin/www_bget?ko:K14516	MAPK signaling pathway - plant;Plant hormone signal transduction	ko04016,ko04075	-	gnl|BL_ORD_ID|383004	sp|Q8LDC8|ERF92_ARATH Ethylene-responsive transcription factor 1B OS=Arabidopsis thaliana GN=ERF1B PE=1 SV=2
106450153	973	3.29	0.15	-4.51298	1.70996e-05	0.00119424	XM_013891809.1	AP2-EREBP	AP2	-	show details	PREDICTED: ethylene-responsive transcription factor ERF112-like [Brassica rapa]	GO:0003700;GO:0003677;GO:0006355;GO:0005634;GO:0006351	transcription factor activity, sequence-specific DNA binding;DNA binding;regulation of transcription, DNA-templated;nucleus;transcription, DNA-templated	-	-	-	-	-	-	gnl|BL_ORD_ID|376094	sp|P93007|EF112_ARATH Ethylene-responsive transcription factor ERF112 OS=Arabidopsis thaliana GN=ERF112 PE=2 SV=1
106398841	1166	0	1.7	7.93298	2.24824e-05	0.00149307	XM_013839343.1	C2C2-Dof	zf-Dof	-	show details	PREDICTED: cyclic dof factor 5-like, partial [Brassica napus]	GO:0003677;GO:0006355	DNA binding;regulation of transcription, DNA-templated	-	-	-	-	-	-	gnl|BL_ORD_ID|321213	sp|Q9SEZ3|CDF5_ARATH Cyclic dof factor 5 OS=Arabidopsis thaliana GN=CDF5 PE=2 SV=1
106364875	2297	0.68	0	-7.89435	2.24824e-05	0.00149307	XM_013804362.1	C3H	zf-CCCH	PHD,SNF2_N,zf-C2H2	show details	PREDICTED: probable WRKY transcription factor 19 isoform X2 [Brassica napus]	GO:0007165;GO:0043531;GO:0003677;GO:0006355;GO:0005634;GO:0006351;GO:0046872	signal transduction;ADP binding;DNA binding;regulation of transcription, DNA-templated;nucleus;transcription, DNA-templated;metal ion binding	-	-	-	-	-	-	gnl|BL_ORD_ID|522492	sp|Q9SZ67|WRK19_ARATH Probable WRKY transcription factor 19 OS=Arabidopsis thaliana GN=WRKY19 PE=3 SV=1
106357350	805	2.46	0	-7.84724	2.82471e-05	0.00177393	XM_013797030.1	AP2-EREBP	AP2	-	show details	PREDICTED: ethylene-responsive transcription factor ERF013-like [Brassica napus]	GO:0003700;GO:0003677;GO:0006355;GO:0005634;GO:0006351	transcription factor activity, sequence-specific DNA binding;DNA binding;regulation of transcription, DNA-templated;nucleus;transcription, DNA-templated	-	-	-	-	-	-	gnl|BL_ORD_ID|379591	sp|Q9CAP4|ERF13_ARATH Ethylene-responsive transcription factor ERF013 OS=Arabidopsis thaliana GN=ERF013 PE=2 SV=1
106356213	604	81.51	10.55	-3.01691	3.22452e-05	0.00200909	XM_013796007.1	C2H2	zf-C2H2	PHD	show details	PREDICTED: zinc finger protein ZAT12-like [Brassica napus]	GO:0046872	metal ion binding	-	-	-	-	-	-	gnl|BL_ORD_ID|545702	sp|Q42410|ZAT12_ARATH Zinc finger protein ZAT12 OS=Arabidopsis thaliana GN=ZAT12 PE=2 SV=1
106379445	1031.5	0	1.73	7.83032	3.56805e-05	0.00215533	XM_013819396.1	LOB	DUF260	-	show details	PREDICTED: LOB domain-containing protein 6 [Brassica rapa]	GO:0005515;GO:0005654;GO:0009799;GO:0007275;GO:0009954;GO:0009944;GO:0005634;GO:0009943;GO:0048441	protein binding;nucleoplasm;specification of symmetry;multicellular organism development;proximal/distal pattern formation;polarity specification of adaxial/abaxial axis;nucleus;adaxial/abaxial axis specification;petal development	-	-	-	-	-	-	gnl|BL_ORD_ID|55399	sp|O04479|LBD6_ARATH LOB domain-containing protein 6 OS=Arabidopsis thaliana GN=LBD6 PE=1 SV=1
106379445	1031.5	0	1.73	7.83032	3.56805e-05	0.00215533	XM_013819392.1	LOB	DUF260	-	show details	PREDICTED: LOB domain-containing protein 6 [Brassica rapa]	GO:0005515;GO:0005654;GO:0009799;GO:0007275;GO:0009954;GO:0009944;GO:0005634;GO:0009943;GO:0048441	protein binding;nucleoplasm;specification of symmetry;multicellular organism development;proximal/distal pattern formation;polarity specification of adaxial/abaxial axis;nucleus;adaxial/abaxial axis specification;petal development	-	-	-	-	-	-	gnl|BL_ORD_ID|55399	sp|O04479|LBD6_ARATH LOB domain-containing protein 6 OS=Arabidopsis thaliana GN=LBD6 PE=1 SV=1
106379445	1031.5	0	1.73	7.83032	3.56805e-05	0.00215533	XM_013819394.1	LOB	DUF260	-	show details	PREDICTED: LOB domain-containing protein 6 [Brassica rapa]	GO:0005515;GO:0005654;GO:0009799;GO:0007275;GO:0009954;GO:0009944;GO:0005634;GO:0009943;GO:0048441	protein binding;nucleoplasm;specification of symmetry;multicellular organism development;proximal/distal pattern formation;polarity specification of adaxial/abaxial axis;nucleus;adaxial/abaxial axis specification;petal development	-	-	-	-	-	-	gnl|BL_ORD_ID|55399	sp|O04479|LBD6_ARATH LOB domain-containing protein 6 OS=Arabidopsis thaliana GN=LBD6 PE=1 SV=1
106379445	1031.5	0	1.73	7.83032	3.56805e-05	0.00215533	XM_013819393.1	LOB	DUF260	-	show details	PREDICTED: LOB domain-containing protein 6 [Brassica rapa]	GO:0005515;GO:0005654;GO:0009799;GO:0007275;GO:0009954;GO:0009944;GO:0005634;GO:0009943;GO:0048441	protein binding;nucleoplasm;specification of symmetry;multicellular organism development;proximal/distal pattern formation;polarity specification of adaxial/abaxial axis;nucleus;adaxial/abaxial axis specification;petal development	-	-	-	-	-	-	gnl|BL_ORD_ID|55399	sp|O04479|LBD6_ARATH LOB domain-containing protein 6 OS=Arabidopsis thaliana GN=LBD6 PE=1 SV=1
106388974	1659	0	1.02	7.83032	3.56805e-05	0.00215533	XM_013829153.1	Trihelix	trihelix	-	show details	PREDICTED: trihelix transcription factor GT-3a-like [Brassica oleracea var. oleracea]	-	-	-	-	-	-	-	-	-	-
106437649	2057.02	4.86	0.53	-3.1793	3.67166e-05	0.00220351	TCONS_00016887	WRKY	WRKY	-	show details	PREDICTED: probable WRKY transcription factor 31 [Brassica napus]	GO:0003700;GO:0003677;GO:0006355;GO:0043565	transcription factor activity, sequence-specific DNA binding;DNA binding;regulation of transcription, DNA-templated;sequence-specific DNA binding	-	-	-	-	-	-	gnl|BL_ORD_ID|522496	sp|Q93WT0|WRK31_ARATH Probable WRKY transcription factor 31 OS=Arabidopsis thaliana GN=WRKY31 PE=2 SV=1
106437649	2057.02	4.86	0.53	-3.1793	3.67166e-05	0.00220351	XM_013878572.1	WRKY	WRKY	-	show details	PREDICTED: probable WRKY transcription factor 31 [Brassica napus]	GO:0003700;GO:0003677;GO:0006355;GO:0043565	transcription factor activity, sequence-specific DNA binding;DNA binding;regulation of transcription, DNA-templated;sequence-specific DNA binding	-	-	-	-	-	-	gnl|BL_ORD_ID|522496	sp|Q93WT0|WRK31_ARATH Probable WRKY transcription factor 31 OS=Arabidopsis thaliana GN=WRKY31 PE=2 SV=1
106437649	2057.02	4.86	0.53	-3.1793	3.67166e-05	0.00220351	TCONS_00016888	WRKY	WRKY	-	show details	PREDICTED: probable WRKY transcription factor 31 [Brassica napus]	GO:0003700;GO:0003677;GO:0006355;GO:0043565	transcription factor activity, sequence-specific DNA binding;DNA binding;regulation of transcription, DNA-templated;sequence-specific DNA binding	-	-	-	-	-	-	gnl|BL_ORD_ID|522496	sp|Q93WT0|WRK31_ARATH Probable WRKY transcription factor 31 OS=Arabidopsis thaliana GN=WRKY31 PE=2 SV=1
106444482	652.87	9.57	1.41	-3.49486	4.14756e-05	0.00245458	TCONS_00020146	bHLH	HLH	-	show details	PREDICTED: transcription factor bHLH36-like [Brassica rapa]	GO:0046983;GO:0003677	protein dimerization activity;DNA binding	-	-	-	-	-	-	gnl|BL_ORD_ID|304372	sp|F4JIJ7|BH162_ARATH Transcription factor bHLH162 OS=Arabidopsis thaliana GN=BHLH162 PE=2 SV=1
106444482	652.87	9.57	1.41	-3.49486	4.14756e-05	0.00245458	XM_013885952.1	bHLH	HLH	-	show details	PREDICTED: transcription factor bHLH36-like [Brassica rapa]	GO:0046983;GO:0003677	protein dimerization activity;DNA binding	-	-	-	-	-	-	gnl|BL_ORD_ID|304372	sp|F4JIJ7|BH162_ARATH Transcription factor bHLH162 OS=Arabidopsis thaliana GN=BHLH162 PE=2 SV=1
106346925	1175	0.48	5.47	3.35074	4.4935e-05	0.00261807	XM_013786389.1	MYB	Myb_DNA-binding	ARID,Response_reg,SNF2_N	show details	PREDICTED: transcription repressor MYB6-like [Brassica rapa]	GO:0003677	DNA binding	K09422	MYBP	http://www.genome.jp/dbget-bin/www_bget?ko:K09422	-	-	-	gnl|BL_ORD_ID|412730	sp|Q7XQN1|MYB80_ORYSJ Transcription factor MYB80 OS=Oryza sativa subsp. japonica GN=MYB80 PE=2 SV=2
106346925	1175	0.48	5.47	3.35074	4.4935e-05	0.00261807	XM_013786389.1	MYB-related	Myb_DNA-binding	ARID,G2-like,Response_reg,SNF2_N,trihelix	show details	PREDICTED: transcription repressor MYB6-like [Brassica rapa]	GO:0003677	DNA binding	K09422	MYBP	http://www.genome.jp/dbget-bin/www_bget?ko:K09422	-	-	-	gnl|BL_ORD_ID|412730	sp|Q7XQN1|MYB80_ORYSJ Transcription factor MYB80 OS=Oryza sativa subsp. japonica GN=MYB80 PE=2 SV=2
106414186	1197	0	1.5	7.77612	4.53239e-05	0.00261807	XM_013854888.1	Trihelix	trihelix	-	show details	BnaC05g25240D [Brassica napus]	-	-	-	-	-	-	-	-	-	-
106407283	1749	0.83	0	-7.74816	4.53239e-05	0.00261807	XM_013848118.1	CPP	TCR	-	show details	PREDICTED: protein tesmin/TSO1-like CXC 7 [Brassica napus]	-	-	-	-	-	-	-	-	gnl|BL_ORD_ID|515669	sp|F4JY84|TCX7_ARATH Protein tesmin/TSO1-like CXC 7 OS=Arabidopsis thaliana GN=TCX7 PE=1 SV=1
106375978	1984.43	18.47	2.79	-2.92483	4.57218e-05	0.0026383	XM_013816009.1	WRKY	WRKY	-	show details	PREDICTED: probable WRKY transcription factor 31 [Brassica napus]	GO:0003700;GO:0006355;GO:0043565	transcription factor activity, sequence-specific DNA binding;regulation of transcription, DNA-templated;sequence-specific DNA binding	-	-	-	-	-	-	gnl|BL_ORD_ID|522496	sp|Q93WT0|WRK31_ARATH Probable WRKY transcription factor 31 OS=Arabidopsis thaliana GN=WRKY31 PE=2 SV=1
106375978	1984.43	18.47	2.79	-2.92483	4.57218e-05	0.0026383	TCONS_00079424	WRKY	WRKY	-	show details	PREDICTED: probable WRKY transcription factor 31 [Brassica napus]	GO:0003700;GO:0006355;GO:0043565	transcription factor activity, sequence-specific DNA binding;regulation of transcription, DNA-templated;sequence-specific DNA binding	-	-	-	-	-	-	gnl|BL_ORD_ID|522496	sp|Q93WT0|WRK31_ARATH Probable WRKY transcription factor 31 OS=Arabidopsis thaliana GN=WRKY31 PE=2 SV=1
106375978	1984.43	18.47	2.79	-2.92483	4.57218e-05	0.0026383	XM_013816010.1	WRKY	WRKY	-	show details	PREDICTED: probable WRKY transcription factor 31 [Brassica napus]	GO:0003700;GO:0006355;GO:0043565	transcription factor activity, sequence-specific DNA binding;regulation of transcription, DNA-templated;sequence-specific DNA binding	-	-	-	-	-	-	gnl|BL_ORD_ID|522496	sp|Q93WT0|WRK31_ARATH Probable WRKY transcription factor 31 OS=Arabidopsis thaliana GN=WRKY31 PE=2 SV=1
106422768	1774.5	4.49	0.52	-3.2333	4.61122e-05	0.00265531	TCONS_00146395	NAC	NAM	-	show details	PREDICTED: NAC domain-containing protein 78-like isoform X1 [Brassica napus];PREDICTED: NAC domain-containing protein 78-like isoform X3 [Brassica napus]	-	-	-	-	-	-	-	-	gnl|BL_ORD_ID|107097	sp|Q84K00|NAC78_ARATH NAC domain-containing protein 78 OS=Arabidopsis thaliana GN=NAC078 PE=2 SV=2
106422768	1774.5	4.49	0.52	-3.2333	4.61122e-05	0.00265531	XM_013863559.1	NAC	NAM	-	show details	PREDICTED: NAC domain-containing protein 78-like isoform X1 [Brassica napus];PREDICTED: NAC domain-containing protein 78-like isoform X3 [Brassica napus]	-	-	-	-	-	-	-	-	gnl|BL_ORD_ID|107097	sp|Q84K00|NAC78_ARATH NAC domain-containing protein 78 OS=Arabidopsis thaliana GN=NAC078 PE=2 SV=2
106422768	1774.5	4.49	0.52	-3.2333	4.61122e-05	0.00265531	XM_013863560.1	NAC	NAM	-	show details	PREDICTED: NAC domain-containing protein 78-like isoform X1 [Brassica napus];PREDICTED: NAC domain-containing protein 78-like isoform X3 [Brassica napus]	-	-	-	-	-	-	-	-	gnl|BL_ORD_ID|107097	sp|Q84K00|NAC78_ARATH NAC domain-containing protein 78 OS=Arabidopsis thaliana GN=NAC078 PE=2 SV=2
106422768	1774.5	4.49	0.52	-3.2333	4.61122e-05	0.00265531	TCONS_00146396	NAC	NAM	-	show details	PREDICTED: NAC domain-containing protein 78-like isoform X1 [Brassica napus];PREDICTED: NAC domain-containing protein 78-like isoform X3 [Brassica napus]	-	-	-	-	-	-	-	-	gnl|BL_ORD_ID|107097	sp|Q84K00|NAC78_ARATH NAC domain-containing protein 78 OS=Arabidopsis thaliana GN=NAC078 PE=2 SV=2
106422768	1774.5	4.49	0.52	-3.2333	4.61122e-05	0.00265531	XM_013863561.1	NAC	NAM	-	show details	PREDICTED: NAC domain-containing protein 78-like isoform X1 [Brassica napus];PREDICTED: NAC domain-containing protein 78-like isoform X3 [Brassica napus]	-	-	-	-	-	-	-	-	gnl|BL_ORD_ID|107097	sp|Q84K00|NAC78_ARATH NAC domain-containing protein 78 OS=Arabidopsis thaliana GN=NAC078 PE=2 SV=2
106397750	1014	0.66	6.93	3.27498	5.33858e-05	0.00300854	XM_013838372.1	AP2-EREBP	AP2	-	show details	PREDICTED: ethylene-responsive transcription factor RAP2-3 isoform X2 [Brassica oleracea var. oleracea];PREDICTED: ethylene-responsive transcription factor RAP2-3 isoform X1 [Brassica oleracea var. oleracea]	GO:0016020;GO:0005737;GO:0005515;GO:0051707;GO:0003700;GO:0003677;GO:0010286;GO:0009873;GO:0006355;GO:0009723;GO:0045893;GO:0043565;GO:0009735;GO:0005886;GO:0005634;GO:0008219;GO:0009753;GO:0006351	membrane;cytoplasm;protein binding;response to other organism;transcription factor activity, sequence-specific DNA binding;DNA binding;heat acclimation;ethylene-activated signaling pathway;regulation of transcription, DNA-templated;response to ethylene;positive regulation of transcription, DNA-templated;sequence-specific DNA binding;response to cytokinin;plasma membrane;nucleus;cell death;respons…	K09286	EREBP	http://www.genome.jp/dbget-bin/www_bget?ko:K09286	-	-	-	gnl|BL_ORD_ID|154428	sp|P42736|RAP23_ARATH Ethylene-responsive transcription factor RAP2-3 OS=Arabidopsis thaliana GN=RAP2-3 PE=1 SV=2
106397750	1014	0.66	6.93	3.27498	5.33858e-05	0.00300854	XM_013838373.1	AP2-EREBP	AP2	-	show details	PREDICTED: ethylene-responsive transcription factor RAP2-3 isoform X2 [Brassica oleracea var. oleracea];PREDICTED: ethylene-responsive transcription factor RAP2-3 isoform X1 [Brassica oleracea var. oleracea]	GO:0016020;GO:0005737;GO:0005515;GO:0051707;GO:0003700;GO:0003677;GO:0010286;GO:0009873;GO:0006355;GO:0009723;GO:0045893;GO:0043565;GO:0009735;GO:0005886;GO:0005634;GO:0008219;GO:0009753;GO:0006351	membrane;cytoplasm;protein binding;response to other organism;transcription factor activity, sequence-specific DNA binding;DNA binding;heat acclimation;ethylene-activated signaling pathway;regulation of transcription, DNA-templated;response to ethylene;positive regulation of transcription, DNA-templated;sequence-specific DNA binding;response to cytokinin;plasma membrane;nucleus;cell death;respons…	K09286	EREBP	http://www.genome.jp/dbget-bin/www_bget?ko:K09286	-	-	-	gnl|BL_ORD_ID|154428	sp|P42736|RAP23_ARATH Ethylene-responsive transcription factor RAP2-3 OS=Arabidopsis thaliana GN=RAP2-3 PE=1 SV=2
106434883	1389.61	2.41	0.19	-3.95532	5.56909e-05	0.00312574	XM_013875732.1	NAC	NAM	-	show details	PREDICTED: NAC domain-containing protein 69-like [Brassica napus]	GO:0016020;GO:0003677;GO:0006355;GO:0045893;GO:0016021;GO:0005886;GO:0005634;GO:0006351	membrane;DNA binding;regulation of transcription, DNA-templated;positive regulation of transcription, DNA-templated;integral component of membrane;plasma membrane;nucleus;transcription, DNA-templated	-	-	-	-	-	-	gnl|BL_ORD_ID|408660	sp|Q9M126|NAC69_ARATH NAC domain-containing protein 69 OS=Arabidopsis thaliana GN=NAC69 PE=2 SV=1
106356961	1169	0.24	3.66	3.75582	5.58629e-05	0.00313115	XM_013796667.1	zf-HD	ZF-HD_dimer	-	show details	PREDICTED: zinc-finger homeodomain protein 5-like [Brassica napus]	GO:0009738;GO:0005515;GO:0003700;GO:0009737;GO:0003677;GO:0006355;GO:0045893;GO:0043565;GO:0005634;GO:0006351;GO:0042803;GO:0046872	abscisic acid-activated signaling pathway;protein binding;transcription factor activity, sequence-specific DNA binding;response to abscisic acid;DNA binding;regulation of transcription, DNA-templated;positive regulation of transcription, DNA-templated;sequence-specific DNA binding;nucleus;transcription, DNA-templated;protein homodimerization activity;metal ion binding	-	-	-	-	-	-	gnl|BL_ORD_ID|551017	sp|Q9FRL5|ZHD5_ARATH Zinc-finger homeodomain protein 5 OS=Arabidopsis thaliana GN=ZHD5 PE=1 SV=1
106356961	1169	0.24	3.66	3.75582	5.58629e-05	0.00313115	XM_013796669.1	zf-HD	ZF-HD_dimer	-	show details	PREDICTED: zinc-finger homeodomain protein 5-like [Brassica napus]	GO:0009738;GO:0005515;GO:0003700;GO:0009737;GO:0003677;GO:0006355;GO:0045893;GO:0043565;GO:0005634;GO:0006351;GO:0042803;GO:0046872	abscisic acid-activated signaling pathway;protein binding;transcription factor activity, sequence-specific DNA binding;response to abscisic acid;DNA binding;regulation of transcription, DNA-templated;positive regulation of transcription, DNA-templated;sequence-specific DNA binding;nucleus;transcription, DNA-templated;protein homodimerization activity;metal ion binding	-	-	-	-	-	-	gnl|BL_ORD_ID|551017	sp|Q9FRL5|ZHD5_ARATH Zinc-finger homeodomain protein 5 OS=Arabidopsis thaliana GN=ZHD5 PE=1 SV=1
106411656	1139	0.3	4.17	3.62993	6.40476e-05	0.00347858	XM_013852459.1	MYB	Myb_DNA-binding	ARID,Response_reg,SNF2_N	show details	PREDICTED: myb-related protein Zm38-like [Brassica napus]	GO:0003677	DNA binding	K09422	MYBP	http://www.genome.jp/dbget-bin/www_bget?ko:K09422	-	-	-	gnl|BL_ORD_ID|415576	sp|Q9LDR8|MY102_ARATH Transcription factor MYB102 OS=Arabidopsis thaliana GN=MYB102 PE=2 SV=1
106411656	1139	0.3	4.17	3.62993	6.40476e-05	0.00347858	XM_013852459.1	MYB-related	Myb_DNA-binding	ARID,G2-like,Response_reg,SNF2_N,trihelix	show details	PREDICTED: myb-related protein Zm38-like [Brassica napus]	GO:0003677	DNA binding	K09422	MYBP	http://www.genome.jp/dbget-bin/www_bget?ko:K09422	-	-	-	gnl|BL_ORD_ID|415576	sp|Q9LDR8|MY102_ARATH Transcription factor MYB102 OS=Arabidopsis thaliana GN=MYB102 PE=2 SV=1
106380537	1492	9.96	1.4	-2.97405	6.95045e-05	0.00373111	XM_013820308.1	MYB	Myb_DNA-binding	ARID,Response_reg,SNF2_N	show details	PREDICTED: transcription factor DIVARICATA-like [Brassica oleracea var. oleracea]	GO:0003700;GO:1901001;GO:0009751;GO:0010116;GO:0003677;GO:0009414;GO:0006355;GO:0009739;GO:0045893;GO:0009651;GO:0005634;GO:0006351;GO:1905615;GO:1901371;GO:0009787	transcription factor activity, sequence-specific DNA binding;negative regulation of response to salt stress;response to salicylic acid;positive regulation of abscisic acid biosynthetic process;DNA binding;response to water deprivation;regulation of transcription, DNA-templated;response to gibberellin;positive regulation of transcription, DNA-templated;response to salt stress;nucleus;transcription…	-	-	-	-	-	-	gnl|BL_ORD_ID|203736	sp|Q9FNN6|SRM1_ARATH Transcription factor SRM1 OS=Arabidopsis thaliana GN=SRM1 PE=2 SV=1
106380537	1492	9.96	1.4	-2.97405	6.95045e-05	0.00373111	XM_013820308.1	MYB-related	Myb_DNA-binding	ARID,G2-like,Response_reg,SNF2_N,trihelix	show details	PREDICTED: transcription factor DIVARICATA-like [Brassica oleracea var. oleracea]	GO:0003700;GO:1901001;GO:0009751;GO:0010116;GO:0003677;GO:0009414;GO:0006355;GO:0009739;GO:0045893;GO:0009651;GO:0005634;GO:0006351;GO:1905615;GO:1901371;GO:0009787	transcription factor activity, sequence-specific DNA binding;negative regulation of response to salt stress;response to salicylic acid;positive regulation of abscisic acid biosynthetic process;DNA binding;response to water deprivation;regulation of transcription, DNA-templated;response to gibberellin;positive regulation of transcription, DNA-templated;response to salt stress;nucleus;transcription…	-	-	-	-	-	-	gnl|BL_ORD_ID|203736	sp|Q9FNN6|SRM1_ARATH Transcription factor SRM1 OS=Arabidopsis thaliana GN=SRM1 PE=2 SV=1
106372596	2115.37	0.21	2.36	3.28623	7.16711e-05	0.00382562	TCONS_00078351	SRS	DUF702	-	show details	PREDICTED: protein SHI RELATED SEQUENCE 7 [Brassica rapa];PREDICTED: protein SHI RELATED SEQUENCE 7-like [Brassica napus]	GO:0009299;GO:0005634	mRNA transcription;nucleus	-	-	-	-	-	-	gnl|BL_ORD_ID|209098	sp|Q9FXH7|SRS7_ARATH Protein SHI RELATED SEQUENCE 7 OS=Arabidopsis thaliana GN=SRS7 PE=2 SV=1
106372596	2115.37	0.21	2.36	3.28623	7.16711e-05	0.00382562	XR_001274762.1	SRS	DUF702	-	show details	PREDICTED: protein SHI RELATED SEQUENCE 7 [Brassica rapa];PREDICTED: protein SHI RELATED SEQUENCE 7-like [Brassica napus]	GO:0009299;GO:0005634	mRNA transcription;nucleus	-	-	-	-	-	-	gnl|BL_ORD_ID|209098	sp|Q9FXH7|SRS7_ARATH Protein SHI RELATED SEQUENCE 7 OS=Arabidopsis thaliana GN=SRS7 PE=2 SV=1
106372596	2115.37	0.21	2.36	3.28623	7.16711e-05	0.00382562	XR_001274761.1	SRS	DUF702	-	show details	PREDICTED: protein SHI RELATED SEQUENCE 7 [Brassica rapa];PREDICTED: protein SHI RELATED SEQUENCE 7-like [Brassica napus]	GO:0009299;GO:0005634	mRNA transcription;nucleus	-	-	-	-	-	-	gnl|BL_ORD_ID|209098	sp|Q9FXH7|SRS7_ARATH Protein SHI RELATED SEQUENCE 7 OS=Arabidopsis thaliana GN=SRS7 PE=2 SV=1
106372596	2115.37	0.21	2.36	3.28623	7.16711e-05	0.00382562	XR_001274765.1	SRS	DUF702	-	show details	PREDICTED: protein SHI RELATED SEQUENCE 7 [Brassica rapa];PREDICTED: protein SHI RELATED SEQUENCE 7-like [Brassica napus]	GO:0009299;GO:0005634	mRNA transcription;nucleus	-	-	-	-	-	-	gnl|BL_ORD_ID|209098	sp|Q9FXH7|SRS7_ARATH Protein SHI RELATED SEQUENCE 7 OS=Arabidopsis thaliana GN=SRS7 PE=2 SV=1
106372596	2115.37	0.21	2.36	3.28623	7.16711e-05	0.00382562	XR_001274763.1	SRS	DUF702	-	show details	PREDICTED: protein SHI RELATED SEQUENCE 7 [Brassica rapa];PREDICTED: protein SHI RELATED SEQUENCE 7-like [Brassica napus]	GO:0009299;GO:0005634	mRNA transcription;nucleus	-	-	-	-	-	-	gnl|BL_ORD_ID|209098	sp|Q9FXH7|SRS7_ARATH Protein SHI RELATED SEQUENCE 7 OS=Arabidopsis thaliana GN=SRS7 PE=2 SV=1
106372596	2115.37	0.21	2.36	3.28623	7.16711e-05	0.00382562	XR_001274764.1	SRS	DUF702	-	show details	PREDICTED: protein SHI RELATED SEQUENCE 7 [Brassica rapa];PREDICTED: protein SHI RELATED SEQUENCE 7-like [Brassica napus]	GO:0009299;GO:0005634	mRNA transcription;nucleus	-	-	-	-	-	-	gnl|BL_ORD_ID|209098	sp|Q9FXH7|SRS7_ARATH Protein SHI RELATED SEQUENCE 7 OS=Arabidopsis thaliana GN=SRS7 PE=2 SV=1
106372596	2115.37	0.21	2.36	3.28623	7.16711e-05	0.00382562	XR_001274760.1	SRS	DUF702	-	show details	PREDICTED: protein SHI RELATED SEQUENCE 7 [Brassica rapa];PREDICTED: protein SHI RELATED SEQUENCE 7-like [Brassica napus]	GO:0009299;GO:0005634	mRNA transcription;nucleus	-	-	-	-	-	-	gnl|BL_ORD_ID|209098	sp|Q9FXH7|SRS7_ARATH Protein SHI RELATED SEQUENCE 7 OS=Arabidopsis thaliana GN=SRS7 PE=2 SV=1
106372596	2115.37	0.21	2.36	3.28623	7.16711e-05	0.00382562	TCONS_00078352	SRS	DUF702	-	show details	PREDICTED: protein SHI RELATED SEQUENCE 7 [Brassica rapa];PREDICTED: protein SHI RELATED SEQUENCE 7-like [Brassica napus]	GO:0009299;GO:0005634	mRNA transcription;nucleus	-	-	-	-	-	-	gnl|BL_ORD_ID|209098	sp|Q9FXH7|SRS7_ARATH Protein SHI RELATED SEQUENCE 7 OS=Arabidopsis thaliana GN=SRS7 PE=2 SV=1
106358358	1034	0.63	6.37	3.19952	8.30948e-05	0.0042824	XM_013798129.1	C2C2-Dof	zf-Dof	-	show details	PREDICTED: dof zinc finger protein DOF5.8-like [Brassica napus]	GO:0003677;GO:0006355	DNA binding;regulation of transcription, DNA-templated	-	-	-	-	-	-	gnl|BL_ORD_ID|365698	sp|Q9FGD6|DOF58_ARATH Dof zinc finger protein DOF5.8 OS=Arabidopsis thaliana GN=DOF5.8 PE=2 SV=1
106409736	1091	1.8	0.07	-4.79559	8.43945e-05	0.00432926	XM_013850304.1	AP2-EREBP	AP2	-	show details	PREDICTED: ethylene-responsive transcription factor ERF113-like [Brassica napus]	GO:0003700;GO:0003677;GO:0006355;GO:0005634;GO:0006351	transcription factor activity, sequence-specific DNA binding;DNA binding;regulation of transcription, DNA-templated;nucleus;transcription, DNA-templated	-	-	-	-	-	-	gnl|BL_ORD_ID|370377	sp|Q9LYU3|EF113_ARATH Ethylene-responsive transcription factor ERF113 OS=Arabidopsis thaliana GN=ERF113 PE=2 SV=1
106387392	997	9.82	72.67	2.76828	8.83375e-05	0.00449823	XM_013827240.1	AP2-EREBP	AP2	-	show details	PREDICTED: ethylene-responsive transcription factor RAP2-3-like [Brassica napus]	GO:0016020;GO:0005737;GO:0005515;GO:0051707;GO:0003700;GO:0003677;GO:0010286;GO:0009873;GO:0006355;GO:0009723;GO:0045893;GO:0043565;GO:0009735;GO:0005886;GO:0005634;GO:0008219;GO:0009753;GO:0006351	membrane;cytoplasm;protein binding;response to other organism;transcription factor activity, sequence-specific DNA binding;DNA binding;heat acclimation;ethylene-activated signaling pathway;regulation of transcription, DNA-templated;response to ethylene;positive regulation of transcription, DNA-templated;sequence-specific DNA binding;response to cytokinin;plasma membrane;nucleus;cell death;respons…	K09286	EREBP	http://www.genome.jp/dbget-bin/www_bget?ko:K09286	-	-	-	gnl|BL_ORD_ID|154428	sp|P42736|RAP23_ARATH Ethylene-responsive transcription factor RAP2-3 OS=Arabidopsis thaliana GN=RAP2-3 PE=1 SV=2
106441251	940	0.13	2.95	4.29603	9.50166e-05	0.00476398	XM_013883081.1	zf-HD	ZF-HD_dimer	-	show details	PREDICTED: zinc-finger homeodomain protein 1-like [Brassica napus]	GO:0003677;GO:0046872	DNA binding;metal ion binding	-	-	-	-	-	-	gnl|BL_ORD_ID|551015	sp|Q9FKP8|ZHD1_ARATH Zinc-finger homeodomain protein 1 OS=Arabidopsis thaliana GN=ZHD1 PE=1 SV=1
106357761	951	0	1.77	7.6001	9.63608e-05	0.00476672	XM_013797457.1	C2C2-Dof	zf-Dof	-	show details	PREDICTED: dof zinc finger protein DOF2.1-like [Brassica napus]	GO:0003677;GO:0006355;GO:0005730	DNA binding;regulation of transcription, DNA-templated;nucleolus	-	-	-	-	-	-	gnl|BL_ORD_ID|362488	sp|Q8LE43|DOF21_ARATH Dof zinc finger protein DOF2.1 OS=Arabidopsis thaliana GN=DOF2.1 PE=2 SV=2
106391735	1317	0	1.03	7.6001	9.63608e-05	0.00476672	XM_013832439.1	SBP	SBP	-	show details	PREDICTED: squamosa promoter-binding-like protein 9 [Brassica napus]	GO:0003677;GO:0005634	DNA binding;nucleus	-	-	-	-	-	-	gnl|BL_ORD_ID|205970	sp|Q700W2|SPL9_ARATH Squamosa promoter-binding-like protein 9 OS=Arabidopsis thaliana GN=SPL9 PE=2 SV=2
106391735	1317	0	1.03	7.6001	9.63608e-05	0.00476672	TCONS_00110391	SBP	SBP	-	show details	PREDICTED: squamosa promoter-binding-like protein 9 [Brassica napus]	GO:0003677;GO:0005634	DNA binding;nucleus	-	-	-	-	-	-	gnl|BL_ORD_ID|205970	sp|Q700W2|SPL9_ARATH Squamosa promoter-binding-like protein 9 OS=Arabidopsis thaliana GN=SPL9 PE=2 SV=2
106424474	2109	2.32	0.25	-3.27795	0.000112823	0.00547568	XM_013865237.1	EIL	EIN3	-	show details	PREDICTED: protein ETHYLENE INSENSITIVE 3-like [Brassica napus]	GO:0003700;GO:0005634	transcription factor activity, sequence-specific DNA binding;nucleus	K14514	EIN3	http://www.genome.jp/dbget-bin/www_bget?ko:K14514	MAPK signaling pathway - plant;Plant hormone signal transduction	ko04016,ko04075	-	gnl|BL_ORD_ID|373191	sp|O24606|EIN3_ARATH Protein ETHYLENE INSENSITIVE 3 OS=Arabidopsis thaliana GN=EIN3 PE=1 SV=1
106424474	2109	2.32	0.25	-3.27795	0.000112823	0.00547568	XM_013865236.1	EIL	EIN3	-	show details	PREDICTED: protein ETHYLENE INSENSITIVE 3-like [Brassica napus]	GO:0003700;GO:0005634	transcription factor activity, sequence-specific DNA binding;nucleus	K14514	EIN3	http://www.genome.jp/dbget-bin/www_bget?ko:K14514	MAPK signaling pathway - plant;Plant hormone signal transduction	ko04016,ko04075	-	gnl|BL_ORD_ID|373191	sp|O24606|EIN3_ARATH Protein ETHYLENE INSENSITIVE 3 OS=Arabidopsis thaliana GN=EIN3 PE=1 SV=1
106380798	2227	2.82	0.36	-3.11868	0.000113753	0.00551395	XM_013820627.1	C3H	zf-CCCH	PHD,SNF2_N,zf-C2H2	show details	BnaA02g01280D [Brassica napus]	GO:0046872	metal ion binding	-	-	-	-	-	KOG0504(R)(FOG: Ankyrin repeat)	gnl|BL_ORD_ID|313009	sp|Q9LXV4|C3H56_ARATH Zinc finger CCCH domain-containing protein 56 OS=Arabidopsis thaliana GN=At5g12850 PE=2 SV=1
106440078	2078.5	0.15	1.87	3.49893	0.000119357	0.00575539	XM_013881667.1	C3H	zf-CCCH	PHD,SNF2_N,zf-C2H2	show details	PREDICTED: zinc finger CCCH domain-containing protein 46-like isoform X2 [Brassica napus];PREDICTED: zinc finger CCCH domain-containing protein 46-like isoform X1 [Brassica napus]	-	-	-	-	-	-	-	-	gnl|BL_ORD_ID|306457	sp|Q9SV09|C3H46_ARATH Zinc finger CCCH domain-containing protein 46 OS=Arabidopsis thaliana GN=At3g51950 PE=1 SV=1
106440078	2078.5	0.15	1.87	3.49893	0.000119357	0.00575539	XM_013881668.1	C3H	zf-CCCH	PHD,SNF2_N,zf-C2H2	show details	PREDICTED: zinc finger CCCH domain-containing protein 46-like isoform X2 [Brassica napus];PREDICTED: zinc finger CCCH domain-containing protein 46-like isoform X1 [Brassica napus]	-	-	-	-	-	-	-	-	gnl|BL_ORD_ID|306457	sp|Q9SV09|C3H46_ARATH Zinc finger CCCH domain-containing protein 46 OS=Arabidopsis thaliana GN=At3g51950 PE=1 SV=1
106395748	1648	0	0.85	7.53631	0.000125561	0.00587078	XM_013836119.1	GRF	QLQ,WRC	-	show details	PREDICTED: growth-regulating factor 5-like isoform X2 [Brassica napus];PREDICTED: growth-regulating factor 5-like isoform X1 [Brassica napus]	GO:0032502;GO:0005524;GO:0006355;GO:0005634;GO:0006351	developmental process;ATP binding;regulation of transcription, DNA-templated;nucleus;transcription, DNA-templated	-	-	-	-	-	-	gnl|BL_ORD_ID|20484	sp|Q8L8A6|GRF5_ARATH Growth-regulating factor 5 OS=Arabidopsis thaliana GN=GRF5 PE=1 SV=1
106395748	1648	0	0.85	7.53631	0.000125561	0.00587078	XM_013836117.1	GRF	QLQ,WRC	-	show details	PREDICTED: growth-regulating factor 5-like isoform X2 [Brassica napus];PREDICTED: growth-regulating factor 5-like isoform X1 [Brassica napus]	GO:0032502;GO:0005524;GO:0006355;GO:0005634;GO:0006351	developmental process;ATP binding;regulation of transcription, DNA-templated;nucleus;transcription, DNA-templated	-	-	-	-	-	-	gnl|BL_ORD_ID|20484	sp|Q8L8A6|GRF5_ARATH Growth-regulating factor 5 OS=Arabidopsis thaliana GN=GRF5 PE=1 SV=1
106425594	1327.5	0	1.08	7.53631	0.000125561	0.00587078	XM_013866317.1	ABI3VP1	B3	AP2,Auxin_resp	show details	PREDICTED: B3 domain-containing protein REM17-like isoform X1 [Brassica napus];PREDICTED: B3 domain-containing protein REM17-like isoform X2 [Brassica napus]	GO:0003677;GO:0006355;GO:0005634;GO:0006351	DNA binding;regulation of transcription, DNA-templated;nucleus;transcription, DNA-templated	-	-	-	-	-	-	gnl|BL_ORD_ID|166558	sp|Q84WP3|REM17_ARATH B3 domain-containing protein REM17 OS=Arabidopsis thaliana GN=REM17 PE=2 SV=2
106425594	1327.5	0	1.08	7.53631	0.000125561	0.00587078	XM_013866318.1	ABI3VP1	B3	AP2,Auxin_resp	show details	PREDICTED: B3 domain-containing protein REM17-like isoform X1 [Brassica napus];PREDICTED: B3 domain-containing protein REM17-like isoform X2 [Brassica napus]	GO:0003677;GO:0006355;GO:0005634;GO:0006351	DNA binding;regulation of transcription, DNA-templated;nucleus;transcription, DNA-templated	-	-	-	-	-	-	gnl|BL_ORD_ID|166558	sp|Q84WP3|REM17_ARATH B3 domain-containing protein REM17 OS=Arabidopsis thaliana GN=REM17 PE=2 SV=2
106397592	1004	0.24	3.56	3.73586	0.000128791	0.00599146	XM_013838208.1	MYB	Myb_DNA-binding	ARID,Response_reg,SNF2_N	show details	myb-related protein Myb4-like [Brassica napus]	GO:0000981;GO:0003700;GO:0030154;GO:0009751;GO:0001135;GO:0003677;GO:0006355;GO:0009739;GO:0006357;GO:0043565;GO:0009651;GO:0005634;GO:0009753;GO:0044212	RNA polymerase II transcription factor activity, sequence-specific DNA binding;transcription factor activity, sequence-specific DNA binding;cell differentiation;response to salicylic acid;transcription factor activity, RNA polymerase II transcription factor recruiting;DNA binding;regulation of transcription, DNA-templated;response to gibberellin;regulation of transcription from RNA polymerase II …	K09422	MYBP	http://www.genome.jp/dbget-bin/www_bget?ko:K09422	-	-	-	gnl|BL_ORD_ID|410747	sp|Q9SJX8|MYB14_ARATH Transcription factor MYB14 OS=Arabidopsis thaliana GN=MYB14 PE=2 SV=1
106397592	1004	0.24	3.56	3.73586	0.000128791	0.00599146	XM_013838208.1	MYB-related	Myb_DNA-binding	ARID,G2-like,Response_reg,SNF2_N,trihelix	show details	myb-related protein Myb4-like [Brassica napus]	GO:0000981;GO:0003700;GO:0030154;GO:0009751;GO:0001135;GO:0003677;GO:0006355;GO:0009739;GO:0006357;GO:0043565;GO:0009651;GO:0005634;GO:0009753;GO:0044212	RNA polymerase II transcription factor activity, sequence-specific DNA binding;transcription factor activity, sequence-specific DNA binding;cell differentiation;response to salicylic acid;transcription factor activity, RNA polymerase II transcription factor recruiting;DNA binding;regulation of transcription, DNA-templated;response to gibberellin;regulation of transcription from RNA polymerase II …	K09422	MYBP	http://www.genome.jp/dbget-bin/www_bget?ko:K09422	-	-	-	gnl|BL_ORD_ID|410747	sp|Q9SJX8|MYB14_ARATH Transcription factor MYB14 OS=Arabidopsis thaliana GN=MYB14 PE=2 SV=1
106381810	2227	1.67	0.22	-3.24529	0.000140031	0.00644411	XM_013821743.1	MYB	Myb_DNA-binding	ARID,Response_reg,SNF2_N	show details	PREDICTED: telomere repeat-binding protein 4-like isoform X1 [Brassica oleracea var. oleracea]	GO:0003677	DNA binding	-	-	-	-	-	-	gnl|BL_ORD_ID|220257	sp|Q9FFY9|TRP4_ARATH Telomere repeat-binding protein 4 OS=Arabidopsis thaliana GN=TRP4 PE=1 SV=1
106381810	2227	1.67	0.22	-3.24529	0.000140031	0.00644411	XM_013821743.1	MYB-related	Myb_DNA-binding	ARID,G2-like,Response_reg,SNF2_N,trihelix	show details	PREDICTED: telomere repeat-binding protein 4-like isoform X1 [Brassica oleracea var. oleracea]	GO:0003677	DNA binding	-	-	-	-	-	-	gnl|BL_ORD_ID|220257	sp|Q9FFY9|TRP4_ARATH Telomere repeat-binding protein 4 OS=Arabidopsis thaliana GN=TRP4 PE=1 SV=1
106381810	2227	1.67	0.22	-3.24529	0.000140031	0.00644411	XM_013821741.1	MYB	Myb_DNA-binding	ARID,Response_reg,SNF2_N	show details	PREDICTED: telomere repeat-binding protein 4-like isoform X1 [Brassica oleracea var. oleracea]	GO:0003677	DNA binding	-	-	-	-	-	-	gnl|BL_ORD_ID|220257	sp|Q9FFY9|TRP4_ARATH Telomere repeat-binding protein 4 OS=Arabidopsis thaliana GN=TRP4 PE=1 SV=1
106381810	2227	1.67	0.22	-3.24529	0.000140031	0.00644411	XM_013821741.1	MYB-related	Myb_DNA-binding	ARID,G2-like,Response_reg,SNF2_N,trihelix	show details	PREDICTED: telomere repeat-binding protein 4-like isoform X1 [Brassica oleracea var. oleracea]	GO:0003677	DNA binding	-	-	-	-	-	-	gnl|BL_ORD_ID|220257	sp|Q9FFY9|TRP4_ARATH Telomere repeat-binding protein 4 OS=Arabidopsis thaliana GN=TRP4 PE=1 SV=1
106381810	2227	1.67	0.22	-3.24529	0.000140031	0.00644411	XM_013821742.1	MYB	Myb_DNA-binding	ARID,Response_reg,SNF2_N	show details	PREDICTED: telomere repeat-binding protein 4-like isoform X1 [Brassica oleracea var. oleracea]	GO:0003677	DNA binding	-	-	-	-	-	-	gnl|BL_ORD_ID|220257	sp|Q9FFY9|TRP4_ARATH Telomere repeat-binding protein 4 OS=Arabidopsis thaliana GN=TRP4 PE=1 SV=1
106381810	2227	1.67	0.22	-3.24529	0.000140031	0.00644411	XM_013821742.1	MYB-related	Myb_DNA-binding	ARID,G2-like,Response_reg,SNF2_N,trihelix	show details	PREDICTED: telomere repeat-binding protein 4-like isoform X1 [Brassica oleracea var. oleracea]	GO:0003677	DNA binding	-	-	-	-	-	-	gnl|BL_ORD_ID|220257	sp|Q9FFY9|TRP4_ARATH Telomere repeat-binding protein 4 OS=Arabidopsis thaliana GN=TRP4 PE=1 SV=1
106381810	2227	1.67	0.22	-3.24529	0.000140031	0.00644411	TCONS_00087045	MYB	Myb_DNA-binding	ARID,Response_reg,SNF2_N	show details	PREDICTED: telomere repeat-binding protein 4-like isoform X1 [Brassica oleracea var. oleracea]	GO:0003677	DNA binding	-	-	-	-	-	-	gnl|BL_ORD_ID|220257	sp|Q9FFY9|TRP4_ARATH Telomere repeat-binding protein 4 OS=Arabidopsis thaliana GN=TRP4 PE=1 SV=1
106381810	2227	1.67	0.22	-3.24529	0.000140031	0.00644411	TCONS_00087045	MYB-related	Myb_DNA-binding	ARID,G2-like,Response_reg,SNF2_N,trihelix	show details	PREDICTED: telomere repeat-binding protein 4-like isoform X1 [Brassica oleracea var. oleracea]	GO:0003677	DNA binding	-	-	-	-	-	-	gnl|BL_ORD_ID|220257	sp|Q9FFY9|TRP4_ARATH Telomere repeat-binding protein 4 OS=Arabidopsis thaliana GN=TRP4 PE=1 SV=1
106381810	2227	1.67	0.22	-3.24529	0.000140031	0.00644411	XM_013821740.1	MYB	Myb_DNA-binding	ARID,Response_reg,SNF2_N	show details	PREDICTED: telomere repeat-binding protein 4-like isoform X1 [Brassica oleracea var. oleracea]	GO:0003677	DNA binding	-	-	-	-	-	-	gnl|BL_ORD_ID|220257	sp|Q9FFY9|TRP4_ARATH Telomere repeat-binding protein 4 OS=Arabidopsis thaliana GN=TRP4 PE=1 SV=1
106381810	2227	1.67	0.22	-3.24529	0.000140031	0.00644411	XM_013821740.1	MYB-related	Myb_DNA-binding	ARID,G2-like,Response_reg,SNF2_N,trihelix	show details	PREDICTED: telomere repeat-binding protein 4-like isoform X1 [Brassica oleracea var. oleracea]	GO:0003677	DNA binding	-	-	-	-	-	-	gnl|BL_ORD_ID|220257	sp|Q9FFY9|TRP4_ARATH Telomere repeat-binding protein 4 OS=Arabidopsis thaliana GN=TRP4 PE=1 SV=1
106348403	2349.41	0.3	2.65	3.01632	0.000142939	0.00656702	TCONS_00044757	ARF	Auxin_resp	-	show details	PREDICTED: auxin response factor 10-like [Brassica napus]	-	-	-	-	-	-	-	-	gnl|BL_ORD_ID|281518	sp|Q84WU6|ARFQ_ARATH Auxin response factor 17 OS=Arabidopsis thaliana GN=ARF17 PE=2 SV=1
106348403	2349.41	0.3	2.65	3.01632	0.000142939	0.00656702	TCONS_00044758	ARF	Auxin_resp	-	show details	PREDICTED: auxin response factor 10-like [Brassica napus]	-	-	-	-	-	-	-	-	gnl|BL_ORD_ID|281518	sp|Q84WU6|ARFQ_ARATH Auxin response factor 17 OS=Arabidopsis thaliana GN=ARF17 PE=2 SV=1
106348403	2349.41	0.3	2.65	3.01632	0.000142939	0.00656702	TCONS_00044755	ARF	Auxin_resp	-	show details	PREDICTED: auxin response factor 10-like [Brassica napus]	-	-	-	-	-	-	-	-	gnl|BL_ORD_ID|281518	sp|Q84WU6|ARFQ_ARATH Auxin response factor 17 OS=Arabidopsis thaliana GN=ARF17 PE=2 SV=1
106348403	2349.41	0.3	2.65	3.01632	0.000142939	0.00656702	TCONS_00044754	ARF	Auxin_resp	-	show details	PREDICTED: auxin response factor 10-like [Brassica napus]	-	-	-	-	-	-	-	-	gnl|BL_ORD_ID|281518	sp|Q84WU6|ARFQ_ARATH Auxin response factor 17 OS=Arabidopsis thaliana GN=ARF17 PE=2 SV=1
106348403	2349.41	0.3	2.65	3.01632	0.000142939	0.00656702	XM_013788141.1	ARF	Auxin_resp	-	show details	PREDICTED: auxin response factor 10-like [Brassica napus]	-	-	-	-	-	-	-	-	gnl|BL_ORD_ID|281518	sp|Q84WU6|ARFQ_ARATH Auxin response factor 17 OS=Arabidopsis thaliana GN=ARF17 PE=2 SV=1
106348403	2349.41	0.3	2.65	3.01632	0.000142939	0.00656702	TCONS_00044756	ARF	Auxin_resp	-	show details	PREDICTED: auxin response factor 10-like [Brassica napus]	-	-	-	-	-	-	-	-	gnl|BL_ORD_ID|281518	sp|Q84WU6|ARFQ_ARATH Auxin response factor 17 OS=Arabidopsis thaliana GN=ARF17 PE=2 SV=1
106348403	2349.41	0.3	2.65	3.01632	0.000142939	0.00656702	TCONS_00044753	ARF	Auxin_resp	-	show details	PREDICTED: auxin response factor 10-like [Brassica napus]	-	-	-	-	-	-	-	-	gnl|BL_ORD_ID|281518	sp|Q84WU6|ARFQ_ARATH Auxin response factor 17 OS=Arabidopsis thaliana GN=ARF17 PE=2 SV=1
106416792	1109	1.08	9.09	2.91482	0.000150271	0.00687541	XM_013857690.1	NAC	NAM	-	show details	PREDICTED: NAC domain-containing protein 55-like [Brassica oleracea var. oleracea]	GO:0003677;GO:0006355;GO:0005634;GO:0006351	DNA binding;regulation of transcription, DNA-templated;nucleus;transcription, DNA-templated	-	-	-	-	-	-	gnl|BL_ORD_ID|411644	sp|Q9LDY8|NAC55_ARATH NAC domain-containing protein 55 OS=Arabidopsis thaliana GN=NAC055 PE=2 SV=1
106367765	1506	0.5	4.42	3.0024	0.000152742	0.00697118	XM_013807605.1	WRKY	WRKY	-	show details	PREDICTED: probable WRKY transcription factor 74 [Brassica napus]	GO:0003700;GO:0006355;GO:0043565	transcription factor activity, sequence-specific DNA binding;regulation of transcription, DNA-templated;sequence-specific DNA binding	-	-	-	-	-	-	gnl|BL_ORD_ID|249390	sp|Q93WU6|WRK74_ARATH Probable WRKY transcription factor 74 OS=Arabidopsis thaliana GN=WRKY74 PE=2 SV=2
106356858	1268	1.36	0.05	-4.66286	0.000157376	0.00711653	XM_013796580.1	C2H2	zf-C2H2	PHD	show details	PREDICTED: zinc finger protein ZAT9-like [Brassica napus]	GO:0046872	metal ion binding	-	-	-	-	-	-	gnl|BL_ORD_ID|551294	sp|Q9M202|ZAT9_ARATH Zinc finger protein ZAT9 OS=Arabidopsis thaliana GN=ZAT9 PE=2 SV=1
106431790	1329.45	0.55	5.21	3.0218	0.000160836	0.00723345	XM_013872610.1	WRKY	WRKY	-	show details	PREDICTED: probable WRKY transcription factor 62 [Brassica napus]	GO:0003700;GO:0006355;GO:0043565	transcription factor activity, sequence-specific DNA binding;regulation of transcription, DNA-templated;sequence-specific DNA binding	-	-	-	-	-	-	gnl|BL_ORD_ID|248014	sp|Q9LZV6|WRK62_ARATH Probable WRKY transcription factor 62 OS=Arabidopsis thaliana GN=WRKY62 PE=1 SV=2
106431790	1329.45	0.55	5.21	3.0218	0.000160836	0.00723345	TCONS_00158337	WRKY	WRKY	-	show details	PREDICTED: probable WRKY transcription factor 62 [Brassica napus]	GO:0003700;GO:0006355;GO:0043565	transcription factor activity, sequence-specific DNA binding;regulation of transcription, DNA-templated;sequence-specific DNA binding	-	-	-	-	-	-	gnl|BL_ORD_ID|248014	sp|Q9LZV6|WRK62_ARATH Probable WRKY transcription factor 62 OS=Arabidopsis thaliana GN=WRKY62 PE=1 SV=2
106424542	1578	0	0.85	7.46956	0.000164799	0.00728756	XM_013865308.1	Trihelix	trihelix	-	show details	BnaC05g25240D [Brassica napus]	-	-	-	-	-	-	-	-	-	-
106448356	2053	0	0.63	7.46956	0.000164799	0.00728756	XM_013890258.1	C3H	zf-CCCH	PHD,SNF2_N,zf-C2H2	show details	PREDICTED: zinc finger CCCH domain-containing protein 46-like [Brassica napus]	GO:0016787;GO:0003729;GO:0008150;GO:0003723;GO:0003677;GO:0000166;GO:0005575;GO:0003676;GO:0004518;GO:0046872	hydrolase activity;mRNA binding;biological_process;RNA binding;DNA binding;nucleotide binding;cellular_component;nucleic acid binding;nuclease activity;metal ion binding	-	-	-	-	-	-	gnl|BL_ORD_ID|306457	sp|Q9SV09|C3H46_ARATH Zinc finger CCCH domain-containing protein 46 OS=Arabidopsis thaliana GN=At3g51950 PE=1 SV=1
106448356	2053	0	0.63	7.46956	0.000164799	0.00728756	XM_013890255.1	C3H	zf-CCCH	PHD,SNF2_N,zf-C2H2	show details	PREDICTED: zinc finger CCCH domain-containing protein 46-like [Brassica napus]	GO:0016787;GO:0003729;GO:0008150;GO:0003723;GO:0003677;GO:0000166;GO:0005575;GO:0003676;GO:0004518;GO:0046872	hydrolase activity;mRNA binding;biological_process;RNA binding;DNA binding;nucleotide binding;cellular_component;nucleic acid binding;nuclease activity;metal ion binding	-	-	-	-	-	-	gnl|BL_ORD_ID|306457	sp|Q9SV09|C3H46_ARATH Zinc finger CCCH domain-containing protein 46 OS=Arabidopsis thaliana GN=At3g51950 PE=1 SV=1
106448356	2053	0	0.63	7.46956	0.000164799	0.00728756	XM_013890264.1	C3H	zf-CCCH	PHD,SNF2_N,zf-C2H2	show details	PREDICTED: zinc finger CCCH domain-containing protein 46-like [Brassica napus]	GO:0016787;GO:0003729;GO:0008150;GO:0003723;GO:0003677;GO:0000166;GO:0005575;GO:0003676;GO:0004518;GO:0046872	hydrolase activity;mRNA binding;biological_process;RNA binding;DNA binding;nucleotide binding;cellular_component;nucleic acid binding;nuclease activity;metal ion binding	-	-	-	-	-	-	gnl|BL_ORD_ID|306457	sp|Q9SV09|C3H46_ARATH Zinc finger CCCH domain-containing protein 46 OS=Arabidopsis thaliana GN=At3g51950 PE=1 SV=1
106454558	1028	0.23	3.31	3.67711	0.000168571	0.00741296	XM_013896678.1	C2C2-GATA	GATA	-	show details	PREDICTED: GATA transcription factor 2 [Brassica rapa]	GO:0003700;GO:0003677;GO:0006355;GO:0045893;GO:0043565;GO:0008270;GO:0005634	transcription factor activity, sequence-specific DNA binding;DNA binding;regulation of transcription, DNA-templated;positive regulation of transcription, DNA-templated;sequence-specific DNA binding;zinc ion binding;nucleus	-	-	-	-	-	-	gnl|BL_ORD_ID|5261	sp|O49741|GATA2_ARATH GATA transcription factor 2 OS=Arabidopsis thaliana GN=GATA2 PE=2 SV=1
106430622	1312	3.81	0.46	-3.18596	0.000181665	0.00791348	XM_013871403.1	WRKY	WRKY	-	show details	PREDICTED: probable WRKY transcription factor 28 [Brassica napus]	GO:0003700;GO:0006355;GO:0043565	transcription factor activity, sequence-specific DNA binding;regulation of transcription, DNA-templated;sequence-specific DNA binding	-	-	-	-	-	-	gnl|BL_ORD_ID|522495	sp|Q8VWJ2|WRK28_ARATH Probable WRKY transcription factor 28 OS=Arabidopsis thaliana GN=WRKY28 PE=2 SV=1
106380120	985	54.18	9.5	-2.63268	0.000185535	0.00805045	XM_013819934.1	AP2-EREBP	AP2	-	show details	PREDICTED: ethylene-responsive transcription factor ERF114-like [Brassica rapa]	GO:0005515;GO:0003700;GO:0007275;GO:0003677;GO:0009873;GO:0006355;GO:0043565;GO:0050832;GO:0005634;GO:0006351	protein binding;transcription factor activity, sequence-specific DNA binding;multicellular organism development;DNA binding;ethylene-activated signaling pathway;regulation of transcription, DNA-templated;sequence-specific DNA binding;defense response to fungus;nucleus;transcription, DNA-templated	-	-	-	-	-	-	gnl|BL_ORD_ID|374624	sp|Q9FH54|EF114_ARATH Ethylene-responsive transcription factor ERF114 OS=Arabidopsis thaliana GN=ERF114 PE=1 SV=1
106422249	3748	0.15	1.37	2.99578	0.000198399	0.00852194	XR_001284402.1	ABI3VP1	B3	AP2,Auxin_resp	show details	PREDICTED: probable WRKY transcription factor 19 isoform X1 [Brassica oleracea var. oleracea]	-	-	-	-	-	-	-	-	gnl|BL_ORD_ID|522492	sp|Q9SZ67|WRK19_ARATH Probable WRKY transcription factor 19 OS=Arabidopsis thaliana GN=WRKY19 PE=3 SV=1
106427362	999	0.78	6.7	2.97654	0.000199338	0.00854243	XM_013868091.1	zf-HD	ZF-HD_dimer	-	show details	PREDICTED: zinc-finger homeodomain protein 2-like [Brassica oleracea var. oleracea]	GO:0003677	DNA binding	-	-	-	-	-	-	gnl|BL_ORD_ID|550651	sp|Q9SB61|ZHD2_ARATH Zinc-finger homeodomain protein 2 OS=Arabidopsis thaliana GN=ZHD1 PE=1 SV=1
106447330	1560	0.84	6.67	2.82453	0.000200651	0.00857881	XM_013889226.1	GRF	QLQ,WRC	-	show details	PREDICTED: growth-regulating factor 3-like [Brassica napus]	GO:0032502;GO:0005524;GO:0006355;GO:0005634;GO:0006351	developmental process;ATP binding;regulation of transcription, DNA-templated;nucleus;transcription, DNA-templated	-	-	-	-	-	-	gnl|BL_ORD_ID|30441	sp|Q9SJR5|GRF3_ARATH Growth-regulating factor 3 OS=Arabidopsis thaliana GN=GRF3 PE=2 SV=1
106382505	1553.84	3.75	0.47	-3.02241	0.000214192	0.0090973	TCONS_00091434	WRKY	WRKY	-	show details	PREDICTED: probable WRKY transcription factor 48 [Brassica napus]	GO:0003700;GO:0006355;GO:0043565	transcription factor activity, sequence-specific DNA binding;regulation of transcription, DNA-templated;sequence-specific DNA binding	-	-	-	-	-	-	gnl|BL_ORD_ID|251059	sp|Q9FGZ4|WRK48_ARATH Probable WRKY transcription factor 48 OS=Arabidopsis thaliana GN=WRKY48 PE=2 SV=1
106382505	1553.84	3.75	0.47	-3.02241	0.000214192	0.0090973	XM_013822533.1	WRKY	WRKY	-	show details	PREDICTED: probable WRKY transcription factor 48 [Brassica napus]	GO:0003700;GO:0006355;GO:0043565	transcription factor activity, sequence-specific DNA binding;regulation of transcription, DNA-templated;sequence-specific DNA binding	-	-	-	-	-	-	gnl|BL_ORD_ID|251059	sp|Q9FGZ4|WRK48_ARATH Probable WRKY transcription factor 48 OS=Arabidopsis thaliana GN=WRKY48 PE=2 SV=1
106371957	1570	0.74	0	-7.40206	0.00021796	0.0090973	XM_013812077.1	MYB	Myb_DNA-binding	ARID,Response_reg,SNF2_N	show details	PREDICTED: protein REVEILLE 1-like [Brassica napus]	GO:0003700;GO:0009734;GO:0003677;GO:0006355;GO:0010600;GO:0009851;GO:0007623;GO:0005634;GO:0006351;GO:0048511	transcription factor activity, sequence-specific DNA binding;auxin-activated signaling pathway;DNA binding;regulation of transcription, DNA-templated;regulation of auxin biosynthetic process;auxin biosynthetic process;circadian rhythm;nucleus;transcription, DNA-templated;rhythmic process	-	-	-	-	-	-	gnl|BL_ORD_ID|485016	sp|F4KGY6|RVE1_ARATH Protein REVEILLE 1 OS=Arabidopsis thaliana GN=RVE1 PE=2 SV=1
106371957	1570	0.74	0	-7.40206	0.00021796	0.0090973	XM_013812077.1	MYB-related	Myb_DNA-binding	ARID,G2-like,Response_reg,SNF2_N,trihelix	show details	PREDICTED: protein REVEILLE 1-like [Brassica napus]	GO:0003700;GO:0009734;GO:0003677;GO:0006355;GO:0010600;GO:0009851;GO:0007623;GO:0005634;GO:0006351;GO:0048511	transcription factor activity, sequence-specific DNA binding;auxin-activated signaling pathway;DNA binding;regulation of transcription, DNA-templated;regulation of auxin biosynthetic process;auxin biosynthetic process;circadian rhythm;nucleus;transcription, DNA-templated;rhythmic process	-	-	-	-	-	-	gnl|BL_ORD_ID|485016	sp|F4KGY6|RVE1_ARATH Protein REVEILLE 1 OS=Arabidopsis thaliana GN=RVE1 PE=2 SV=1
106348249	1008	0	1.39	7.39958	0.00021796	0.0090973	XM_013787958.1	AP2-EREBP	AP2	-	show details	PREDICTED: floral homeotic protein APETALA 2-like, partial [Brassica napus]	GO:0003700;GO:0007275;GO:0003677;GO:0006355;GO:0005634;GO:0006351	transcription factor activity, sequence-specific DNA binding;multicellular organism development;DNA binding;regulation of transcription, DNA-templated;nucleus;transcription, DNA-templated	K09284	AP2	http://www.genome.jp/dbget-bin/www_bget?ko:K09284	-	-	-	gnl|BL_ORD_ID|282235	sp|P47927|AP2_ARATH Floral homeotic protein APETALA 2 OS=Arabidopsis thaliana GN=AP2 PE=1 SV=1
106416714	1794	0	0.7	7.39958	0.00021796	0.0090973	XM_013857629.1	C2H2	zf-C2H2	PHD	show details	PREDICTED: protein SHOOT GRAVITROPISM 5-like [Brassica napus]	GO:0003676;GO:0046872	nucleic acid binding;metal ion binding	-	-	-	-	-	-	gnl|BL_ORD_ID|40820	sp|F4IPE3|IDD15_ARATH Protein SHOOT GRAVITROPISM 5 OS=Arabidopsis thaliana GN=SGR5 PE=1 SV=1
106444191	1371	0	0.96	7.39958	0.00021796	0.0090973	XM_013885696.1	HB	Homeobox,KNOX1,KNOX2	-	show details	PREDICTED: homeobox protein SHOOT MERISTEMLESS [Brassica oleracea var. oleracea]	GO:0005515;GO:0003700;GO:0019827;GO:0007275;GO:0003677;GO:0006355;GO:0043565;GO:0009691;GO:0005634;GO:0048440;GO:0009934	protein binding;transcription factor activity, sequence-specific DNA binding;stem cell population maintenance;multicellular organism development;DNA binding;regulation of transcription, DNA-templated;sequence-specific DNA binding;cytokinin biosynthetic process;nucleus;carpel development;regulation of meristem structural organization	-	-	-	-	-	KOG0773(K)(Transcription factor MEIS1 and related HOX domain proteins)	gnl|BL_ORD_ID|208637	sp|Q9M6D9|STM_BRAOL Homeobox protein SHOOT MERISTEMLESS OS=Brassica oleracea GN=STM PE=2 SV=1
106451313	2083	6.82	1.15	-2.71029	0.000220523	0.00918066	XM_013893262.1	WRKY	WRKY	-	show details	PREDICTED: probable WRKY transcription factor 23 [Brassica oleracea var. oleracea]	GO:0003700;GO:0006355;GO:0043565	transcription factor activity, sequence-specific DNA binding;regulation of transcription, DNA-templated;sequence-specific DNA binding	-	-	-	-	-	-	gnl|BL_ORD_ID|522493	sp|O22900|WRK23_ARATH Probable WRKY transcription factor 23 OS=Arabidopsis thaliana GN=WRKY23 PE=2 SV=1
106439174	1541	0.27	2.84	3.20159	0.000257011	0.0104717	XM_013880564.1	Trihelix	trihelix	-	show details	PREDICTED: uncharacterized protein LOC106439174 isoform X1 [Brassica napus];PREDICTED: trihelix transcription factor GTL1-like isoform X2 [Brassica napus]	-	-	-	-	-	-	-	-	-	-
106439174	1541	0.27	2.84	3.20159	0.000257011	0.0104717	XM_013880565.1	Trihelix	trihelix	-	show details	PREDICTED: uncharacterized protein LOC106439174 isoform X1 [Brassica napus];PREDICTED: trihelix transcription factor GTL1-like isoform X2 [Brassica napus]	-	-	-	-	-	-	-	-	-	-
106374996	1394	0.08	1.56	4.09318	0.000277936	0.011209	XM_013814898.1	MYB	Myb_DNA-binding	ARID,Response_reg,SNF2_N	show details	PREDICTED: transcription factor MYB34 [Brassica rapa]	GO:0003677	DNA binding	K09422	MYBP	http://www.genome.jp/dbget-bin/www_bget?ko:K09422	-	-	-	gnl|BL_ORD_ID|410752	sp|O64399|MYB34_ARATH Transcription factor MYB34 OS=Arabidopsis thaliana GN=MYB34 PE=1 SV=1
106374996	1394	0.08	1.56	4.09318	0.000277936	0.011209	XM_013814898.1	MYB-related	Myb_DNA-binding	ARID,G2-like,Response_reg,SNF2_N,trihelix	show details	PREDICTED: transcription factor MYB34 [Brassica rapa]	GO:0003677	DNA binding	K09422	MYBP	http://www.genome.jp/dbget-bin/www_bget?ko:K09422	-	-	-	gnl|BL_ORD_ID|410752	sp|O64399|MYB34_ARATH Transcription factor MYB34 OS=Arabidopsis thaliana GN=MYB34 PE=1 SV=1
106351234	1209	1.65	0.11	-3.91617	0.000277936	0.011209	XM_013791053.1	G2-like	G2-like	Response_reg	show details	PREDICTED: two-component response regulator-like APRR2 isoform X1 [Brassica napus]	GO:0003677;GO:0006355;GO:0005634;GO:0006351	DNA binding;regulation of transcription, DNA-templated;nucleus;transcription, DNA-templated	-	-	-	-	-	-	gnl|BL_ORD_ID|41171	sp|Q9FX67|HRS1_ARATH Transcription factor HRS1 OS=Arabidopsis thaliana GN=HRS1 PE=2 SV=1
106351234	1209	1.65	0.11	-3.91617	0.000277936	0.011209	XM_013791053.1	MYB	Myb_DNA-binding	ARID,Response_reg,SNF2_N	show details	PREDICTED: two-component response regulator-like APRR2 isoform X1 [Brassica napus]	GO:0003677;GO:0006355;GO:0005634;GO:0006351	DNA binding;regulation of transcription, DNA-templated;nucleus;transcription, DNA-templated	-	-	-	-	-	-	gnl|BL_ORD_ID|41171	sp|Q9FX67|HRS1_ARATH Transcription factor HRS1 OS=Arabidopsis thaliana GN=HRS1 PE=2 SV=1
106351234	1209	1.65	0.11	-3.91617	0.000277936	0.011209	XM_013791052.1	G2-like	G2-like	Response_reg	show details	PREDICTED: two-component response regulator-like APRR2 isoform X1 [Brassica napus]	GO:0003677;GO:0006355;GO:0005634;GO:0006351	DNA binding;regulation of transcription, DNA-templated;nucleus;transcription, DNA-templated	-	-	-	-	-	-	gnl|BL_ORD_ID|41171	sp|Q9FX67|HRS1_ARATH Transcription factor HRS1 OS=Arabidopsis thaliana GN=HRS1 PE=2 SV=1
106351234	1209	1.65	0.11	-3.91617	0.000277936	0.011209	XM_013791052.1	MYB	Myb_DNA-binding	ARID,Response_reg,SNF2_N	show details	PREDICTED: two-component response regulator-like APRR2 isoform X1 [Brassica napus]	GO:0003677;GO:0006355;GO:0005634;GO:0006351	DNA binding;regulation of transcription, DNA-templated;nucleus;transcription, DNA-templated	-	-	-	-	-	-	gnl|BL_ORD_ID|41171	sp|Q9FX67|HRS1_ARATH Transcription factor HRS1 OS=Arabidopsis thaliana GN=HRS1 PE=2 SV=1
106381091	766	3.07	0.21	-3.91617	0.000277936	0.011209	XM_013820951.1	AP2-EREBP	AP2	-	show details	PREDICTED: ethylene-responsive transcription factor ERF020-like [Brassica napus]	GO:0003700;GO:0003677;GO:0006355;GO:0005634;GO:0006351	transcription factor activity, sequence-specific DNA binding;DNA binding;regulation of transcription, DNA-templated;nucleus;transcription, DNA-templated	-	-	-	-	-	-	gnl|BL_ORD_ID|381277	sp|Q9C9I8|ERF20_ARATH Ethylene-responsive transcription factor ERF020 OS=Arabidopsis thaliana GN=ERF020 PE=2 SV=1
106391508	1144	0	1.12	7.32603	0.000290613	0.0113649	XM_013832176.1	MYB	Myb_DNA-binding	ARID,Response_reg,SNF2_N	show details	PREDICTED: transcription factor MYB82-like [Brassica napus]	GO:0003677	DNA binding	K09422	MYBP	http://www.genome.jp/dbget-bin/www_bget?ko:K09422	-	-	-	gnl|BL_ORD_ID|414625	sp|Q9LTF7|MYB82_ARATH Transcription factor MYB82 OS=Arabidopsis thaliana GN=MYB82 PE=1 SV=1
106391508	1144	0	1.12	7.32603	0.000290613	0.0113649	XM_013832176.1	MYB-related	Myb_DNA-binding	ARID,G2-like,Response_reg,SNF2_N,trihelix	show details	PREDICTED: transcription factor MYB82-like [Brassica napus]	GO:0003677	DNA binding	K09422	MYBP	http://www.genome.jp/dbget-bin/www_bget?ko:K09422	-	-	-	gnl|BL_ORD_ID|414625	sp|Q9LTF7|MYB82_ARATH Transcription factor MYB82 OS=Arabidopsis thaliana GN=MYB82 PE=1 SV=1
106431681	1114.24	2.8	0.31	-3.26747	0.000294417	0.0114893	XM_013872496.1	HSF	HSF_DNA-bind	-	show details	PREDICTED: heat stress transcription factor B-2a-like isoform X1 [Brassica napus];PREDICTED: heat stress transcription factor B-2a-like isoform X2 [Brassica napus]	GO:0003700;GO:0003677;GO:0006355;GO:0043565;GO:0005634	transcription factor activity, sequence-specific DNA binding;DNA binding;regulation of transcription, DNA-templated;sequence-specific DNA binding;nucleus	K09419	HSFF	http://www.genome.jp/dbget-bin/www_bget?ko:K09419	-	-	KOG0627(K)(Heat shock transcription factor)	gnl|BL_ORD_ID|33995	sp|Q9SCW4|HFB2A_ARATH Heat stress transcription factor B-2a OS=Arabidopsis thaliana GN=HSFB2A PE=2 SV=1
106431681	1114.24	2.8	0.31	-3.26747	0.000294417	0.0114893	XM_013872495.1	HSF	HSF_DNA-bind	-	show details	PREDICTED: heat stress transcription factor B-2a-like isoform X1 [Brassica napus];PREDICTED: heat stress transcription factor B-2a-like isoform X2 [Brassica napus]	GO:0003700;GO:0003677;GO:0006355;GO:0043565;GO:0005634	transcription factor activity, sequence-specific DNA binding;DNA binding;regulation of transcription, DNA-templated;sequence-specific DNA binding;nucleus	K09419	HSFF	http://www.genome.jp/dbget-bin/www_bget?ko:K09419	-	-	KOG0627(K)(Heat shock transcription factor)	gnl|BL_ORD_ID|33995	sp|Q9SCW4|HFB2A_ARATH Heat stress transcription factor B-2a OS=Arabidopsis thaliana GN=HSFB2A PE=2 SV=1
106433369	693.93	11.77	74.72	2.55899	0.000295032	0.0115052	TCONS_00016179	GeBP	DUF573	-	show details	PREDICTED: probable transcription factor At3g04930 isoform X1 [Brassica rapa];PREDICTED: 40S ribosomal protein S24-1 [Brassica rapa]	GO:0016020;GO:0005737;GO:0003735;GO:0003729;GO:0000462;GO:0005622;GO:0006412;GO:0022626;GO:0005840;GO:0003677;GO:0006355;GO:0006414;GO:0042254;GO:0005730;GO:0005829;GO:0000166;GO:0005886;GO:0009507;GO:0005634;GO:0006351;GO:0005774;GO:0005794;GO:0030529;GO:0022627	membrane;cytoplasm;structural constituent of ribosome;mRNA binding;maturation of SSU-rRNA from tricistronic rRNA transcript (SSU-rRNA, 5.8S rRNA, LSU-rRNA);intracellular;translation;cytosolic ribosome;ribosome;DNA binding;regulation of transcription, DNA-templated;translational elongation;ribosome biogenesis;nucleolus;cytosol;nucleotide binding;plasma membrane;chloroplast;nucleus;transcription, D…	K02974	RP-S24e,RPS24	http://www.genome.jp/dbget-bin/www_bget?ko:K02974	Ribosome	ko03010	KOG3424(J)(40S ribosomal protein S24)	gnl|BL_ORD_ID|473954	sp|Q9SS17|RS241_ARATH 40S ribosomal protein S24-1 OS=Arabidopsis thaliana GN=RPS24A PE=2 SV=1;gnl|BL_ORD_ID|500539	sp|Q9CAV7|STKLJ_ARATH Probable transcription factor At3g04930 OS=Arabidopsis thaliana GN=At3g04930 PE=2 SV=1
106413892	1089	3.51	0.42	-3.08054	0.000320045	0.012299	XM_013854627.1	WRKY	WRKY	-	show details	PREDICTED: probable WRKY transcription factor 30 [Brassica napus]	GO:0003700;GO:0006355;GO:0043565	transcription factor activity, sequence-specific DNA binding;regulation of transcription, DNA-templated;sequence-specific DNA binding	-	-	-	-	-	-	gnl|BL_ORD_ID|251056	sp|Q9FL62|WRK30_ARATH Probable WRKY transcription factor 30 OS=Arabidopsis thaliana GN=WRKY30 PE=2 SV=1
106386120	1259.74	0.27	2.97	3.3034	0.000327712	0.0125415	TCONS_00101385	G2-like	G2-like	Response_reg	show details	PREDICTED: uncharacterized protein LOC106386120 [Brassica napus]	GO:0003677;GO:0006355;GO:0005634;GO:0006351	DNA binding;regulation of transcription, DNA-templated;nucleus;transcription, DNA-templated	-	-	-	-	-	-	gnl|BL_ORD_ID|38559	sp|F4JRB0|HHO5_ARATH Transcription factor HHO5 OS=Arabidopsis thaliana GN=HHO5 PE=1 SV=1
106386120	1259.74	0.27	2.97	3.3034	0.000327712	0.0125415	TCONS_00101385	MYB	Myb_DNA-binding	ARID,Response_reg,SNF2_N	show details	PREDICTED: uncharacterized protein LOC106386120 [Brassica napus]	GO:0003677;GO:0006355;GO:0005634;GO:0006351	DNA binding;regulation of transcription, DNA-templated;nucleus;transcription, DNA-templated	-	-	-	-	-	-	gnl|BL_ORD_ID|38559	sp|F4JRB0|HHO5_ARATH Transcription factor HHO5 OS=Arabidopsis thaliana GN=HHO5 PE=1 SV=1
106386120	1259.74	0.27	2.97	3.3034	0.000327712	0.0125415	XM_013826009.1	G2-like	G2-like	Response_reg	show details	PREDICTED: uncharacterized protein LOC106386120 [Brassica napus]	GO:0003677;GO:0006355;GO:0005634;GO:0006351	DNA binding;regulation of transcription, DNA-templated;nucleus;transcription, DNA-templated	-	-	-	-	-	-	gnl|BL_ORD_ID|38559	sp|F4JRB0|HHO5_ARATH Transcription factor HHO5 OS=Arabidopsis thaliana GN=HHO5 PE=1 SV=1
106386120	1259.74	0.27	2.97	3.3034	0.000327712	0.0125415	XM_013826009.1	MYB	Myb_DNA-binding	ARID,Response_reg,SNF2_N	show details	PREDICTED: uncharacterized protein LOC106386120 [Brassica napus]	GO:0003677;GO:0006355;GO:0005634;GO:0006351	DNA binding;regulation of transcription, DNA-templated;nucleus;transcription, DNA-templated	-	-	-	-	-	-	gnl|BL_ORD_ID|38559	sp|F4JRB0|HHO5_ARATH Transcription factor HHO5 OS=Arabidopsis thaliana GN=HHO5 PE=1 SV=1
106353677	1391	0.8	0	-7.26541	0.000390825	0.0142812	XM_013793466.1	AP2-EREBP	AP2	-	show details	PREDICTED: floral homeotic protein APETALA 2-like [Brassica napus]	-	-	K09284	AP2	http://www.genome.jp/dbget-bin/www_bget?ko:K09284	-	-	-	gnl|BL_ORD_ID|282235	sp|P47927|AP2_ARATH Floral homeotic protein APETALA 2 OS=Arabidopsis thaliana GN=AP2 PE=1 SV=1
106357813	943	1.32	0	-7.26541	0.000390825	0.0142812	XM_013797515.1	bHLH	HLH	-	show details	PREDICTED: transcription factor HBI1-like [Brassica napus]	GO:0046983;GO:0003700;GO:0006355;GO:0005634	protein dimerization activity;transcription factor activity, sequence-specific DNA binding;regulation of transcription, DNA-templated;nucleus	-	-	-	-	-	-	gnl|BL_ORD_ID|35711	sp|Q9ZPW3|HBI1_ARATH Transcription factor HBI1 OS=Arabidopsis thaliana GN=HBI1 PE=1 SV=3
106429181	975	1.27	0	-7.26541	0.000390825	0.0142812	XM_013869919.1	MYB	Myb_DNA-binding	ARID,Response_reg,SNF2_N	show details	PREDICTED: transcription repressor MYB4-like [Brassica napus]	GO:0000981;GO:0005515;GO:0003682;GO:0003700;GO:0001135;GO:0003677;GO:0009555;GO:0006355;GO:0006357;GO:0043565;GO:0005634;GO:0048658;GO:0006351;GO:0010090;GO:0044212	RNA polymerase II transcription factor activity, sequence-specific DNA binding;protein binding;chromatin binding;transcription factor activity, sequence-specific DNA binding;transcription factor activity, RNA polymerase II transcription factor recruiting;DNA binding;pollen development;regulation of transcription, DNA-templated;regulation of transcription from RNA polymerase II promoter;sequence-s…	K09422	MYBP	http://www.genome.jp/dbget-bin/www_bget?ko:K09422	-	-	-	gnl|BL_ORD_ID|409453	sp|Q9XHV0|MYB80_ARATH Transcription factor MYB80 OS=Arabidopsis thaliana GN=MYB80 PE=1 SV=1
106429181	975	1.27	0	-7.26541	0.000390825	0.0142812	XM_013869919.1	MYB-related	Myb_DNA-binding	ARID,G2-like,Response_reg,SNF2_N,trihelix	show details	PREDICTED: transcription repressor MYB4-like [Brassica napus]	GO:0000981;GO:0005515;GO:0003682;GO:0003700;GO:0001135;GO:0003677;GO:0009555;GO:0006355;GO:0006357;GO:0043565;GO:0005634;GO:0048658;GO:0006351;GO:0010090;GO:0044212	RNA polymerase II transcription factor activity, sequence-specific DNA binding;protein binding;chromatin binding;transcription factor activity, sequence-specific DNA binding;transcription factor activity, RNA polymerase II transcription factor recruiting;DNA binding;pollen development;regulation of transcription, DNA-templated;regulation of transcription from RNA polymerase II promoter;sequence-s…	K09422	MYBP	http://www.genome.jp/dbget-bin/www_bget?ko:K09422	-	-	-	gnl|BL_ORD_ID|409453	sp|Q9XHV0|MYB80_ARATH Transcription factor MYB80 OS=Arabidopsis thaliana GN=MYB80 PE=1 SV=1
106433732	1365	0.8	0	-7.26541	0.000390825	0.0142812	XM_013874557.1	MYB	Myb_DNA-binding	ARID,Response_reg,SNF2_N	show details	PREDICTED: myb-related protein 315-like [Brassica napus]	GO:0003677	DNA binding	K09422	MYBP	http://www.genome.jp/dbget-bin/www_bget?ko:K09422	-	-	-	gnl|BL_ORD_ID|415576	sp|Q9LDR8|MY102_ARATH Transcription factor MYB102 OS=Arabidopsis thaliana GN=MYB102 PE=2 SV=1
106433732	1365	0.8	0	-7.26541	0.000390825	0.0142812	XM_013874557.1	MYB-related	Myb_DNA-binding	ARID,G2-like,Response_reg,SNF2_N,trihelix	show details	PREDICTED: myb-related protein 315-like [Brassica napus]	GO:0003677	DNA binding	K09422	MYBP	http://www.genome.jp/dbget-bin/www_bget?ko:K09422	-	-	-	gnl|BL_ORD_ID|415576	sp|Q9LDR8|MY102_ARATH Transcription factor MYB102 OS=Arabidopsis thaliana GN=MYB102 PE=2 SV=1
106444738	1597.67	0	0.68	7.24853	0.000390825	0.0142812	TCONS_00020981	WRKY	WRKY	-	show details	PREDICTED: WRKY transcription factor 44-like isoform X3 [Brassica napus];PREDICTED: WRKY transcription factor 44-like isoform X2 [Brassica napus];PREDICTED: WRKY transcription factor 44-like isoform X1 [Brassica napus]	GO:0003700;GO:0006355;GO:0043565	transcription factor activity, sequence-specific DNA binding;regulation of transcription, DNA-templated;sequence-specific DNA binding	-	-	-	-	-	-	gnl|BL_ORD_ID|251058	sp|Q9ZUU0|WRK44_ARATH WRKY transcription factor 44 OS=Arabidopsis thaliana GN=WRKY44 PE=1 SV=2
106444738	1597.67	0	0.68	7.24853	0.000390825	0.0142812	XM_013886184.1	WRKY	WRKY	-	show details	PREDICTED: WRKY transcription factor 44-like isoform X3 [Brassica napus];PREDICTED: WRKY transcription factor 44-like isoform X2 [Brassica napus];PREDICTED: WRKY transcription factor 44-like isoform X1 [Brassica napus]	GO:0003700;GO:0006355;GO:0043565	transcription factor activity, sequence-specific DNA binding;regulation of transcription, DNA-templated;sequence-specific DNA binding	-	-	-	-	-	-	gnl|BL_ORD_ID|251058	sp|Q9ZUU0|WRK44_ARATH WRKY transcription factor 44 OS=Arabidopsis thaliana GN=WRKY44 PE=1 SV=2
106444738	1597.67	0	0.68	7.24853	0.000390825	0.0142812	XM_013886185.1	WRKY	WRKY	-	show details	PREDICTED: WRKY transcription factor 44-like isoform X3 [Brassica napus];PREDICTED: WRKY transcription factor 44-like isoform X2 [Brassica napus];PREDICTED: WRKY transcription factor 44-like isoform X1 [Brassica napus]	GO:0003700;GO:0006355;GO:0043565	transcription factor activity, sequence-specific DNA binding;regulation of transcription, DNA-templated;sequence-specific DNA binding	-	-	-	-	-	-	gnl|BL_ORD_ID|251058	sp|Q9ZUU0|WRK44_ARATH WRKY transcription factor 44 OS=Arabidopsis thaliana GN=WRKY44 PE=1 SV=2
106444738	1597.67	0	0.68	7.24853	0.000390825	0.0142812	XM_013886186.1	WRKY	WRKY	-	show details	PREDICTED: WRKY transcription factor 44-like isoform X3 [Brassica napus];PREDICTED: WRKY transcription factor 44-like isoform X2 [Brassica napus];PREDICTED: WRKY transcription factor 44-like isoform X1 [Brassica napus]	GO:0003700;GO:0006355;GO:0043565	transcription factor activity, sequence-specific DNA binding;regulation of transcription, DNA-templated;sequence-specific DNA binding	-	-	-	-	-	-	gnl|BL_ORD_ID|251058	sp|Q9ZUU0|WRK44_ARATH WRKY transcription factor 44 OS=Arabidopsis thaliana GN=WRKY44 PE=1 SV=2
106444738	1597.67	0	0.68	7.24853	0.000390825	0.0142812	TCONS_00020982	WRKY	WRKY	-	show details	PREDICTED: WRKY transcription factor 44-like isoform X3 [Brassica napus];PREDICTED: WRKY transcription factor 44-like isoform X2 [Brassica napus];PREDICTED: WRKY transcription factor 44-like isoform X1 [Brassica napus]	GO:0003700;GO:0006355;GO:0043565	transcription factor activity, sequence-specific DNA binding;regulation of transcription, DNA-templated;sequence-specific DNA binding	-	-	-	-	-	-	gnl|BL_ORD_ID|251058	sp|Q9ZUU0|WRK44_ARATH WRKY transcription factor 44 OS=Arabidopsis thaliana GN=WRKY44 PE=1 SV=2
106444738	1597.67	0	0.68	7.24853	0.000390825	0.0142812	XM_013886183.1	WRKY	WRKY	-	show details	PREDICTED: WRKY transcription factor 44-like isoform X3 [Brassica napus];PREDICTED: WRKY transcription factor 44-like isoform X2 [Brassica napus];PREDICTED: WRKY transcription factor 44-like isoform X1 [Brassica napus]	GO:0003700;GO:0006355;GO:0043565	transcription factor activity, sequence-specific DNA binding;regulation of transcription, DNA-templated;sequence-specific DNA binding	-	-	-	-	-	-	gnl|BL_ORD_ID|251058	sp|Q9ZUU0|WRK44_ARATH WRKY transcription factor 44 OS=Arabidopsis thaliana GN=WRKY44 PE=1 SV=2
106417849	1564	0.07	1.27	4.00331	0.000408153	0.0148221	XM_013858579.1	bHLH	HLH	-	show details	PREDICTED: transcription factor SPEECHLESS-like [Brassica oleracea var. oleracea]	GO:0046983;GO:0003700;GO:0010374;GO:0007275;GO:0003677;GO:0006355;GO:0005634;GO:0006351	protein dimerization activity;transcription factor activity, sequence-specific DNA binding;stomatal complex development;multicellular organism development;DNA binding;regulation of transcription, DNA-templated;nucleus;transcription, DNA-templated	K20558	SPCH	http://www.genome.jp/dbget-bin/www_bget?ko:K20558	MAPK signaling pathway - plant	ko04016	-	gnl|BL_ORD_ID|210566	sp|Q700C7|SPCH_ARATH Transcription factor SPEECHLESS OS=Arabidopsis thaliana GN=SPCH PE=1 SV=1
106395127	1073	0.6	4.83	2.87029	0.000423146	0.0152171	XM_013835649.1	PLATZ	PLATZ	-	show details	PREDICTED: uncharacterized protein LOC106395127 [Brassica napus]	GO:0005622;GO:0008270	intracellular;zinc ion binding	-	-	-	-	-	-	-	-
106450324	749	5.08	0.64	-3.06238	0.000469533	0.0165525	XM_013891969.1	LOB	DUF260	-	show details	PREDICTED: LOB domain-containing protein 17-like [Brassica napus]	GO:0008150;GO:0005634	biological_process;nucleus	-	-	-	-	-	-	gnl|BL_ORD_ID|56552	sp|Q9SLB6|LBD17_ARATH LOB domain-containing protein 17 OS=Arabidopsis thaliana GN=LBD17 PE=2 SV=1
106417927	812	0.08	2.27	4.54971	0.000488131	0.0171102	XM_013858639.1	AP2-EREBP	AP2	-	show details	PREDICTED: ethylene-responsive transcription factor 12-like [Brassica napus]	GO:0003700;GO:0003677;GO:0006355;GO:0005634;GO:0006351	transcription factor activity, sequence-specific DNA binding;DNA binding;regulation of transcription, DNA-templated;nucleus;transcription, DNA-templated	-	-	-	-	-	-	gnl|BL_ORD_ID|383003	sp|Q94ID6|ERF81_ARATH Ethylene-responsive transcription factor 12 OS=Arabidopsis thaliana GN=ERF12 PE=2 SV=1
106348764	1839	0	0.59	7.16662	0.000530405	0.0179783	XM_013788569.1	CPP	TCR	-	show details	PREDICTED: protein tesmin/TSO1-like CXC 7 [Brassica napus]	-	-	-	-	-	-	-	-	gnl|BL_ORD_ID|515669	sp|F4JY84|TCX7_ARATH Protein tesmin/TSO1-like CXC 7 OS=Arabidopsis thaliana GN=TCX7 PE=1 SV=1
106372487	928	0	1.37	7.16662	0.000530405	0.0179783	XM_013812710.1	MADS	SRF-TF	-	show details	PREDICTED: MADS-box protein FLOWERING LOCUS C-like [Brassica napus]	-	-	-	-	-	-	-	-	gnl|BL_ORD_ID|395065	sp|Q9S7Q7|FLC_ARATH MADS-box protein FLOWERING LOCUS C OS=Arabidopsis thaliana GN=FLC PE=2 SV=1
106373514	1236	0	0.94	7.16662	0.000530405	0.0179783	XM_013813675.1	GRAS	GRAS	-	show details	PREDICTED: scarecrow-like protein 23 [Brassica napus]	GO:0006355;GO:0005634;GO:0090610;GO:0006351;GO:0048366	regulation of transcription, DNA-templated;nucleus;bundle sheath cell fate specification;transcription, DNA-templated;leaf development	-	-	-	-	-	-	gnl|BL_ORD_ID|485304	sp|Q9FHZ1|SCL23_ARATH Scarecrow-like protein 23 OS=Arabidopsis thaliana GN=SCL23 PE=1 SV=1
106428101	1511	36.85	7.68	-2.40991	0.000547655	0.0184727	TCONS_00153533	bZIP	bZIP_1,bZIP_2,bZIP_Maf	HLH	show details	PREDICTED: basic leucine zipper 34-like [Brassica napus]	GO:0003700;GO:0006355;GO:0043565	transcription factor activity, sequence-specific DNA binding;regulation of transcription, DNA-templated;sequence-specific DNA binding	-	-	-	-	-	-	gnl|BL_ORD_ID|313483	sp|F4IN23|BZP34_ARATH Basic leucine zipper 34 OS=Arabidopsis thaliana GN=BZIP34 PE=1 SV=1
106428101	1511	36.85	7.68	-2.40991	0.000547655	0.0184727	XM_013868847.1	bZIP	bZIP_1,bZIP_2,bZIP_Maf	HLH	show details	PREDICTED: basic leucine zipper 34-like [Brassica napus]	GO:0003700;GO:0006355;GO:0043565	transcription factor activity, sequence-specific DNA binding;regulation of transcription, DNA-templated;sequence-specific DNA binding	-	-	-	-	-	-	gnl|BL_ORD_ID|313483	sp|F4IN23|BZP34_ARATH Basic leucine zipper 34 OS=Arabidopsis thaliana GN=BZIP34 PE=1 SV=1
106392908	1432	1.06	7.1	2.59816	0.000573277	0.0192084	XM_013833682.1	MYB	Myb_DNA-binding	ARID,Response_reg,SNF2_N	show details	PREDICTED: transcription factor AS1-like [Brassica napus]	GO:0003677;GO:0005634;GO:0010338;GO:0006351	DNA binding;nucleus;leaf formation;transcription, DNA-templated	K09422	MYBP	http://www.genome.jp/dbget-bin/www_bget?ko:K09422	-	-	-	gnl|BL_ORD_ID|290086	sp|O80931|AS1_ARATH Transcription factor AS1 OS=Arabidopsis thaliana GN=AS1 PE=1 SV=1
106392908	1432	1.06	7.1	2.59816	0.000573277	0.0192084	XM_013833682.1	MYB-related	Myb_DNA-binding	ARID,G2-like,Response_reg,SNF2_N,trihelix	show details	PREDICTED: transcription factor AS1-like [Brassica napus]	GO:0003677;GO:0005634;GO:0010338;GO:0006351	DNA binding;nucleus;leaf formation;transcription, DNA-templated	K09422	MYBP	http://www.genome.jp/dbget-bin/www_bget?ko:K09422	-	-	-	gnl|BL_ORD_ID|290086	sp|O80931|AS1_ARATH Transcription factor AS1 OS=Arabidopsis thaliana GN=AS1 PE=1 SV=1
106411360	1061	0.11	1.92	3.90748	0.000608346	0.0202246	XM_013852111.1	Alfin-like	Alfin-like	DDT,Homeobox,JmjC,JmjN	show details	PREDICTED: PHD finger protein ALFIN-LIKE 5 [Brassica rapa]	GO:0042393;GO:0006355;GO:0008270;GO:0046872	histone binding;regulation of transcription, DNA-templated;zinc ion binding;metal ion binding	-	-	-	-	-	KOG1632(R)(Uncharacterized PHD Zn-finger protein)	gnl|BL_ORD_ID|272093	sp|Q5XEM9|ALFL5_ARATH PHD finger protein ALFIN-LIKE 5 OS=Arabidopsis thaliana GN=AL5 PE=2 SV=1
106383445	1710.56	7.9	1.56	-2.48613	0.000619563	0.0204881	XM_013823550.1	HB	Homeobox,KNOX1,KNOX2	-	show details	PREDICTED: homeobox protein knotted-1-like 4 isoform X1 [Brassica napus];PREDICTED: homeobox protein knotted-1-like 4 isoform X2 [Brassica napus]	GO:0003677;GO:0006355;GO:0005634	DNA binding;regulation of transcription, DNA-templated;nucleus	-	-	-	-	-	KOG0773(K)(Transcription factor MEIS1 and related HOX domain proteins)	gnl|BL_ORD_ID|56354	sp|P48001|KNAT4_ARATH Homeobox protein knotted-1-like 4 OS=Arabidopsis thaliana GN=KNAT4 PE=1 SV=3
106383445	1710.56	7.9	1.56	-2.48613	0.000619563	0.0204881	XM_013823556.1	HB	Homeobox,KNOX1,KNOX2	-	show details	PREDICTED: homeobox protein knotted-1-like 4 isoform X1 [Brassica napus];PREDICTED: homeobox protein knotted-1-like 4 isoform X2 [Brassica napus]	GO:0003677;GO:0006355;GO:0005634	DNA binding;regulation of transcription, DNA-templated;nucleus	-	-	-	-	-	KOG0773(K)(Transcription factor MEIS1 and related HOX domain proteins)	gnl|BL_ORD_ID|56354	sp|P48001|KNAT4_ARATH Homeobox protein knotted-1-like 4 OS=Arabidopsis thaliana GN=KNAT4 PE=1 SV=3
106443137	1489	0.04	1	4.48862	0.000621965	0.0204881	XM_013884731.1	MYB	Myb_DNA-binding	ARID,Response_reg,SNF2_N	show details	PREDICTED: myb-related protein Hv1-like [Brassica napus]	GO:0003677	DNA binding	K09422	MYBP	http://www.genome.jp/dbget-bin/www_bget?ko:K09422	-	-	-	gnl|BL_ORD_ID|410756	sp|Q9M0Y5|MYB74_ARATH Transcription factor MYB74 OS=Arabidopsis thaliana GN=MYB74 PE=2 SV=1
106443137	1489	0.04	1	4.48862	0.000621965	0.0204881	XM_013884731.1	MYB-related	Myb_DNA-binding	ARID,G2-like,Response_reg,SNF2_N,trihelix	show details	PREDICTED: myb-related protein Hv1-like [Brassica napus]	GO:0003677	DNA binding	K09422	MYBP	http://www.genome.jp/dbget-bin/www_bget?ko:K09422	-	-	-	gnl|BL_ORD_ID|410756	sp|Q9M0Y5|MYB74_ARATH Transcription factor MYB74 OS=Arabidopsis thaliana GN=MYB74 PE=2 SV=1
106375777	922	0.4	3.9	3.13713	0.00068133	0.0221422	XM_013815765.1	zf-HD	ZF-HD_dimer	-	show details	PREDICTED: zinc-finger homeodomain protein 2 [Brassica napus]	GO:0003677	DNA binding	-	-	-	-	-	-	gnl|BL_ORD_ID|550651	sp|Q9SB61|ZHD2_ARATH Zinc-finger homeodomain protein 2 OS=Arabidopsis thaliana GN=ZHD1 PE=1 SV=1
106388093	2794.53	1.59	0.27	-2.77564	0.000684203	0.0222138	XM_013828081.1	SBP	SBP	-	show details	PREDICTED: squamosa promoter-binding-like protein 7 isoform X1 [Brassica napus];PREDICTED: squamosa promoter-binding-like protein 7 isoform X2 [Brassica napus]	GO:0016020;GO:0003677;GO:0016021;GO:0005634	membrane;DNA binding;integral component of membrane;nucleus	-	-	-	-	-	-	gnl|BL_ORD_ID|205969	sp|Q8S9G8|SPL7_ARATH Squamosa promoter-binding-like protein 7 OS=Arabidopsis thaliana GN=SPL7 PE=1 SV=2
106388093	2794.53	1.59	0.27	-2.77564	0.000684203	0.0222138	XM_013828080.1	SBP	SBP	-	show details	PREDICTED: squamosa promoter-binding-like protein 7 isoform X1 [Brassica napus];PREDICTED: squamosa promoter-binding-like protein 7 isoform X2 [Brassica napus]	GO:0016020;GO:0003677;GO:0016021;GO:0005634	membrane;DNA binding;integral component of membrane;nucleus	-	-	-	-	-	-	gnl|BL_ORD_ID|205969	sp|Q8S9G8|SPL7_ARATH Squamosa promoter-binding-like protein 7 OS=Arabidopsis thaliana GN=SPL7 PE=1 SV=2
106366282	1967.52	11.26	2.33	-2.4152	0.000688361	0.0223226	XM_013805869.1	LIM	LIM	-	show details	PREDICTED: protein DA1-related 6-like, partial [Brassica rapa];PREDICTED: protein DA1-related 6-like [Brassica napus]	GO:0008270;GO:0046872	zinc ion binding;metal ion binding	-	-	-	-	-	-	gnl|BL_ORD_ID|349986	sp|Q9FJX8|DAR6_ARATH Protein DA1-related 6 OS=Arabidopsis thaliana GN=DAR6 PE=2 SV=1
106436531	1748	0.54	0	-7.11445	0.000726851	0.0228799	XM_013877494.1	bHLH	HLH	-	show details	PREDICTED: transcription factor BIM1-like isoform X1 [Brassica napus];PREDICTED: transcription factor BIM1-like isoform X2 [Brassica napus]	GO:0046983	protein dimerization activity	-	-	-	-	-	-	gnl|BL_ORD_ID|302208	sp|Q9LEZ3|BIM1_ARATH Transcription factor BIM1 OS=Arabidopsis thaliana GN=BIM1 PE=1 SV=2
106436531	1748	0.54	0	-7.11445	0.000726851	0.0228799	XM_013877493.1	bHLH	HLH	-	show details	PREDICTED: transcription factor BIM1-like isoform X1 [Brassica napus];PREDICTED: transcription factor BIM1-like isoform X2 [Brassica napus]	GO:0046983	protein dimerization activity	-	-	-	-	-	-	gnl|BL_ORD_ID|302208	sp|Q9LEZ3|BIM1_ARATH Transcription factor BIM1 OS=Arabidopsis thaliana GN=BIM1 PE=1 SV=2
106366711	1548	0	0.67	7.07979	0.000726851	0.0228799	XM_013806372.1	MYB	Myb_DNA-binding	ARID,Response_reg,SNF2_N	show details	PREDICTED: protein REVEILLE 1-like [Brassica napus]	GO:0003700;GO:0009734;GO:0003677;GO:0006355;GO:0010600;GO:0009851;GO:0007623;GO:0005634;GO:0006351;GO:0048511	transcription factor activity, sequence-specific DNA binding;auxin-activated signaling pathway;DNA binding;regulation of transcription, DNA-templated;regulation of auxin biosynthetic process;auxin biosynthetic process;circadian rhythm;nucleus;transcription, DNA-templated;rhythmic process	-	-	-	-	-	-	gnl|BL_ORD_ID|485016	sp|F4KGY6|RVE1_ARATH Protein REVEILLE 1 OS=Arabidopsis thaliana GN=RVE1 PE=2 SV=1
106366711	1548	0	0.67	7.07979	0.000726851	0.0228799	XM_013806372.1	MYB-related	Myb_DNA-binding	ARID,G2-like,Response_reg,SNF2_N,trihelix	show details	PREDICTED: protein REVEILLE 1-like [Brassica napus]	GO:0003700;GO:0009734;GO:0003677;GO:0006355;GO:0010600;GO:0009851;GO:0007623;GO:0005634;GO:0006351;GO:0048511	transcription factor activity, sequence-specific DNA binding;auxin-activated signaling pathway;DNA binding;regulation of transcription, DNA-templated;regulation of auxin biosynthetic process;auxin biosynthetic process;circadian rhythm;nucleus;transcription, DNA-templated;rhythmic process	-	-	-	-	-	-	gnl|BL_ORD_ID|485016	sp|F4KGY6|RVE1_ARATH Protein REVEILLE 1 OS=Arabidopsis thaliana GN=RVE1 PE=2 SV=1
106430865	1740	0	0.57	7.07979	0.000726851	0.0228799	XM_013871664.1	SRS	DUF702	-	show details	PREDICTED: protein LATERAL ROOT PRIMORDIUM 1-like [Brassica napus]	GO:0009734;GO:0048364;GO:0007275;GO:0009733;GO:0003677;GO:0009851;GO:0005575;GO:0005634;GO:0042803;GO:0046872	auxin-activated signaling pathway;root development;multicellular organism development;response to auxin;DNA binding;auxin biosynthetic process;cellular_component;nucleus;protein homodimerization activity;metal ion binding	-	-	-	-	-	-	gnl|BL_ORD_ID|404896	sp|Q94CK9|LRP1_ARATH Protein LATERAL ROOT PRIMORDIUM 1 OS=Arabidopsis thaliana GN=LRP1 PE=1 SV=1
106380068	683	20.87	3.91	-2.4972	0.000765754	0.0238462	XM_013819888.1	AP2-EREBP	AP2	-	show details	PREDICTED: ethylene-responsive transcription factor ERF003-like [Brassica oleracea var. oleracea]	GO:0003700;GO:0003677;GO:0006355;GO:0005634;GO:0006351	transcription factor activity, sequence-specific DNA binding;DNA binding;regulation of transcription, DNA-templated;nucleus;transcription, DNA-templated	-	-	-	-	-	-	gnl|BL_ORD_ID|377340	sp|Q94AW5|ERF03_ARATH Ethylene-responsive transcription factor ERF003 OS=Arabidopsis thaliana GN=ERF003 PE=2 SV=1
106357664	1672	5.15	0.93	-2.59401	0.000789107	0.024487	XM_013797347.1	LIM	LIM	-	show details	PREDICTED: protein DA1-related 6-like [Brassica oleracea var. oleracea];PREDICTED: protein DA1-related 6-like isoform X2 [Brassica napus]	GO:0008270;GO:0046872	zinc ion binding;metal ion binding	-	-	-	-	-	-	gnl|BL_ORD_ID|349986	sp|Q9FJX8|DAR6_ARATH Protein DA1-related 6 OS=Arabidopsis thaliana GN=DAR6 PE=2 SV=1
106357664	1672	5.15	0.93	-2.59401	0.000789107	0.024487	XM_013797349.1	LIM	LIM	-	show details	PREDICTED: protein DA1-related 6-like [Brassica oleracea var. oleracea];PREDICTED: protein DA1-related 6-like isoform X2 [Brassica napus]	GO:0008270;GO:0046872	zinc ion binding;metal ion binding	-	-	-	-	-	-	gnl|BL_ORD_ID|349986	sp|Q9FJX8|DAR6_ARATH Protein DA1-related 6 OS=Arabidopsis thaliana GN=DAR6 PE=2 SV=1
106357664	1672	5.15	0.93	-2.59401	0.000789107	0.024487	XM_013797348.1	LIM	LIM	-	show details	PREDICTED: protein DA1-related 6-like [Brassica oleracea var. oleracea];PREDICTED: protein DA1-related 6-like isoform X2 [Brassica napus]	GO:0008270;GO:0046872	zinc ion binding;metal ion binding	-	-	-	-	-	-	gnl|BL_ORD_ID|349986	sp|Q9FJX8|DAR6_ARATH Protein DA1-related 6 OS=Arabidopsis thaliana GN=DAR6 PE=2 SV=1
106450633	1743	0.03	0.8	4.42483	0.000797167	0.0245858	XM_013892331.1	SBP	SBP	-	show details	PREDICTED: squamosa promoter-binding-like protein 9 [Brassica napus]	GO:0003677;GO:0005634	DNA binding;nucleus	-	-	-	-	-	-	gnl|BL_ORD_ID|205970	sp|Q700W2|SPL9_ARATH Squamosa promoter-binding-like protein 9 OS=Arabidopsis thaliana GN=SPL9 PE=2 SV=2
106435449	1056	1.35	0.08	-4.29539	0.000797167	0.0245858	XM_013876335.1	OFP	Ovate	-	show details	PREDICTED: transcription repressor OFP1-like [Brassica napus]	GO:0005856;GO:0045892;GO:0003677;GO:0005730;GO:0051510	cytoskeleton;negative regulation of transcription, DNA-templated;DNA binding;nucleolus;regulation of unidimensional cell growth	-	-	-	-	-	-	gnl|BL_ORD_ID|433490	sp|Q9LZW2|OFP1_ARATH Transcription repressor OFP1 OS=Arabidopsis thaliana GN=OFP1 PE=1 SV=1
106414024	1045	0.17	2.23	3.53805	0.000814859	0.0250479	XM_013854741.1	TCP	TCP	-	show details	PREDICTED: transcription factor TCP19-like [Brassica napus]	GO:0031347;GO:0003700;GO:0003677;GO:0006355;GO:0005634;GO:0006351	regulation of defense response;transcription factor activity, sequence-specific DNA binding;DNA binding;regulation of transcription, DNA-templated;nucleus;transcription, DNA-templated	-	-	-	-	-	-	gnl|BL_ORD_ID|512100	sp|Q9LT89|TCP19_ARATH Transcription factor TCP19 OS=Arabidopsis thaliana GN=TCP19 PE=2 SV=1
106419723	1075	0.1	1.76	3.80482	0.000921321	0.0277512	XM_013860542.1	BBR/BPC	GAGA_bind	-	show details	BnaA02g13600D [Brassica napus]	-	-	-	-	-	-	-	-	gnl|BL_ORD_ID|307645	sp|Q9C9X6|BPC3_ARATH Protein BASIC PENTACYSTEINE3 OS=Arabidopsis thaliana GN=BPC3 PE=1 SV=1
106429016	628	1.66	11.08	2.62019	0.000934074	0.0280896	XM_013869760.1	GRAS	GRAS	-	show details	PREDICTED: scarecrow-like transcription factor PAT1 [Brassica rapa]	GO:0006355;GO:0006351	regulation of transcription, DNA-templated;transcription, DNA-templated	-	-	-	-	-	-	gnl|BL_ORD_ID|433011	sp|Q9LDL7|PAT1_ARATH Scarecrow-like transcription factor PAT1 OS=Arabidopsis thaliana GN=PAT1 PE=2 SV=1
106392333	2476	15.19	3.41	-2.30459	0.000955808	0.0286965	XM_013833149.1	WRKY	WRKY	-	show details	PREDICTED: probable WRKY transcription factor 23 [Brassica napus]	GO:0003700;GO:0006355;GO:0043565	transcription factor activity, sequence-specific DNA binding;regulation of transcription, DNA-templated;sequence-specific DNA binding	-	-	-	-	-	-	gnl|BL_ORD_ID|522493	sp|O22900|WRK23_ARATH Probable WRKY transcription factor 23 OS=Arabidopsis thaliana GN=WRKY23 PE=2 SV=1
106347937	1057	13.18	2.73	-2.39279	0.000986637	0.0290669	XM_013787566.1	NAC	NAM	-	show details	PREDICTED: NAC domain-containing protein 102-like [Brassica napus]	GO:0003677;GO:0006355;GO:0005634;GO:0006351	DNA binding;regulation of transcription, DNA-templated;nucleus;transcription, DNA-templated	-	-	-	-	-	-	gnl|BL_ORD_ID|106089	sp|Q8H115|NA102_ARATH NAC domain-containing protein 102 OS=Arabidopsis thaliana GN=NAC102 PE=1 SV=1
106414365	2076	0	0.45	6.98739	0.00100641	0.0290669	XM_013855032.1	ARF	Auxin_resp	-	show details	PREDICTED: auxin response factor 11-like [Brassica napus]	GO:0009734;GO:0003677;GO:0006355;GO:0005634;GO:0006351;GO:0009725	auxin-activated signaling pathway;DNA binding;regulation of transcription, DNA-templated;nucleus;transcription, DNA-templated;response to hormone	-	-	-	-	-	-	gnl|BL_ORD_ID|287285	sp|Q9ZPY6|ARFK_ARATH Auxin response factor 11 OS=Arabidopsis thaliana GN=ARF11 PE=2 SV=3
106405909	1060	0.36	3.34	2.94822	0.0011219	0.0319859	XM_013846466.1	MADS	SRF-TF	-	show details	PREDICTED: agamous-like MADS-box protein AGL19 [Brassica oleracea var. oleracea]	GO:0046983;GO:0003700;GO:0003677;GO:0006355;GO:0005634;GO:0006351	protein dimerization activity;transcription factor activity, sequence-specific DNA binding;DNA binding;regulation of transcription, DNA-templated;nucleus;transcription, DNA-templated	-	-	-	-	-	-	gnl|BL_ORD_ID|271907	sp|O82743|AGL19_ARATH Agamous-like MADS-box protein AGL19 OS=Arabidopsis thaliana GN=AGL19 PE=1 SV=1
106405909	1060	0.36	3.34	2.94822	0.0011219	0.0319859	XM_013846467.1	MADS	SRF-TF	-	show details	PREDICTED: agamous-like MADS-box protein AGL19 [Brassica oleracea var. oleracea]	GO:0046983;GO:0003700;GO:0003677;GO:0006355;GO:0005634;GO:0006351	protein dimerization activity;transcription factor activity, sequence-specific DNA binding;DNA binding;regulation of transcription, DNA-templated;nucleus;transcription, DNA-templated	-	-	-	-	-	-	gnl|BL_ORD_ID|271907	sp|O82743|AGL19_ARATH Agamous-like MADS-box protein AGL19 OS=Arabidopsis thaliana GN=AGL19 PE=1 SV=1
106394796	926	2.06	11.78	2.39506	0.00112625	0.0320768	XM_013835350.1	AP2-EREBP	AP2	-	show details	PREDICTED: ethylene-responsive transcription factor ERF071-like [Brassica napus]	GO:0034059;GO:0003700;GO:0003677;GO:0006355;GO:0005634;GO:0006351	response to anoxia;transcription factor activity, sequence-specific DNA binding;DNA binding;regulation of transcription, DNA-templated;nucleus;transcription, DNA-templated	-	-	-	-	-	-	gnl|BL_ORD_ID|377346	sp|O22259|ERF71_ARATH Ethylene-responsive transcription factor ERF071 OS=Arabidopsis thaliana GN=ERF071 PE=2 SV=1
106394375	1375	7.67	1.58	-2.40883	0.00113165	0.0321976	XM_013834947.1	C2C2-CO-like	CCT,zf-B_box	GATA,PLATZ	show details	PREDICTED: zinc finger protein CONSTANS-LIKE 13-like [Brassica napus]	-	-	-	-	-	-	-	-	gnl|BL_ORD_ID|319736	sp|O82256|COL13_ARATH Zinc finger protein CONSTANS-LIKE 13 OS=Arabidopsis thaliana GN=COL13 PE=2 SV=1
106395301	1347	0.08	1.28	3.75062	0.00114105	0.032316	XM_013835806.1	HB	Homeobox,KNOX1,KNOX2	-	show details	PREDICTED: homeobox protein knotted-1-like 2 [Brassica rapa]	GO:0009736;GO:0010094;GO:0005515;GO:0003700;GO:0003677;GO:0006355;GO:0009723;GO:0043565;GO:0005634	cytokinin-activated signaling pathway;specification of carpel identity;protein binding;transcription factor activity, sequence-specific DNA binding;DNA binding;regulation of transcription, DNA-templated;response to ethylene;sequence-specific DNA binding;nucleus	-	-	-	-	-	KOG0773(K)(Transcription factor MEIS1 and related HOX domain proteins)	gnl|BL_ORD_ID|70139	sp|P46640|KNAT2_ARATH Homeobox protein knotted-1-like 2 OS=Arabidopsis thaliana GN=KNAT2 PE=1 SV=3
106350879	791	1.6	9.75	2.50827	0.00114686	0.0324473	XM_013790717.1	AP2-EREBP	AP2	-	show details	PREDICTED: ethylene-responsive transcription factor ERF014 [Brassica rapa]	GO:0003700;GO:1900030;GO:0003677;GO:0006355;GO:0005634;GO:0006351	transcription factor activity, sequence-specific DNA binding;regulation of pectin biosynthetic process;DNA binding;regulation of transcription, DNA-templated;nucleus;transcription, DNA-templated	-	-	-	-	-	-	gnl|BL_ORD_ID|382993	sp|Q9LPE8|ERF14_ARATH Ethylene-responsive transcription factor ERF014 OS=Arabidopsis thaliana GN=ERF014 PE=2 SV=1
106381907	979	5.23	27.9	2.2937	0.00115217	0.0325497	XM_013821848.1	C2C2-GATA	GATA	-	show details	PREDICTED: GATA transcription factor 4 [Brassica rapa]	GO:0003682;GO:0003700;GO:0030154;GO:0001085;GO:0000977;GO:0001228;GO:0003677;GO:0006355;GO:0009416;GO:0045893;GO:0005667;GO:0008270;GO:0043565;GO:0005634;GO:0006351;GO:0046872	chromatin binding;transcription factor activity, sequence-specific DNA binding;cell differentiation;RNA polymerase II transcription factor binding;RNA polymerase II regulatory region sequence-specific DNA binding;transcriptional activator activity, RNA polymerase II transcription regulatory region sequence-specific binding;DNA binding;regulation of transcription, DNA-templated;response to light s…	-	-	-	-	-	-	gnl|BL_ORD_ID|10098	sp|O49743|GATA4_ARATH GATA transcription factor 4 OS=Arabidopsis thaliana GN=GATA4 PE=2 SV=1
106356006	660	3.88	21.4	2.37641	0.00115937	0.0327011	XM_013795858.1	MYB	Myb_DNA-binding	ARID,Response_reg,SNF2_N	show details	BnaA07g31770D [Brassica napus]	GO:0003677;GO:0006355;GO:0005634;GO:0006351	DNA binding;regulation of transcription, DNA-templated;nucleus;transcription, DNA-templated	-	-	-	-	-	-	gnl|BL_ORD_ID|408555	sp|Q2V9B0|MY1R1_SOLTU Transcription factor MYB1R1 OS=Solanum tuberosum PE=2 SV=1
106356006	660	3.88	21.4	2.37641	0.00115937	0.0327011	XM_013795858.1	MYB-related	Myb_DNA-binding	ARID,G2-like,Response_reg,SNF2_N,trihelix	show details	BnaA07g31770D [Brassica napus]	GO:0003677;GO:0006355;GO:0005634;GO:0006351	DNA binding;regulation of transcription, DNA-templated;nucleus;transcription, DNA-templated	-	-	-	-	-	-	gnl|BL_ORD_ID|408555	sp|Q2V9B0|MY1R1_SOLTU Transcription factor MYB1R1 OS=Solanum tuberosum PE=2 SV=1
106436839	827	9.93	1.94	-2.45468	0.00126279	0.0350479	XM_013877784.1	AP2-EREBP	AP2	-	show details	PREDICTED: dehydration-responsive element-binding protein 1D-like [Brassica napus]	GO:0003700;GO:0003677;GO:0006355;GO:0005634;GO:0006351	transcription factor activity, sequence-specific DNA binding;DNA binding;regulation of transcription, DNA-templated;nucleus;transcription, DNA-templated	-	-	-	-	-	-	gnl|BL_ORD_ID|367408	sp|Q9FJ93|DRE1D_ARATH Dehydration-responsive element-binding protein 1D OS=Arabidopsis thaliana GN=DREB1D PE=2 SV=1
106351357	756	0.09	2.1	4.2881	0.00133434	0.0365264	XM_013791168.1	ABI3VP1	B3	AP2,Auxin_resp	show details	PREDICTED: B3 domain-containing protein At1g16640-like [Brassica napus]	GO:0003700;GO:0003677;GO:0006355;GO:0005634;GO:0006351	transcription factor activity, sequence-specific DNA binding;DNA binding;regulation of transcription, DNA-templated;nucleus;transcription, DNA-templated	-	-	-	-	-	-	gnl|BL_ORD_ID|254148	sp|Q9FX77|Y1664_ARATH B3 domain-containing protein At1g16640 OS=Arabidopsis thaliana GN=At1g16640 PE=1 SV=1
106369990	1974	0.81	4.54	2.35583	0.00133751	0.0365545	XM_013810076.1	TIG	TIG	-	show details	PREDICTED: calmodulin-binding transcription activator 5-like, partial [Brassica napus]	GO:0003677;GO:0005634	DNA binding;nucleus	-	-	-	-	-	KOG0504(R)(FOG: Ankyrin repeat)	gnl|BL_ORD_ID|330515	sp|O23463|CMTA5_ARATH Calmodulin-binding transcription activator 5 OS=Arabidopsis thaliana GN=CMTA5 PE=2 SV=2
106403695	1601	0.53	0	-6.94583	0.00140897	0.0372179	XM_013844505.1	CPP	TCR	-	show details	PREDICTED: protein tesmin/TSO1-like CXC 7 [Brassica napus]	-	-	-	-	-	-	-	-	gnl|BL_ORD_ID|515669	sp|F4JY84|TCX7_ARATH Protein tesmin/TSO1-like CXC 7 OS=Arabidopsis thaliana GN=TCX7 PE=1 SV=1
106444035	1644	0.51	0	-6.94583	0.00140897	0.0372179	TCONS_00018911	NAC	NAM	-	show details	PREDICTED: NAC transcription factor 56-like [Brassica napus]	GO:0003677;GO:0006355;GO:0005634;GO:0006351	DNA binding;regulation of transcription, DNA-templated;nucleus;transcription, DNA-templated	-	-	-	-	-	-	gnl|BL_ORD_ID|109192	sp|Q9LD44|NAC56_ARATH NAC transcription factor 56 OS=Arabidopsis thaliana GN=NAC056 PE=2 SV=1
106444035	1644	0.51	0	-6.94583	0.00140897	0.0372179	XM_013885569.1	NAC	NAM	-	show details	PREDICTED: NAC transcription factor 56-like [Brassica napus]	GO:0003677;GO:0006355;GO:0005634;GO:0006351	DNA binding;regulation of transcription, DNA-templated;nucleus;transcription, DNA-templated	-	-	-	-	-	-	gnl|BL_ORD_ID|109192	sp|Q9LD44|NAC56_ARATH NAC transcription factor 56 OS=Arabidopsis thaliana GN=NAC056 PE=2 SV=1
106358096	1582	0	0.56	6.88866	0.00140897	0.0372179	XM_013797838.1	ABI3VP1	B3	AP2,Auxin_resp	show details	PREDICTED: B3 domain-containing protein REM17-like isoform X1 [Brassica rapa]	GO:0003677;GO:0006355;GO:0005634;GO:0006351	DNA binding;regulation of transcription, DNA-templated;nucleus;transcription, DNA-templated	-	-	-	-	-	-	gnl|BL_ORD_ID|166558	sp|Q84WP3|REM17_ARATH B3 domain-containing protein REM17 OS=Arabidopsis thaliana GN=REM17 PE=2 SV=2
106359529	1189.33	0.02	0.8	6.88866	0.00140897	0.0372179	XM_013799209.1	zf-HD	ZF-HD_dimer	-	show details	PREDICTED: zinc-finger homeodomain protein 7-like isoform X2 [Brassica napus]	GO:0003677	DNA binding	-	-	-	-	-	-	gnl|BL_ORD_ID|552462	sp|Q9SVL0|ZHD7_ARATH Zinc-finger homeodomain protein 7 OS=Arabidopsis thaliana GN=ZHD7 PE=1 SV=1
106359529	1189.33	0.02	0.8	6.88866	0.00140897	0.0372179	XM_013799210.1	zf-HD	ZF-HD_dimer	-	show details	PREDICTED: zinc-finger homeodomain protein 7-like isoform X2 [Brassica napus]	GO:0003677	DNA binding	-	-	-	-	-	-	gnl|BL_ORD_ID|552462	sp|Q9SVL0|ZHD7_ARATH Zinc-finger homeodomain protein 7 OS=Arabidopsis thaliana GN=ZHD7 PE=1 SV=1
106359529	1189.33	0.02	0.8	6.88866	0.00140897	0.0372179	XM_013799211.1	zf-HD	ZF-HD_dimer	-	show details	PREDICTED: zinc-finger homeodomain protein 7-like isoform X2 [Brassica napus]	GO:0003677	DNA binding	-	-	-	-	-	-	gnl|BL_ORD_ID|552462	sp|Q9SVL0|ZHD7_ARATH Zinc-finger homeodomain protein 7 OS=Arabidopsis thaliana GN=ZHD7 PE=1 SV=1
106381513	1327	0	0.69	6.88866	0.00140897	0.0372179	XM_013821424.1	G2-like	G2-like	Response_reg	show details	PREDICTED: myb family transcription factor APL-like [Brassica napus]	GO:0003700;GO:0009908;GO:0003677;GO:0006355;GO:0045893;GO:0010089;GO:0005739;GO:0005634;GO:0006351;GO:0010088	transcription factor activity, sequence-specific DNA binding;flower development;DNA binding;regulation of transcription, DNA-templated;positive regulation of transcription, DNA-templated;xylem development;mitochondrion;nucleus;transcription, DNA-templated;phloem development	-	-	-	-	-	-	gnl|BL_ORD_ID|277440	sp|Q9SAK5|APL_ARATH Myb family transcription factor APL OS=Arabidopsis thaliana GN=APL PE=1 SV=2
106381513	1327	0	0.69	6.88866	0.00140897	0.0372179	XM_013821424.1	MYB	Myb_DNA-binding	ARID,Response_reg,SNF2_N	show details	PREDICTED: myb family transcription factor APL-like [Brassica napus]	GO:0003700;GO:0009908;GO:0003677;GO:0006355;GO:0045893;GO:0010089;GO:0005739;GO:0005634;GO:0006351;GO:0010088	transcription factor activity, sequence-specific DNA binding;flower development;DNA binding;regulation of transcription, DNA-templated;positive regulation of transcription, DNA-templated;xylem development;mitochondrion;nucleus;transcription, DNA-templated;phloem development	-	-	-	-	-	-	gnl|BL_ORD_ID|277440	sp|Q9SAK5|APL_ARATH Myb family transcription factor APL OS=Arabidopsis thaliana GN=APL PE=1 SV=2
106411031	3235	0	0.26	6.88866	0.00140897	0.0372179	XM_013851703.1	MYB	Myb_DNA-binding	ARID,Response_reg,SNF2_N	show details	PREDICTED: myb-related protein 3R-1-like [Brassica napus]	GO:0003677	DNA binding	-	-	-	-	-	KOG0048(K)(Transcription factor, Myb superfamily)	gnl|BL_ORD_ID|86308	sp|Q9S7G7|MB3R1_ARATH Transcription factor MYB3R-1 OS=Arabidopsis thaliana GN=MYB3R1 PE=2 SV=1
106411031	3235	0	0.26	6.88866	0.00140897	0.0372179	XM_013851703.1	MYB-related	Myb_DNA-binding	ARID,G2-like,Response_reg,SNF2_N,trihelix	show details	PREDICTED: myb-related protein 3R-1-like [Brassica napus]	GO:0003677	DNA binding	-	-	-	-	-	KOG0048(K)(Transcription factor, Myb superfamily)	gnl|BL_ORD_ID|86308	sp|Q9S7G7|MB3R1_ARATH Transcription factor MYB3R-1 OS=Arabidopsis thaliana GN=MYB3R1 PE=2 SV=1
106443382	1305	0	0.72	6.88866	0.00140897	0.0372179	XM_013884946.1	bHLH	HLH	-	show details	PREDICTED: transcription factor SPEECHLESS-like [Brassica napus]	GO:0046983;GO:0003700;GO:0010374;GO:0007275;GO:0003677;GO:0006355;GO:0005634;GO:0006351	protein dimerization activity;transcription factor activity, sequence-specific DNA binding;stomatal complex development;multicellular organism development;DNA binding;regulation of transcription, DNA-templated;nucleus;transcription, DNA-templated	K20558	SPCH	http://www.genome.jp/dbget-bin/www_bget?ko:K20558	MAPK signaling pathway - plant	ko04016	-	gnl|BL_ORD_ID|210566	sp|Q700C7|SPCH_ARATH Transcription factor SPEECHLESS OS=Arabidopsis thaliana GN=SPCH PE=1 SV=1
106444317	1189.33	0.02	0.8	6.88866	0.00140897	0.0372179	XM_013885802.1	zf-HD	ZF-HD_dimer	-	show details	PREDICTED: zinc-finger homeodomain protein 7-like isoform X2 [Brassica napus]	GO:0003677	DNA binding	-	-	-	-	-	-	gnl|BL_ORD_ID|552462	sp|Q9SVL0|ZHD7_ARATH Zinc-finger homeodomain protein 7 OS=Arabidopsis thaliana GN=ZHD7 PE=1 SV=1
106444317	1189.33	0.02	0.8	6.88866	0.00140897	0.0372179	XM_013885804.1	zf-HD	ZF-HD_dimer	-	show details	PREDICTED: zinc-finger homeodomain protein 7-like isoform X2 [Brassica napus]	GO:0003677	DNA binding	-	-	-	-	-	-	gnl|BL_ORD_ID|552462	sp|Q9SVL0|ZHD7_ARATH Zinc-finger homeodomain protein 7 OS=Arabidopsis thaliana GN=ZHD7 PE=1 SV=1
106444317	1189.33	0.02	0.8	6.88866	0.00140897	0.0372179	XM_013885803.1	zf-HD	ZF-HD_dimer	-	show details	PREDICTED: zinc-finger homeodomain protein 7-like isoform X2 [Brassica napus]	GO:0003677	DNA binding	-	-	-	-	-	-	gnl|BL_ORD_ID|552462	sp|Q9SVL0|ZHD7_ARATH Zinc-finger homeodomain protein 7 OS=Arabidopsis thaliana GN=ZHD7 PE=1 SV=1
106439622	2312	0.06	0.79	3.40106	0.00141891	0.0372179	XM_013881108.1	CPP	TCR	-	show details	PREDICTED: CRC domain-containing protein TSO1-like [Brassica napus]	-	-	-	-	-	-	-	-	gnl|BL_ORD_ID|227528	sp|Q9LUI3|TSO1_ARATH CRC domain-containing protein TSO1 OS=Arabidopsis thaliana GN=TSO1 PE=1 SV=1
106440793	1093	0.11	1.59	3.6943	0.00141951	0.0372179	XM_013882530.1	MADS	SRF-TF	-	show details	PREDICTED: MADS-box protein AGL24-like isoform X2 [Brassica napus];PREDICTED: MADS-box protein AGL24-like isoform X1 [Brassica napus]	-	-	-	-	-	-	-	-	gnl|BL_ORD_ID|275868	sp|O82794|AGL24_ARATH MADS-box protein AGL24 OS=Arabidopsis thaliana GN=AGL24 PE=1 SV=1
106440793	1093	0.11	1.59	3.6943	0.00141951	0.0372179	TCONS_00020640	MADS	SRF-TF	-	show details	PREDICTED: MADS-box protein AGL24-like isoform X2 [Brassica napus];PREDICTED: MADS-box protein AGL24-like isoform X1 [Brassica napus]	-	-	-	-	-	-	-	-	gnl|BL_ORD_ID|275868	sp|O82794|AGL24_ARATH MADS-box protein AGL24 OS=Arabidopsis thaliana GN=AGL24 PE=1 SV=1
106440793	1093	0.11	1.59	3.6943	0.00141951	0.0372179	XM_013882528.1	MADS	SRF-TF	-	show details	PREDICTED: MADS-box protein AGL24-like isoform X2 [Brassica napus];PREDICTED: MADS-box protein AGL24-like isoform X1 [Brassica napus]	-	-	-	-	-	-	-	-	gnl|BL_ORD_ID|275868	sp|O82794|AGL24_ARATH MADS-box protein AGL24 OS=Arabidopsis thaliana GN=AGL24 PE=1 SV=1
106440793	1093	0.11	1.59	3.6943	0.00141951	0.0372179	XM_013882529.1	MADS	SRF-TF	-	show details	PREDICTED: MADS-box protein AGL24-like isoform X2 [Brassica napus];PREDICTED: MADS-box protein AGL24-like isoform X1 [Brassica napus]	-	-	-	-	-	-	-	-	gnl|BL_ORD_ID|275868	sp|O82794|AGL24_ARATH MADS-box protein AGL24 OS=Arabidopsis thaliana GN=AGL24 PE=1 SV=1
106369191	1426	1.71	9.54	2.30861	0.00144393	0.0378174	XM_013809300.1	Tify	tify	GATA	show details	PREDICTED: protein TIFY 4B-like isoform X2 [Brassica napus];PREDICTED: protein TIFY 4B-like isoform X1 [Brassica napus]	-	-	-	-	-	-	-	-	gnl|BL_ORD_ID|512486	sp|Q8GY55|TIF4B_ARATH Protein TIFY 4B OS=Arabidopsis thaliana GN=TIFY4B PE=1 SV=1
106369191	1426	1.71	9.54	2.30861	0.00144393	0.0378174	TCONS_00073687	Tify	tify	GATA	show details	PREDICTED: protein TIFY 4B-like isoform X2 [Brassica napus];PREDICTED: protein TIFY 4B-like isoform X1 [Brassica napus]	-	-	-	-	-	-	-	-	gnl|BL_ORD_ID|512486	sp|Q8GY55|TIF4B_ARATH Protein TIFY 4B OS=Arabidopsis thaliana GN=TIFY4B PE=1 SV=1
106369191	1426	1.71	9.54	2.30861	0.00144393	0.0378174	XM_013809299.1	Tify	tify	GATA	show details	PREDICTED: protein TIFY 4B-like isoform X2 [Brassica napus];PREDICTED: protein TIFY 4B-like isoform X1 [Brassica napus]	-	-	-	-	-	-	-	-	gnl|BL_ORD_ID|512486	sp|Q8GY55|TIF4B_ARATH Protein TIFY 4B OS=Arabidopsis thaliana GN=TIFY4B PE=1 SV=1
106387525	1501.46	14.42	3.37	-2.24319	0.00147788	0.038548	TCONS_00098585	bHLH	HLH	-	show details	PREDICTED: transcription factor bHLH137-like [Brassica napus]	GO:0046983	protein dimerization activity	-	-	-	-	-	-	gnl|BL_ORD_ID|301483	sp|Q93W88|BH137_ARATH Transcription factor bHLH137 OS=Arabidopsis thaliana GN=BHLH137 PE=2 SV=1
106387525	1501.46	14.42	3.37	-2.24319	0.00147788	0.038548	XM_013827395.1	bHLH	HLH	-	show details	PREDICTED: transcription factor bHLH137-like [Brassica napus]	GO:0046983	protein dimerization activity	-	-	-	-	-	-	gnl|BL_ORD_ID|301483	sp|Q93W88|BH137_ARATH Transcription factor bHLH137 OS=Arabidopsis thaliana GN=BHLH137 PE=2 SV=1
106447439	1510	0.18	1.64	3.02825	0.00156555	0.04036	XM_013889357.1	bHLH	HLH	-	show details	PREDICTED: transcription factor bHLH51-like [Brassica napus]	GO:0016597;GO:0046983;GO:0003700;GO:0008152;GO:0003677;GO:0006355;GO:0005634;GO:0006351	amino acid binding;protein dimerization activity;transcription factor activity, sequence-specific DNA binding;metabolic process;DNA binding;regulation of transcription, DNA-templated;nucleus;transcription, DNA-templated	-	-	-	-	-	-	gnl|BL_ORD_ID|303946	sp|Q9XEF0|BH051_ARATH Transcription factor bHLH51 OS=Arabidopsis thaliana GN=BHLH51 PE=2 SV=1
106348804	1686	24.06	5.81	-2.19352	0.00159126	0.0408708	XM_013788617.1	WRKY	WRKY	-	show details	PREDICTED: probable WRKY transcription factor 48 [Brassica napus]	GO:0003700;GO:0006355;GO:0043565	transcription factor activity, sequence-specific DNA binding;regulation of transcription, DNA-templated;sequence-specific DNA binding	-	-	-	-	-	-	gnl|BL_ORD_ID|251059	sp|Q9FGZ4|WRK48_ARATH Probable WRKY transcription factor 48 OS=Arabidopsis thaliana GN=WRKY48 PE=2 SV=1
106382840	1513	58.43	14.32	-2.16745	0.00159229	0.040872	XM_013822918.1	AP2-EREBP	AP2	-	show details	PREDICTED: ethylene-responsive transcription factor ABR1-like [Brassica napus]	GO:0003700;GO:0003677;GO:0006355;GO:0005634;GO:0006351	transcription factor activity, sequence-specific DNA binding;DNA binding;regulation of transcription, DNA-templated;nucleus;transcription, DNA-templated	-	-	-	-	-	-	gnl|BL_ORD_ID|264598	sp|Q9FGF8|ABR1_ARATH Ethylene-responsive transcription factor ABR1 OS=Arabidopsis thaliana GN=ABR1 PE=2 SV=1
106361412	1179	1.51	8.14	2.3155	0.00159278	0.040872	XM_013801148.1	MYB	Myb_DNA-binding	ARID,Response_reg,SNF2_N	show details	PREDICTED: transcription factor MYB44-like [Brassica napus]	GO:0003677	DNA binding	K09422	MYBP	http://www.genome.jp/dbget-bin/www_bget?ko:K09422	-	-	KOG0048(K)(Transcription factor, Myb superfamily)	gnl|BL_ORD_ID|410753	sp|Q9FDW1|MYB44_ARATH Transcription factor MYB44 OS=Arabidopsis thaliana GN=MYB44 PE=2 SV=1
106361412	1179	1.51	8.14	2.3155	0.00159278	0.040872	XM_013801148.1	MYB-related	Myb_DNA-binding	ARID,G2-like,Response_reg,SNF2_N,trihelix	show details	PREDICTED: transcription factor MYB44-like [Brassica napus]	GO:0003677	DNA binding	K09422	MYBP	http://www.genome.jp/dbget-bin/www_bget?ko:K09422	-	-	KOG0048(K)(Transcription factor, Myb superfamily)	gnl|BL_ORD_ID|410753	sp|Q9FDW1|MYB44_ARATH Transcription factor MYB44 OS=Arabidopsis thaliana GN=MYB44 PE=2 SV=1
106446858	774	0.09	1.93	4.21455	0.00174368	0.0437324	XM_013888669.1	ABI3VP1	B3	AP2,Auxin_resp	show details	PREDICTED: B3 domain-containing protein At3g18960-like [Brassica napus]	GO:0003700;GO:0003677;GO:0006355;GO:0005634;GO:0006351	transcription factor activity, sequence-specific DNA binding;DNA binding;regulation of transcription, DNA-templated;nucleus;transcription, DNA-templated	-	-	-	-	-	-	gnl|BL_ORD_ID|259680	sp|Q84R27|Y3896_ARATH B3 domain-containing protein At3g18960 OS=Arabidopsis thaliana GN=At3g18960 PE=2 SV=1
106351430	993	15.87	3.62	-2.25734	0.00175824	0.0440577	XM_013791233.1	bHLH	HLH	-	show details	PREDICTED: transcription factor BEE 1-like [Brassica napus]	GO:0046983;GO:0003700;GO:1902448;GO:0003677;GO:0006355;GO:0005634;GO:0006351	protein dimerization activity;transcription factor activity, sequence-specific DNA binding;positive regulation of shade avoidance;DNA binding;regulation of transcription, DNA-templated;nucleus;transcription, DNA-templated	-	-	-	-	-	-	gnl|BL_ORD_ID|304260	sp|Q8GZ13|BEE1_ARATH Transcription factor BEE 1 OS=Arabidopsis thaliana GN=BEE1 PE=2 SV=1
106375245	1088.79	0.73	4.41	2.48654	0.00179078	0.0445911	TCONS_00006649	bHLH	HLH	-	show details	PREDICTED: transcription factor bHLH126-like [Brassica rapa]	GO:0046983;GO:0003677	protein dimerization activity;DNA binding	-	-	-	-	-	-	gnl|BL_ORD_ID|304370	sp|Q9STJ6|BH126_ARATH Transcription factor bHLH126 OS=Arabidopsis thaliana GN=BHLH126 PE=2 SV=1
106375245	1088.79	0.73	4.41	2.48654	0.00179078	0.0445911	XR_001275235.1	bHLH	HLH	-	show details	PREDICTED: transcription factor bHLH126-like [Brassica rapa]	GO:0046983;GO:0003677	protein dimerization activity;DNA binding	-	-	-	-	-	-	gnl|BL_ORD_ID|304370	sp|Q9STJ6|BH126_ARATH Transcription factor bHLH126 OS=Arabidopsis thaliana GN=BHLH126 PE=2 SV=1
106375245	1088.79	0.73	4.41	2.48654	0.00179078	0.0445911	XM_013815112.1	bHLH	HLH	-	show details	PREDICTED: transcription factor bHLH126-like [Brassica rapa]	GO:0046983;GO:0003677	protein dimerization activity;DNA binding	-	-	-	-	-	-	gnl|BL_ORD_ID|304370	sp|Q9STJ6|BH126_ARATH Transcription factor bHLH126 OS=Arabidopsis thaliana GN=BHLH126 PE=2 SV=1
106454740	887	0.99	6.04	2.48654	0.00179078	0.0445911	XM_013896852.1	OFP	Ovate	-	show details	PREDICTED: transcription repressor OFP6-like [Brassica napus]	-	-	-	-	-	-	-	-	gnl|BL_ORD_ID|426406	sp|Q3EAL1|OFP6_ARATH Transcription repressor OFP6 OS=Arabidopsis thaliana GN=OFP6 PE=1 SV=1
106397533	1284.71	2.12	0.2	-2.68091	0.00184089	0.045593	TCONS_00118167	G2-like	G2-like	Response_reg	show details	PREDICTED: putative Myb family transcription factor At1g14600 [Brassica napus]	GO:0003677;GO:0006355;GO:0005634;GO:0006351	DNA binding;regulation of transcription, DNA-templated;nucleus;transcription, DNA-templated	-	-	-	-	-	-	gnl|BL_ORD_ID|413993	sp|Q700D9|MYBF_ARATH Putative Myb family transcription factor At1g14600 OS=Arabidopsis thaliana GN=At1g14600 PE=2 SV=2
106397533	1284.71	2.12	0.2	-2.68091	0.00184089	0.045593	TCONS_00118167	MYB	Myb_DNA-binding	ARID,Response_reg,SNF2_N	show details	PREDICTED: putative Myb family transcription factor At1g14600 [Brassica napus]	GO:0003677;GO:0006355;GO:0005634;GO:0006351	DNA binding;regulation of transcription, DNA-templated;nucleus;transcription, DNA-templated	-	-	-	-	-	-	gnl|BL_ORD_ID|413993	sp|Q700D9|MYBF_ARATH Putative Myb family transcription factor At1g14600 OS=Arabidopsis thaliana GN=At1g14600 PE=2 SV=2
106397533	1284.71	2.12	0.2	-2.68091	0.00184089	0.045593	XM_013838128.1	G2-like	G2-like	Response_reg	show details	PREDICTED: putative Myb family transcription factor At1g14600 [Brassica napus]	GO:0003677;GO:0006355;GO:0005634;GO:0006351	DNA binding;regulation of transcription, DNA-templated;nucleus;transcription, DNA-templated	-	-	-	-	-	-	gnl|BL_ORD_ID|413993	sp|Q700D9|MYBF_ARATH Putative Myb family transcription factor At1g14600 OS=Arabidopsis thaliana GN=At1g14600 PE=2 SV=2
106397533	1284.71	2.12	0.2	-2.68091	0.00184089	0.045593	XM_013838128.1	MYB	Myb_DNA-binding	ARID,Response_reg,SNF2_N	show details	PREDICTED: putative Myb family transcription factor At1g14600 [Brassica napus]	GO:0003677;GO:0006355;GO:0005634;GO:0006351	DNA binding;regulation of transcription, DNA-templated;nucleus;transcription, DNA-templated	-	-	-	-	-	-	gnl|BL_ORD_ID|413993	sp|Q700D9|MYBF_ARATH Putative Myb family transcription factor At1g14600 OS=Arabidopsis thaliana GN=At1g14600 PE=2 SV=2
106435221	1294.9	12.93	3.07	-2.20889	0.00194388	0.047505	XM_013876088.1	G2-like	G2-like	Response_reg	show details	PREDICTED: protein PHR1-LIKE 1-like isoform X2 [Brassica napus];PREDICTED: protein PHR1-LIKE 1-like isoform X1 [Brassica napus]	GO:0003677;GO:0006355;GO:0005634;GO:0006351	DNA binding;regulation of transcription, DNA-templated;nucleus;transcription, DNA-templated	-	-	-	-	-	-	gnl|BL_ORD_ID|129602	sp|F4I274|PHL8_ARATH Myb family transcription factor PHL8 OS=Arabidopsis thaliana GN=PHL8 PE=2 SV=1
106435221	1294.9	12.93	3.07	-2.20889	0.00194388	0.047505	XM_013876088.1	MYB	Myb_DNA-binding	ARID,Response_reg,SNF2_N	show details	PREDICTED: protein PHR1-LIKE 1-like isoform X2 [Brassica napus];PREDICTED: protein PHR1-LIKE 1-like isoform X1 [Brassica napus]	GO:0003677;GO:0006355;GO:0005634;GO:0006351	DNA binding;regulation of transcription, DNA-templated;nucleus;transcription, DNA-templated	-	-	-	-	-	-	gnl|BL_ORD_ID|129602	sp|F4I274|PHL8_ARATH Myb family transcription factor PHL8 OS=Arabidopsis thaliana GN=PHL8 PE=2 SV=1
106435221	1294.9	12.93	3.07	-2.20889	0.00194388	0.047505	TCONS_00163049	G2-like	G2-like	Response_reg	show details	PREDICTED: protein PHR1-LIKE 1-like isoform X2 [Brassica napus];PREDICTED: protein PHR1-LIKE 1-like isoform X1 [Brassica napus]	GO:0003677;GO:0006355;GO:0005634;GO:0006351	DNA binding;regulation of transcription, DNA-templated;nucleus;transcription, DNA-templated	-	-	-	-	-	-	gnl|BL_ORD_ID|129602	sp|F4I274|PHL8_ARATH Myb family transcription factor PHL8 OS=Arabidopsis thaliana GN=PHL8 PE=2 SV=1
106435221	1294.9	12.93	3.07	-2.20889	0.00194388	0.047505	TCONS_00163049	MYB	Myb_DNA-binding	ARID,Response_reg,SNF2_N	show details	PREDICTED: protein PHR1-LIKE 1-like isoform X2 [Brassica napus];PREDICTED: protein PHR1-LIKE 1-like isoform X1 [Brassica napus]	GO:0003677;GO:0006355;GO:0005634;GO:0006351	DNA binding;regulation of transcription, DNA-templated;nucleus;transcription, DNA-templated	-	-	-	-	-	-	gnl|BL_ORD_ID|129602	sp|F4I274|PHL8_ARATH Myb family transcription factor PHL8 OS=Arabidopsis thaliana GN=PHL8 PE=2 SV=1
106435221	1294.9	12.93	3.07	-2.20889	0.00194388	0.047505	XM_013876087.1	G2-like	G2-like	Response_reg	show details	PREDICTED: protein PHR1-LIKE 1-like isoform X2 [Brassica napus];PREDICTED: protein PHR1-LIKE 1-like isoform X1 [Brassica napus]	GO:0003677;GO:0006355;GO:0005634;GO:0006351	DNA binding;regulation of transcription, DNA-templated;nucleus;transcription, DNA-templated	-	-	-	-	-	-	gnl|BL_ORD_ID|129602	sp|F4I274|PHL8_ARATH Myb family transcription factor PHL8 OS=Arabidopsis thaliana GN=PHL8 PE=2 SV=1
106435221	1294.9	12.93	3.07	-2.20889	0.00194388	0.047505	XM_013876087.1	MYB	Myb_DNA-binding	ARID,Response_reg,SNF2_N	show details	PREDICTED: protein PHR1-LIKE 1-like isoform X2 [Brassica napus];PREDICTED: protein PHR1-LIKE 1-like isoform X1 [Brassica napus]	GO:0003677;GO:0006355;GO:0005634;GO:0006351	DNA binding;regulation of transcription, DNA-templated;nucleus;transcription, DNA-templated	-	-	-	-	-	-	gnl|BL_ORD_ID|129602	sp|F4I274|PHL8_ARATH Myb family transcription factor PHL8 OS=Arabidopsis thaliana GN=PHL8 PE=2 SV=1
106349506	1369	0	0.61	6.78268	0.00199604	0.047505	XM_013789527.1	NAC	NAM	-	show details	PREDICTED: NAC domain-containing protein 76 [Brassica rapa]	GO:0003677;GO:0006355;GO:0005634;GO:0006351	DNA binding;regulation of transcription, DNA-templated;nucleus;transcription, DNA-templated	-	-	-	-	-	-	gnl|BL_ORD_ID|115089	sp|O65508|NAC76_ARATH NAC domain-containing protein 76 OS=Arabidopsis thaliana GN=NAC076 PE=1 SV=1
106356551	1039	0	0.88	6.78268	0.00199604	0.047505	XM_013796290.1	C2C2-GATA	GATA	-	show details	PREDICTED: GATA transcription factor 18-like [Brassica rapa]	GO:0003700;GO:0006355;GO:0008270;GO:0043565	transcription factor activity, sequence-specific DNA binding;regulation of transcription, DNA-templated;zinc ion binding;sequence-specific DNA binding	-	-	-	-	-	-	gnl|BL_ORD_ID|5255	sp|Q8LC79|GAT18_ARATH GATA transcription factor 18 OS=Arabidopsis thaliana GN=GATA18 PE=2 SV=2
106416674	1837	0	0.44	6.78268	0.00199604	0.047505	XM_013857589.1	C2H2	zf-C2H2	PHD	show details	PREDICTED: protein SHOOT GRAVITROPISM 5-like [Brassica rapa]	GO:0003676;GO:0046872	nucleic acid binding;metal ion binding	-	-	-	-	-	-	gnl|BL_ORD_ID|40820	sp|F4IPE3|IDD15_ARATH Protein SHOOT GRAVITROPISM 5 OS=Arabidopsis thaliana GN=SGR5 PE=1 SV=1
106437602	997	0	0.9	6.78268	0.00199604	0.047505	XM_013878509.1	LOB	DUF260	-	show details	PREDICTED: LOB domain-containing protein 12-like [Brassica rapa]	GO:0009965;GO:0003677;GO:0005634;GO:0010016	leaf morphogenesis;DNA binding;nucleus;shoot system morphogenesis	-	-	-	-	-	-	gnl|BL_ORD_ID|56023	sp|Q8LBW3|LBD12_ARATH LOB domain-containing protein 12 OS=Arabidopsis thaliana GN=LBD12 PE=2 SV=2
106432945	1444	2.39	12.07	2.1934	0.00202153	0.0480041	XM_013873793.1	ARR-B	G2-like,Myb_DNA-binding,Response_reg	CCT	show details	BnaC02g47760D [Brassica napus]	GO:0003677;GO:0006355;GO:0000160;GO:0005634;GO:0006351	DNA binding;regulation of transcription, DNA-templated;phosphorelay signal transduction system;nucleus;transcription, DNA-templated	K14491	ARR-B	http://www.genome.jp/dbget-bin/www_bget?ko:K14491	Plant hormone signal transduction	ko04075	-	gnl|BL_ORD_ID|286481	sp|Q8L9Y3|ARR14_ARATH Two-component response regulator ARR14 OS=Arabidopsis thaliana GN=ARR14 PE=1 SV=2
106432945	1444	2.39	12.07	2.1934	0.00202153	0.0480041	XM_013873794.1	ARR-B	G2-like,Myb_DNA-binding,Response_reg	CCT	show details	BnaC02g47760D [Brassica napus]	GO:0003677;GO:0006355;GO:0000160;GO:0005634;GO:0006351	DNA binding;regulation of transcription, DNA-templated;phosphorelay signal transduction system;nucleus;transcription, DNA-templated	K14491	ARR-B	http://www.genome.jp/dbget-bin/www_bget?ko:K14491	Plant hormone signal transduction	ko04075	-	gnl|BL_ORD_ID|286481	sp|Q8L9Y3|ARR14_ARATH Two-component response regulator ARR14 OS=Arabidopsis thaliana GN=ARR14 PE=1 SV=2
106374160	1331	9.31	2.19	-2.21628	0.00206211	0.0487218	XM_013814251.1	MYB	Myb_DNA-binding	ARID,Response_reg,SNF2_N	show details	PREDICTED: myb-related protein 308 [Brassica napus]	GO:0003677	DNA binding	K09422	MYBP	http://www.genome.jp/dbget-bin/www_bget?ko:K09422	-	-	-	gnl|BL_ORD_ID|415576	sp|Q9LDR8|MY102_ARATH Transcription factor MYB102 OS=Arabidopsis thaliana GN=MYB102 PE=2 SV=1
106374160	1331	9.31	2.19	-2.21628	0.00206211	0.0487218	XM_013814251.1	MYB-related	Myb_DNA-binding	ARID,G2-like,Response_reg,SNF2_N,trihelix	show details	PREDICTED: myb-related protein 308 [Brassica napus]	GO:0003677	DNA binding	K09422	MYBP	http://www.genome.jp/dbget-bin/www_bget?ko:K09422	-	-	-	gnl|BL_ORD_ID|415576	sp|Q9LDR8|MY102_ARATH Transcription factor MYB102 OS=Arabidopsis thaliana GN=MYB102 PE=2 SV=1
106378600	887	0.23	2.38	3.30194	0.00208845	0.0492184	XM_013818708.1	AP2-EREBP	AP2	-	show details	PREDICTED: ethylene-responsive transcription factor 1B-like [Brassica napus]	GO:0003700;GO:0003677;GO:0006355;GO:0005634;GO:0006351	transcription factor activity, sequence-specific DNA binding;DNA binding;regulation of transcription, DNA-templated;nucleus;transcription, DNA-templated	K14516	ERF1	http://www.genome.jp/dbget-bin/www_bget?ko:K14516	MAPK signaling pathway - plant;Plant hormone signal transduction	ko04016,ko04075	-	gnl|BL_ORD_ID|383004	sp|Q8LDC8|ERF92_ARATH Ethylene-responsive transcription factor 1B OS=Arabidopsis thaliana GN=ERF1B PE=1 SV=2
106438912	1760	0.63	3.51	2.35019	0.00213241	0.0499953	TCONS_00024196	WRKY	WRKY	-	show details	PREDICTED: probable WRKY transcription factor 58 isoform X1 [Brassica rapa]	-	-	-	-	-	-	-	-	gnl|BL_ORD_ID|249903	sp|Q93WU7|WRK58_ARATH Probable WRKY transcription factor 58 OS=Arabidopsis thaliana GN=WRKY58 PE=2 SV=2
106349419	1274	22.24	5.52	-2.141	0.00213314	0.0499953	XM_013789377.1	AP2-EREBP	AP2	-	show details	PREDICTED: ethylene-responsive transcription factor 4-like [Brassica napus]	GO:0003700;GO:0003677;GO:0006355;GO:0005634;GO:0006351	transcription factor activity, sequence-specific DNA binding;DNA binding;regulation of transcription, DNA-templated;nucleus;transcription, DNA-templated	K09286	EREBP	http://www.genome.jp/dbget-bin/www_bget?ko:K09286	-	-	-	gnl|BL_ORD_ID|379598	sp|O80340|ERF78_ARATH Ethylene-responsive transcription factor 4 OS=Arabidopsis thaliana GN=ERF4 PE=1 SV=1
