# Supplementary material for: Physiological and comparative transcriptome analyses reveal the mechanisms underlying waterlogging tolerance in a rapeseed anthocyanin-more mutant
Source: Biotechnol Biofuels Bioprod. 2022 May 20;15:55. doi: 10.1186/s13068-022-02155-5 (PMC9123723; doi:10.1186/s13068-022-02155-5)
Supplement: Supplementary file 2 — Additional file 2: Table S1. List of DEGs detected in the WT ZS11after the waterlogging treatment. Table S2. List of DEGs detected in the am mutant after the waterlogging treatment. Table S3. Differential expression of subclusters 1–5 in the am mutant. Table S4. Differential expression of subclusters 1–6 in the WT. Table S5. All the up- and downregulated DEGs with GO annotations in the am mutant. Table S6. All the up- and downregulated DEGs with GO annotations in the WT. Table S7. KEGG pathway enrichment of the DEGs in the WT. Table S8. KEGG pathway enrichment of the DEGs in the am mutant. Table S9. The DEG enrichment in the phenylalanine biosynthetic and metabolic pathways. Table S10. A list of differentially expressed TFs in the WT. Table S11. A list of differentially expressed TFs in the am mutant. Table S12. The DEG enrichment in plant hormone signal transduction pathways. Table S13. New transcript predictions as assessed by RNA-seq. Table S14. Primers used for qPCR validation of the selected DEGs. [file 13068_2022_2155_MOESM2_ESM.zip › Table S12.plant hormone.xlsx]

## Sheet: Sheet1
Up-regulated in am mutant		Down-regulated in am mutant			Up-regulated in wild type		Down-regulated in wild type
Gene IDs	Annotation	Gene IDs	Annotation		Gene IDs	Annotation	Gene IDs	Annotation
XM_013822048.1	Brassica napus 4-substituted benzoates-glutamate ligase GH3.12-like (LOC106382088), mRNA	TCONS_00147129	auxin-responsive protein IAA29-like isoform X1		XM_013832469.1	abscisic acid receptor PYL8-like isoform X2	XM_013858881.1	4-substituted benzoates-glutamate ligase GH3.12-like
XM_013874191.1	Brassica napus auxin-induced protein 15A-like (LOC106433349), mRNA	TCONS_00137944	transcription factor TGA4-like isoform X2		XM_013832477.1	abscisic acid receptor PYL8-like isoform X2	XM_013858879.1	4-substituted benzoates-glutamate ligase GH3.12-like
XM_013881099.1	Brassica napus auxin-responsive protein IAA7-like (LOC106439612), mRNA	TCONS_00004229	auxin-responsive protein IAA19-like isoform X2		XM_013832462.1	abscisic acid receptor PYL8-like isoform X2	XM_013890807.1	abscisic acid receptor PYL4-like
XM_013830184.1	Brassica napus auxin-responsive protein SAUR72-like (LOC106389840), mRNA	XM_013825073.1	auxin-responsive protein SAUR21-like		XM_013847345.1	auxin transporter protein 1-like	XM_013793003.1	abscisic acid receptor PYL9-like
XM_013800736.1	Brassica napus cyclin-D3-1-like (LOC106361041), mRNA	XM_013884759.1	auxin-responsive protein SAUR21-like		XM_013829779.1	auxin transporter-like protein 2	XM_013814429.1	auxin-responsive protein SAUR36-like
XM_013804198.1	Brassica napus ethylene receptor 2-like (LOC106364668), partial mRNA	XM_013825072.1	auxin-responsive protein SAUR21-like		XM_013829780.1	auxin transporter-like protein 2	XM_013894451.1	auxin-responsive protein SAUR72-like
XM_013810930.1	Brassica napus ethylene response sensor 2-like (LOC106370930), mRNA	XM_013880012.1	auxin-induced protein 15A-like		XM_013837843.1	auxin transporter-like protein 3	XM_013893833.1	protein ETHYLENE INSENSITIVE 3-like
XM_013811042.1	Brassica napus ethylene response sensor 2-like (LOC106371023), mRNA	XM_013886721.1	auxin-induced protein 15A-like		XM_013888165.1	auxin-responsive protein IAA8-like	XM_013801074.1	protein phosphatase 2C 56-like
XM_013818708.1	Brassica napus ethylene-responsive transcription factor 1B-like (LOC106378600), mRNA	XM_013887766.1	auxin-induced protein X15-like		XM_013873793.1	two-component response regulator ARR14 isoform X1	XM_013880351.1	transcription factor MYC2
XM_013891400.1	Brassica napus ethylene-responsive transcription factor 1B-like (LOC106449673), mRNA	XM_013874848.1	auxin-responsive protein IAA19-like		XM_013873794.1	two-component response regulator ARR14 isoform X2	TCONS_00057400	abscisic acid receptor PYL9-like
XM_013810222.1	Brassica napus ethylene-responsive transcription factor ERF094-like (LOC106370163), mRNA	XM_013839747.1	auxin-responsive protein IAA19-like		XM_013811617.1	xyloglucan endotransglucosylase/hydrolase protein 22-like"
XM_013840345.1	Brassica napus ethylene-responsive transcription factor ERF094-like (LOC106399899), mRNA	XM_013820575.1	auxin-responsive protein IAA19-like isoform X1		TCONS_00100949	Auxin transporter-like protein 2 OS
XM_013860949.1	Brassica napus ethylene-responsive transcription factor ERF094-like (LOC106420110), mRNA	XM_013820584.1	auxin-responsive protein IAA19-like isoform X2		TCONS_00010424	abscisic acid receptor PYL8-like isoform X1
XM_013818243.1	Brassica napus GRR1-like protein 1 (LOC106378054), partial mRNA	XM_013849911.1	auxin-responsive protein IAA29-like
XM_013885721.1	Brassica napus pathogenesis-related protein 1-like (LOC106444222), mRNA	XM_013864189.1	auxin-responsive protein IAA29-like isoform X1
XM_013804951.1	Brassica napus probable serine/threonine-protein kinase At5g41260 (LOC106365531), mRNA	XM_013864190.1	auxin-responsive protein IAA29-like isoform X2
XM_013793581.1	Brassica napus protein TIFY 7-like (LOC106353785), mRNA	XM_013874460.1	auxin-responsive protein SAUR19-like
XM_013821015.1	Brassica napus protein TIFY 7-like (LOC106381147), mRNA	XM_013873333.1	auxin-responsive protein SAUR20-like
XM_013793072.1	Brassica napus protein TRANSPORT INHIBITOR RESPONSE 1-like (LOC106353328), mRNA	XM_013884760.1	auxin-responsive protein SAUR21
XM_013837142.1	Brassica napus putative indole-3-acetic acid-amido synthetase GH3.9 (LOC106396677), mRNA	XM_013873330.1	auxin-responsive protein SAUR21-like
XM_013892059.1	Brassica napus putative indole-3-acetic acid-amido synthetase GH3.9 (LOC106450413), mRNA	XM_013866853.1	auxin-responsive protein SAUR21-like
XM_013871893.1	Brassica napus regulatory protein NPR5-like (LOC106431086), mRNA	XM_013820618.1	auxin-responsive protein SAUR21-like
XM_013873793.1	Brassica napus two-component response regulator ARR14 (LOC106432945), transcript variant X1, mRNA	XM_013827672.1	auxin-responsive protein SAUR21-like
XM_013873794.1	Brassica napus two-component response regulator ARR14 (LOC106432945), transcript variant X2, mRNA	XM_013825231.1	auxin-responsive protein SAUR21-like
		XM_013820609.1	auxin-responsive protein SAUR21-like
		XM_013873332.1	auxin-responsive protein SAUR21-like
		XM_013866855.1	auxin-responsive protein SAUR21-like
		XM_013820616.1	auxin-responsive protein SAUR21-like
		XM_013884762.1	auxin-responsive protein SAUR21-like
		XM_013825076.1	auxin-responsive protein SAUR21-like
		XM_013825238.1	auxin-responsive protein SAUR21-like
		XM_013873331.1	auxin-responsive protein SAUR21-like
		XM_013820610.1	auxin-responsive protein SAUR21-like
		XM_013825237.1	auxin-responsive protein SAUR21-like
		XM_013820617.1	auxin-responsive protein SAUR21-like
		XM_013874450.1	auxin-responsive protein SAUR21-like								1						1	Glutamate ligase GH3.12-like	1
		XM_013866857.1	auxin-responsive protein SAUR21-like								2						1	TIR 1-like	1
		XM_013873336.1	auxin-responsive protein SAUR21-like								5						2	IAA-amido synthetase GH3.9	2
		XM_013866858.1	auxin-responsive protein SAUR21-like								4						1	Auxin-induced protein 15A	1
		XM_013820620.1	auxin-responsive protein SAUR21-like								1						1	Auxin-responsive protein IAA7	1
		XM_013825239.1	auxin-responsive protein SAUR21-like								1						1	Auxin-responsive protein SAUR72	1
		XM_013825236.1	auxin-responsive protein SAUR21-like								36					br	1	Cyclin-D3-1-like	1
		XM_013873347.1	auxin-responsive protein SAUR21-like								1						1	Ethylene receptor 2-like	1
		XM_013820619.1	auxin-responsive protein SAUR21-like								1						2	Ethylene response sensor 2	2
		XM_013825235.1	auxin-responsive protein SAUR21-like								1						2	ERF1B	2
		XM_013825234.1	auxin-responsive protein SAUR21-like								1						3	ERF094	3
		XM_013873326.1	auxin-responsive protein SAUR21-like								2					ct	2	TCS response regulator ARR14	2
		XM_013820613.1	auxin-responsive protein SAUR21-like								1					ja	1	GRR1-like protein 1	1
		XM_013866859.1	auxin-responsive protein SAUR21-like								2						1	Serine/threonine-protein kinase	1
		XM_013820607.1	auxin-responsive protein SAUR21-like								4					ja	2	TIFY 7-like	2
		XM_013825075.1	auxin-responsive protein SAUR21-like														1	Regulatory protein NPR5-like	1
		XM_013873328.1	auxin-responsive protein SAUR23-like														1	Pathogenesis-related protein 1-like	1
		XM_013884761.1	auxin-responsive protein SAUR24-like														24
		XM_013884983.1	auxin-responsive protein SAUR36-like
		XM_013846367.1	BRASSINOSTEROID INSENSITIVE 1-associated receptor kinase 1-like
		XM_013883660.1	jasmonic acid-amido synthetase JAR1-like
		XM_013879412.1	jasmonic acid-amido synthetase JAR1-like
		XM_013865236.1	protein ETHYLENE INSENSITIVE 3-like
		XM_013865237.1	protein ETHYLENE INSENSITIVE 3-like
		XM_013821014.1	protein TIFY 7-like
		XM_013857280.1	transcription factor TGA4-like isoform X1
		XM_013857281.1	transcription factor TGA4-like isoform X1
		XM_013857282.1	transcription factor TGA4-like isoform X2
