# Supplementary material for: Physiological and comparative transcriptome analyses reveal the mechanisms underlying waterlogging tolerance in a rapeseed anthocyanin-more mutant
Source: Biotechnol Biofuels Bioprod. 2022 May 20;15:55. doi: 10.1186/s13068-022-02155-5 (PMC9123723; doi:10.1186/s13068-022-02155-5)
Supplement: Supplementary file 2 — Additional file 2: Table S1. List of DEGs detected in the WT ZS11after the waterlogging treatment. Table S2. List of DEGs detected in the am mutant after the waterlogging treatment. Table S3. Differential expression of subclusters 1–5 in the am mutant. Table S4. Differential expression of subclusters 1–6 in the WT. Table S5. All the up- and downregulated DEGs with GO annotations in the am mutant. Table S6. All the up- and downregulated DEGs with GO annotations in the WT. Table S7. KEGG pathway enrichment of the DEGs in the WT. Table S8. KEGG pathway enrichment of the DEGs in the am mutant. Table S9. The DEG enrichment in the phenylalanine biosynthetic and metabolic pathways. Table S10. A list of differentially expressed TFs in the WT. Table S11. A list of differentially expressed TFs in the am mutant. Table S12. The DEG enrichment in plant hormone signal transduction pathways. Table S13. New transcript predictions as assessed by RNA-seq. Table S14. Primers used for qPCR validation of the selected DEGs. [file 13068_2022_2155_MOESM2_ESM.zip › Table S13.new transcripts.xlsx]

## Sheet: novel_transcript_annotation
Transcript_ID	NR_def	GO_ID	GO_term	KO_ID	KO_gene	Hyperlink	KEGG Pathway	Pathway ID	Kog_Annotation	Swiss-Prot_Id	Swiss-Prot_Annotation
TCONS_00000022	hypothetical protein BrnapMp010 [Brassica napus]	GO:0005739	mitochondrion	-	-	-	-	-	-	gnl|BL_ORD_ID|540664	sp|A4QLN7|YCF2_LOBMA Protein Ycf2 OS=Lobularia maritima GN=ycf2-A PE=3 SV=1
TCONS_00000007	nad5 (mitochondrion) [Brassica oleracea]	GO:0008137;GO:0016491;GO:0055114;GO:0042773;GO:0005743;GO:0005739;GO:0016021;GO:0016020;GO:0070469	NADH dehydrogenase (ubiquinone) activity;oxidoreductase activity;oxidation-reduction process;ATP synthesis coupled electron transport;mitochondrial inner membrane;mitochondrion;integral component of membrane;membrane;respiratory chain	K03883	ND5	http://www.genome.jp/dbget-bin/www_bget?ko:K03883	Oxidative phosphorylation;Retrograde endocannabinoid signaling	ko00190,ko04723	KOG4668(C)(NADH dehydrogenase subunits 2, 5, and related proteins)	gnl|BL_ORD_ID|418686	sp|P29388|NU5M_ARATH NADH-ubiquinone oxidoreductase chain 5 OS=Arabidopsis thaliana GN=ND5 PE=2 SV=3
TCONS_00000026	orf224 (mitochondrion) [Eruca vesicaria subsp. sativa]	GO:0008137;GO:0016491;GO:0016651;GO:0055114;GO:0005739;GO:0003954;GO:0005743;GO:0070469;GO:0016020;GO:0016021	NADH dehydrogenase (ubiquinone) activity;oxidoreductase activity;oxidoreductase activity, acting on NAD(P)H;oxidation-reduction process;mitochondrion;NADH dehydrogenase activity;mitochondrial inner membrane;respiratory chain;membrane;integral component of membrane	K03936	NDUFS3	http://www.genome.jp/dbget-bin/www_bget?ko:K03936	Oxidative phosphorylation;Retrograde endocannabinoid signaling	ko00190,ko04723	KOG1713(C)(NADH-ubiquinone oxidoreductase, NDUFS3/30 kDa subunit)	gnl|BL_ORD_ID|113323	sp|Q95748|NDUS3_ARATH NADH dehydrogenase [ubiquinone] iron-sulfur protein 3 OS=Arabidopsis thaliana GN=NAD9 PE=1 SV=2
TCONS_00000010	maturase, partial (mitochondrion) [Raphanus sativus]	GO:0006397;GO:0005739	mRNA processing;mitochondrion	-	-	-	-	-	KOG4668(C)(NADH dehydrogenase subunits 2, 5, and related proteins)	gnl|BL_ORD_ID|418686	sp|P29388|NU5M_ARATH NADH-ubiquinone oxidoreductase chain 5 OS=Arabidopsis thaliana GN=ND5 PE=2 SV=3
TCONS_00000037	cox2-1 (mitochondrion) [Brassica oleracea]	GO:0046872;GO:0004129;GO:0005507;GO:0016491;GO:0055114;GO:0022900;GO:0005743;GO:0070469;GO:0016020;GO:0005739;GO:0016021	metal ion binding;cytochrome-c oxidase activity;copper ion binding;oxidoreductase activity;oxidation-reduction process;electron transport chain;mitochondrial inner membrane;respiratory chain;membrane;mitochondrion;integral component of membrane	K02261	COX2	http://www.genome.jp/dbget-bin/www_bget?ko:K02261	Oxidative phosphorylation;Cardiac muscle contraction	ko00190,ko04260	KOG4767(C)(Cytochrome c oxidase, subunit II, and related proteins)	gnl|BL_ORD_ID|319826	sp|P93285|COX2_ARATH Cytochrome c oxidase subunit 2 OS=Arabidopsis thaliana GN=COX2 PE=1 SV=2
TCONS_00000075	matK gene product (chloroplast) [Brassica napus]	GO:0003723;GO:0008033;GO:0008380;GO:0006397;GO:0009536;GO:0009507	RNA binding;tRNA processing;RNA splicing;mRNA processing;plastid;chloroplast	K20000	matK	http://www.genome.jp/dbget-bin/www_bget?ko:K20000	-	-	-	gnl|BL_ORD_ID|86159	sp|Q6QHD9|MATK_BRACM Maturase K OS=Brassica campestris GN=matK PE=3 SV=2
TCONS_00000077	matK gene product (chloroplast) [Brassica napus]	GO:0003723;GO:0008033;GO:0008380;GO:0006397;GO:0009536;GO:0009507	RNA binding;tRNA processing;RNA splicing;mRNA processing;plastid;chloroplast	K20000	matK	http://www.genome.jp/dbget-bin/www_bget?ko:K20000	-	-	-	gnl|BL_ORD_ID|86159	sp|Q6QHD9|MATK_BRACM Maturase K OS=Brassica campestris GN=matK PE=3 SV=2
TCONS_00000079	hypothetical protein ARALYDRAFT_893971 [Arabidopsis lyrata subsp. lyrata]	GO:0003677;GO:0016740;GO:0032549;GO:0003899;GO:0016779;GO:0006351;GO:0009536;GO:0009507	DNA binding;transferase activity;ribonucleoside binding;DNA-directed 5'-3' RNA polymerase activity;nucleotidyltransferase activity;transcription, DNA-templated;plastid;chloroplast	K03043	rpoB	http://www.genome.jp/dbget-bin/www_bget?ko:K03043	RNA polymerase;Purine metabolism;Pyrimidine metabolism	ko03020,ko00230,ko00240	KOG0215(K)(RNA polymerase III, second largest subunit)	gnl|BL_ORD_ID|190434	sp|A4QLS3|RPOC2_NASOF DNA-directed RNA polymerase subunit beta'' OS=Nasturtium officinale GN=rpoC2 PE=3 SV=1
TCONS_00000080	hypothetical protein ARALYDRAFT_893971 [Arabidopsis lyrata subsp. lyrata]	GO:0003677;GO:0016740;GO:0032549;GO:0003899;GO:0016779;GO:0006351;GO:0009536;GO:0009507	DNA binding;transferase activity;ribonucleoside binding;DNA-directed 5'-3' RNA polymerase activity;nucleotidyltransferase activity;transcription, DNA-templated;plastid;chloroplast	K03043	rpoB	http://www.genome.jp/dbget-bin/www_bget?ko:K03043	RNA polymerase;Purine metabolism;Pyrimidine metabolism	ko03020,ko00230,ko00240	KOG0215(K)(RNA polymerase III, second largest subunit)	gnl|BL_ORD_ID|190434	sp|A4QLS3|RPOC2_NASOF DNA-directed RNA polymerase subunit beta'' OS=Nasturtium officinale GN=rpoC2 PE=3 SV=1
TCONS_00000082	rpoC2 gene product (chloroplast) [Brassica napus]	GO:0003677;GO:0016740;GO:0003899;GO:0016779;GO:0006351;GO:0009536;GO:0009507	DNA binding;transferase activity;DNA-directed 5'-3' RNA polymerase activity;nucleotidyltransferase activity;transcription, DNA-templated;plastid;chloroplast	K03046	rpoC	http://www.genome.jp/dbget-bin/www_bget?ko:K03046	RNA polymerase;Purine metabolism;Pyrimidine metabolism	ko03020,ko00230,ko00240	KOG0215(K)(RNA polymerase III, second largest subunit)	gnl|BL_ORD_ID|190434	sp|A4QLS3|RPOC2_NASOF DNA-directed RNA polymerase subunit beta'' OS=Nasturtium officinale GN=rpoC2 PE=3 SV=1
TCONS_00000083	rpoC2 gene product (chloroplast) [Brassica napus]	GO:0003677;GO:0016740;GO:0003899;GO:0016779;GO:0006351;GO:0009536;GO:0009507	DNA binding;transferase activity;DNA-directed 5'-3' RNA polymerase activity;nucleotidyltransferase activity;transcription, DNA-templated;plastid;chloroplast	K03046	rpoC	http://www.genome.jp/dbget-bin/www_bget?ko:K03046	RNA polymerase;Purine metabolism;Pyrimidine metabolism	ko03020,ko00230,ko00240	KOG0215(K)(RNA polymerase III, second largest subunit)	gnl|BL_ORD_ID|190434	sp|A4QLS3|RPOC2_NASOF DNA-directed RNA polymerase subunit beta'' OS=Nasturtium officinale GN=rpoC2 PE=3 SV=1
TCONS_00000084	rpoC2 gene product (chloroplast) [Brassica napus]	GO:0003677;GO:0016740;GO:0003899;GO:0016779;GO:0006351;GO:0009536;GO:0009507	DNA binding;transferase activity;DNA-directed 5'-3' RNA polymerase activity;nucleotidyltransferase activity;transcription, DNA-templated;plastid;chloroplast	K03046	rpoC	http://www.genome.jp/dbget-bin/www_bget?ko:K03046	RNA polymerase;Purine metabolism;Pyrimidine metabolism	ko03020,ko00230,ko00240	KOG0215(K)(RNA polymerase III, second largest subunit)	gnl|BL_ORD_ID|190434	sp|A4QLS3|RPOC2_NASOF DNA-directed RNA polymerase subunit beta'' OS=Nasturtium officinale GN=rpoC2 PE=3 SV=1
TCONS_00000090	'photosystem I P700 apoprotein A1 (chloroplast) [Vicia sativa]	GO:0000287;GO:0016168;GO:0046872;GO:0051536;GO:0009055;GO:0016491;GO:0051539;GO:0018298;GO:0055114;GO:0015979;GO:0009522;GO:0009579;GO:0016020;GO:0042651;GO:0009536;GO:0016021;GO:0009507;GO:0009535	magnesium ion binding;chlorophyll binding;metal ion binding;iron-sulfur cluster binding;electron carrier activity;oxidoreductase activity;4 iron, 4 sulfur cluster binding;protein-chromophore linkage;oxidation-reduction process;photosynthesis;photosystem I;thylakoid;membrane;thylakoid membrane;plastid;integral component of membrane;chloroplast;chloroplast thylakoid membrane	K02690	psaB	http://www.genome.jp/dbget-bin/www_bget?ko:K02690	Photosynthesis	ko00195	-	gnl|BL_ORD_ID|144304	sp|A4QK17|PSAB_ARAHI Photosystem I P700 chlorophyll a apoprotein A2 OS=Arabis hirsuta GN=psaB PE=3 SV=1
TCONS_00000053	ribulose-1,5-bisphosphate carboxylase/oxygenase large subunit (chloroplast) (chloroplast) [Brassica rapa subsp. chinensis]	GO:0000287;GO:0016984;GO:0015977;GO:0009536;GO:0009507;GO:0015979;GO:0004497;GO:0016829;GO:0016491;GO:0046872;GO:0009853;GO:0055114;GO:0019253	magnesium ion binding;ribulose-bisphosphate carboxylase activity;carbon fixation;plastid;chloroplast;photosynthesis;monooxygenase activity;lyase activity;oxidoreductase activity;metal ion binding;photorespiration;oxidation-reduction process;reductive pentose-phosphate cycle	K01601	rbcL	http://www.genome.jp/dbget-bin/www_bget?ko:K01601	Glyoxylate and dicarboxylate metabolism;Carbon fixation in photosynthetic organisms;Carbon metabolism	ko00630,ko00710,ko01200	-	gnl|BL_ORD_ID|154610	sp|P48686|RBL_BRAOL Ribulose bisphosphate carboxylase large chain OS=Brassica oleracea GN=rbcL PE=3 SV=1
TCONS_00000096	atpB gene product (chloroplast) [Brassica napus]	GO:0016820;GO:0005524;GO:0046933;GO:0000166;GO:0016787;GO:0006754;GO:0006810;GO:0015986;GO:0015991;GO:0046034;GO:0015992;GO:0006811;GO:0005886;GO:0033178;GO:0016020;GO:0009536;GO:0045261;GO:0009507;GO:0009579;GO:0009535	hydrolase activity, acting on acid anhydrides, catalyzing transmembrane movement of substances;ATP binding;proton-transporting ATP synthase activity, rotational mechanism;nucleotide binding;hydrolase activity;ATP biosynthetic process;transport;ATP synthesis coupled proton transport;ATP hydrolysis coupled proton transport;ATP metabolic process;proton transport;ion transport;plasma membrane;proton-…	K02112	ATPF1B,atpD	http://www.genome.jp/dbget-bin/www_bget?ko:K02112	Oxidative phosphorylation;Photosynthesis	ko00190,ko00195	KOG1351(C)(Vacuolar H+-ATPase V1 sector, subunit B)	gnl|BL_ORD_ID|295040	sp|Q9MS49|ATPB_BRANA ATP synthase subunit beta, chloroplastic OS=Brassica napus GN=atpB PE=3 SV=1
TCONS_00000099	ribosomal protein S12 (chloroplast) [Vicia sativa]	GO:0003735;GO:0006412;GO:0005840;GO:0015935;GO:0009536;GO:0005622;GO:0009507;GO:0003723;GO:0019843;GO:0030529	structural constituent of ribosome;translation;ribosome;small ribosomal subunit;plastid;intracellular;chloroplast;RNA binding;rRNA binding;intracellular ribonucleoprotein complex	K02950	RP-S12,MRPS12,rpsL	http://www.genome.jp/dbget-bin/www_bget?ko:K02950	Ribosome	ko03010	KOG1750(J)(Mitochondrial/chloroplast ribosomal protein S12)	gnl|BL_ORD_ID|189052	sp|A4QKC9|RR12_BARVE 30S ribosomal protein S12, chloroplastic OS=Barbarea verna GN=rps12-A PE=3 SV=1
TCONS_00000061	Metal transporter Nramp5 [Morus notabilis]	GO:0005215;GO:0006810;GO:0016021;GO:0016020;GO:0005739	transporter activity;transport;integral component of membrane;membrane;mitochondrion	-	-	-	-	-	-	-	-
TCONS_00000062	Metal transporter Nramp5 [Morus notabilis]	GO:0005215;GO:0006810;GO:0016021;GO:0016020;GO:0005739;GO:0000287;GO:0016984;GO:0015977	transporter activity;transport;integral component of membrane;membrane;mitochondrion;magnesium ion binding;ribulose-bisphosphate carboxylase activity;carbon fixation	-	-	-	-	-	-	-	-
TCONS_00000063	hypothetical protein CFOL_v3_20082, partial [Cephalotus follicularis]	GO:0000287;GO:0016984;GO:0015977	magnesium ion binding;ribulose-bisphosphate carboxylase activity;carbon fixation	-	-	-	-	-	-	-	-
TCONS_00000104	NAD(P)H-quinone oxidoreductase chain 4 [Medicago truncatula]	GO:0016655;GO:0008137;GO:0009055;GO:0016491;GO:0051539;GO:0009773;GO:0055114;GO:0042773;GO:0015979;GO:0009522;GO:0016020;GO:0042651;GO:0016021;GO:0048038;GO:0009579;GO:0009536;GO:0009535;GO:0009507	oxidoreductase activity, acting on NAD(P)H, quinone or similar compound as acceptor;NADH dehydrogenase (ubiquinone) activity;electron carrier activity;oxidoreductase activity;4 iron, 4 sulfur cluster binding;photosynthetic electron transport in photosystem I;oxidation-reduction process;ATP synthesis coupled electron transport;photosynthesis;photosystem I;membrane;thylakoid membrane;integral compo…	K05575	ndhD	http://www.genome.jp/dbget-bin/www_bget?ko:K05575	Oxidative phosphorylation	ko00190	KOG4668(C)(NADH dehydrogenase subunits 2, 5, and related proteins)	gnl|BL_ORD_ID|422908	sp|A4QJY2|NU4C_OLIPU NAD(P)H-quinone oxidoreductase chain 4, chloroplastic OS=Olimarabidopsis pumila GN=ndhD PE=3 SV=2
TCONS_00000105	NAD(P)H-quinone oxidoreductase chain 4 [Medicago truncatula]	GO:0016655;GO:0008137;GO:0009055;GO:0016491;GO:0051539;GO:0009773;GO:0055114;GO:0042773;GO:0015979;GO:0009522;GO:0016020;GO:0042651;GO:0016021;GO:0048038;GO:0009579;GO:0009536;GO:0009535;GO:0009507	oxidoreductase activity, acting on NAD(P)H, quinone or similar compound as acceptor;NADH dehydrogenase (ubiquinone) activity;electron carrier activity;oxidoreductase activity;4 iron, 4 sulfur cluster binding;photosynthetic electron transport in photosystem I;oxidation-reduction process;ATP synthesis coupled electron transport;photosynthesis;photosystem I;membrane;thylakoid membrane;integral compo…	K05575	ndhD	http://www.genome.jp/dbget-bin/www_bget?ko:K05575	Oxidative phosphorylation	ko00190	KOG4668(C)(NADH dehydrogenase subunits 2, 5, and related proteins)	gnl|BL_ORD_ID|422908	sp|A4QJY2|NU4C_OLIPU NAD(P)H-quinone oxidoreductase chain 4, chloroplastic OS=Olimarabidopsis pumila GN=ndhD PE=3 SV=2
TCONS_00000106	ycf1 gene product (chloroplast) [Brassica napus]	GO:0016020;GO:0009536;GO:0016021;GO:0009507	membrane;plastid;integral component of membrane;chloroplast	-	-	-	-	-	KOG2870(C)(NADH:ubiquinone oxidoreductase, NDUFS2/49 kDa subunit)	gnl|BL_ORD_ID|213506	sp|A4QKG5|TI214_BARVE Protein TIC 214 OS=Barbarea verna GN=TIC214 PE=3 SV=1
TCONS_00000107	ycf1 gene product (chloroplast) [Brassica napus]	GO:0016020;GO:0009536;GO:0016021;GO:0009507	membrane;plastid;integral component of membrane;chloroplast	-	-	-	-	-	KOG2870(C)(NADH:ubiquinone oxidoreductase, NDUFS2/49 kDa subunit)	gnl|BL_ORD_ID|213506	sp|A4QKG5|TI214_BARVE Protein TIC 214 OS=Barbarea verna GN=TIC214 PE=3 SV=1
TCONS_00000114	BnaA04g06330D [Brassica napus]	-	-	-	-	-	-	-	-	-	-
TCONS_00004619	PREDICTED: protein LAZ1-like [Brassica napus]	GO:0009626;GO:0016021;GO:0016020	plant-type hypersensitive response;integral component of membrane;membrane	-	-	-	-	-	KOG2641(T)(Predicted seven transmembrane receptor - rhodopsin family)	gnl|BL_ORD_ID|56548	sp|F4JTN2|LAZ1_ARATH Protein LAZ1 OS=Arabidopsis thaliana GN=LAZ1 PE=1 SV=1
TCONS_00004620	PREDICTED: protein LAZ1 [Brassica rapa]	GO:0009626;GO:0016021;GO:0016020	plant-type hypersensitive response;integral component of membrane;membrane	-	-	-	-	-	KOG2641(T)(Predicted seven transmembrane receptor - rhodopsin family)	gnl|BL_ORD_ID|56548	sp|F4JTN2|LAZ1_ARATH Protein LAZ1 OS=Arabidopsis thaliana GN=LAZ1 PE=1 SV=1
TCONS_00004623	PREDICTED: aminoacylase-1B-like isoform X1 [Brassica napus]	GO:0004046;GO:0008237;GO:0016787;GO:0046872;GO:0008152;GO:0006520;GO:0006508;GO:0005737	aminoacylase activity;metallopeptidase activity;hydrolase activity;metal ion binding;metabolic process;cellular amino acid metabolic process;proteolysis;cytoplasm	K14677	ACY1	http://www.genome.jp/dbget-bin/www_bget?ko:K14677	Arginine biosynthesis;2-Oxocarboxylic acid metabolism;Biosynthesis of amino acids	ko00220,ko01210,ko01230	KOG1304(E)(Amino acid transporters)	gnl|BL_ORD_ID|275689	sp|Q9SVG0|ANTL2_ARATH Amino acid transporter ANTL2 OS=Arabidopsis thaliana GN=At4g38250 PE=1 SV=1
TCONS_00000119	expansin-A20 precursor [Brassica rapa]	GO:0009664;GO:0016020;GO:0005576;GO:0005618;GO:0006949;GO:0080167;GO:0071555;GO:0009826;GO:0009828;GO:0009831	plant-type cell wall organization;membrane;extracellular region;cell wall;syncytium formation;response to karrikin;cell wall organization;unidimensional cell growth;plant-type cell wall loosening;plant-type cell wall modification involved in multidimensional cell growth	-	-	-	-	-	-	gnl|BL_ORD_ID|382173	sp|Q9SZM1|EXP20_ARATH Expansin-A20 OS=Arabidopsis thaliana GN=EXPA20 PE=2 SV=1
TCONS_00000124	PREDICTED: heterodimeric geranylgeranyl pyrophosphate synthase small subunit, chloroplastic-like [Brassica napus]	GO:0016740;GO:0008299;GO:0009507;GO:0004311;GO:0005515;GO:0046872;GO:0043693;GO:0042651;GO:0009536;GO:0004659;GO:0009535	transferase activity;isoprenoid biosynthetic process;chloroplast;farnesyltranstransferase activity;protein binding;metal ion binding;monoterpene biosynthetic process;thylakoid membrane;plastid;prenyltransferase activity;chloroplast thylakoid membrane	K13789	GGPS	http://www.genome.jp/dbget-bin/www_bget?ko:K13789	Terpenoid backbone biosynthesis	ko00900	KOG0776(H)(Geranylgeranyl pyrophosphate synthase/Polyprenyl synthetase)	gnl|BL_ORD_ID|12492	sp|Q39108|GGR_ARATH Heterodimeric geranylgeranyl pyrophosphate synthase small subunit, chloroplastic OS=Arabidopsis thaliana GN=GGR PE=1 SV=2
TCONS_00000126	PREDICTED: RAF proto-oncogene serine/threonine-protein kinase-like isoform X2 [Brassica napus]	GO:0004672;GO:0016301;GO:0005524;GO:0016597;GO:0008152;GO:0016310;GO:0006468	protein kinase activity;kinase activity;ATP binding;amino acid binding;metabolic process;phosphorylation;protein phosphorylation	-	-	-	-	-	-	gnl|BL_ORD_ID|208702	sp|F4JTP5|STY46_ARATH Serine/threonine-protein kinase STY46 OS=Arabidopsis thaliana GN=STY46 PE=1 SV=1
TCONS_00000127	PREDICTED: dual specificity protein kinase splB-like isoform X3 [Brassica napus]	GO:0004672;GO:0016301;GO:0005524;GO:0016597;GO:0008152;GO:0016310;GO:0006468	protein kinase activity;kinase activity;ATP binding;amino acid binding;metabolic process;phosphorylation;protein phosphorylation	-	-	-	-	-	-	gnl|BL_ORD_ID|208702	sp|F4JTP5|STY46_ARATH Serine/threonine-protein kinase STY46 OS=Arabidopsis thaliana GN=STY46 PE=1 SV=1
TCONS_00000128	PREDICTED: RAF proto-oncogene serine/threonine-protein kinase-like isoform X1 [Brassica napus]	GO:0004672;GO:0016301;GO:0005524;GO:0016597;GO:0008152;GO:0016310;GO:0006468	protein kinase activity;kinase activity;ATP binding;amino acid binding;metabolic process;phosphorylation;protein phosphorylation	-	-	-	-	-	-	gnl|BL_ORD_ID|208702	sp|F4JTP5|STY46_ARATH Serine/threonine-protein kinase STY46 OS=Arabidopsis thaliana GN=STY46 PE=1 SV=1
TCONS_00000129	PREDICTED: RAF proto-oncogene serine/threonine-protein kinase-like isoform X2 [Brassica napus]	GO:0004672;GO:0016301;GO:0005524;GO:0016597;GO:0008152;GO:0016310;GO:0006468	protein kinase activity;kinase activity;ATP binding;amino acid binding;metabolic process;phosphorylation;protein phosphorylation	-	-	-	-	-	-	gnl|BL_ORD_ID|208702	sp|F4JTP5|STY46_ARATH Serine/threonine-protein kinase STY46 OS=Arabidopsis thaliana GN=STY46 PE=1 SV=1
TCONS_00004633	PREDICTED: tRNA-dihydrouridine(47) synthase [NAD(P)(+)]-like [Brassica napus]	GO:0003824;GO:0017150;GO:0050660;GO:0016491;GO:0046872;GO:0008033;GO:0055114	catalytic activity;tRNA dihydrouridine synthase activity;flavin adenine dinucleotide binding;oxidoreductase activity;metal ion binding;tRNA processing;oxidation-reduction process	K05544	DUS3	http://www.genome.jp/dbget-bin/www_bget?ko:K05544	-	-	KOG2334(J)(tRNA-dihydrouridine synthase)	gnl|BL_ORD_ID|368827	sp|Q9T0J6|DUS3L_ARATH tRNA-dihydrouridine(47) synthase [NAD(P)(+)]-like OS=Arabidopsis thaliana GN=At4g38890 PE=1 SV=2
TCONS_00004634	PREDICTED: tRNA-dihydrouridine(47) synthase [NAD(P)(+)]-like [Brassica napus]	GO:0003824;GO:0017150;GO:0050660;GO:0016491;GO:0046872;GO:0008033;GO:0055114	catalytic activity;tRNA dihydrouridine synthase activity;flavin adenine dinucleotide binding;oxidoreductase activity;metal ion binding;tRNA processing;oxidation-reduction process	K05544	DUS3	http://www.genome.jp/dbget-bin/www_bget?ko:K05544	-	-	KOG2334(J)(tRNA-dihydrouridine synthase)	gnl|BL_ORD_ID|368827	sp|Q9T0J6|DUS3L_ARATH tRNA-dihydrouridine(47) synthase [NAD(P)(+)]-like OS=Arabidopsis thaliana GN=At4g38890 PE=1 SV=2
TCONS_00004635	PREDICTED: protein BASIC PENTACYSTEINE5-like [Brassica napus]	-	-	-	-	-	-	-	-	gnl|BL_ORD_ID|309389	sp|F4JUI3|BPC5_ARATH Protein BASIC PENTACYSTEINE5 OS=Arabidopsis thaliana GN=BPC5 PE=1 SV=1
TCONS_00004636	PREDICTED: protein BASIC PENTACYSTEINE5-like [Brassica napus]	-	-	-	-	-	-	-	-	gnl|BL_ORD_ID|309389	sp|F4JUI3|BPC5_ARATH Protein BASIC PENTACYSTEINE5 OS=Arabidopsis thaliana GN=BPC5 PE=1 SV=1
TCONS_00004637	PREDICTED: protein BASIC PENTACYSTEINE5-like [Brassica napus]	-	-	-	-	-	-	-	-	gnl|BL_ORD_ID|309389	sp|F4JUI3|BPC5_ARATH Protein BASIC PENTACYSTEINE5 OS=Arabidopsis thaliana GN=BPC5 PE=1 SV=1
TCONS_00004638	PREDICTED: protein BASIC PENTACYSTEINE5-like [Brassica napus]	-	-	-	-	-	-	-	-	gnl|BL_ORD_ID|309389	sp|F4JUI3|BPC5_ARATH Protein BASIC PENTACYSTEINE5 OS=Arabidopsis thaliana GN=BPC5 PE=1 SV=1
TCONS_00004644	PREDICTED: kinesin-like protein NACK1 [Brassica napus]	GO:0008017;GO:0005524;GO:0000166;GO:0003777;GO:0007018;GO:0005874	microtubule binding;ATP binding;nucleotide binding;microtubule motor activity;microtubule-based movement;microtubule	K11498	CENPE	http://www.genome.jp/dbget-bin/www_bget?ko:K11498	-	-	KOG0240(Z)(Kinesin (SMY1 subfamily))	gnl|BL_ORD_ID|69561	sp|F4JUI9|KN7F_ARATH Kinesin-like protein KIN-7F OS=Arabidopsis thaliana GN=KIN7F PE=2 SV=1
TCONS_00004645	PREDICTED: kinesin-like protein NACK1 [Brassica napus]	GO:0008017;GO:0005524;GO:0000166;GO:0003777;GO:0007018;GO:0005874;GO:0016887;GO:0005871;GO:0009506;GO:0005737;GO:0007017	microtubule binding;ATP binding;nucleotide binding;microtubule motor activity;microtubule-based movement;microtubule;ATPase activity;kinesin complex;plasmodesma;cytoplasm;microtubule-based process	K11498	CENPE	http://www.genome.jp/dbget-bin/www_bget?ko:K11498	-	-	KOG0240(Z)(Kinesin (SMY1 subfamily))	gnl|BL_ORD_ID|69561	sp|F4JUI9|KN7F_ARATH Kinesin-like protein KIN-7F OS=Arabidopsis thaliana GN=KIN7F PE=2 SV=1
TCONS_00004647	BnaCnng26360D [Brassica napus]	-	-	-	-	-	-	-	-	-	-
TCONS_00004649	PREDICTED: fructose-bisphosphate aldolase 2, chloroplastic [Brassica rapa]	GO:0004332;GO:0003824;GO:0016829;GO:0006096;GO:0009579;GO:0016020;GO:0048046;GO:0009941;GO:0009507;GO:0009570;GO:0010287	fructose-bisphosphate aldolase activity;catalytic activity;lyase activity;glycolytic process;thylakoid;membrane;apoplast;chloroplast envelope;chloroplast;chloroplast stroma;plastoglobule	K01623	ALDO	http://www.genome.jp/dbget-bin/www_bget?ko:K01623	Fructose and mannose metabolism;Glycolysis / Gluconeogenesis;Pentose phosphate pathway;Carbon fixation in photosynthetic organisms;Methane metabolism;Biosynthesis of amino acids;Carbon metabolism	ko00051,ko00010,ko00030,ko00710,ko00680,ko01230,ko01200	KOG1557(G)(Fructose-biphosphate aldolase)	gnl|BL_ORD_ID|277766	sp|Q944G9|ALFP2_ARATH Fructose-bisphosphate aldolase 2, chloroplastic OS=Arabidopsis thaliana GN=FBA2 PE=1 SV=2
TCONS_00009251	PREDICTED: uncharacterized protein LOC103854546 [Brassica rapa]	-	-	K11643	CHD4,MI2B	http://www.genome.jp/dbget-bin/www_bget?ko:K11643	-	-	-	-	-
TCONS_00004661	PREDICTED: uncharacterized protein LOC106451146 [Brassica napus]	GO:0008270;GO:0005634	zinc ion binding;nucleus	-	-	-	-	-	-	-	-
TCONS_00000150	PREDICTED: uncharacterized protein LOC103847160 [Brassica rapa]	-	-	K19026	SPG11	http://www.genome.jp/dbget-bin/www_bget?ko:K19026	-	-	-	gnl|BL_ORD_ID|527310	sp|Q55GD2|Y8328_DICDI Protein DDB_G0268328 OS=Dictyostelium discoideum GN=DDB_G0268328 PE=4 SV=1
TCONS_00000151	PREDICTED: uncharacterized protein LOC106352043 [Brassica napus]	-	-	K19026	SPG11	http://www.genome.jp/dbget-bin/www_bget?ko:K19026	-	-	-	gnl|BL_ORD_ID|527310	sp|Q55GD2|Y8328_DICDI Protein DDB_G0268328 OS=Dictyostelium discoideum GN=DDB_G0268328 PE=4 SV=1
TCONS_00000153	PREDICTED: coatomer subunit alpha-2-like [Brassica napus]	GO:0005198;GO:0006810;GO:0006886;GO:0015031;GO:0016192;GO:0005737;GO:0016020;GO:0000139;GO:0030117;GO:0030126;GO:0005794	structural molecule activity;transport;intracellular protein transport;protein transport;vesicle-mediated transport;cytoplasm;membrane;Golgi membrane;membrane coat;COPI vesicle coat;Golgi apparatus	K05236	COPA,RET1	http://www.genome.jp/dbget-bin/www_bget?ko:K05236	-	-	KOG0276(U)(Vesicle coat complex COPI, beta' subunit)	gnl|BL_ORD_ID|336546	sp|Q9SJT9|COPA2_ARATH Coatomer subunit alpha-2 OS=Arabidopsis thaliana GN=At2g21390 PE=2 SV=1
TCONS_00000158	BnaA01g05660D [Brassica napus]	GO:0003840;GO:0006749	gamma-glutamyltransferase activity;glutathione metabolic process	K18592	GGT1_5	http://www.genome.jp/dbget-bin/www_bget?ko:K18592	Arachidonic acid metabolism;Cyanoamino acid metabolism;Glutathione metabolism;Taurine and hypotaurine metabolism	ko00590,ko00460,ko00480,ko00430	KOG2410(E)(Gamma-glutamyltransferase)	gnl|BL_ORD_ID|10624	sp|Q8VYW6|GAGT1_ARATH Gamma-glutamyltranspeptidase 1 OS=Arabidopsis thaliana GN=GGT1 PE=2 SV=1
TCONS_00004680	PREDICTED: apoptotic chromatin condensation inducer in the nucleus-like [Brassica napus]	GO:0000166	nucleotide binding	K12875	ACIN1,ACINUS	http://www.genome.jp/dbget-bin/www_bget?ko:K12875	Spliceosome;RNA transport;mRNA surveillance pathway	ko03040,ko03013,ko03015	-	gnl|BL_ORD_ID|269481	sp|Q9JIX8|ACINU_MOUSE Apoptotic chromatin condensation inducer in the nucleus OS=Mus musculus GN=Acin1 PE=1 SV=3
TCONS_00004681	PREDICTED: apoptotic chromatin condensation inducer in the nucleus-like [Brassica rapa]	GO:0000166	nucleotide binding	K12875	ACIN1,ACINUS	http://www.genome.jp/dbget-bin/www_bget?ko:K12875	Spliceosome;RNA transport;mRNA surveillance pathway	ko03040,ko03013,ko03015	-	gnl|BL_ORD_ID|269481	sp|Q9JIX8|ACINU_MOUSE Apoptotic chromatin condensation inducer in the nucleus OS=Mus musculus GN=Acin1 PE=1 SV=3
TCONS_00004682	PREDICTED: apoptotic chromatin condensation inducer in the nucleus-like [Brassica napus]	GO:0000166	nucleotide binding	K12875	ACIN1,ACINUS	http://www.genome.jp/dbget-bin/www_bget?ko:K12875	Spliceosome;RNA transport;mRNA surveillance pathway	ko03040,ko03013,ko03015	-	gnl|BL_ORD_ID|269481	sp|Q9JIX8|ACINU_MOUSE Apoptotic chromatin condensation inducer in the nucleus OS=Mus musculus GN=Acin1 PE=1 SV=3
TCONS_00004694	PREDICTED: ethylene-responsive transcription factor ERF060-like [Brassica napus]	GO:0003677;GO:0003700;GO:0006351;GO:0006355;GO:0005634	DNA binding;transcription factor activity, sequence-specific DNA binding;transcription, DNA-templated;regulation of transcription, DNA-templated;nucleus	-	-	-	-	-	-	gnl|BL_ORD_ID|382757	sp|O65665|ERF60_ARATH Ethylene-responsive transcription factor ERF060 OS=Arabidopsis thaliana GN=ERF060 PE=2 SV=1
TCONS_00009252	BnaC01g39960D [Brassica napus]	-	-	-	-	-	-	-	-	gnl|BL_ORD_ID|386834	sp|Q9SR08|FBK49_ARATH F-box/kelch-repeat protein At3g04660 OS=Arabidopsis thaliana GN=At3g04660 PE=1 SV=1
TCONS_00009253	-	-	-	-	-	-	-	-	-	-	-
TCONS_00000183	BnaC01g36320D [Brassica napus]	-	-	-	-	-	-	-	-	gnl|BL_ORD_ID|324288	sp|Q39067|CCB12_ARATH Cyclin-B1-2 OS=Arabidopsis thaliana GN=CYCB1-2 PE=1 SV=2
TCONS_00000184	PREDICTED: uncharacterized protein LOC106383934 [Brassica napus]	-	-	-	-	-	-	-	-	-	-
TCONS_00000185	BnaC01g36320D [Brassica napus]	-	-	-	-	-	-	-	-	gnl|BL_ORD_ID|324288	sp|Q39067|CCB12_ARATH Cyclin-B1-2 OS=Arabidopsis thaliana GN=CYCB1-2 PE=1 SV=2
TCONS_00000186	BnaC01g36320D [Brassica napus]	-	-	-	-	-	-	-	-	gnl|BL_ORD_ID|324288	sp|Q39067|CCB12_ARATH Cyclin-B1-2 OS=Arabidopsis thaliana GN=CYCB1-2 PE=1 SV=2
TCONS_00000187	BnaC01g36320D [Brassica napus]	-	-	K05868	CCNB	http://www.genome.jp/dbget-bin/www_bget?ko:K05868	Cell cycle;p53 signaling pathway;FoxO signaling pathway;Progesterone-mediated oocyte maturation	ko04110,ko04115,ko04068,ko04914	-	gnl|BL_ORD_ID|324288	sp|Q39067|CCB12_ARATH Cyclin-B1-2 OS=Arabidopsis thaliana GN=CYCB1-2 PE=1 SV=2
TCONS_00000188	PREDICTED: transcription factor LHW [Brassica oleracea var. oleracea]	-	-	-	-	-	-	-	-	gnl|BL_ORD_ID|72291	sp|P0C7P8|LHWL1_ARATH Transcription factor EMB1444 OS=Arabidopsis thaliana GN=EMB1444 PE=2 SV=1
TCONS_00000206	PREDICTED: uncharacterized protein LOC106353565 [Brassica napus]	-	-	-	-	-	-	-	-	-	-
TCONS_00000207	PREDICTED: uncharacterized protein LOC106353565 [Brassica napus]	-	-	-	-	-	-	-	-	-	-
TCONS_00004724	PREDICTED: uncharacterized protein LOC106440243 [Brassica napus]	-	-	-	-	-	-	-	-	-	-
TCONS_00004728	PREDICTED: cytochrome P450 81F1 isoform X1 [Brassica napus]	GO:0004497;GO:0016705;GO:0020037;GO:0046872;GO:0005506;GO:0016491;GO:0055114	monooxygenase activity;oxidoreductase activity, acting on paired donors, with incorporation or reduction of molecular oxygen;heme binding;metal ion binding;iron ion binding;oxidoreductase activity;oxidation-reduction process	K00517	E1.14.-.-	http://www.genome.jp/dbget-bin/www_bget?ko:K00517	Stilbenoid, diarylheptanoid and gingerol biosynthesis;Limonene and pinene degradation;Aminobenzoate degradation;Bisphenol degradation;Polycyclic aromatic hydrocarbon degradation	ko00945,ko00903,ko00627,ko00363,ko00624	-	gnl|BL_ORD_ID|312023	sp|O65790|C81F1_ARATH Cytochrome P450 81F1 OS=Arabidopsis thaliana GN=CYP81F1 PE=2 SV=2
TCONS_00004736	PREDICTED: ethylene receptor 1-like isoform X1 [Brassica napus]	GO:0051740;GO:0000155;GO:0004673;GO:0038199;GO:0016772;GO:0016310;GO:0000160;GO:0007165;GO:0010105;GO:0050896;GO:0016020;GO:0005789;GO:0016021;GO:0042802;GO:0009727;GO:0010119;GO:0050665;GO:0009733;GO:0002237;GO:0001944;GO:0052544;GO:0005783;GO:0016301;GO:0016740;GO:0046872;GO:0005524;GO:0000166;GO:0005515;GO:0009873;GO:0000156;GO:0006952;GO:0009408;GO:0009625;GO:0009651;GO:0009690;GO:0009723;GO:…	ethylene binding;phosphorelay sensor kinase activity;protein histidine kinase activity;ethylene receptor activity;transferase activity, transferring phosphorus-containing groups;phosphorylation;phosphorelay signal transduction system;signal transduction;negative regulation of ethylene-activated signaling pathway;response to stimulus;membrane;endoplasmic reticulum membrane;integral component of me…	K14509	ETR,ERS	http://www.genome.jp/dbget-bin/www_bget?ko:K14509	MAPK signaling pathway - plant;Plant hormone signal transduction	ko04016,ko04075	KOG0519(T)(Sensory transduction histidine kinase)	gnl|BL_ORD_ID|382876	sp|O49230|ETR1_BRAOL Ethylene receptor 1 OS=Brassica oleracea GN=ETR1 PE=2 SV=1
TCONS_00000235	PREDICTED: uncharacterized protein LOC106423042 isoform X1 [Brassica napus]	GO:0055085;GO:0016021;GO:0016020	transmembrane transport;integral component of membrane;membrane	-	-	-	-	-	-	-	-
TCONS_00004746	PREDICTED: protein DA1-related 1 [Brassica napus]	GO:0008270;GO:0046872;GO:0005886;GO:0005515;GO:0043130	zinc ion binding;metal ion binding;plasma membrane;protein binding;ubiquitin binding	-	-	-	-	-	-	gnl|BL_ORD_ID|341872	sp|Q8W4F0|DAR1_ARATH Protein DA1-related 1 OS=Arabidopsis thaliana GN=DAR1 PE=1 SV=3
TCONS_00000240	PREDICTED: LOW QUALITY PROTEIN: BEL1-like homeodomain protein 2 [Brassica napus]	GO:0003677;GO:0006355;GO:0005634	DNA binding;regulation of transcription, DNA-templated;nucleus	-	-	-	-	-	KOG0773(K)(Transcription factor MEIS1 and related HOX domain proteins)	gnl|BL_ORD_ID|309528	sp|Q9SW80|BLH2_ARATH BEL1-like homeodomain protein 2 OS=Arabidopsis thaliana GN=BLH2 PE=1 SV=3
TCONS_00000242	PREDICTED: thioredoxin-like protein HCF164, chloroplastic [Brassica rapa]	GO:0015035;GO:0045454;GO:0006662	protein disulfide oxidoreductase activity;cell redox homeostasis;glycerol ether metabolic process	-	-	-	-	-	-	gnl|BL_ORD_ID|224472	sp|O23166|TR164_ARATH Thioredoxin-like protein HCF164, chloroplastic OS=Arabidopsis thaliana GN=HCF164 PE=1 SV=2
TCONS_00004753	PREDICTED: protein PHR1-LIKE 1-like [Brassica napus]	GO:0003677;GO:0006351;GO:0006355;GO:0005634	DNA binding;transcription, DNA-templated;regulation of transcription, DNA-templated;nucleus	-	-	-	-	-	-	gnl|BL_ORD_ID|38559	sp|F4JRB0|HHO5_ARATH Transcription factor HHO5 OS=Arabidopsis thaliana GN=HHO5 PE=1 SV=1
TCONS_00004759	PREDICTED: uncharacterized protein LOC106437978 isoform X1 [Brassica napus]	-	-	-	-	-	-	-	-	-	-
TCONS_00004768	PREDICTED: transcription factor SPATULA-like isoform X3 [Brassica napus]	GO:0046983;GO:0003677;GO:0003700;GO:0005515;GO:0007623;GO:0006351;GO:0010114;GO:0006355;GO:0009409;GO:0010154;GO:0007275;GO:0010187;GO:0048440;GO:0005634;GO:0009908	protein dimerization activity;DNA binding;transcription factor activity, sequence-specific DNA binding;protein binding;circadian rhythm;transcription, DNA-templated;response to red light;regulation of transcription, DNA-templated;response to cold;fruit development;multicellular organism development;negative regulation of seed germination;carpel development;nucleus;flower development	-	-	-	-	-	-	gnl|BL_ORD_ID|206072	sp|Q9FUA4|SPT_ARATH Transcription factor SPATULA OS=Arabidopsis thaliana GN=SPT PE=1 SV=1
TCONS_00004787	PREDICTED: suppressor of RPS4-RLD 1 [Brassica rapa]	GO:0016020;GO:0016021	membrane;integral component of membrane	-	-	-	-	-	KOG4626(GOT)(O-linked N-acetylglucosamine transferase OGT)	gnl|BL_ORD_ID|208360	sp|F4JS25|SRFR1_ARATH Suppressor of RPS4-RLD 1 OS=Arabidopsis thaliana GN=SRFR1 PE=1 SV=1
TCONS_00004789	PREDICTED: suppressor of RPS4-RLD 1-like [Brassica napus]	GO:0016020;GO:0016021	membrane;integral component of membrane	-	-	-	-	-	KOG0376(R)(Serine-threonine phosphatase 2A, catalytic subunit)	gnl|BL_ORD_ID|208360	sp|F4JS25|SRFR1_ARATH Suppressor of RPS4-RLD 1 OS=Arabidopsis thaliana GN=SRFR1 PE=1 SV=1
TCONS_00000283	PREDICTED: probable polyol transporter 6 [Brassica napus]	GO:0022891;GO:0022857;GO:0005215;GO:0006810;GO:0055085;GO:0016020;GO:0016021	substrate-specific transmembrane transporter activity;transmembrane transporter activity;transporter activity;transport;transmembrane transport;membrane;integral component of membrane	-	-	-	-	-	-	gnl|BL_ORD_ID|138392	sp|Q8GXR2|PLT6_ARATH Probable polyol transporter 6 OS=Arabidopsis thaliana GN=PLT6 PE=2 SV=2
TCONS_00000286	PREDICTED: acidic leucine-rich nuclear phosphoprotein 32-related protein-like isoform X2 [Brassica napus]	-	-	-	-	-	-	-	-	gnl|BL_ORD_ID|276250	sp|Q9SCQ7|AN32_ARATH Acidic leucine-rich nuclear phosphoprotein 32-related protein OS=Arabidopsis thaliana GN=At3g50690 PE=2 SV=1
TCONS_00000287	PREDICTED: acidic leucine-rich nuclear phosphoprotein 32-related protein-like isoform X3 [Brassica napus]	-	-	-	-	-	-	-	-	gnl|BL_ORD_ID|276250	sp|Q9SCQ7|AN32_ARATH Acidic leucine-rich nuclear phosphoprotein 32-related protein OS=Arabidopsis thaliana GN=At3g50690 PE=2 SV=1
TCONS_00000288	PREDICTED: acidic leucine-rich nuclear phosphoprotein 32-related protein isoform X2 [Brassica rapa]	-	-	-	-	-	-	-	-	gnl|BL_ORD_ID|276250	sp|Q9SCQ7|AN32_ARATH Acidic leucine-rich nuclear phosphoprotein 32-related protein OS=Arabidopsis thaliana GN=At3g50690 PE=2 SV=1
TCONS_00000294	-	-	-	-	-	-	-	-	-	-	-
TCONS_00004804	PREDICTED: salicylate carboxymethyltransferase-like [Brassica napus]	GO:0008168	methyltransferase activity	-	-	-	-	-	-	gnl|BL_ORD_ID|483036	sp|Q9SPV4|SAMT_CLABR Salicylate carboxymethyltransferase OS=Clarkia breweri GN=SAMT PE=1 SV=1
TCONS_00000308	PREDICTED: uncharacterized protein LOC106443672 [Brassica napus]	GO:0016021;GO:0016020	integral component of membrane;membrane	-	-	-	-	-	-	-	-
TCONS_00000313	PREDICTED: 3-epi-6-deoxocathasterone 23-monooxygenase [Brassica napus]	GO:0004497;GO:0005506;GO:0016705;GO:0016491;GO:0020037;GO:0046872;GO:0055114;GO:0016021;GO:0016020	monooxygenase activity;iron ion binding;oxidoreductase activity, acting on paired donors, with incorporation or reduction of molecular oxygen;oxidoreductase activity;heme binding;metal ion binding;oxidation-reduction process;integral component of membrane;membrane	K12637	CYP90C1,ROT3	http://www.genome.jp/dbget-bin/www_bget?ko:K12637	Brassinosteroid biosynthesis	ko00905	-	gnl|BL_ORD_ID|313043	sp|Q9M066|C90C1_ARATH 3-epi-6-deoxocathasterone 23-monooxygenase OS=Arabidopsis thaliana GN=ROT3 PE=2 SV=3
TCONS_00000322	BnaC02g19240D [Brassica napus]	-	-	-	-	-	-	-	-	-	-
TCONS_00000323	BnaC02g19240D [Brassica napus]	-	-	-	-	-	-	-	-	-	-
TCONS_00004818	PREDICTED: uncharacterized protein LOC106444567 [Brassica napus]	GO:0005516	calmodulin binding	-	-	-	-	-	-	-	-
TCONS_00004819	PREDICTED: SNAP25 homologous protein SNAP33-like [Brassica napus]	-	-	K18211	SNAP25	http://www.genome.jp/dbget-bin/www_bget?ko:K18211	Insulin secretion;Synaptic vesicle cycle	ko04911,ko04721	KOG3065(U)(SNAP-25 (synaptosome-associated protein) component of SNARE complex)	gnl|BL_ORD_ID|206367	sp|Q9S7P9|SNP33_ARATH SNAP25 homologous protein SNAP33 OS=Arabidopsis thaliana GN=SNAP33 PE=1 SV=1
TCONS_00000335	PREDICTED: protein LEO1 homolog [Brassica napus]	GO:0016570;GO:0006368;GO:0016593	histone modification;transcription elongation from RNA polymerase II promoter;Cdc73/Paf1 complex	K15177	LEO1	http://www.genome.jp/dbget-bin/www_bget?ko:K15177	-	-	-	gnl|BL_ORD_ID|245188	sp|Q9FNQ0|VIP4_ARATH Protein LEO1 homolog OS=Arabidopsis thaliana GN=VIP4 PE=1 SV=1
TCONS_00004825	PREDICTED: DExH-box ATP-dependent RNA helicase DExH14 [Brassica rapa]	GO:0005524;GO:0004386;GO:0000166;GO:0003676;GO:0016787	ATP binding;helicase activity;nucleotide binding;nucleic acid binding;hydrolase activity	K18663	ASCC3	http://www.genome.jp/dbget-bin/www_bget?ko:K18663	-	-	KOG0952(A)(DNA/RNA helicase MER3/SLH1, DEAD-box superfamily)	gnl|BL_ORD_ID|356190	sp|Q9FNQ1|DEXHE_ARATH DExH-box ATP-dependent RNA helicase DExH14 OS=Arabidopsis thaliana GN=BRR2C PE=2 SV=1
TCONS_00000337	PREDICTED: PLASMODESMATA CALLOSE-BINDING PROTEIN 1-like [Brassica napus]	-	-	-	-	-	-	-	-	gnl|BL_ORD_ID|122733	sp|Q9FNQ2|PDCB1_ARATH PLASMODESMATA CALLOSE-BINDING PROTEIN 1 OS=Arabidopsis thaliana GN=PDCB1 PE=1 SV=1
TCONS_00004828	PREDICTED: ras GTPase-activating protein-binding protein 2-like isoform X1 [Brassica napus]	GO:0003676;GO:0000166;GO:0006810;GO:0005622;GO:0009737;GO:0003723;GO:0003729;GO:0006913	nucleic acid binding;nucleotide binding;transport;intracellular;response to abscisic acid;RNA binding;mRNA binding;nucleocytoplasmic transport	-	-	-	-	-	KOG2104(U)(Nuclear transport factor 2)	gnl|BL_ORD_ID|6804	sp|P97379|G3BP2_MOUSE Ras GTPase-activating protein-binding protein 2 OS=Mus musculus GN=G3bp2 PE=1 SV=2
TCONS_00004829	PREDICTED: ras GTPase-activating protein-binding protein 2-like isoform X2 [Brassica napus]	GO:0003676;GO:0000166;GO:0006810;GO:0005622;GO:0003723;GO:0003729;GO:0006913;GO:0009737	nucleic acid binding;nucleotide binding;transport;intracellular;RNA binding;mRNA binding;nucleocytoplasmic transport;response to abscisic acid	-	-	-	-	-	KOG2104(U)(Nuclear transport factor 2)	gnl|BL_ORD_ID|6804	sp|P97379|G3BP2_MOUSE Ras GTPase-activating protein-binding protein 2 OS=Mus musculus GN=G3bp2 PE=1 SV=2
TCONS_00000346	PREDICTED: kinesin-like protein BC2 [Brassica napus]	GO:0008017;GO:0005524;GO:0000166;GO:0003777;GO:0007018	microtubule binding;ATP binding;nucleotide binding;microtubule motor activity;microtubule-based movement	K10395	KIF4_21_27	http://www.genome.jp/dbget-bin/www_bget?ko:K10395	-	-	KOG0244(Z)(Kinesin-like protein)	gnl|BL_ORD_ID|65636	sp|F4K0J3|KN4C_ARATH Kinesin-like protein KIN-4C OS=Arabidopsis thaliana GN=KIN4C PE=2 SV=2
TCONS_00004835	PREDICTED: protein MID1-COMPLEMENTING ACTIVITY 1 [Brassica napus]	-	-	-	-	-	-	-	-	gnl|BL_ORD_ID|82617	sp|Q8L7E9|MCAC1_ARATH Protein MID1-COMPLEMENTING ACTIVITY 1 OS=Arabidopsis thaliana GN=MCA1 PE=1 SV=1
TCONS_00004838	PREDICTED: protein MID1-COMPLEMENTING ACTIVITY 1 [Brassica napus]	-	-	-	-	-	-	-	-	gnl|BL_ORD_ID|82617	sp|Q8L7E9|MCAC1_ARATH Protein MID1-COMPLEMENTING ACTIVITY 1 OS=Arabidopsis thaliana GN=MCA1 PE=1 SV=1
TCONS_00000352	PREDICTED: calmodulin-lysine N-methyltransferase-like [Brassica napus]	-	-	K18826	CAMKMT	http://www.genome.jp/dbget-bin/www_bget?ko:K18826	Lysine degradation	ko00310	KOG2497(R)(Predicted methyltransferase)	gnl|BL_ORD_ID|336491	sp|Q3U2J5|CMKMT_MOUSE Calmodulin-lysine N-methyltransferase OS=Mus musculus GN=Camkmt PE=1 SV=1
TCONS_00004843	PREDICTED: DNA-(apurinic or apyrimidinic site) lyase 2-like isoform X1 [Brassica napus]	-	-	K10772	APEX2	http://www.genome.jp/dbget-bin/www_bget?ko:K10772	Base excision repair	ko03410	KOG1294(L)(Apurinic/apyrimidinic endonuclease and related enzymes)	gnl|BL_ORD_ID|283633	sp|F4JNY0|APE2_ARATH DNA-(apurinic or apyrimidinic site) lyase 2 OS=Arabidopsis thaliana GN=APE2 PE=1 SV=1
TCONS_00004844	PREDICTED: DNA-(apurinic or apyrimidinic site) lyase 2-like isoform X1 [Brassica napus]	GO:0005215;GO:0005634;GO:0006810;GO:0008270;GO:0016021;GO:0004518;GO:0006281	transporter activity;nucleus;transport;zinc ion binding;integral component of membrane;nuclease activity;DNA repair	K10772	APEX2	http://www.genome.jp/dbget-bin/www_bget?ko:K10772	Base excision repair	ko03410	KOG1294(L)(Apurinic/apyrimidinic endonuclease and related enzymes)	gnl|BL_ORD_ID|283633	sp|F4JNY0|APE2_ARATH DNA-(apurinic or apyrimidinic site) lyase 2 OS=Arabidopsis thaliana GN=APE2 PE=1 SV=1
TCONS_00004845	PREDICTED: DNA-(apurinic or apyrimidinic site) lyase 2-like isoform X1 [Brassica napus]	-	-	K10772	APEX2	http://www.genome.jp/dbget-bin/www_bget?ko:K10772	Base excision repair	ko03410	KOG1294(L)(Apurinic/apyrimidinic endonuclease and related enzymes)	gnl|BL_ORD_ID|283633	sp|F4JNY0|APE2_ARATH DNA-(apurinic or apyrimidinic site) lyase 2 OS=Arabidopsis thaliana GN=APE2 PE=1 SV=1
TCONS_00004848	PREDICTED: transformation/transcription domain-associated protein-like [Brassica napus]	GO:0016301;GO:0016573;GO:0000123;GO:0005634	kinase activity;histone acetylation;histone acetyltransferase complex;nucleus	K08874	TRRAP	http://www.genome.jp/dbget-bin/www_bget?ko:K08874	-	-	KOG0891(L)(DNA-dependent protein kinase)	gnl|BL_ORD_ID|222169	sp|Q54T85|TRA1_DICDI Probable transcription-associated protein 1 OS=Dictyostelium discoideum GN=tra1 PE=3 SV=2
TCONS_00000355	PREDICTED: oral-facial-digital syndrome 1 protein-like [Brassica napus]	-	-	-	-	-	-	-	-	-	-
TCONS_00000356	PREDICTED: oral-facial-digital syndrome 1 protein-like [Brassica napus]	-	-	-	-	-	-	-	-	-	-
TCONS_00000357	PREDICTED: oral-facial-digital syndrome 1 protein-like [Brassica napus]	-	-	-	-	-	-	-	-	-	-
TCONS_00004871	PREDICTED: beta-galactosidase 3 isoform X1 [Brassica napus]	GO:0030246;GO:0004565;GO:0004553;GO:0016798;GO:0016787;GO:0008152;GO:0005975	carbohydrate binding;beta-galactosidase activity;hydrolase activity, hydrolyzing O-glycosyl compounds;hydrolase activity, acting on glycosyl bonds;hydrolase activity;metabolic process;carbohydrate metabolic process	-	-	-	-	-	KOG0496(G)(Beta-galactosidase)	gnl|BL_ORD_ID|301445	sp|Q9SCV9|BGAL3_ARATH Beta-galactosidase 3 OS=Arabidopsis thaliana GN=BGAL3 PE=2 SV=1
TCONS_00004873	PREDICTED: 3-epi-6-deoxocathasterone 23-monooxygenase isoform X1 [Brassica rapa]	GO:0004497;GO:0005506;GO:0016705;GO:0016491;GO:0020037;GO:0046872;GO:0055114;GO:0016021;GO:0016020	monooxygenase activity;iron ion binding;oxidoreductase activity, acting on paired donors, with incorporation or reduction of molecular oxygen;oxidoreductase activity;heme binding;metal ion binding;oxidation-reduction process;integral component of membrane;membrane	K12637	CYP90C1,ROT3	http://www.genome.jp/dbget-bin/www_bget?ko:K12637	Brassinosteroid biosynthesis	ko00905	-	gnl|BL_ORD_ID|313043	sp|Q9M066|C90C1_ARATH 3-epi-6-deoxocathasterone 23-monooxygenase OS=Arabidopsis thaliana GN=ROT3 PE=2 SV=3
TCONS_00004874	PREDICTED: 3-epi-6-deoxocathasterone 23-monooxygenase [Brassica napus]	GO:0004497;GO:0005506;GO:0016705;GO:0016491;GO:0020037;GO:0046872;GO:0055114;GO:0016021;GO:0016020	monooxygenase activity;iron ion binding;oxidoreductase activity, acting on paired donors, with incorporation or reduction of molecular oxygen;oxidoreductase activity;heme binding;metal ion binding;oxidation-reduction process;integral component of membrane;membrane	K12637	CYP90C1,ROT3	http://www.genome.jp/dbget-bin/www_bget?ko:K12637	Brassinosteroid biosynthesis	ko00905	-	gnl|BL_ORD_ID|313043	sp|Q9M066|C90C1_ARATH 3-epi-6-deoxocathasterone 23-monooxygenase OS=Arabidopsis thaliana GN=ROT3 PE=2 SV=3
TCONS_00004881	PREDICTED: uncharacterized protein LOC106313439 [Brassica oleracea var. oleracea]	-	-	-	-	-	-	-	-	-	-
TCONS_00004882	PREDICTED: uncharacterized protein LOC106313439 [Brassica oleracea var. oleracea]	-	-	-	-	-	-	-	-	-	-
TCONS_00004883	PREDICTED: uncharacterized protein LOC106449277 isoform X2 [Brassica napus]	-	-	-	-	-	-	-	-	-	-
TCONS_00004895	-	-	-	-	-	-	-	-	-	-	-
TCONS_00004897	PREDICTED: acidic leucine-rich nuclear phosphoprotein 32-related protein-like [Brassica napus]	GO:0017025;GO:0008270;GO:0006352;GO:0006355;GO:0000182;GO:0005634;GO:0009527;GO:0009707;GO:0003743;GO:0006413	TBP-class protein binding;zinc ion binding;DNA-templated transcription, initiation;regulation of transcription, DNA-templated;rDNA binding;nucleus;plastid outer membrane;chloroplast outer membrane;translation initiation factor activity;translational initiation	K03124	TFIIB,GTF2B,SUA7,tfb	http://www.genome.jp/dbget-bin/www_bget?ko:K03124	Basal transcription factors	ko03022	KOG1597(K)(Transcription initiation factor TFIIB)	gnl|BL_ORD_ID|433059	sp|O23215|PBRP1_ARATH Plant-specific TFIIB-related protein 1 OS=Arabidopsis thaliana GN=PBRP1 PE=2 SV=1
TCONS_00004901	PREDICTED: probable polyol transporter 6 [Brassica napus]	GO:0022891;GO:0022857;GO:0005215;GO:0006810;GO:0055085;GO:0016020;GO:0016021	substrate-specific transmembrane transporter activity;transmembrane transporter activity;transporter activity;transport;transmembrane transport;membrane;integral component of membrane	-	-	-	-	-	-	gnl|BL_ORD_ID|138392	sp|Q8GXR2|PLT6_ARATH Probable polyol transporter 6 OS=Arabidopsis thaliana GN=PLT6 PE=2 SV=2
TCONS_00004902	PREDICTED: probable polyol transporter 6 [Brassica napus]	GO:0022891;GO:0022857;GO:0005215;GO:0006810;GO:0055085;GO:0016020;GO:0016021	substrate-specific transmembrane transporter activity;transmembrane transporter activity;transporter activity;transport;transmembrane transport;membrane;integral component of membrane	-	-	-	-	-	-	gnl|BL_ORD_ID|138392	sp|Q8GXR2|PLT6_ARATH Probable polyol transporter 6 OS=Arabidopsis thaliana GN=PLT6 PE=2 SV=2
TCONS_00000384	PREDICTED: SWR1-complex protein 4-like isoform X1 [Brassica napus]	-	-	K11324	DMAP1,SWC4,EAF2	http://www.genome.jp/dbget-bin/www_bget?ko:K11324	-	-	KOG2656(BK)(DNA methyltransferase 1-associated protein-1)	gnl|BL_ORD_ID|496388	sp|Q8VZL6|SWC4_ARATH SWR1-complex protein 4 OS=Arabidopsis thaliana GN=SWC4 PE=1 SV=1
TCONS_00000387	PREDICTED: long chain acyl-CoA synthetase 1-like [Brassica napus]	GO:0003824;GO:0008152	catalytic activity;metabolic process	K01897	ACSL,fadD	http://www.genome.jp/dbget-bin/www_bget?ko:K01897	Ferroptosis;Quorum sensing;Peroxisome;Fatty acid biosynthesis;Fatty acid degradation;Fatty acid metabolism;Adipocytokine signaling pathway;PPAR signaling pathway	ko04216,ko02024,ko04146,ko00061,ko00071,ko01212,ko04920,ko03320	KOG1180(I)(Acyl-CoA synthetase)	gnl|BL_ORD_ID|57499	sp|O22898|LACS1_ARATH Long chain acyl-CoA synthetase 1 OS=Arabidopsis thaliana GN=LACS1 PE=2 SV=1
TCONS_00000389	BnaC08g47950D [Brassica napus]	-	-	-	-	-	-	-	-	-	-
TCONS_00000396	PREDICTED: PH-interacting protein-like isoform X2 [Brassica napus]	GO:0003677;GO:0006355;GO:0009725;GO:0005634	DNA binding;regulation of transcription, DNA-templated;response to hormone;nucleus	K11797	PHIP,WDR11	http://www.genome.jp/dbget-bin/www_bget?ko:K11797	-	-	KOG0274(R)(Cdc4 and related F-box and WD-40 proteins)	gnl|BL_ORD_ID|129135	sp|Q8WWQ0|PHIP_HUMAN PH-interacting protein OS=Homo sapiens GN=PHIP PE=1 SV=2
TCONS_00000397	PREDICTED: PH-interacting protein-like isoform X1 [Brassica napus]	GO:0003677;GO:0006355;GO:0009725;GO:0005634	DNA binding;regulation of transcription, DNA-templated;response to hormone;nucleus	K11797	PHIP,WDR11	http://www.genome.jp/dbget-bin/www_bget?ko:K11797	-	-	KOG0644(R)(Uncharacterized conserved protein, contains WD40 repeat and BROMO domains)	gnl|BL_ORD_ID|128687	sp|Q8VDD9|PHIP_MOUSE PH-interacting protein OS=Mus musculus GN=Phip PE=1 SV=2
TCONS_00004921	PREDICTED: uncharacterized protein LOC106452692 [Brassica napus]	GO:0003682;GO:0007064;GO:0010468	chromatin binding;mitotic sister chromatid cohesion;regulation of gene expression	-	-	-	-	-	-	-	-
TCONS_00004932	PREDICTED: protein NLP2-like [Brassica napus]	-	-	-	-	-	-	-	-	gnl|BL_ORD_ID|112737	sp|Q7X9B9|NLP2_ARATH Protein NLP2 OS=Arabidopsis thaliana GN=NLP2 PE=2 SV=3
TCONS_00000415	PREDICTED: calcium-dependent protein kinase 5-like [Brassica napus]	GO:0004672;GO:0004674;GO:0005509;GO:0005524;GO:0000166;GO:0006468	protein kinase activity;protein serine/threonine kinase activity;calcium ion binding;ATP binding;nucleotide binding;protein phosphorylation	K13412	CPK	http://www.genome.jp/dbget-bin/www_bget?ko:K13412	Plant-pathogen interaction	ko04626	-	gnl|BL_ORD_ID|328473	sp|Q38871|CDPK5_ARATH Calcium-dependent protein kinase 5 OS=Arabidopsis thaliana GN=CPK5 PE=2 SV=1
TCONS_00000417	PREDICTED: xylem cysteine proteinase 1-like [Brassica napus]	GO:0008234;GO:0006508;GO:0008233;GO:0004197;GO:0016787;GO:0051603;GO:0010623;GO:0005886;GO:0016020;GO:0005615;GO:0000325;GO:0005764;GO:0005773;GO:0005634;GO:0005576	cysteine-type peptidase activity;proteolysis;peptidase activity;cysteine-type endopeptidase activity;hydrolase activity;proteolysis involved in cellular protein catabolic process;programmed cell death involved in cell development;plasma membrane;membrane;extracellular space;plant-type vacuole;lysosome;vacuole;nucleus;extracellular region	K16290	XCP	http://www.genome.jp/dbget-bin/www_bget?ko:K16290	-	-	KOG1543(O)(Cysteine proteinase Cathepsin L)	gnl|BL_ORD_ID|519557	sp|O65493|XCP1_ARATH Cysteine protease XCP1 OS=Arabidopsis thaliana GN=XCP1 PE=1 SV=1
TCONS_00004939	PREDICTED: uncharacterized protein At2g17340-like [Brassica napus]	-	-	-	-	-	-	-	KOG4584(R)(Uncharacterized conserved protein)	gnl|BL_ORD_ID|525776	sp|Q949P3|Y2734_ARATH Uncharacterized protein At2g17340 OS=Arabidopsis thaliana GN=At2g17340 PE=1 SV=1
TCONS_00004940	PREDICTED: uncharacterized protein At2g17340-like [Brassica napus]	-	-	-	-	-	-	-	KOG4584(R)(Uncharacterized conserved protein)	gnl|BL_ORD_ID|525776	sp|Q949P3|Y2734_ARATH Uncharacterized protein At2g17340 OS=Arabidopsis thaliana GN=At2g17340 PE=1 SV=1
TCONS_00000421	PREDICTED: brefeldin A-inhibited guanine nucleotide-exchange protein 4-like [Brassica napus]	GO:0005086;GO:0032012;GO:0005085;GO:0005737;GO:0005829;GO:0015031;GO:0016192;GO:0032588;GO:0050790	ARF guanyl-nucleotide exchange factor activity;regulation of ARF protein signal transduction;guanyl-nucleotide exchange factor activity;cytoplasm;cytosol;protein transport;vesicle-mediated transport;trans-Golgi network membrane;regulation of catalytic activity	K18442	ARFGEF,BIG	http://www.genome.jp/dbget-bin/www_bget?ko:K18442	Endocytosis	ko04144	KOG0929(U)(Guanine nucleotide exchange factor)	gnl|BL_ORD_ID|302505	sp|F4JN05|BIG4_ARATH Brefeldin A-inhibited guanine nucleotide-exchange protein 4 OS=Arabidopsis thaliana GN=BIG4 PE=3 SV=1
TCONS_00004944	PREDICTED: chloride channel protein CLC-e-like isoform X1 [Brassica napus]	GO:0005216;GO:0005247;GO:0006810;GO:0006821;GO:0055085;GO:0006811;GO:0016021;GO:0016020	ion channel activity;voltage-gated chloride channel activity;transport;chloride transport;transmembrane transport;ion transport;integral component of membrane;membrane	-	-	-	-	-	-	gnl|BL_ORD_ID|330114	sp|Q8GX93|CLCE_ARATH Chloride channel protein CLC-e OS=Arabidopsis thaliana GN=CLC-E PE=2 SV=2
TCONS_00000426	PREDICTED: ankyrin repeat domain-containing protein 2-like [Brassica napus]	-	-	-	-	-	-	-	KOG4177(M)(Ankyrin)	gnl|BL_ORD_ID|274397	sp|Q9SAR5|AKR2A_ARATH Ankyrin repeat domain-containing protein 2A OS=Arabidopsis thaliana GN=AKR2A PE=1 SV=2
TCONS_00000427	PREDICTED: ankyrin repeat domain-containing protein 2-like [Brassica napus]	-	-	-	-	-	-	-	KOG4177(M)(Ankyrin)	gnl|BL_ORD_ID|274397	sp|Q9SAR5|AKR2A_ARATH Ankyrin repeat domain-containing protein 2A OS=Arabidopsis thaliana GN=AKR2A PE=1 SV=2
TCONS_00000430	PREDICTED: plant intracellular Ras-group-related LRR protein 4-like [Brassica napus]	-	-	-	-	-	-	-	KOG0619(R)(FOG: Leucine rich repeat)	gnl|BL_ORD_ID|124885	sp|Q9SVW8|PIRL4_ARATH Plant intracellular Ras-group-related LRR protein 4 OS=Arabidopsis thaliana GN=PIRL4 PE=1 SV=1
TCONS_00004946	PREDICTED: RING-H2 finger protein ATL45-like [Brassica napus]	GO:0008270;GO:0046872;GO:0016020;GO:0016021	zinc ion binding;metal ion binding;membrane;integral component of membrane	-	-	-	-	-	-	gnl|BL_ORD_ID|298685	sp|Q9ZT49|ATL45_ARATH Probable E3 ubiquitin-protein ligase ATL45 OS=Arabidopsis thaliana GN=ATL45 PE=2 SV=1
TCONS_00000435	PREDICTED: probable serine/threonine-protein kinase Cx32, chloroplastic [Brassica napus]	GO:0004672;GO:0004674;GO:0005524;GO:0006468	protein kinase activity;protein serine/threonine kinase activity;ATP binding;protein phosphorylation	K00924	E2.7.1.-	http://www.genome.jp/dbget-bin/www_bget?ko:K00924	-	-	-	gnl|BL_ORD_ID|346006	sp|P27450|CST_ARATH Probable serine/threonine-protein kinase CST OS=Arabidopsis thaliana GN=CST PE=1 SV=2
TCONS_00004958	PREDICTED: thiol-disulfide oxidoreductase LTO1-like [Brassica napus]	GO:0003955;GO:0010207;GO:0016020;GO:0009536;GO:0016021;GO:0009507	NAD(P)H dehydrogenase (quinone) activity;photosystem II assembly;membrane;plastid;integral component of membrane;chloroplast	-	-	-	-	-	KOG2633(BK)(Hismacro and SEC14 domain-containing proteins)	gnl|BL_ORD_ID|403891	sp|Q8L540|LTO1_ARATH Thiol-disulfide oxidoreductase LTO1 OS=Arabidopsis thaliana GN=LTO1 PE=1 SV=1
TCONS_00000442	PREDICTED: senescence-associated protein DIN1-like isoform X1 [Brassica napus]	-	-	-	-	-	-	-	KOG1530(P)(Rhodanese-related sulfurtransferase)	gnl|BL_ORD_ID|366150	sp|P27626|DIN1_RAPSA Senescence-associated protein DIN1 OS=Raphanus sativus GN=DIN1 PE=2 SV=1
TCONS_00000443	PREDICTED: senescence-associated protein DIN1 isoform X1 [Brassica rapa]	-	-	-	-	-	-	-	KOG1530(P)(Rhodanese-related sulfurtransferase)	gnl|BL_ORD_ID|366150	sp|P27626|DIN1_RAPSA Senescence-associated protein DIN1 OS=Raphanus sativus GN=DIN1 PE=2 SV=1
TCONS_00004965	PREDICTED: aconitate hydratase 1 [Brassica napus]	GO:0048027;GO:0005507;GO:0016829;GO:0051536;GO:0003994;GO:0051539;GO:0008152;GO:0006102;GO:0006101;GO:0005739;GO:0005886;GO:0005829;GO:0005773;GO:0009506;GO:0048046	mRNA 5'-UTR binding;copper ion binding;lyase activity;iron-sulfur cluster binding;aconitate hydratase activity;4 iron, 4 sulfur cluster binding;metabolic process;isocitrate metabolic process;citrate metabolic process;mitochondrion;plasma membrane;cytosol;vacuole;plasmodesma;apoplast	K01681	ACO,acnA	http://www.genome.jp/dbget-bin/www_bget?ko:K01681	Citrate cycle (TCA cycle);Glyoxylate and dicarboxylate metabolism;Carbon fixation pathways in prokaryotes;2-Oxocarboxylic acid metabolism;Biosynthesis of amino acids;Carbon metabolism	ko00020,ko00630,ko00720,ko01210,ko01230,ko01200	KOG0452(AJ)(RNA-binding translational regulator IRP (aconitase superfamily))	gnl|BL_ORD_ID|270156	sp|Q42560|ACO1_ARATH Aconitate hydratase 1 OS=Arabidopsis thaliana GN=ACO1 PE=1 SV=2
TCONS_00000455	S-adenosyl-L-methionine-dependent methyltransferases superfamily protein [Theobroma cacao]	-	-	K18826	CAMKMT	http://www.genome.jp/dbget-bin/www_bget?ko:K18826	Lysine degradation	ko00310	-	gnl|BL_ORD_ID|333633	sp|B0K012|CMKMT_RAT Calmodulin-lysine N-methyltransferase OS=Rattus norvegicus GN=Camkmt PE=1 SV=1
TCONS_00000456	PREDICTED: calmodulin-lysine N-methyltransferase-like [Brassica napus]	-	-	K18826	CAMKMT	http://www.genome.jp/dbget-bin/www_bget?ko:K18826	Lysine degradation	ko00310	-	gnl|BL_ORD_ID|333633	sp|B0K012|CMKMT_RAT Calmodulin-lysine N-methyltransferase OS=Rattus norvegicus GN=Camkmt PE=1 SV=1
TCONS_00004976	PREDICTED: DNA-(apurinic or apyrimidinic site) lyase 2-like isoform X1 [Brassica napus]	-	-	K10772	APEX2	http://www.genome.jp/dbget-bin/www_bget?ko:K10772	Base excision repair	ko03410	KOG1294(L)(Apurinic/apyrimidinic endonuclease and related enzymes)	gnl|BL_ORD_ID|283633	sp|F4JNY0|APE2_ARATH DNA-(apurinic or apyrimidinic site) lyase 2 OS=Arabidopsis thaliana GN=APE2 PE=1 SV=1
TCONS_00004979	PREDICTED: transcription-associated protein 1-like [Brassica napus]	GO:0016301;GO:0016573;GO:0000123;GO:0005634	kinase activity;histone acetylation;histone acetyltransferase complex;nucleus	K08874	TRRAP	http://www.genome.jp/dbget-bin/www_bget?ko:K08874	-	-	KOG0891(L)(DNA-dependent protein kinase)	gnl|BL_ORD_ID|219222	sp|P38811|TRA1_YEAST Transcription-associated protein 1 OS=Saccharomyces cerevisiae (strain ATCC 204508 / S288c) GN=TRA1 PE=1 SV=1
TCONS_00004983	PREDICTED: disease resistance protein RRS1-like [Brassica napus]	GO:0043531;GO:0007165;GO:0016021;GO:0016020	ADP binding;signal transduction;integral component of membrane;membrane	-	-	-	-	-	-	gnl|BL_ORD_ID|522491	sp|Q9FL92|WRK16_ARATH Probable WRKY transcription factor 16 OS=Arabidopsis thaliana GN=WRKY16 PE=3 SV=1
TCONS_00000463	PREDICTED: probable serine protease EDA2 isoform X1 [Brassica napus]	GO:0008236;GO:0006508	serine-type peptidase activity;proteolysis	-	-	-	-	-	KOG2183(OR)(Prolylcarboxypeptidase (angiotensinase C))	gnl|BL_ORD_ID|378828	sp|Q1PF50|EDA2_ARATH Probable serine protease EDA2 OS=Arabidopsis thaliana GN=EDA2 PE=2 SV=2
TCONS_00000464	PREDICTED: probable serine protease EDA2 isoform X2 [Brassica napus]	GO:0008236;GO:0006508	serine-type peptidase activity;proteolysis	-	-	-	-	-	KOG2183(OR)(Prolylcarboxypeptidase (angiotensinase C))	gnl|BL_ORD_ID|378828	sp|Q1PF50|EDA2_ARATH Probable serine protease EDA2 OS=Arabidopsis thaliana GN=EDA2 PE=2 SV=2
TCONS_00000468	PREDICTED: transmembrane and coiled-coil domain-containing protein 4-like [Brassica napus]	GO:0016021;GO:0016020;GO:0003674;GO:0008150;GO:0009507	integral component of membrane;membrane;molecular_function;biological_process;chloroplast	-	-	-	-	-	-	gnl|BL_ORD_ID|213790	sp|Q5TGY1|TMCO4_HUMAN Transmembrane and coiled-coil domain-containing protein 4 OS=Homo sapiens GN=TMCO4 PE=2 SV=1
TCONS_00000469	PREDICTED: transmembrane and coiled-coil domain-containing protein 4-like [Brassica napus]	GO:0016021;GO:0016020	integral component of membrane;membrane	-	-	-	-	-	KOG2385(S)(Uncharacterized conserved protein)	gnl|BL_ORD_ID|213790	sp|Q5TGY1|TMCO4_HUMAN Transmembrane and coiled-coil domain-containing protein 4 OS=Homo sapiens GN=TMCO4 PE=2 SV=1
TCONS_00004993	PREDICTED: GATA transcription factor 7 isoform X2 [Brassica napus]	GO:0003677;GO:0003700;GO:0008270;GO:0043565;GO:0006355;GO:0045893;GO:0005634	DNA binding;transcription factor activity, sequence-specific DNA binding;zinc ion binding;sequence-specific DNA binding;regulation of transcription, DNA-templated;positive regulation of transcription, DNA-templated;nucleus	-	-	-	-	-	-	gnl|BL_ORD_ID|11583	sp|O65515|GATA7_ARATH GATA transcription factor 7 OS=Arabidopsis thaliana GN=GATA7 PE=2 SV=1
TCONS_00004997	PREDICTED: uncharacterized protein LOC106343079 [Brassica oleracea var. oleracea]	GO:0017176;GO:0016020;GO:0016021	phosphatidylinositol N-acetylglucosaminyltransferase activity;membrane;integral component of membrane	K03858	PIGH,GPI15	http://www.genome.jp/dbget-bin/www_bget?ko:K03858	Glycosylphosphatidylinositol(GPI)-anchor biosynthesis	ko00563	-	-	-
TCONS_00000488	PREDICTED: uncharacterized protein LOC106350859 isoform X2 [Brassica napus]	GO:0015031	protein transport	K19476	IST1	http://www.genome.jp/dbget-bin/www_bget?ko:K19476	Endocytosis	ko04144	KOG2027(Z)(Spindle pole body protein)	gnl|BL_ORD_ID|63374	sp|Q54I39|IST1L_DICDI IST1-like protein OS=Dictyostelium discoideum GN=DDB_G0289029 PE=3 SV=1
TCONS_00005005	PREDICTED: thiol-disulfide oxidoreductase LTO1-like [Brassica napus]	GO:0003955;GO:0010207;GO:0016020;GO:0009536;GO:0016021;GO:0009507	NAD(P)H dehydrogenase (quinone) activity;photosystem II assembly;membrane;plastid;integral component of membrane;chloroplast	-	-	-	-	-	KOG2633(BK)(Hismacro and SEC14 domain-containing proteins)	gnl|BL_ORD_ID|403891	sp|Q8L540|LTO1_ARATH Thiol-disulfide oxidoreductase LTO1 OS=Arabidopsis thaliana GN=LTO1 PE=1 SV=1
TCONS_00005006	PREDICTED: thiol-disulfide oxidoreductase LTO1-like [Brassica napus]	GO:0003955;GO:0010207;GO:0016020;GO:0009536;GO:0016021;GO:0009507	NAD(P)H dehydrogenase (quinone) activity;photosystem II assembly;membrane;plastid;integral component of membrane;chloroplast	-	-	-	-	-	KOG2633(BK)(Hismacro and SEC14 domain-containing proteins)	gnl|BL_ORD_ID|403891	sp|Q8L540|LTO1_ARATH Thiol-disulfide oxidoreductase LTO1 OS=Arabidopsis thaliana GN=LTO1 PE=1 SV=1
TCONS_00000497	PREDICTED: NEP1-interacting protein 1 [Brassica oleracea var. oleracea]	GO:0008270;GO:0046872;GO:0016020;GO:0016021;GO:0009535;GO:0009579;GO:0009507;GO:0009536	zinc ion binding;metal ion binding;membrane;integral component of membrane;chloroplast thylakoid membrane;thylakoid;chloroplast;plastid	-	-	-	-	-	-	gnl|BL_ORD_ID|114853	sp|Q8GT75|NIP1_ARATH NEP1-interacting protein 1 OS=Arabidopsis thaliana GN=NIP1 PE=1 SV=2
TCONS_00000499	PREDICTED: NEP1-interacting protein 1 [Brassica oleracea var. oleracea]	GO:0008270;GO:0046872;GO:0016020;GO:0016021;GO:0009535;GO:0009579;GO:0009507;GO:0009536	zinc ion binding;metal ion binding;membrane;integral component of membrane;chloroplast thylakoid membrane;thylakoid;chloroplast;plastid	-	-	-	-	-	-	gnl|BL_ORD_ID|114853	sp|Q8GT75|NIP1_ARATH NEP1-interacting protein 1 OS=Arabidopsis thaliana GN=NIP1 PE=1 SV=2
TCONS_00000503	PREDICTED: la-related protein 1C-like [Brassica napus]	-	-	K18757	LARP1	http://www.genome.jp/dbget-bin/www_bget?ko:K18757	-	-	KOG2590(OJ)(RNA-binding protein LARP/SRO9 and related La domain proteins)	gnl|BL_ORD_ID|406464	sp|Q94K80|LRP1C_ARATH La-related protein 1C OS=Arabidopsis thaliana GN=LARP1C PE=1 SV=1
TCONS_00005021	PREDICTED: putative SWI/SNF-related matrix-associated actin-dependent regulator of chromatin subfamily A member 3-like 2 [Brassica rapa]	GO:0005524;GO:0016818;GO:0003676;GO:0008270;GO:0046872;GO:0045003;GO:0009294;GO:0000724	ATP binding;hydrolase activity, acting on acid anhydrides, in phosphorus-containing anhydrides;nucleic acid binding;zinc ion binding;metal ion binding;double-strand break repair via synthesis-dependent strand annealing;DNA mediated transformation;double-strand break repair via homologous recombination	K15505	RAD5	http://www.genome.jp/dbget-bin/www_bget?ko:K15505	-	-	-	gnl|BL_ORD_ID|201642	sp|Q9FNI6|SM3L2_ARATH Putative SWI/SNF-related matrix-associated actin-dependent regulator of chromatin subfamily A member 3-like 2 OS=Arabidopsis thaliana GN=At5g22750 PE=2 SV=1
TCONS_00005022	PREDICTED: putative SWI/SNF-related matrix-associated actin-dependent regulator of chromatin subfamily A member 3-like 2 [Brassica rapa]	GO:0005524;GO:0016818;GO:0003676;GO:0008270;GO:0046872;GO:0045003;GO:0009294;GO:0000724	ATP binding;hydrolase activity, acting on acid anhydrides, in phosphorus-containing anhydrides;nucleic acid binding;zinc ion binding;metal ion binding;double-strand break repair via synthesis-dependent strand annealing;DNA mediated transformation;double-strand break repair via homologous recombination	K15505	RAD5	http://www.genome.jp/dbget-bin/www_bget?ko:K15505	-	-	-	gnl|BL_ORD_ID|201642	sp|Q9FNI6|SM3L2_ARATH Putative SWI/SNF-related matrix-associated actin-dependent regulator of chromatin subfamily A member 3-like 2 OS=Arabidopsis thaliana GN=At5g22750 PE=2 SV=1
TCONS_00005023	PREDICTED: putative SWI/SNF-related matrix-associated actin-dependent regulator of chromatin subfamily A member 3-like 2 [Brassica rapa]	GO:0005524;GO:0016818;GO:0003676;GO:0008270;GO:0046872;GO:0045003;GO:0009294;GO:0000724	ATP binding;hydrolase activity, acting on acid anhydrides, in phosphorus-containing anhydrides;nucleic acid binding;zinc ion binding;metal ion binding;double-strand break repair via synthesis-dependent strand annealing;DNA mediated transformation;double-strand break repair via homologous recombination	K15505	RAD5	http://www.genome.jp/dbget-bin/www_bget?ko:K15505	-	-	-	gnl|BL_ORD_ID|201642	sp|Q9FNI6|SM3L2_ARATH Putative SWI/SNF-related matrix-associated actin-dependent regulator of chromatin subfamily A member 3-like 2 OS=Arabidopsis thaliana GN=At5g22750 PE=2 SV=1
TCONS_00005024	PREDICTED: putative SWI/SNF-related matrix-associated actin-dependent regulator of chromatin subfamily A member 3-like 2 [Brassica rapa]	GO:0005524;GO:0016818;GO:0003676;GO:0008270;GO:0046872;GO:0045003;GO:0009294;GO:0000724	ATP binding;hydrolase activity, acting on acid anhydrides, in phosphorus-containing anhydrides;nucleic acid binding;zinc ion binding;metal ion binding;double-strand break repair via synthesis-dependent strand annealing;DNA mediated transformation;double-strand break repair via homologous recombination	K15505	RAD5	http://www.genome.jp/dbget-bin/www_bget?ko:K15505	-	-	-	gnl|BL_ORD_ID|201642	sp|Q9FNI6|SM3L2_ARATH Putative SWI/SNF-related matrix-associated actin-dependent regulator of chromatin subfamily A member 3-like 2 OS=Arabidopsis thaliana GN=At5g22750 PE=2 SV=1
TCONS_00005025	PREDICTED: putative SWI/SNF-related matrix-associated actin-dependent regulator of chromatin subfamily A member 3-like 2 [Brassica rapa]	GO:0005524;GO:0016818;GO:0003676;GO:0008270;GO:0046872;GO:0045003;GO:0009294;GO:0000724	ATP binding;hydrolase activity, acting on acid anhydrides, in phosphorus-containing anhydrides;nucleic acid binding;zinc ion binding;metal ion binding;double-strand break repair via synthesis-dependent strand annealing;DNA mediated transformation;double-strand break repair via homologous recombination	K15505	RAD5	http://www.genome.jp/dbget-bin/www_bget?ko:K15505	-	-	-	gnl|BL_ORD_ID|201642	sp|Q9FNI6|SM3L2_ARATH Putative SWI/SNF-related matrix-associated actin-dependent regulator of chromatin subfamily A member 3-like 2 OS=Arabidopsis thaliana GN=At5g22750 PE=2 SV=1
TCONS_00000508	BnaA01g02450D [Brassica napus]	GO:0003824;GO:0016831;GO:0016829;GO:0008792;GO:0008295;GO:0006527	catalytic activity;carboxy-lyase activity;lyase activity;arginine decarboxylase activity;spermidine biosynthetic process;arginine catabolic process	K01583	E4.1.1.19	http://www.genome.jp/dbget-bin/www_bget?ko:K01583	Arginine and proline metabolism	ko00330	KOG0232(C)(Vacuolar H+-ATPase V0 sector, subunits c/c')	gnl|BL_ORD_ID|210580	sp|O23141|SPE2_ARATH Arginine decarboxylase 2 OS=Arabidopsis thaliana GN=SPE2 PE=2 SV=1
TCONS_00005031	PREDICTED: GATA transcription factor 3 [Brassica rapa]	GO:0003677;GO:0043565;GO:0003700;GO:0008270;GO:0045893;GO:0006355;GO:0005634	DNA binding;sequence-specific DNA binding;transcription factor activity, sequence-specific DNA binding;zinc ion binding;positive regulation of transcription, DNA-templated;regulation of transcription, DNA-templated;nucleus	-	-	-	-	-	-	gnl|BL_ORD_ID|10096	sp|Q8L4M6|GATA3_ARATH GATA transcription factor 3 OS=Arabidopsis thaliana GN=GATA3 PE=2 SV=2
TCONS_00005036	PREDICTED: squalene synthase-like [Brassica napus]	GO:0016740;GO:0016765;GO:0004310;GO:0008610;GO:0009058;GO:0016021;GO:0016020	transferase activity;transferase activity, transferring alkyl or aryl (other than methyl) groups;farnesyl-diphosphate farnesyltransferase activity;lipid biosynthetic process;biosynthetic process;integral component of membrane;membrane	K00801	FDFT1	http://www.genome.jp/dbget-bin/www_bget?ko:K00801	Steroid biosynthesis;Sesquiterpenoid and triterpenoid biosynthesis	ko00100,ko00909	KOG1459(I)(Squalene synthetase)	gnl|BL_ORD_ID|387664	sp|P53799|FDFT1_ARATH Squalene synthase 1 OS=Arabidopsis thaliana GN=SQS1 PE=1 SV=1
TCONS_00005039	PREDICTED: uncharacterized protein LOC106370539 [Brassica napus]	-	-	-	-	-	-	-	-	gnl|BL_ORD_ID|317050	sp|O65684|CIF2_ARATH Protein CASPARIAN STRIP INTEGRITY FACTOR 2 OS=Arabidopsis thaliana GN=CIF2 PE=1 SV=1
TCONS_00000513	PREDICTED: bifunctional dihydrofolate reductase-thymidylate synthase 2 isoform X1 [Brassica napus]	GO:0004799;GO:0004146;GO:0016740;GO:0016491;GO:0008168;GO:0006231;GO:0006545;GO:0032259;GO:0055114;GO:0009165;GO:0006730;GO:0046654	thymidylate synthase activity;dihydrofolate reductase activity;transferase activity;oxidoreductase activity;methyltransferase activity;dTMP biosynthetic process;glycine biosynthetic process;methylation;oxidation-reduction process;nucleotide biosynthetic process;one-carbon metabolic process;tetrahydrofolate biosynthetic process	K13998	DHFR-TS	http://www.genome.jp/dbget-bin/www_bget?ko:K13998	Folate biosynthesis;One carbon pool by folate;Pyrimidine metabolism	ko00790,ko00670,ko00240	KOG0673(F)(Thymidylate synthase)	gnl|BL_ORD_ID|370721	sp|Q05763|DRTS2_ARATH Bifunctional dihydrofolate reductase-thymidylate synthase 2 OS=Arabidopsis thaliana GN=THY-2 PE=2 SV=2
TCONS_00000514	PREDICTED: bifunctional dihydrofolate reductase-thymidylate synthase 2 isoform X1 [Brassica napus]	GO:0004799;GO:0004146;GO:0016740;GO:0016491;GO:0008168;GO:0006231;GO:0006545;GO:0032259;GO:0055114;GO:0009165;GO:0006730;GO:0046654	thymidylate synthase activity;dihydrofolate reductase activity;transferase activity;oxidoreductase activity;methyltransferase activity;dTMP biosynthetic process;glycine biosynthetic process;methylation;oxidation-reduction process;nucleotide biosynthetic process;one-carbon metabolic process;tetrahydrofolate biosynthetic process	K13998	DHFR-TS	http://www.genome.jp/dbget-bin/www_bget?ko:K13998	Folate biosynthesis;One carbon pool by folate;Pyrimidine metabolism	ko00790,ko00670,ko00240	KOG0673(F)(Thymidylate synthase)	gnl|BL_ORD_ID|370721	sp|Q05763|DRTS2_ARATH Bifunctional dihydrofolate reductase-thymidylate synthase 2 OS=Arabidopsis thaliana GN=THY-2 PE=2 SV=2
TCONS_00005054	PREDICTED: ethylene-responsive transcription factor ERF109-like [Brassica napus]	GO:0003677;GO:0003700;GO:0006351;GO:0006355;GO:0005634;GO:0009873;GO:0001944;GO:0050832;GO:0010200;GO:0051301	DNA binding;transcription factor activity, sequence-specific DNA binding;transcription, DNA-templated;regulation of transcription, DNA-templated;nucleus;ethylene-activated signaling pathway;vasculature development;defense response to fungus;response to chitin;cell division	-	-	-	-	-	-	gnl|BL_ORD_ID|378064	sp|Q9SZ06|EF109_ARATH Ethylene-responsive transcription factor ERF109 OS=Arabidopsis thaliana GN=ERF109 PE=1 SV=1
TCONS_00005062	PREDICTED: uncharacterized protein LOC106354546 isoform X1 [Brassica napus]	-	-	-	-	-	-	-	-	gnl|BL_ORD_ID|203703	sp|Q2TBM9|SRAC1_BOVIN Protein SERAC1 OS=Bos taurus GN=SERAC1 PE=2 SV=1
TCONS_00000529	PREDICTED: agamous-like MADS-box protein AGL16 [Brassica napus]	GO:0003677;GO:0046983;GO:0003700;GO:0006351;GO:0006355;GO:0005634	DNA binding;protein dimerization activity;transcription factor activity, sequence-specific DNA binding;transcription, DNA-templated;regulation of transcription, DNA-templated;nucleus	K09264	K09264	http://www.genome.jp/dbget-bin/www_bget?ko:K09264	-	-	-	gnl|BL_ORD_ID|269926	sp|A2RVQ5|AGL16_ARATH Agamous-like MADS-box protein AGL16 OS=Arabidopsis thaliana GN=AGL16 PE=1 SV=1
TCONS_00005074	PREDICTED: cyclin-D3-1-like [Brassica napus]	GO:0005634;GO:0005515;GO:0007067;GO:0007049;GO:0051301;GO:0048316;GO:0009744;GO:0009735;GO:0000082;GO:0009741;GO:0010444;GO:0016538;GO:0042127;GO:0051726	nucleus;protein binding;mitotic nuclear division;cell cycle;cell division;seed development;response to sucrose;response to cytokinin;G1/S transition of mitotic cell cycle;response to brassinosteroid;guard mother cell differentiation;cyclin-dependent protein serine/threonine kinase regulator activity;regulation of cell proliferation;regulation of cell cycle	K14505	CYCD3	http://www.genome.jp/dbget-bin/www_bget?ko:K14505	Plant hormone signal transduction	ko04075	KOG0656(D)(G1/S-specific cyclin D)	gnl|BL_ORD_ID|312928	sp|P42753|CCD31_ARATH Cyclin-D3-1 OS=Arabidopsis thaliana GN=CYCD3-1 PE=1 SV=3
TCONS_00005076	PREDICTED: uncharacterized protein LOC106357897 [Brassica napus]	-	-	-	-	-	-	-	KOG0154(R)(RNA-binding protein RBM5 and related proteins, contain G-patch and RRM domains)	-	-
TCONS_00005077	PREDICTED: uncharacterized protein LOC106357897 [Brassica napus]	-	-	-	-	-	-	-	KOG0154(R)(RNA-binding protein RBM5 and related proteins, contain G-patch and RRM domains)	-	-
TCONS_00000544	PREDICTED: PTI1-like tyrosine-protein kinase 3 isoform X1 [Brassica rapa]	GO:0004672;GO:0005524;GO:0004713;GO:0006468	protein kinase activity;ATP binding;protein tyrosine kinase activity;protein phosphorylation	K13436	PTI1	http://www.genome.jp/dbget-bin/www_bget?ko:K13436	Plant-pathogen interaction	ko04626	-	gnl|BL_ORD_ID|441084	sp|B9DFG5|PTI13_ARATH PTI1-like tyrosine-protein kinase 3 OS=Arabidopsis thaliana GN=PTI13 PE=1 SV=1
TCONS_00000552	PREDICTED: kinesin-like protein NACK1 isoform X1 [Brassica napus]	GO:0008017;GO:0005524;GO:0000166;GO:0003777;GO:0007018;GO:0005874	microtubule binding;ATP binding;nucleotide binding;microtubule motor activity;microtubule-based movement;microtubule	K11498	CENPE	http://www.genome.jp/dbget-bin/www_bget?ko:K11498	-	-	KOG0242(Z)(Kinesin-like protein)	gnl|BL_ORD_ID|67973	sp|F4J394|KN7G_ARATH Kinesin-like protein KIN-7G OS=Arabidopsis thaliana GN=KIN7G PE=2 SV=1
TCONS_00005110	PREDICTED: transcription factor TCP18-like isoform X3 [Brassica napus]	-	-	-	-	-	-	-	-	gnl|BL_ORD_ID|213846	sp|A1YKT1|TCP18_ARATH Transcription factor TCP18 OS=Arabidopsis thaliana GN=TCP18 PE=2 SV=1
TCONS_00005111	PREDICTED: transcription factor TCP18-like isoform X1 [Brassica napus]	-	-	-	-	-	-	-	-	gnl|BL_ORD_ID|213846	sp|A1YKT1|TCP18_ARATH Transcription factor TCP18 OS=Arabidopsis thaliana GN=TCP18 PE=2 SV=1
TCONS_00000555	-	-	-	-	-	-	-	-	-	-	-
TCONS_00000560	PREDICTED: uncharacterized protein LOC106333007 isoform X2 [Brassica oleracea var. oleracea]	-	-	K01872	AARS,alaS	http://www.genome.jp/dbget-bin/www_bget?ko:K01872	Aminoacyl-tRNA biosynthesis	ko00970	KOG0188(J)(Alanyl-tRNA synthetase)	gnl|BL_ORD_ID|494023	sp|P36428|SYA_ARATH Alanine--tRNA ligase OS=Arabidopsis thaliana GN=ALATS PE=1 SV=3
TCONS_00005117	PREDICTED: DUF21 domain-containing protein At4g33700 [Brassica napus]	GO:0016021;GO:0016020;GO:0005886;GO:0008150	integral component of membrane;membrane;plasma membrane;biological_process	K16302	CNNM	http://www.genome.jp/dbget-bin/www_bget?ko:K16302	-	-	KOG2118(S)(Predicted membrane protein, contains two CBS domains)	gnl|BL_ORD_ID|255697	sp|Q8VZI2|Y4370_ARATH DUF21 domain-containing protein At4g33700 OS=Arabidopsis thaliana GN=CBSDUF6 PE=1 SV=1
TCONS_00000566	hypothetical protein EUTSA_v10010643mg [Eutrema salsugineum]	-	-	-	-	-	-	-	-	gnl|BL_ORD_ID|198983	sp|Q9STZ2|SELT_ARATH SelT-like protein OS=Arabidopsis thaliana GN=At3g47300 PE=2 SV=2
TCONS_00000567	hypothetical protein EUTSA_v10010643mg [Eutrema salsugineum]	-	-	-	-	-	-	-	-	gnl|BL_ORD_ID|198983	sp|Q9STZ2|SELT_ARATH SelT-like protein OS=Arabidopsis thaliana GN=At3g47300 PE=2 SV=2
TCONS_00000572	PREDICTED: myb-like protein X [Brassica napus]	GO:0016020;GO:0016021	membrane;integral component of membrane	-	-	-	-	-	-	-	-
TCONS_00005120	PREDICTED: inositol-tetrakisphosphate 1-kinase 2-like [Brassica napus]	GO:0000287;GO:0016301;GO:0016740;GO:0046872;GO:0005524;GO:0052726;GO:0000166;GO:0052725;GO:0047325;GO:0016310;GO:0032957;GO:0005622	magnesium ion binding;kinase activity;transferase activity;metal ion binding;ATP binding;inositol-1,3,4-trisphosphate 5-kinase activity;nucleotide binding;inositol-1,3,4-trisphosphate 6-kinase activity;inositol tetrakisphosphate 1-kinase activity;phosphorylation;inositol trisphosphate metabolic process;intracellular	K00913	ITPK1	http://www.genome.jp/dbget-bin/www_bget?ko:K00913	Phosphatidylinositol signaling system;Inositol phosphate metabolism	ko04070,ko00562	-	gnl|BL_ORD_ID|61526	sp|O81893|ITPK2_ARATH Inositol-tetrakisphosphate 1-kinase 2 OS=Arabidopsis thaliana GN=ITPK2 PE=1 SV=3
TCONS_00005124	PREDICTED: probable manganese-transporting ATPase PDR2 [Brassica napus]	GO:0046872;GO:0005524;GO:0000166;GO:0016787;GO:0016887;GO:0006812;GO:0016020;GO:0016021	metal ion binding;ATP binding;nucleotide binding;hydrolase activity;ATPase activity;cation transport;membrane;integral component of membrane	K14950	ATP13A1	http://www.genome.jp/dbget-bin/www_bget?ko:K14950	-	-	-	gnl|BL_ORD_ID|121031	sp|Q9LT02|PDR2_ARATH Probable manganese-transporting ATPase PDR2 OS=Arabidopsis thaliana GN=PDR2 PE=1 SV=1
TCONS_00005125	PREDICTED: probable manganese-transporting ATPase PDR2 [Brassica napus]	GO:0046872;GO:0005524;GO:0000166;GO:0016787;GO:0016887;GO:0006812;GO:0016020;GO:0016021	metal ion binding;ATP binding;nucleotide binding;hydrolase activity;ATPase activity;cation transport;membrane;integral component of membrane	K14950	ATP13A1	http://www.genome.jp/dbget-bin/www_bget?ko:K14950	-	-	-	gnl|BL_ORD_ID|121031	sp|Q9LT02|PDR2_ARATH Probable manganese-transporting ATPase PDR2 OS=Arabidopsis thaliana GN=PDR2 PE=1 SV=1
TCONS_00005127	PREDICTED: probable manganese-transporting ATPase PDR2 isoform X1 [Brassica napus]	GO:0016020;GO:0016021;GO:0046872;GO:0005524;GO:0000166;GO:0016787;GO:0016887;GO:0006812	membrane;integral component of membrane;metal ion binding;ATP binding;nucleotide binding;hydrolase activity;ATPase activity;cation transport	K14950	ATP13A1	http://www.genome.jp/dbget-bin/www_bget?ko:K14950	-	-	-	gnl|BL_ORD_ID|121031	sp|Q9LT02|PDR2_ARATH Probable manganese-transporting ATPase PDR2 OS=Arabidopsis thaliana GN=PDR2 PE=1 SV=1
TCONS_00005137	PREDICTED: protein DJ-1 homolog C-like [Brassica napus]	GO:0009658;GO:0009507	chloroplast organization;chloroplast	-	-	-	-	-	KOG2764(RV)(Putative transcriptional regulator DJ-1)	gnl|BL_ORD_ID|366744	sp|Q8VY09|DJ1C_ARATH Protein DJ-1 homolog C OS=Arabidopsis thaliana GN=DJ1C PE=2 SV=1
TCONS_00005138	PREDICTED: protein DJ-1 homolog C-like [Brassica napus]	GO:0009658;GO:0009507	chloroplast organization;chloroplast	-	-	-	-	-	KOG2764(RV)(Putative transcriptional regulator DJ-1)	gnl|BL_ORD_ID|366744	sp|Q8VY09|DJ1C_ARATH Protein DJ-1 homolog C OS=Arabidopsis thaliana GN=DJ1C PE=2 SV=1
TCONS_00005141	PREDICTED: UDP-glucosyl transferase 73B2-like [Brassica napus]	GO:0016740;GO:0016757;GO:0016758;GO:0008152	transferase activity;transferase activity, transferring glycosyl groups;transferase activity, transferring hexosyl groups;metabolic process	-	-	-	-	-	-	gnl|BL_ORD_ID|234516	sp|Q94C57|U73B2_ARATH UDP-glucosyl transferase 73B2 OS=Arabidopsis thaliana GN=UGT73B2 PE=1 SV=1
TCONS_00005142	PREDICTED: UDP-glucosyl transferase 73B2-like [Brassica napus]	GO:0016740;GO:0016757;GO:0016758;GO:0008152	transferase activity;transferase activity, transferring glycosyl groups;transferase activity, transferring hexosyl groups;metabolic process	-	-	-	-	-	-	gnl|BL_ORD_ID|234516	sp|Q94C57|U73B2_ARATH UDP-glucosyl transferase 73B2 OS=Arabidopsis thaliana GN=UGT73B2 PE=1 SV=1
TCONS_00005143	PREDICTED: UDP-glucosyl transferase 73B2-like [Brassica napus]	GO:0016740;GO:0016757;GO:0016758;GO:0008152	transferase activity;transferase activity, transferring glycosyl groups;transferase activity, transferring hexosyl groups;metabolic process	-	-	-	-	-	-	gnl|BL_ORD_ID|234516	sp|Q94C57|U73B2_ARATH UDP-glucosyl transferase 73B2 OS=Arabidopsis thaliana GN=UGT73B2 PE=1 SV=1
TCONS_00005144	PREDICTED: UDP-glucosyl transferase 73B2-like [Brassica napus]	GO:0016740;GO:0016757;GO:0016758;GO:0008152	transferase activity;transferase activity, transferring glycosyl groups;transferase activity, transferring hexosyl groups;metabolic process	-	-	-	-	-	-	gnl|BL_ORD_ID|234516	sp|Q94C57|U73B2_ARATH UDP-glucosyl transferase 73B2 OS=Arabidopsis thaliana GN=UGT73B2 PE=1 SV=1
TCONS_00005156	PREDICTED: presequence protease 1, chloroplastic/mitochondrial-like [Brassica napus]	GO:0046872;GO:0003824;GO:0006508	metal ion binding;catalytic activity;proteolysis	K06972	PITRM1,PreP,CYM1	http://www.genome.jp/dbget-bin/www_bget?ko:K06972	-	-	KOG0961(O)(Predicted Zn2+-dependent endopeptidase, insulinase superfamily)	gnl|BL_ORD_ID|135053	sp|Q9LJL3|PREP1_ARATH Presequence protease 1, chloroplastic/mitochondrial OS=Arabidopsis thaliana GN=PREP1 PE=1 SV=2
TCONS_00000602	PREDICTED: ABSCISIC ACID-INSENSITIVE 5-like protein 7 [Brassica rapa]	GO:0003700;GO:0043565;GO:0006355;GO:0000976;GO:0003677;GO:0005515;GO:0005634;GO:0006351;GO:0009414;GO:0009651;GO:0009737;GO:0009738;GO:0019760;GO:0044212;GO:0045893;GO:1900057;GO:1903648	transcription factor activity, sequence-specific DNA binding;sequence-specific DNA binding;regulation of transcription, DNA-templated;transcription regulatory region sequence-specific DNA binding;DNA binding;protein binding;nucleus;transcription, DNA-templated;response to water deprivation;response to salt stress;response to abscisic acid;abscisic acid-activated signaling pathway;glucosinolate me…	K14432	ABF	http://www.genome.jp/dbget-bin/www_bget?ko:K14432	Plant hormone signal transduction	ko04075	-	gnl|BL_ORD_ID|273856	sp|Q9M7Q2|AI5L7_ARATH ABSCISIC ACID-INSENSITIVE 5-like protein 7 OS=Arabidopsis thaliana GN=ABF4 PE=1 SV=1
TCONS_00000623	PREDICTED: kinesin-like protein FRA1 [Brassica napus]	GO:0005524;GO:0008017;GO:0000166;GO:0003777;GO:0007018	ATP binding;microtubule binding;nucleotide binding;microtubule motor activity;microtubule-based movement	K10395	KIF4_21_27	http://www.genome.jp/dbget-bin/www_bget?ko:K10395	-	-	KOG0244(Z)(Kinesin-like protein)	gnl|BL_ORD_ID|65636	sp|F4K0J3|KN4C_ARATH Kinesin-like protein KIN-4C OS=Arabidopsis thaliana GN=KIN4C PE=2 SV=2
TCONS_00005176	PREDICTED: peptidyl-prolyl cis-trans isomerase CYP57 [Brassica rapa]	GO:0016853;GO:0003755;GO:0000413;GO:0006457;GO:0009506	isomerase activity;peptidyl-prolyl cis-trans isomerase activity;protein peptidyl-prolyl isomerization;protein folding;plasmodesma	K12737	SDCCAG10	http://www.genome.jp/dbget-bin/www_bget?ko:K12737	-	-	KOG0883(O)(Cyclophilin type, U box-containing peptidyl-prolyl cis-trans isomerase)	gnl|BL_ORD_ID|340793	sp|Q6Q152|CPY57_ARATH Peptidyl-prolyl cis-trans isomerase CYP57 OS=Arabidopsis thaliana GN=CYP57 PE=1 SV=1
TCONS_00000630	PREDICTED: glycine dehydrogenase (decarboxylating) 1, mitochondrial [Brassica napus]	GO:0003824;GO:0004375;GO:0055114;GO:0006546;GO:0006544;GO:0009534;GO:0005739;GO:0009941;GO:0009507;GO:0009570;GO:0048046;GO:0005515;GO:0005829;GO:0005960;GO:0016594;GO:0019464;GO:0046686	catalytic activity;glycine dehydrogenase (decarboxylating) activity;oxidation-reduction process;glycine catabolic process;glycine metabolic process;chloroplast thylakoid;mitochondrion;chloroplast envelope;chloroplast;chloroplast stroma;apoplast;protein binding;cytosol;glycine cleavage complex;glycine binding;glycine decarboxylation via glycine cleavage system;response to cadmium ion	K00281	GLDC,gcvP	http://www.genome.jp/dbget-bin/www_bget?ko:K00281	Glycine, serine and threonine metabolism;Glyoxylate and dicarboxylate metabolism;Carbon metabolism	ko00260,ko00630,ko01200	KOG2040(E)(Glycine dehydrogenase (decarboxylating))	gnl|BL_ORD_ID|9761	sp|Q94B78|GCSP1_ARATH Glycine dehydrogenase (decarboxylating) 1, mitochondrial OS=Arabidopsis thaliana GN=GLDP1 PE=1 SV=2
TCONS_00000632	PREDICTED: homeobox protein ATH1-like [Brassica napus]	GO:0003677;GO:0006355;GO:0005634	DNA binding;regulation of transcription, DNA-templated;nucleus	-	-	-	-	-	KOG0773(K)(Transcription factor MEIS1 and related HOX domain proteins)	gnl|BL_ORD_ID|295958	sp|P48731|ATH1_ARATH Homeobox protein ATH1 OS=Arabidopsis thaliana GN=ATH1 PE=1 SV=1
TCONS_00005182	BnaA01g03910D [Brassica napus]	-	-	-	-	-	-	-	-	-	-
TCONS_00000636	PREDICTED: uncharacterized protein LOC103850279 [Brassica rapa]	GO:0016020;GO:0016021	membrane;integral component of membrane	-	-	-	-	-	-	-	-
TCONS_00005189	PREDICTED: nuclear poly(A) polymerase 4 isoform X2 [Brassica napus]	-	-	K14376	PAP	http://www.genome.jp/dbget-bin/www_bget?ko:K14376	mRNA surveillance pathway	ko03015	KOG2245(A)(Poly(A) polymerase and related nucleotidyltransferases)	gnl|BL_ORD_ID|434813	sp|Q8VYW1|PAPS4_ARATH Nuclear poly(A) polymerase 4 OS=Arabidopsis thaliana GN=PAPS4 PE=1 SV=1
TCONS_00000644	PREDICTED: uncharacterized protein LOC106365719 [Brassica napus]	-	-	K17613	CABIN1	http://www.genome.jp/dbget-bin/www_bget?ko:K17613	-	-	-	gnl|BL_ORD_ID|307361	sp|O88480|CABIN_RAT Calcineurin-binding protein cabin-1 OS=Rattus norvegicus GN=Cabin1 PE=1 SV=1
TCONS_00000645	PREDICTED: uncharacterized protein LOC106365719 [Brassica napus]	-	-	K17613	CABIN1	http://www.genome.jp/dbget-bin/www_bget?ko:K17613	-	-	-	gnl|BL_ORD_ID|307361	sp|O88480|CABIN_RAT Calcineurin-binding protein cabin-1 OS=Rattus norvegicus GN=Cabin1 PE=1 SV=1
TCONS_00000647	BnaC06g43010D [Brassica napus]	-	-	-	-	-	-	-	-	-	-
TCONS_00000648	BnaC06g43010D [Brassica napus]	-	-	-	-	-	-	-	-	-	-
TCONS_00005197	PREDICTED: VAN3-binding protein isoform X1 [Brassica rapa]	-	-	-	-	-	-	-	-	gnl|BL_ORD_ID|245729	sp|Q8W4K5|VAB_ARATH VAN3-binding protein OS=Arabidopsis thaliana GN=VAB PE=1 SV=1
TCONS_00005199	PREDICTED: VAN3-binding protein isoform X1 [Brassica rapa]	-	-	-	-	-	-	-	-	gnl|BL_ORD_ID|245729	sp|Q8W4K5|VAB_ARATH VAN3-binding protein OS=Arabidopsis thaliana GN=VAB PE=1 SV=1
TCONS_00005217	PREDICTED: LOW QUALITY PROTEIN: E3 ubiquitin-protein ligase At1g63170 [Brassica oleracea var. oleracea]	GO:0008270;GO:0046872;GO:0016021;GO:0016020	zinc ion binding;metal ion binding;integral component of membrane;membrane	-	-	-	-	-	KOG0800(O)(FOG: Predicted E3 ubiquitin ligase)	gnl|BL_ORD_ID|445947	sp|Q9LN71|RING1_ARATH E3 ubiquitin-protein ligase At1g12760 OS=Arabidopsis thaliana GN=At1g12760 PE=1 SV=1
TCONS_00005223	PREDICTED: transcriptional corepressor LEUNIG isoform X1 [Brassica rapa]	-	-	-	-	-	-	-	KOG0266(R)(WD40 repeat-containing protein)	gnl|BL_ORD_ID|72183	sp|Q9FUY2|LEUNG_ARATH Transcriptional corepressor LEUNIG OS=Arabidopsis thaliana GN=LUG PE=1 SV=2
TCONS_00000664	PREDICTED: serine hydroxymethyltransferase 3, chloroplastic [Brassica rapa]	GO:0004372;GO:0016740;GO:0003824;GO:0030170;GO:0006563;GO:0006544;GO:0035999;GO:0006730	glycine hydroxymethyltransferase activity;transferase activity;catalytic activity;pyridoxal phosphate binding;L-serine metabolic process;glycine metabolic process;tetrahydrofolate interconversion;one-carbon metabolic process	K00600	glyA,SHMT	http://www.genome.jp/dbget-bin/www_bget?ko:K00600	Glycine, serine and threonine metabolism;Glyoxylate and dicarboxylate metabolism;Methane metabolism;One carbon pool by folate;Cyanoamino acid metabolism;Biosynthesis of amino acids;Carbon metabolism	ko00260,ko00630,ko00680,ko00670,ko00460,ko01230,ko01200	KOG2467(E)(Glycine/serine hydroxymethyltransferase)	gnl|BL_ORD_ID|16987	sp|Q94JQ3|GLYP3_ARATH Serine hydroxymethyltransferase 3, chloroplastic OS=Arabidopsis thaliana GN=SHM3 PE=1 SV=2
TCONS_00005228	PREDICTED: pentatricopeptide repeat-containing protein At4g32450, mitochondrial [Brassica rapa]	GO:0008270;GO:0005739;GO:0003723;GO:0004519;GO:0009451;GO:0043231	zinc ion binding;mitochondrion;RNA binding;endonuclease activity;RNA modification;intracellular membrane-bounded organelle	-	-	-	-	-	-	gnl|BL_ORD_ID|139471	sp|Q9SUU7|PP346_ARATH Pentatricopeptide repeat-containing protein At4g32450, mitochondrial OS=Arabidopsis thaliana GN=PCMP-H63 PE=2 SV=1
TCONS_00005229	PREDICTED: pentatricopeptide repeat-containing protein At4g32450, mitochondrial [Brassica rapa]	GO:0008270;GO:0005739;GO:0003723;GO:0004519;GO:0009451;GO:0043231	zinc ion binding;mitochondrion;RNA binding;endonuclease activity;RNA modification;intracellular membrane-bounded organelle	-	-	-	-	-	-	gnl|BL_ORD_ID|139471	sp|Q9SUU7|PP346_ARATH Pentatricopeptide repeat-containing protein At4g32450, mitochondrial OS=Arabidopsis thaliana GN=PCMP-H63 PE=2 SV=1
TCONS_00005230	PREDICTED: pentatricopeptide repeat-containing protein At4g32450, mitochondrial [Brassica rapa]	GO:0008270;GO:0005739;GO:0003723;GO:0004519;GO:0009451;GO:0043231	zinc ion binding;mitochondrion;RNA binding;endonuclease activity;RNA modification;intracellular membrane-bounded organelle	-	-	-	-	-	-	gnl|BL_ORD_ID|139471	sp|Q9SUU7|PP346_ARATH Pentatricopeptide repeat-containing protein At4g32450, mitochondrial OS=Arabidopsis thaliana GN=PCMP-H63 PE=2 SV=1
TCONS_00005231	PREDICTED: pentatricopeptide repeat-containing protein At4g32450, mitochondrial [Brassica rapa]	GO:0008270;GO:0005739;GO:0003723;GO:0004519;GO:0009451;GO:0043231	zinc ion binding;mitochondrion;RNA binding;endonuclease activity;RNA modification;intracellular membrane-bounded organelle	-	-	-	-	-	-	gnl|BL_ORD_ID|139471	sp|Q9SUU7|PP346_ARATH Pentatricopeptide repeat-containing protein At4g32450, mitochondrial OS=Arabidopsis thaliana GN=PCMP-H63 PE=2 SV=1
TCONS_00005232	PREDICTED: pentatricopeptide repeat-containing protein At4g32450, mitochondrial [Brassica rapa]	GO:0008270;GO:0005739;GO:0003723;GO:0004519;GO:0009451;GO:0043231	zinc ion binding;mitochondrion;RNA binding;endonuclease activity;RNA modification;intracellular membrane-bounded organelle	-	-	-	-	-	-	gnl|BL_ORD_ID|139471	sp|Q9SUU7|PP346_ARATH Pentatricopeptide repeat-containing protein At4g32450, mitochondrial OS=Arabidopsis thaliana GN=PCMP-H63 PE=2 SV=1
TCONS_00000672	PREDICTED: peptidyl-prolyl cis-trans isomerase CYP95-like [Brassica napus]	GO:0016853;GO:0003755;GO:0000413;GO:0006457	isomerase activity;peptidyl-prolyl cis-trans isomerase activity;protein peptidyl-prolyl isomerization;protein folding	K09566	PPIG	http://www.genome.jp/dbget-bin/www_bget?ko:K09566	-	-	KOG0865(O)(Cyclophilin type peptidyl-prolyl cis-trans isomerase)	gnl|BL_ORD_ID|341469	sp|Q8RWY7|CYP95_ARATH Peptidyl-prolyl cis-trans isomerase CYP95 OS=Arabidopsis thaliana GN=CYP95 PE=1 SV=2
TCONS_00000673	PREDICTED: peptidyl-prolyl cis-trans isomerase CYP95-like [Brassica napus]	GO:0016853;GO:0003755;GO:0000413;GO:0006457	isomerase activity;peptidyl-prolyl cis-trans isomerase activity;protein peptidyl-prolyl isomerization;protein folding	K09566	PPIG	http://www.genome.jp/dbget-bin/www_bget?ko:K09566	-	-	KOG0111(O)(Cyclophilin-type peptidyl-prolyl cis-trans isomerase)	gnl|BL_ORD_ID|341469	sp|Q8RWY7|CYP95_ARATH Peptidyl-prolyl cis-trans isomerase CYP95 OS=Arabidopsis thaliana GN=CYP95 PE=1 SV=2
TCONS_00000674	PREDICTED: cellulose synthase A catalytic subunit 1 [UDP-forming]-like [Brassica napus]	GO:0016740;GO:0016760;GO:0016757;GO:0046872;GO:0030244;GO:0071555;GO:0005886;GO:0016021;GO:0016020	transferase activity;cellulose synthase (UDP-forming) activity;transferase activity, transferring glycosyl groups;metal ion binding;cellulose biosynthetic process;cell wall organization;plasma membrane;integral component of membrane;membrane	K10999	CESA	http://www.genome.jp/dbget-bin/www_bget?ko:K10999	-	-	-	gnl|BL_ORD_ID|325001	sp|O48946|CESA1_ARATH Cellulose synthase A catalytic subunit 1 [UDP-forming] OS=Arabidopsis thaliana GN=CESA1 PE=1 SV=1
TCONS_00005244	PREDICTED: serine/arginine repetitive matrix protein 1-like isoform X2 [Brassica napus]	-	-	-	-	-	-	-	-	gnl|BL_ORD_ID|249306	sp|Q94C48|WDL5_ARATH Protein WVD2-like 5 OS=Arabidopsis thaliana GN=WDL5 PE=1 SV=1
TCONS_00005245	PREDICTED: immunoglobulin A1 protease autotransporter-like isoform X1 [Brassica napus]	-	-	-	-	-	-	-	-	gnl|BL_ORD_ID|249306	sp|Q94C48|WDL5_ARATH Protein WVD2-like 5 OS=Arabidopsis thaliana GN=WDL5 PE=1 SV=1
TCONS_00005256	PREDICTED: probable clathrin assembly protein At4g32285 [Brassica napus]	GO:0030276;GO:0005545;GO:0005543;GO:0048268;GO:0030136;GO:0005886;GO:0005829;GO:0005634;GO:0006897;GO:0016020;GO:0005905;GO:0031410;GO:0005794	clathrin binding;1-phosphatidylinositol binding;phospholipid binding;clathrin coat assembly;clathrin-coated vesicle;plasma membrane;cytosol;nucleus;endocytosis;membrane;clathrin-coated pit;cytoplasmic vesicle;Golgi apparatus	-	-	-	-	-	-	gnl|BL_ORD_ID|312503	sp|Q8S9J8|CAP1_ARATH Probable clathrin assembly protein At4g32285 OS=Arabidopsis thaliana GN=At4g32285 PE=1 SV=2
TCONS_00005257	PREDICTED: probable clathrin assembly protein At4g32285 [Brassica napus]	GO:0030276;GO:0005545;GO:0005543;GO:0048268;GO:0030136;GO:0005886;GO:0005829;GO:0005634	clathrin binding;1-phosphatidylinositol binding;phospholipid binding;clathrin coat assembly;clathrin-coated vesicle;plasma membrane;cytosol;nucleus	-	-	-	-	-	-	gnl|BL_ORD_ID|312503	sp|Q8S9J8|CAP1_ARATH Probable clathrin assembly protein At4g32285 OS=Arabidopsis thaliana GN=At4g32285 PE=1 SV=2
TCONS_00005258	PREDICTED: probable clathrin assembly protein At4g32285 [Brassica napus]	GO:0030276;GO:0005545;GO:0005543;GO:0048268;GO:0030136;GO:0005886;GO:0005829;GO:0005634;GO:0006897;GO:0016020;GO:0005905;GO:0031410;GO:0005794	clathrin binding;1-phosphatidylinositol binding;phospholipid binding;clathrin coat assembly;clathrin-coated vesicle;plasma membrane;cytosol;nucleus;endocytosis;membrane;clathrin-coated pit;cytoplasmic vesicle;Golgi apparatus	-	-	-	-	-	-	gnl|BL_ORD_ID|312503	sp|Q8S9J8|CAP1_ARATH Probable clathrin assembly protein At4g32285 OS=Arabidopsis thaliana GN=At4g32285 PE=1 SV=2
TCONS_00005263	PREDICTED: E3 ubiquitin-protein ligase KEG-like isoform X2 [Brassica napus]	GO:0004672;GO:0005524;GO:0006468;GO:0016020;GO:0016021	protein kinase activity;ATP binding;protein phosphorylation;membrane;integral component of membrane	-	-	-	-	-	KOG0603(T)(Ribosomal protein S6 kinase)	gnl|BL_ORD_ID|68578	sp|Q9FY48|KEG_ARATH E3 ubiquitin-protein ligase KEG OS=Arabidopsis thaliana GN=KEG PE=1 SV=2
TCONS_00005264	PREDICTED: E3 ubiquitin-protein ligase KEG-like isoform X2 [Brassica napus]	GO:0004672;GO:0005524;GO:0006468;GO:0016020;GO:0016021	protein kinase activity;ATP binding;protein phosphorylation;membrane;integral component of membrane	-	-	-	-	-	KOG0603(T)(Ribosomal protein S6 kinase)	gnl|BL_ORD_ID|68578	sp|Q9FY48|KEG_ARATH E3 ubiquitin-protein ligase KEG OS=Arabidopsis thaliana GN=KEG PE=1 SV=2
TCONS_00005265	PREDICTED: E3 ubiquitin-protein ligase KEG-like isoform X2 [Brassica napus]	GO:0004672;GO:0005524;GO:0006468;GO:0016020;GO:0016021	protein kinase activity;ATP binding;protein phosphorylation;membrane;integral component of membrane	-	-	-	-	-	KOG0603(T)(Ribosomal protein S6 kinase)	gnl|BL_ORD_ID|68578	sp|Q9FY48|KEG_ARATH E3 ubiquitin-protein ligase KEG OS=Arabidopsis thaliana GN=KEG PE=1 SV=2
TCONS_00005266	PREDICTED: E3 ubiquitin-protein ligase KEG-like isoform X2 [Brassica napus]	GO:0004672;GO:0005524;GO:0006468;GO:0016020;GO:0016021	protein kinase activity;ATP binding;protein phosphorylation;membrane;integral component of membrane	-	-	-	-	-	KOG0603(T)(Ribosomal protein S6 kinase)	gnl|BL_ORD_ID|68578	sp|Q9FY48|KEG_ARATH E3 ubiquitin-protein ligase KEG OS=Arabidopsis thaliana GN=KEG PE=1 SV=2
TCONS_00005267	PREDICTED: E3 ubiquitin-protein ligase KEG [Brassica rapa]	GO:0004672;GO:0005524;GO:0006468;GO:0016020;GO:0016021	protein kinase activity;ATP binding;protein phosphorylation;membrane;integral component of membrane	-	-	-	-	-	KOG0603(T)(Ribosomal protein S6 kinase)	gnl|BL_ORD_ID|68578	sp|Q9FY48|KEG_ARATH E3 ubiquitin-protein ligase KEG OS=Arabidopsis thaliana GN=KEG PE=1 SV=2
TCONS_00005272	PREDICTED: ATP synthase subunit b', chloroplastic-like [Brassica napus]	GO:0015078;GO:0006810;GO:0015986;GO:0015992;GO:0006811;GO:0016020;GO:0045263;GO:0016021;GO:0016787;GO:0042742;GO:0009735;GO:0009534;GO:0009579;GO:0009535;GO:0009941;GO:0009507	hydrogen ion transmembrane transporter activity;transport;ATP synthesis coupled proton transport;proton transport;ion transport;membrane;proton-transporting ATP synthase complex, coupling factor F(o);integral component of membrane;hydrolase activity;defense response to bacterium;response to cytokinin;chloroplast thylakoid;thylakoid;chloroplast thylakoid membrane;chloroplast envelope;chloroplast	K02109	ATPF0B,atpF	http://www.genome.jp/dbget-bin/www_bget?ko:K02109	Oxidative phosphorylation;Photosynthesis	ko00190,ko00195	-	gnl|BL_ORD_ID|293673	sp|P31853|ATPX_SPIOL ATP synthase subunit b', chloroplastic OS=Spinacia oleracea GN=ATPG PE=1 SV=2
TCONS_00005273	PREDICTED: ATP synthase subunit b', chloroplastic-like [Brassica napus]	GO:0015078;GO:0006810;GO:0015986;GO:0015992;GO:0006811;GO:0016020;GO:0045263;GO:0016021;GO:0016787;GO:0042742;GO:0009735;GO:0009534;GO:0009579;GO:0009535;GO:0009941;GO:0009507	hydrogen ion transmembrane transporter activity;transport;ATP synthesis coupled proton transport;proton transport;ion transport;membrane;proton-transporting ATP synthase complex, coupling factor F(o);integral component of membrane;hydrolase activity;defense response to bacterium;response to cytokinin;chloroplast thylakoid;thylakoid;chloroplast thylakoid membrane;chloroplast envelope;chloroplast	K02109	ATPF0B,atpF	http://www.genome.jp/dbget-bin/www_bget?ko:K02109	Oxidative phosphorylation;Photosynthesis	ko00190,ko00195	-	gnl|BL_ORD_ID|293673	sp|P31853|ATPX_SPIOL ATP synthase subunit b', chloroplastic OS=Spinacia oleracea GN=ATPG PE=1 SV=2
TCONS_00005274	PREDICTED: ATP synthase subunit b', chloroplastic-like [Brassica napus]	GO:0015078;GO:0006810;GO:0015986;GO:0015992;GO:0006811;GO:0016020;GO:0045263;GO:0016021;GO:0016787;GO:0042742;GO:0009735;GO:0009534;GO:0009579;GO:0009535;GO:0009941;GO:0009507	hydrogen ion transmembrane transporter activity;transport;ATP synthesis coupled proton transport;proton transport;ion transport;membrane;proton-transporting ATP synthase complex, coupling factor F(o);integral component of membrane;hydrolase activity;defense response to bacterium;response to cytokinin;chloroplast thylakoid;thylakoid;chloroplast thylakoid membrane;chloroplast envelope;chloroplast	K02109	ATPF0B,atpF	http://www.genome.jp/dbget-bin/www_bget?ko:K02109	Oxidative phosphorylation;Photosynthesis	ko00190,ko00195	-	gnl|BL_ORD_ID|293673	sp|P31853|ATPX_SPIOL ATP synthase subunit b', chloroplastic OS=Spinacia oleracea GN=ATPG PE=1 SV=2
TCONS_00005275	PREDICTED: ATP synthase subunit b', chloroplastic-like [Brassica napus]	GO:0015078;GO:0006810;GO:0015986;GO:0015992;GO:0006811;GO:0016020;GO:0045263;GO:0016021;GO:0016787;GO:0042742;GO:0009735;GO:0009534;GO:0009579;GO:0009535;GO:0009941;GO:0009507	hydrogen ion transmembrane transporter activity;transport;ATP synthesis coupled proton transport;proton transport;ion transport;membrane;proton-transporting ATP synthase complex, coupling factor F(o);integral component of membrane;hydrolase activity;defense response to bacterium;response to cytokinin;chloroplast thylakoid;thylakoid;chloroplast thylakoid membrane;chloroplast envelope;chloroplast	K02109	ATPF0B,atpF	http://www.genome.jp/dbget-bin/www_bget?ko:K02109	Oxidative phosphorylation;Photosynthesis	ko00190,ko00195	-	gnl|BL_ORD_ID|293673	sp|P31853|ATPX_SPIOL ATP synthase subunit b', chloroplastic OS=Spinacia oleracea GN=ATPG PE=1 SV=2
TCONS_00005279	PREDICTED: uncharacterized protein LOC106370552 [Brassica napus]	-	-	-	-	-	-	-	-	gnl|BL_ORD_ID|384707	sp|F4JTJ2|EREL1_ARATH PX domain-containing protein EREL1 OS=Arabidopsis thaliana GN=EREL1 PE=2 SV=1
TCONS_00005282	PREDICTED: calcium uptake protein 1 homolog, mitochondrial [Brassica rapa]	GO:0005509;GO:0051562;GO:0006816;GO:0005739;GO:0005623	calcium ion binding;negative regulation of mitochondrial calcium ion concentration;calcium ion transport;mitochondrion;cell	-	-	-	-	-	KOG2643(P)(Ca2+ binding protein, contains EF-hand motifs)	gnl|BL_ORD_ID|97224	sp|Q9SZ45|MICU_ARATH Calcium uptake protein, mitochondrial OS=Arabidopsis thaliana GN=MICU PE=2 SV=1
TCONS_00000692	PREDICTED: aspartate aminotransferase, chloroplastic [Brassica rapa]	GO:0008483;GO:0016740;GO:0004069;GO:0003824;GO:0030170;GO:0080130;GO:0009058;GO:0006520;GO:0033853;GO:0033854;GO:0009409;GO:0046686;GO:0005829;GO:0010319;GO:0009536;GO:0048046;GO:0009941;GO:0009507;GO:0009570;GO:0005739;GO:0009501;GO:0042802	transaminase activity;transferase activity;L-aspartate:2-oxoglutarate aminotransferase activity;catalytic activity;pyridoxal phosphate binding;L-phenylalanine:2-oxoglutarate aminotransferase activity;biosynthetic process;cellular amino acid metabolic process;aspartate-prephenate aminotransferase activity;glutamate-prephenate aminotransferase activity;response to cold;response to cadmium ion;cytos…	K00811	ASP5	http://www.genome.jp/dbget-bin/www_bget?ko:K00811	Alanine, aspartate and glutamate metabolism;Arginine and proline metabolism;Arginine biosynthesis;Cysteine and methionine metabolism;Phenylalanine metabolism;Phenylalanine, tyrosine and tryptophan biosynthesis;Tyrosine metabolism;Isoquinoline alkaloid biosynthesis;Tropane, piperidine and pyridine alkaloid biosynthesis;2-Oxocarboxylic acid metabolism;Biosynthesis of amino acids	ko00250,ko00330,ko00220,ko00270,ko00360,ko00400,ko00350,ko00950,ko00960,ko01210,ko01230	KOG1412(E)(Aspartate aminotransferase/Glutamic oxaloacetic transaminase AAT2/GOT1)	gnl|BL_ORD_ID|263846	sp|P46248|AAT5_ARATH Aspartate aminotransferase, chloroplastic OS=Arabidopsis thaliana GN=ASP5 PE=1 SV=2
TCONS_00000693	BnaC01g06460D [Brassica napus]	GO:0008483;GO:0016740;GO:0004069;GO:0003824;GO:0030170;GO:0080130;GO:0009058;GO:0006520;GO:0033853;GO:0033854;GO:0009409;GO:0046686;GO:0005829;GO:0010319;GO:0009536;GO:0048046;GO:0009941;GO:0009507;GO:0009570;GO:0005739;GO:0009501;GO:0042802	transaminase activity;transferase activity;L-aspartate:2-oxoglutarate aminotransferase activity;catalytic activity;pyridoxal phosphate binding;L-phenylalanine:2-oxoglutarate aminotransferase activity;biosynthetic process;cellular amino acid metabolic process;aspartate-prephenate aminotransferase activity;glutamate-prephenate aminotransferase activity;response to cold;response to cadmium ion;cytos…	K00811	ASP5	http://www.genome.jp/dbget-bin/www_bget?ko:K00811	Alanine, aspartate and glutamate metabolism;Arginine and proline metabolism;Arginine biosynthesis;Cysteine and methionine metabolism;Phenylalanine metabolism;Phenylalanine, tyrosine and tryptophan biosynthesis;Tyrosine metabolism;Isoquinoline alkaloid biosynthesis;Tropane, piperidine and pyridine alkaloid biosynthesis;2-Oxocarboxylic acid metabolism;Biosynthesis of amino acids	ko00250,ko00330,ko00220,ko00270,ko00360,ko00400,ko00350,ko00950,ko00960,ko01210,ko01230	KOG1412(E)(Aspartate aminotransferase/Glutamic oxaloacetic transaminase AAT2/GOT1)	gnl|BL_ORD_ID|263846	sp|P46248|AAT5_ARATH Aspartate aminotransferase, chloroplastic OS=Arabidopsis thaliana GN=ASP5 PE=1 SV=2
TCONS_00000694	-	-	-	-	-	-	-	-	-	-	-
TCONS_00000698	PREDICTED: DNA ligase 1-like isoform X4 [Brassica napus]	-	-	-	-	-	-	-	KOG1525(D)(Sister chromatid cohesion complex Cohesin, subunit PDS5)	gnl|BL_ORD_ID|121055	sp|Q04264|PDS5_YEAST Sister chromatid cohesion protein PDS5 OS=Saccharomyces cerevisiae (strain ATCC 204508 / S288c) GN=PDS5 PE=1 SV=1
TCONS_00005297	PREDICTED: WRKY transcription factor 18-like isoform X1 [Brassica napus]	GO:0003700;GO:0043565;GO:0006355	transcription factor activity, sequence-specific DNA binding;sequence-specific DNA binding;regulation of transcription, DNA-templated	-	-	-	-	-	-	gnl|BL_ORD_ID|251053	sp|Q9C5T4|WRK18_ARATH WRKY transcription factor 18 OS=Arabidopsis thaliana GN=WRKY18 PE=1 SV=2
TCONS_00005301	PREDICTED: monogalactosyldiacylglycerol synthase 1, chloroplastic isoform X1 [Brassica napus]	GO:0016758;GO:0009247	transferase activity, transferring hexosyl groups;glycolipid biosynthetic process	K03715	E2.4.1.46	http://www.genome.jp/dbget-bin/www_bget?ko:K03715	Glycerolipid metabolism	ko00561	-	gnl|BL_ORD_ID|86666	sp|O81770|MGDG1_ARATH Monogalactosyldiacylglycerol synthase 1, chloroplastic OS=Arabidopsis thaliana GN=MGD1 PE=1 SV=1
TCONS_00000711	PREDICTED: putative B3 domain-containing protein REM4 [Brassica napus]	GO:0003677;GO:0006351;GO:0006355;GO:0005634	DNA binding;transcription, DNA-templated;regulation of transcription, DNA-templated;nucleus	-	-	-	-	-	-	gnl|BL_ORD_ID|156925	sp|Q9SB79|REM4_ARATH Putative B3 domain-containing protein REM4 OS=Arabidopsis thaliana GN=REM4 PE=3 SV=1
TCONS_00000712	PREDICTED: putative B3 domain-containing protein REM4 [Brassica napus]	GO:0003677;GO:0006351;GO:0006355;GO:0005634	DNA binding;transcription, DNA-templated;regulation of transcription, DNA-templated;nucleus	-	-	-	-	-	-	gnl|BL_ORD_ID|156925	sp|Q9SB79|REM4_ARATH Putative B3 domain-containing protein REM4 OS=Arabidopsis thaliana GN=REM4 PE=3 SV=1
TCONS_00005311	PREDICTED: early endosome antigen 1-like isoform X7 [Brassica napus]	-	-	-	-	-	-	-	-	-	-
TCONS_00005312	PREDICTED: early endosome antigen 1-like isoform X6 [Brassica napus]	-	-	-	-	-	-	-	-	-	-
TCONS_00005313	PREDICTED: early endosome antigen 1-like isoform X6 [Brassica napus]	-	-	-	-	-	-	-	-	-	-
TCONS_00005314	PREDICTED: early endosome antigen 1-like isoform X6 [Brassica napus]	-	-	-	-	-	-	-	-	-	-
TCONS_00005315	PREDICTED: early endosome antigen 1-like isoform X4 [Brassica napus]	-	-	-	-	-	-	-	-	-	-
TCONS_00005316	PREDICTED: early endosome antigen 1-like isoform X6 [Brassica napus]	-	-	-	-	-	-	-	-	-	-
TCONS_00005335	BnaC02g04130D [Brassica napus]	-	-	-	-	-	-	-	-	-	-
TCONS_00005336	PREDICTED: uncharacterized protein LOC106327170 [Brassica oleracea var. oleracea]	-	-	-	-	-	-	-	-	-	-
TCONS_00000721	PREDICTED: uncharacterized protein LOC106340225 [Brassica oleracea var. oleracea]	GO:0016021;GO:0016020;GO:0003674;GO:0005576;GO:0008150	integral component of membrane;membrane;molecular_function;extracellular region;biological_process	-	-	-	-	-	-	-	-
TCONS_00000727	PREDICTED: pentatricopeptide repeat-containing protein At4g30825, chloroplastic-like [Brassica napus]	-	-	-	-	-	-	-	-	gnl|BL_ORD_ID|134397	sp|O65567|PP342_ARATH Pentatricopeptide repeat-containing protein At4g30825, chloroplastic OS=Arabidopsis thaliana GN=At4g30825 PE=2 SV=2
TCONS_00005357	BnaC08g28640D [Brassica napus]	GO:0016021;GO:0016020;GO:0003824;GO:0016740	integral component of membrane;membrane;catalytic activity;transferase activity	-	-	-	-	-	-	-	-
TCONS_00000735	PREDICTED: DNA-directed RNA polymerase I subunit rpa1-like [Brassica napus]	GO:0003677;GO:0016740;GO:0008270;GO:0003899;GO:0016779;GO:0006351;GO:0005634	DNA binding;transferase activity;zinc ion binding;DNA-directed 5'-3' RNA polymerase activity;nucleotidyltransferase activity;transcription, DNA-templated;nucleus	K02999	RPA1,POLR1A	http://www.genome.jp/dbget-bin/www_bget?ko:K02999	RNA polymerase;Purine metabolism;Pyrimidine metabolism	ko03020,ko00230,ko00240	KOG0260(K)(RNA polymerase II, large subunit)	gnl|BL_ORD_ID|419966	sp|Q9SVY0|NRPA1_ARATH DNA-directed RNA polymerase I subunit 1 OS=Arabidopsis thaliana GN=NRPA1 PE=3 SV=1
TCONS_00009254	PREDICTED: uncharacterized protein LOC106338387 [Brassica oleracea var. oleracea]	-	-	-	-	-	-	-	-	-	-
TCONS_00000738	PREDICTED: carboxyl-terminal-processing peptidase 3, chloroplastic-like [Brassica napus]	GO:0008236;GO:0006508	serine-type peptidase activity;proteolysis	-	-	-	-	-	-	gnl|BL_ORD_ID|339549	sp|F4J3G5|CTPA3_ARATH Carboxyl-terminal-processing peptidase 3, chloroplastic OS=Arabidopsis thaliana GN=CTPA3 PE=3 SV=1
TCONS_00000741	PREDICTED: 60S ribosomal protein L4-1-like [Brassica napus]	-	-	-	-	-	-	-	-	-	-
TCONS_00005361	PREDICTED: ribonucleoside-diphosphate reductase large subunit-like [Brassica napus]	GO:0005524;GO:0004748;GO:0016491;GO:0006260;GO:0055114	ATP binding;ribonucleoside-diphosphate reductase activity, thioredoxin disulfide as acceptor;oxidoreductase activity;DNA replication;oxidation-reduction process	K10807	RRM1	http://www.genome.jp/dbget-bin/www_bget?ko:K10807	Glutathione metabolism;Purine metabolism;Pyrimidine metabolism	ko00480,ko00230,ko00240	KOG1112(F)(Ribonucleotide reductase, alpha subunit)	gnl|BL_ORD_ID|162567	sp|Q9SJ20|RIR1_ARATH Ribonucleoside-diphosphate reductase large subunit OS=Arabidopsis thaliana GN=RNR1 PE=1 SV=1
TCONS_00005362	PREDICTED: ribonucleoside-diphosphate reductase large subunit-like [Brassica napus]	GO:0005524;GO:0004748;GO:0016491;GO:0006260;GO:0055114	ATP binding;ribonucleoside-diphosphate reductase activity, thioredoxin disulfide as acceptor;oxidoreductase activity;DNA replication;oxidation-reduction process	K10807	RRM1	http://www.genome.jp/dbget-bin/www_bget?ko:K10807	Glutathione metabolism;Purine metabolism;Pyrimidine metabolism	ko00480,ko00230,ko00240	KOG1112(F)(Ribonucleotide reductase, alpha subunit)	gnl|BL_ORD_ID|162567	sp|Q9SJ20|RIR1_ARATH Ribonucleoside-diphosphate reductase large subunit OS=Arabidopsis thaliana GN=RNR1 PE=1 SV=1
TCONS_00009255	-	-	-	-	-	-	-	-	-	-	-
TCONS_00009256	BnaC09g23700D [Brassica napus]	-	-	K18726	FAF2,UBXD8	http://www.genome.jp/dbget-bin/www_bget?ko:K18726	-	-	-	-	-
TCONS_00000754	BnaC08g28880D [Brassica napus]	GO:0000902	cell morphogenesis	K16810	TBCCD1	http://www.genome.jp/dbget-bin/www_bget?ko:K16810	-	-	-	gnl|BL_ORD_ID|512047	sp|A4IF93|TBCC1_BOVIN TBCC domain-containing protein 1 OS=Bos taurus GN=TBCCD1 PE=2 SV=1
TCONS_00005368	-	-	-	-	-	-	-	-	-	-	-
TCONS_00000759	BnaAnng36620D [Brassica napus]	GO:0004672;GO:0005524;GO:0004674;GO:0016301;GO:0016740;GO:0000166;GO:0004707;GO:0016310;GO:0006468;GO:0005886;GO:0005773;GO:0005634;GO:0007165	protein kinase activity;ATP binding;protein serine/threonine kinase activity;kinase activity;transferase activity;nucleotide binding;MAP kinase activity;phosphorylation;protein phosphorylation;plasma membrane;vacuole;nucleus;signal transduction	-	-	-	-	-	KOG0660(T)(Mitogen-activated protein kinase)	gnl|BL_ORD_ID|94416	sp|Q8W4J2|MPK16_ARATH Mitogen-activated protein kinase 16 OS=Arabidopsis thaliana GN=MPK16 PE=2 SV=2
TCONS_00000765	gamma-glutamylcysteine synthetase [Brassica napus]	GO:0004357;GO:0042398;GO:0006750	glutamate-cysteine ligase activity;cellular modified amino acid biosynthetic process;glutathione biosynthetic process	K01919	gshA	http://www.genome.jp/dbget-bin/www_bget?ko:K01919	Cysteine and methionine metabolism;Glutathione metabolism	ko00270,ko00480	-	gnl|BL_ORD_ID|30607	sp|O23736|GSH1_BRAJU Glutamate--cysteine ligase, chloroplastic OS=Brassica juncea GN=GSH1 PE=1 SV=1
TCONS_00000767	BnaCnng62850D [Brassica napus]	-	-	-	-	-	-	-	-	-	-
TCONS_00000768	-	-	-	-	-	-	-	-	-	-	-
TCONS_00000777	BnaC01g14580D [Brassica napus]	GO:0055085;GO:0016020;GO:0016021	transmembrane transport;membrane;integral component of membrane	-	-	-	-	-	-	gnl|BL_ORD_ID|206082	sp|Q93ZQ5|SPXM3_ARATH SPX domain-containing membrane protein At4g22990 OS=Arabidopsis thaliana GN=At4g22990 PE=2 SV=2
TCONS_00000779	BnaC01g14560D [Brassica napus]	GO:0016740;GO:0008168;GO:0032259;GO:0035246;GO:0006479	transferase activity;methyltransferase activity;methylation;peptidyl-arginine N-methylation;protein methylation	-	-	-	-	-	-	gnl|BL_ORD_ID|276279	sp|Q8GWT4|ANM15_ARATH Protein arginine N-methyltransferase 1.5 OS=Arabidopsis thaliana GN=PMRT15 PE=1 SV=2
TCONS_00000788	PREDICTED: separase-like [Brassica oleracea var. oleracea]	-	-	K02365	ESP1	http://www.genome.jp/dbget-bin/www_bget?ko:K02365	Cell cycle;Cell cycle - yeast;Meiosis - yeast;Oocyte meiosis	ko04110,ko04111,ko04113,ko04114	-	gnl|BL_ORD_ID|390790	sp|Q5IBC5|ESP1_ARATH Separase OS=Arabidopsis thaliana GN=ESP1 PE=2 SV=1
TCONS_00005375	PREDICTED: BTB/POZ domain-containing protein At1g67900 [Brassica napus]	GO:0016567;GO:0004871;GO:0005886;GO:0009416	protein ubiquitination;signal transducer activity;plasma membrane;response to light stimulus	-	-	-	-	-	-	gnl|BL_ORD_ID|254898	sp|Q9C9V6|Y1790_ARATH BTB/POZ domain-containing protein At1g67900 OS=Arabidopsis thaliana GN=At1g67900 PE=1 SV=1
TCONS_00005379	BnaA02g36560D [Brassica napus]	-	-	-	-	-	-	-	-	-	-
TCONS_00005380	BnaA02g36560D [Brassica napus]	-	-	-	-	-	-	-	-	-	-
TCONS_00005382	BnaCnng10660D [Brassica napus]	GO:0005524;GO:0016301;GO:0016740;GO:0000166;GO:0004143;GO:0007205;GO:0016310	ATP binding;kinase activity;transferase activity;nucleotide binding;diacylglycerol kinase activity;protein kinase C-activating G-protein coupled receptor signaling pathway;phosphorylation	K00901	dgkA,DGK	http://www.genome.jp/dbget-bin/www_bget?ko:K00901	Phosphatidylinositol signaling system;Phospholipase D signaling pathway;Glycerolipid metabolism;Glycerophospholipid metabolism	ko04070,ko04072,ko00561,ko00564	-	gnl|BL_ORD_ID|358763	sp|F4JQ95|DGK7_ARATH Diacylglycerol kinase 7 OS=Arabidopsis thaliana GN=DGK7 PE=1 SV=1
TCONS_00005383	BnaA07g38670D [Brassica napus]	GO:0016020;GO:0016021	membrane;integral component of membrane	-	-	-	-	-	-	-	-
TCONS_00005384	BnaA07g38670D [Brassica napus]	GO:0016020;GO:0016021	membrane;integral component of membrane	-	-	-	-	-	-	-	-
TCONS_00000816	PREDICTED: probable E3 ubiquitin-protein ligase HIP1 [Brassica oleracea var. oleracea]	GO:0008270;GO:0046872;GO:0005634	zinc ion binding;metal ion binding;nucleus	-	-	-	-	-	-	gnl|BL_ORD_ID|36116	sp|Q7XTV7|HIP1_ORYSJ Probable E3 ubiquitin-protein ligase HIP1 OS=Oryza sativa subsp. japonica GN=HIP1 PE=1 SV=2
TCONS_00005407	PREDICTED: pentatricopeptide repeat-containing protein At5g24830-like isoform X1 [Brassica napus]	-	-	-	-	-	-	-	-	gnl|BL_ORD_ID|133481	sp|Q8L6Y3|PP396_ARATH Pentatricopeptide repeat-containing protein At5g24830 OS=Arabidopsis thaliana GN=At5g24830 PE=2 SV=1
TCONS_00005408	PREDICTED: pentatricopeptide repeat-containing protein At5g24830-like isoform X2 [Brassica napus]	-	-	-	-	-	-	-	-	gnl|BL_ORD_ID|133481	sp|Q8L6Y3|PP396_ARATH Pentatricopeptide repeat-containing protein At5g24830 OS=Arabidopsis thaliana GN=At5g24830 PE=2 SV=1
TCONS_00009257	-	-	-	-	-	-	-	-	-	-	-
TCONS_00000835	PREDICTED: probable methyltransferase PMT20 isoform X2 [Brassica oleracea var. oleracea]	GO:0008168;GO:0016020;GO:0016021	methyltransferase activity;membrane;integral component of membrane	-	-	-	-	-	-	gnl|BL_ORD_ID|137837	sp|Q9C6S7|PMTK_ARATH Probable methyltransferase PMT20 OS=Arabidopsis thaliana GN=At1g31850 PE=2 SV=1
TCONS_00000842	PREDICTED: calmodulin-binding protein 60 F-like isoform X2 [Brassica napus]	GO:0005516;GO:0006950	calmodulin binding;response to stress	-	-	-	-	-	-	gnl|BL_ORD_ID|320876	sp|F4JR57|CB60F_ARATH Calmodulin-binding protein 60 F OS=Arabidopsis thaliana GN=CBP60F PE=2 SV=1
TCONS_00005425	PREDICTED: chloroplast envelope membrane protein-like [Brassica napus]	GO:0016021;GO:0016020	integral component of membrane;membrane	-	-	-	-	-	-	gnl|BL_ORD_ID|122705	sp|Q5N4M6|PCXA_SYNP6 Proton extrusion protein PcxA OS=Synechococcus sp. (strain ATCC 27144 / PCC 6301 / SAUG 1402/1) GN=pcxA PE=3 SV=1
TCONS_00005426	PREDICTED: chloroplast envelope membrane protein-like [Brassica napus]	GO:0016021;GO:0016020	integral component of membrane;membrane	-	-	-	-	-	-	gnl|BL_ORD_ID|323084	sp|O78470|CEMA_GUITH Chloroplast envelope membrane protein OS=Guillardia theta GN=cemA PE=3 SV=1
TCONS_00000847	PREDICTED: ethylene-responsive transcription factor ERF015-like isoform X2 [Brassica napus]	GO:0003677;GO:0003700;GO:0006351;GO:0006355;GO:0005634	DNA binding;transcription factor activity, sequence-specific DNA binding;transcription, DNA-templated;regulation of transcription, DNA-templated;nucleus	-	-	-	-	-	-	gnl|BL_ORD_ID|374442	sp|Q6NLD5|ERF15_ARATH Ethylene-responsive transcription factor ERF015 OS=Arabidopsis thaliana GN=ERF015 PE=2 SV=1
TCONS_00000888	PREDICTED: xaa-Pro dipeptidase [Brassica rapa]	GO:0030145;GO:0004177;GO:0046872;GO:0016787	manganese ion binding;aminopeptidase activity;metal ion binding;hydrolase activity	K14213	PEPD	http://www.genome.jp/dbget-bin/www_bget?ko:K14213	-	-	KOG1499(OKT)(Protein arginine N-methyltransferase PRMT1 and related enzymes)	gnl|BL_ORD_ID|284533	sp|Q9SU94|ANM11_ARATH Protein arginine N-methyltransferase 1.1 OS=Arabidopsis thaliana GN=PRMT11 PE=1 SV=1
TCONS_00005476	BnaA01g07280D [Brassica napus]	GO:0015035;GO:0045454;GO:0006662	protein disulfide oxidoreductase activity;cell redox homeostasis;glycerol ether metabolic process	-	-	-	-	-	KOG0907(O)(Thioredoxin)	gnl|BL_ORD_ID|222258	sp|Q5TKD8|TRL2_ORYSJ Thioredoxin-like 2, chloroplastic OS=Oryza sativa subsp. japonica GN=Os05g0200100 PE=2 SV=1
TCONS_00005480	PREDICTED: ectonucleotide pyrophosphatase/phosphodiesterase family member 1-like [Brassica napus]	GO:0003824;GO:0008152;GO:0016020;GO:0016021	catalytic activity;metabolic process;membrane;integral component of membrane	K01513	ENPP1_3	http://www.genome.jp/dbget-bin/www_bget?ko:K01513	Starch and sucrose metabolism;Nicotinate and nicotinamide metabolism;Pantothenate and CoA biosynthesis;Riboflavin metabolism;Purine metabolism;Pyrimidine metabolism	ko00500,ko00760,ko00770,ko00740,ko00230,ko00240	KOG2645(R)(Type I phosphodiesterase/nucleotide pyrophosphatase)	gnl|BL_ORD_ID|123558	sp|J3SBP3|PDE2_CROAD Venom phosphodiesterase 2 OS=Crotalus adamanteus PE=1 SV=1
TCONS_00009258	PREDICTED: uncharacterized protein LOC106404314, partial [Brassica napus]	-	-	-	-	-	-	-	-	-	-
TCONS_00009259	BnaCnng42150D [Brassica napus]	GO:0047134;GO:0055114	protein-disulfide reductase activity;oxidation-reduction process	-	-	-	-	-	-	-	-
TCONS_00005496	PREDICTED: calcium-transporting ATPase 10, plasma membrane-type-like isoform X1 [Brassica napus]	GO:0046872;GO:0005524;GO:0005516;GO:0000166;GO:0016787;GO:0005388;GO:0006810;GO:0070588;GO:0006811;GO:0006816;GO:0016020;GO:0016021	metal ion binding;ATP binding;calmodulin binding;nucleotide binding;hydrolase activity;calcium-transporting ATPase activity;transport;calcium ion transmembrane transport;ion transport;calcium ion transport;membrane;integral component of membrane	K01537	E3.6.3.8	http://www.genome.jp/dbget-bin/www_bget?ko:K01537	-	-	KOG0202(P)(Ca2+ transporting ATPase)	gnl|BL_ORD_ID|268639	sp|Q9SZR1|ACA10_ARATH Calcium-transporting ATPase 10, plasma membrane-type OS=Arabidopsis thaliana GN=ACA10 PE=1 SV=2
TCONS_00005497	PREDICTED: calcium-transporting ATPase 10, plasma membrane-type-like isoform X1 [Brassica napus]	GO:0046872;GO:0005524;GO:0005516;GO:0000166;GO:0016787;GO:0005388;GO:0006810;GO:0070588;GO:0006811;GO:0006816;GO:0016020;GO:0016021	metal ion binding;ATP binding;calmodulin binding;nucleotide binding;hydrolase activity;calcium-transporting ATPase activity;transport;calcium ion transmembrane transport;ion transport;calcium ion transport;membrane;integral component of membrane	K01537	E3.6.3.8	http://www.genome.jp/dbget-bin/www_bget?ko:K01537	-	-	KOG0202(P)(Ca2+ transporting ATPase)	gnl|BL_ORD_ID|268639	sp|Q9SZR1|ACA10_ARATH Calcium-transporting ATPase 10, plasma membrane-type OS=Arabidopsis thaliana GN=ACA10 PE=1 SV=2
TCONS_00005498	PREDICTED: calcium-transporting ATPase 10, plasma membrane-type-like isoform X2 [Brassica napus]	GO:0046872;GO:0005524;GO:0005516;GO:0000166;GO:0016787;GO:0005388;GO:0006810;GO:0070588;GO:0006811;GO:0006816;GO:0016020;GO:0016021	metal ion binding;ATP binding;calmodulin binding;nucleotide binding;hydrolase activity;calcium-transporting ATPase activity;transport;calcium ion transmembrane transport;ion transport;calcium ion transport;membrane;integral component of membrane	K01537	E3.6.3.8	http://www.genome.jp/dbget-bin/www_bget?ko:K01537	-	-	KOG0202(P)(Ca2+ transporting ATPase)	gnl|BL_ORD_ID|268639	sp|Q9SZR1|ACA10_ARATH Calcium-transporting ATPase 10, plasma membrane-type OS=Arabidopsis thaliana GN=ACA10 PE=1 SV=2
TCONS_00000904	PREDICTED: UPF0725 protein At5g63820-like isoform X1 [Brassica napus]	-	-	-	-	-	-	-	-	gnl|BL_ORD_ID|259773	sp|Q9SV54|Y4289_ARATH UPF0725 protein At4g28920 OS=Arabidopsis thaliana GN=At4g28920 PE=3 SV=1
TCONS_00000906	PREDICTED: UPF0725 protein At5g63820-like [Brassica oleracea var. oleracea]	-	-	-	-	-	-	-	-	gnl|BL_ORD_ID|259773	sp|Q9SV54|Y4289_ARATH UPF0725 protein At4g28920 OS=Arabidopsis thaliana GN=At4g28920 PE=3 SV=1
TCONS_00005512	PREDICTED: pathogenesis-related homeodomain protein-like [Brassica napus]	GO:0003677;GO:0008270;GO:0046872;GO:0005634	DNA binding;zinc ion binding;metal ion binding;nucleus	-	-	-	-	-	KOG4299(R)(PHD Zn-finger protein)	gnl|BL_ORD_ID|137510	sp|P48785|PRH_ARATH Pathogenesis-related homeodomain protein OS=Arabidopsis thaliana GN=PRH PE=2 SV=1
TCONS_00000911	PREDICTED: TBC1 domain family member 5 homolog A-like [Brassica napus]	GO:0017137;GO:0005096;GO:0031338;GO:0006914;GO:0090630;GO:0006886;GO:0042594;GO:0010008;GO:0005776;GO:0005737	Rab GTPase binding;GTPase activator activity;regulation of vesicle fusion;autophagy;activation of GTPase activity;intracellular protein transport;response to starvation;endosome membrane;autophagosome;cytoplasm	K18469	TBC1D5	http://www.genome.jp/dbget-bin/www_bget?ko:K18469	-	-	KOG4567(R)(GTPase-activating protein)	gnl|BL_ORD_ID|514167	sp|Q54VM3|TBC5A_DICDI TBC1 domain family member 5 homolog A OS=Dictyostelium discoideum GN=tbc1d5A PE=1 SV=1
TCONS_00000919	PREDICTED: villin-4-like [Brassica napus]	GO:0003779;GO:0051015;GO:0007010;GO:0051017	actin binding;actin filament binding;cytoskeleton organization;actin filament bundle assembly	K05768	GSN	http://www.genome.jp/dbget-bin/www_bget?ko:K05768	Regulation of actin cytoskeleton;Fc gamma R-mediated phagocytosis	ko04810,ko04666	KOG0444(Z)(Cytoskeletal regulator Flightless-I (contains leucine-rich and gelsolin repeats))	gnl|BL_ORD_ID|245173	sp|O65570|VILI4_ARATH Villin-4 OS=Arabidopsis thaliana GN=VLN4 PE=1 SV=1
TCONS_00000921	PREDICTED: villin-4-like [Brassica napus]	GO:0003779;GO:0051015;GO:0007010;GO:0051017	actin binding;actin filament binding;cytoskeleton organization;actin filament bundle assembly	K05768	GSN	http://www.genome.jp/dbget-bin/www_bget?ko:K05768	Regulation of actin cytoskeleton;Fc gamma R-mediated phagocytosis	ko04810,ko04666	KOG0444(Z)(Cytoskeletal regulator Flightless-I (contains leucine-rich and gelsolin repeats))	gnl|BL_ORD_ID|245173	sp|O65570|VILI4_ARATH Villin-4 OS=Arabidopsis thaliana GN=VLN4 PE=1 SV=1
TCONS_00005526	PREDICTED: VIN3-like protein 2 isoform X2 [Brassica napus]	-	-	-	-	-	-	-	-	gnl|BL_ORD_ID|248349	sp|Q9SUM4|VIL2_ARATH VIN3-like protein 2 OS=Arabidopsis thaliana GN=VIL2 PE=1 SV=1
TCONS_00005541	PREDICTED: probable xyloglucan endotransglucosylase/hydrolase protein 18 [Brassica rapa]	GO:0016740;GO:0016762;GO:0004553;GO:0016798;GO:0016787;GO:0008152;GO:0005975;GO:0042546;GO:0010411;GO:0071555;GO:0006073;GO:0005576;GO:0005618;GO:0048046	transferase activity;xyloglucan:xyloglucosyl transferase activity;hydrolase activity, hydrolyzing O-glycosyl compounds;hydrolase activity, acting on glycosyl bonds;hydrolase activity;metabolic process;carbohydrate metabolic process;cell wall biogenesis;xyloglucan metabolic process;cell wall organization;cellular glucan metabolic process;extracellular region;cell wall;apoplast	K08235	E2.4.1.207	http://www.genome.jp/dbget-bin/www_bget?ko:K08235	-	-	-	gnl|BL_ORD_ID|519987	sp|Q9M0D2|XTH18_ARATH Probable xyloglucan endotransglucosylase/hydrolase protein 18 OS=Arabidopsis thaliana GN=XTH18 PE=2 SV=1
TCONS_00005542	BnaC01g08120D [Brassica napus]	GO:0016740;GO:0016762;GO:0004553;GO:0016798;GO:0016787;GO:0008152;GO:0005975;GO:0042546;GO:0010411;GO:0071555;GO:0006073;GO:0005576;GO:0005618;GO:0048046	transferase activity;xyloglucan:xyloglucosyl transferase activity;hydrolase activity, hydrolyzing O-glycosyl compounds;hydrolase activity, acting on glycosyl bonds;hydrolase activity;metabolic process;carbohydrate metabolic process;cell wall biogenesis;xyloglucan metabolic process;cell wall organization;cellular glucan metabolic process;extracellular region;cell wall;apoplast	K08235	E2.4.1.207	http://www.genome.jp/dbget-bin/www_bget?ko:K08235	-	-	-	gnl|BL_ORD_ID|519987	sp|Q9M0D2|XTH18_ARATH Probable xyloglucan endotransglucosylase/hydrolase protein 18 OS=Arabidopsis thaliana GN=XTH18 PE=2 SV=1
TCONS_00005546	PREDICTED: diacylglycerol kinase 7 [Brassica rapa]	GO:0016301;GO:0016740;GO:0005524;GO:0000166;GO:0004143;GO:0007205;GO:0016310;GO:0048366;GO:0048364;GO:0005886;GO:0006952;GO:0005634	kinase activity;transferase activity;ATP binding;nucleotide binding;diacylglycerol kinase activity;protein kinase C-activating G-protein coupled receptor signaling pathway;phosphorylation;leaf development;root development;plasma membrane;defense response;nucleus	K00901	dgkA,DGK	http://www.genome.jp/dbget-bin/www_bget?ko:K00901	Phosphatidylinositol signaling system;Phospholipase D signaling pathway;Glycerolipid metabolism;Glycerophospholipid metabolism	ko04070,ko04072,ko00561,ko00564	KOG0782(T)(Predicted diacylglycerol kinase)	gnl|BL_ORD_ID|358763	sp|F4JQ95|DGK7_ARATH Diacylglycerol kinase 7 OS=Arabidopsis thaliana GN=DGK7 PE=1 SV=1
TCONS_00000938	PREDICTED: putative glutamine amidotransferase-like protein C13C5.04 [Brassica napus]	-	-	-	-	-	-	-	-	gnl|BL_ORD_ID|9314	sp|Q9M0A7|GGP1_ARATH Gamma-glutamyl peptidase 1 OS=Arabidopsis thaliana GN=GGP1 PE=1 SV=1
TCONS_00005563	PREDICTED: uncharacterized protein LOC106394233 isoform X2 [Brassica napus]	-	-	-	-	-	-	-	-	-	-
TCONS_00005577	PREDICTED: protein BPS1, chloroplastic [Brassica napus]	GO:0009793;GO:0048364;GO:0048367;GO:0005886;GO:0009507;GO:0009536;GO:0003674;GO:0005634	embryo development ending in seed dormancy;root development;shoot system development;plasma membrane;chloroplast;plastid;molecular_function;nucleus	-	-	-	-	-	-	gnl|BL_ORD_ID|301648	sp|Q9LMM6|BPS1_ARATH Protein BPS1, chloroplastic OS=Arabidopsis thaliana GN=BPS1 PE=2 SV=1
TCONS_00005578	PREDICTED: protein BPS1, chloroplastic [Brassica napus]	GO:0009793;GO:0048364;GO:0048367;GO:0005886;GO:0009507;GO:0009536;GO:0003674;GO:0005634	embryo development ending in seed dormancy;root development;shoot system development;plasma membrane;chloroplast;plastid;molecular_function;nucleus	-	-	-	-	-	-	gnl|BL_ORD_ID|301648	sp|Q9LMM6|BPS1_ARATH Protein BPS1, chloroplastic OS=Arabidopsis thaliana GN=BPS1 PE=2 SV=1
TCONS_00005579	PREDICTED: protein BPS1, chloroplastic [Brassica napus]	GO:0009793;GO:0048364;GO:0048367;GO:0005886;GO:0003677;GO:0006351;GO:0006355;GO:0005634	embryo development ending in seed dormancy;root development;shoot system development;plasma membrane;DNA binding;transcription, DNA-templated;regulation of transcription, DNA-templated;nucleus	-	-	-	-	-	-	gnl|BL_ORD_ID|301648	sp|Q9LMM6|BPS1_ARATH Protein BPS1, chloroplastic OS=Arabidopsis thaliana GN=BPS1 PE=2 SV=1
TCONS_00005580	PREDICTED: protein BPS1, chloroplastic [Brassica napus]	GO:0009793;GO:0048364;GO:0048367;GO:0005886;GO:0003677;GO:0006351;GO:0006355;GO:0005634	embryo development ending in seed dormancy;root development;shoot system development;plasma membrane;DNA binding;transcription, DNA-templated;regulation of transcription, DNA-templated;nucleus	-	-	-	-	-	-	gnl|BL_ORD_ID|301648	sp|Q9LMM6|BPS1_ARATH Protein BPS1, chloroplastic OS=Arabidopsis thaliana GN=BPS1 PE=2 SV=1
TCONS_00005582	PREDICTED: probable serine/threonine-protein kinase At1g01540 [Brassica oleracea var. oleracea]	GO:0004672;GO:0005524;GO:0004674;GO:0000166;GO:0006468;GO:0016021;GO:0016020;GO:0016301;GO:0016740;GO:0016310;GO:0046777;GO:0005886	protein kinase activity;ATP binding;protein serine/threonine kinase activity;nucleotide binding;protein phosphorylation;integral component of membrane;membrane;kinase activity;transferase activity;phosphorylation;protein autophosphorylation;plasma membrane	-	-	-	-	-	-	gnl|BL_ORD_ID|252609	sp|Q3EDL4|Y1154_ARATH Probable serine/threonine-protein kinase At1g01540 OS=Arabidopsis thaliana GN=At1g01540 PE=1 SV=2
TCONS_00000962	BnaA05g26660D [Brassica napus]	GO:0003677;GO:0043565;GO:0008289;GO:0006355;GO:0005634	DNA binding;sequence-specific DNA binding;lipid binding;regulation of transcription, DNA-templated;nucleus	K09338	HD-ZIP	http://www.genome.jp/dbget-bin/www_bget?ko:K09338	-	-	KOG0490(R)(Transcription factor, contains HOX domain)	gnl|BL_ORD_ID|36628	sp|Q9LMT8|HDG12_ARATH Homeobox-leucine zipper protein HDG12 OS=Arabidopsis thaliana GN=HDG12 PE=2 SV=1
TCONS_00000963	BnaA05g26660D [Brassica napus]	GO:0030414;GO:0004869;GO:0010466;GO:0003677;GO:0008289;GO:0043565;GO:0006355;GO:0005634	peptidase inhibitor activity;cysteine-type endopeptidase inhibitor activity;negative regulation of peptidase activity;DNA binding;lipid binding;sequence-specific DNA binding;regulation of transcription, DNA-templated;nucleus	K09338	HD-ZIP	http://www.genome.jp/dbget-bin/www_bget?ko:K09338	-	-	-	gnl|BL_ORD_ID|36628	sp|Q9LMT8|HDG12_ARATH Homeobox-leucine zipper protein HDG12 OS=Arabidopsis thaliana GN=HDG12 PE=2 SV=1
TCONS_00000976	PREDICTED: phosphoinositide 3-kinase regulatory subunit 4-like [Brassica napus]	GO:0004672;GO:0005524;GO:0009846;GO:0009555;GO:0006468;GO:0005737	protein kinase activity;ATP binding;pollen germination;pollen development;protein phosphorylation;cytoplasm	K08333	PIK3R4,VPS15	http://www.genome.jp/dbget-bin/www_bget?ko:K08333	Autophagy - animal;Autophagy - other eukaryotes;Autophagy - yeast;Apelin signaling pathway	ko04140,ko04136,ko04138,ko04371	KOG1240(T)(Protein kinase containing WD40 repeats)	gnl|BL_ORD_ID|131832	sp|Q8VD65|PI3R4_MOUSE Phosphoinositide 3-kinase regulatory subunit 4 OS=Mus musculus GN=Pik3r4 PE=1 SV=3
TCONS_00000977	PREDICTED: phosphoinositide 3-kinase regulatory subunit 4-like [Brassica napus]	GO:0004672;GO:0005524;GO:0009846;GO:0009555;GO:0006468;GO:0005737	protein kinase activity;ATP binding;pollen germination;pollen development;protein phosphorylation;cytoplasm	K08333	PIK3R4,VPS15	http://www.genome.jp/dbget-bin/www_bget?ko:K08333	Autophagy - animal;Autophagy - other eukaryotes;Autophagy - yeast;Apelin signaling pathway	ko04140,ko04136,ko04138,ko04371	KOG1240(T)(Protein kinase containing WD40 repeats)	gnl|BL_ORD_ID|131832	sp|Q8VD65|PI3R4_MOUSE Phosphoinositide 3-kinase regulatory subunit 4 OS=Mus musculus GN=Pik3r4 PE=1 SV=3
TCONS_00000983	PREDICTED: xaa-Pro dipeptidase-like [Brassica napus]	GO:0030145;GO:0004177;GO:0046872;GO:0016787	manganese ion binding;aminopeptidase activity;metal ion binding;hydrolase activity	K14213	PEPD	http://www.genome.jp/dbget-bin/www_bget?ko:K14213	-	-	KOG2414(E)(Putative Xaa-Pro aminopeptidase)	gnl|BL_ORD_ID|119289	sp|P12955|PEPD_HUMAN Xaa-Pro dipeptidase OS=Homo sapiens GN=PEPD PE=1 SV=3
TCONS_00000984	PREDICTED: xaa-Pro dipeptidase-like [Brassica napus]	GO:0030145;GO:0004177;GO:0046872;GO:0016787	manganese ion binding;aminopeptidase activity;metal ion binding;hydrolase activity	K14213	PEPD	http://www.genome.jp/dbget-bin/www_bget?ko:K14213	-	-	KOG2414(E)(Putative Xaa-Pro aminopeptidase)	gnl|BL_ORD_ID|119289	sp|P12955|PEPD_HUMAN Xaa-Pro dipeptidase OS=Homo sapiens GN=PEPD PE=1 SV=3
TCONS_00000985	PREDICTED: xaa-Pro dipeptidase-like [Brassica napus]	GO:0030145;GO:0004177;GO:0046872;GO:0016787	manganese ion binding;aminopeptidase activity;metal ion binding;hydrolase activity	K14213	PEPD	http://www.genome.jp/dbget-bin/www_bget?ko:K14213	-	-	KOG2414(E)(Putative Xaa-Pro aminopeptidase)	gnl|BL_ORD_ID|119289	sp|P12955|PEPD_HUMAN Xaa-Pro dipeptidase OS=Homo sapiens GN=PEPD PE=1 SV=3
TCONS_00000989	PREDICTED: inorganic pyrophosphatase 3 isoform X1 [Brassica oleracea var. oleracea]	GO:0016791;GO:0008152	phosphatase activity;metabolic process	K13248	PHOSPHO2	http://www.genome.jp/dbget-bin/www_bget?ko:K13248	Vitamin B6 metabolism	ko00750	KOG3120(R)(Predicted haloacid dehalogenase-like hydrolase)	gnl|BL_ORD_ID|136245	sp|Q9SU92|PPSP3_ARATH Thiamine phosphate phosphatase-like protein OS=Arabidopsis thaliana GN=At4g29530 PE=1 SV=1
TCONS_00005610	PREDICTED: peroxisomal fatty acid beta-oxidation multifunctional protein AIM1 [Brassica napus]	GO:0003824;GO:0003857;GO:0016491;GO:0008152;GO:0006635;GO:0055114;GO:0006631;GO:0005777	catalytic activity;3-hydroxyacyl-CoA dehydrogenase activity;oxidoreductase activity;metabolic process;fatty acid beta-oxidation;oxidation-reduction process;fatty acid metabolic process;peroxisome	K10527	MFP2	http://www.genome.jp/dbget-bin/www_bget?ko:K10527	Fatty acid degradation;alpha-Linolenic acid metabolism;Fatty acid metabolism	ko00071,ko00592,ko01212	KOG1680(I)(Enoyl-CoA hydratase)	gnl|BL_ORD_ID|275932	sp|Q9ZPI6|AIM1_ARATH Peroxisomal fatty acid beta-oxidation multifunctional protein AIM1 OS=Arabidopsis thaliana GN=AIM1 PE=1 SV=1
TCONS_00000996	PREDICTED: glycine-rich protein 5 [Brassica rapa]	-	-	-	-	-	-	-	-	-	-
TCONS_00000999	-	-	-	-	-	-	-	-	-	-	-
TCONS_00001003	26S proteasome regulatory subunit 4 -like protein A, partial [Noccaea caerulescens]	GO:0005524;GO:0000166;GO:0016787;GO:0030163;GO:0005737	ATP binding;nucleotide binding;hydrolase activity;protein catabolic process;cytoplasm	K03062	PSMC1,RPT2	http://www.genome.jp/dbget-bin/www_bget?ko:K03062	Proteasome	ko03050	KOG0727(O)(26S proteasome regulatory complex, ATPase RPT3)	gnl|BL_ORD_ID|442571	sp|Q9SL67|PRS4B_ARATH 26S proteasome regulatory subunit 4 homolog B OS=Arabidopsis thaliana GN=RPT2B PE=1 SV=1
TCONS_00001009	PREDICTED: uncharacterized protein LOC106398700 isoform X4 [Brassica napus]	GO:0003676;GO:0003746;GO:0006414;GO:0006412;GO:0005622;GO:0009941;GO:0009507;GO:0009570	nucleic acid binding;translation elongation factor activity;translational elongation;translation;intracellular;chloroplast envelope;chloroplast;chloroplast stroma	K02357	tsf,TSFM	http://www.genome.jp/dbget-bin/www_bget?ko:K02357	-	-	KOG1070(A)(rRNA processing protein Rrp5)	gnl|BL_ORD_ID|369340	sp|Q3AKA4|EFTS_SYNSC Elongation factor Ts OS=Synechococcus sp. (strain CC9605) GN=tsf PE=3 SV=1
TCONS_00001010	PREDICTED: uncharacterized protein LOC106398700 isoform X4 [Brassica napus]	GO:0003676;GO:0003746;GO:0006414;GO:0006412;GO:0005622;GO:0009941;GO:0009507;GO:0009570	nucleic acid binding;translation elongation factor activity;translational elongation;translation;intracellular;chloroplast envelope;chloroplast;chloroplast stroma	K02357	tsf,TSFM	http://www.genome.jp/dbget-bin/www_bget?ko:K02357	-	-	KOG1070(A)(rRNA processing protein Rrp5)	gnl|BL_ORD_ID|369340	sp|Q3AKA4|EFTS_SYNSC Elongation factor Ts OS=Synechococcus sp. (strain CC9605) GN=tsf PE=3 SV=1
TCONS_00001016	PREDICTED: uncharacterized protein LOC106399387 [Brassica napus]	-	-	-	-	-	-	-	-	-	-
TCONS_00001024	PREDICTED: reticulon-like protein B18 [Brassica napus]	GO:0016020;GO:0005789;GO:0005783;GO:0016021	membrane;endoplasmic reticulum membrane;endoplasmic reticulum;integral component of membrane	-	-	-	-	-	-	gnl|BL_ORD_ID|491473	sp|Q8LDS3|RTNLR_ARATH Reticulon-like protein B18 OS=Arabidopsis thaliana GN=RTNLB18 PE=2 SV=2
TCONS_00005628	PREDICTED: protein PHR1-LIKE 1 isoform X1 [Brassica napus]	GO:0003677;GO:0006351;GO:0006355;GO:0005634	DNA binding;transcription, DNA-templated;regulation of transcription, DNA-templated;nucleus	-	-	-	-	-	-	gnl|BL_ORD_ID|125607	sp|Q94CL7|PHR1_ARATH Protein PHOSPHATE STARVATION RESPONSE 1 OS=Arabidopsis thaliana GN=PHR1 PE=1 SV=1
TCONS_00001045	PREDICTED: myosin-14 [Brassica napus]	GO:0003774;GO:0003779;GO:0005524;GO:0000166;GO:0016459	motor activity;actin binding;ATP binding;nucleotide binding;myosin complex	K10357	MYO5	http://www.genome.jp/dbget-bin/www_bget?ko:K10357	-	-	KOG0160(Z)(Myosin class V heavy chain)	gnl|BL_ORD_ID|414037	sp|F4JM19|MYO14_ARATH Myosin-14 OS=Arabidopsis thaliana GN=XI-H PE=3 SV=1
TCONS_00001055	PREDICTED: uncharacterized protein LOC106411877 [Brassica napus]	-	-	K07466	RFA1,RPA1,rpa	http://www.genome.jp/dbget-bin/www_bget?ko:K07466	DNA replication;Fanconi anemia pathway;Homologous recombination;Mismatch repair;Nucleotide excision repair	ko03030,ko03460,ko03440,ko03430,ko03420	-	-	-
TCONS_00001056	PREDICTED: uncharacterized protein LOC106411877 [Brassica napus]	-	-	K07466	RFA1,RPA1,rpa	http://www.genome.jp/dbget-bin/www_bget?ko:K07466	DNA replication;Fanconi anemia pathway;Homologous recombination;Mismatch repair;Nucleotide excision repair	ko03030,ko03460,ko03440,ko03430,ko03420	-	-	-
TCONS_00001063	PREDICTED: ATPase family AAA domain-containing protein 1-like [Brassica napus]	GO:0005524;GO:0000166;GO:0016021;GO:0016020	ATP binding;nucleotide binding;integral component of membrane;membrane	-	-	-	-	-	KOG0737(O)(AAA+-type ATPase)	gnl|BL_ORD_ID|247712	sp|Q9T091|VP26B_ARATH Vacuolar protein sorting-associated protein 26B OS=Arabidopsis thaliana GN=VPS26B PE=2 SV=2
TCONS_00001066	PREDICTED: molybdate-anion transporter-like [Brassica napus]	GO:0015098;GO:0015689;GO:0016020;GO:0016021;GO:0005886;GO:0005802;GO:0005768;GO:0005794	molybdate ion transmembrane transporter activity;molybdate ion transport;membrane;integral component of membrane;plasma membrane;trans-Golgi network;endosome;Golgi apparatus	-	-	-	-	-	-	gnl|BL_ORD_ID|92234	sp|Q0VC03|MFSD5_BOVIN Molybdate-anion transporter OS=Bos taurus GN=MFSD5 PE=2 SV=1
TCONS_00005644	BnaC03g74100D [Brassica napus]	-	-	K07466	RFA1,RPA1,rpa	http://www.genome.jp/dbget-bin/www_bget?ko:K07466	DNA replication;Fanconi anemia pathway;Homologous recombination;Mismatch repair;Nucleotide excision repair	ko03030,ko03460,ko03440,ko03430,ko03420	-	-	-
TCONS_00005645	BnaC03g74100D [Brassica napus]	-	-	K07466	RFA1,RPA1,rpa	http://www.genome.jp/dbget-bin/www_bget?ko:K07466	DNA replication;Fanconi anemia pathway;Homologous recombination;Mismatch repair;Nucleotide excision repair	ko03030,ko03460,ko03440,ko03430,ko03420	-	-	-
TCONS_00005646	BnaC03g74100D [Brassica napus]	-	-	K07466	RFA1,RPA1,rpa	http://www.genome.jp/dbget-bin/www_bget?ko:K07466	DNA replication;Fanconi anemia pathway;Homologous recombination;Mismatch repair;Nucleotide excision repair	ko03030,ko03460,ko03440,ko03430,ko03420	-	-	-
TCONS_00005662	PREDICTED: poly(A) RNA polymerase cid11-like [Brassica napus]	-	-	-	-	-	-	-	KOG2277(D)(S-M checkpoint control protein CID1 and related nucleotidyltransferases)	gnl|BL_ORD_ID|397189	sp|Q5XET5|HESO1_ARATH Protein HESO1 OS=Arabidopsis thaliana GN=HESO1 PE=1 SV=1
TCONS_00001103	PREDICTED: jmjC domain-containing protein 7-like isoform X6 [Brassica napus]	-	-	K19219	JMJD7	http://www.genome.jp/dbget-bin/www_bget?ko:K19219	-	-	KOG2508(I)(Predicted phospholipase)	gnl|BL_ORD_ID|68056	sp|P0C872|JMJD7_MOUSE JmjC domain-containing protein 7 OS=Mus musculus GN=Jmjd7 PE=1 SV=1
TCONS_00001104	PREDICTED: jmjC domain-containing protein 7-like isoform X1 [Brassica napus]	-	-	K19219	JMJD7	http://www.genome.jp/dbget-bin/www_bget?ko:K19219	-	-	KOG2508(I)(Predicted phospholipase)	gnl|BL_ORD_ID|68056	sp|P0C872|JMJD7_MOUSE JmjC domain-containing protein 7 OS=Mus musculus GN=Jmjd7 PE=1 SV=1
TCONS_00001105	PREDICTED: jmjC domain-containing protein 7-like isoform X4 [Brassica napus]	-	-	K19219	JMJD7	http://www.genome.jp/dbget-bin/www_bget?ko:K19219	-	-	KOG2508(I)(Predicted phospholipase)	gnl|BL_ORD_ID|68056	sp|P0C872|JMJD7_MOUSE JmjC domain-containing protein 7 OS=Mus musculus GN=Jmjd7 PE=1 SV=1
TCONS_00005680	PREDICTED: uncharacterized protein LOC108830589 [Raphanus sativus]	-	-	-	-	-	-	-	-	-	-
TCONS_00005681	PREDICTED: uncharacterized protein LOC108830589 [Raphanus sativus]	-	-	-	-	-	-	-	-	-	-
TCONS_00005685	BnaA08g13050D [Brassica napus]	-	-	-	-	-	-	-	-	-	-
TCONS_00001126	BnaC03g56010D [Brassica napus]	GO:0006351;GO:0006355	transcription, DNA-templated;regulation of transcription, DNA-templated	-	-	-	-	-	-	gnl|BL_ORD_ID|492311	sp|Q9SNB8|SCL30_ARATH Scarecrow-like protein 30 OS=Arabidopsis thaliana GN=SCL30 PE=1 SV=1
TCONS_00009260	PREDICTED: uncharacterized protein LOC108808269 [Raphanus sativus]	-	-	-	-	-	-	-	-	-	-
TCONS_00001129	PREDICTED: transcription factor LUX-like [Brassica napus]	GO:0003677;GO:0006351;GO:0006355;GO:0005634	DNA binding;transcription, DNA-templated;regulation of transcription, DNA-templated;nucleus	-	-	-	-	-	-	gnl|BL_ORD_ID|120572	sp|Q9SNB4|PCL1_ARATH Transcription factor LUX OS=Arabidopsis thaliana GN=LUX PE=1 SV=1
TCONS_00001130	PREDICTED: transcription factor LUX-like [Brassica napus]	GO:0003677;GO:0006351;GO:0006355;GO:0005634	DNA binding;transcription, DNA-templated;regulation of transcription, DNA-templated;nucleus	-	-	-	-	-	-	gnl|BL_ORD_ID|120572	sp|Q9SNB4|PCL1_ARATH Transcription factor LUX OS=Arabidopsis thaliana GN=LUX PE=1 SV=1
TCONS_00009261	BnaC07g48090D [Brassica napus]	-	-	-	-	-	-	-	-	-	-
TCONS_00009262	BnaC07g48090D [Brassica napus]	-	-	-	-	-	-	-	-	-	-
TCONS_00005712	PREDICTED: zinc finger BED domain-containing protein RICESLEEPER 2-like [Brassica oleracea var. oleracea]	-	-	-	-	-	-	-	-	gnl|BL_ORD_ID|221628	sp|P08770|TRA1_MAIZE Putative AC transposase OS=Zea mays PE=2 SV=2
TCONS_00009263	BnaC03g39600D [Brassica napus]	-	-	-	-	-	-	-	-	gnl|BL_ORD_ID|486651	sp|Q6AVI0|RSLE2_ORYSJ Zinc finger BED domain-containing protein RICESLEEPER 2 OS=Oryza sativa subsp. japonica GN=Os03g0733400 PE=2 SV=1
TCONS_00001142	BnaC07g04870D [Brassica napus]	-	-	-	-	-	-	-	-	-	-
TCONS_00001143	BnaC07g04870D [Brassica napus]	-	-	-	-	-	-	-	-	-	-
TCONS_00005713	PREDICTED: triacylglycerol lipase 1 isoform X1 [Brassica napus]	GO:0016788;GO:0004806;GO:0016787;GO:0016042;GO:0006629	hydrolase activity, acting on ester bonds;triglyceride lipase activity;hydrolase activity;lipid catabolic process;lipid metabolic process	-	-	-	-	-	KOG2624(I)(Triglyceride lipase-cholesterol esterase)	gnl|BL_ORD_ID|403427	sp|Q71DJ5|LIP1_ARATH Triacylglycerol lipase 1 OS=Arabidopsis thaliana GN=LIP1 PE=1 SV=1
TCONS_00005714	PREDICTED: uncharacterized protein LOC106393995 [Brassica napus]	-	-	-	-	-	-	-	-	gnl|BL_ORD_ID|403427	sp|Q71DJ5|LIP1_ARATH Triacylglycerol lipase 1 OS=Arabidopsis thaliana GN=LIP1 PE=1 SV=1
TCONS_00001185	PREDICTED: histone-lysine N-methyltransferase ATXR3-like [Brassica napus]	-	-	-	-	-	-	-	-	gnl|BL_ORD_ID|298178	sp|O23372|ATXR3_ARATH Histone-lysine N-methyltransferase ATXR3 OS=Arabidopsis thaliana GN=ATXR3 PE=2 SV=2
TCONS_00001186	PREDICTED: histone-lysine N-methyltransferase ATXR3-like [Brassica napus]	-	-	-	-	-	-	-	-	gnl|BL_ORD_ID|298178	sp|O23372|ATXR3_ARATH Histone-lysine N-methyltransferase ATXR3 OS=Arabidopsis thaliana GN=ATXR3 PE=2 SV=2
TCONS_00001187	PREDICTED: histone-lysine N-methyltransferase ATXR3-like [Brassica napus]	-	-	-	-	-	-	-	-	gnl|BL_ORD_ID|298178	sp|O23372|ATXR3_ARATH Histone-lysine N-methyltransferase ATXR3 OS=Arabidopsis thaliana GN=ATXR3 PE=2 SV=2
TCONS_00001189	PREDICTED: histone-lysine N-methyltransferase ATXR3-like [Brassica napus]	-	-	-	-	-	-	-	-	gnl|BL_ORD_ID|298178	sp|O23372|ATXR3_ARATH Histone-lysine N-methyltransferase ATXR3 OS=Arabidopsis thaliana GN=ATXR3 PE=2 SV=2
TCONS_00005747	PREDICTED: ubiquitin-conjugating enzyme E2 variant 1D-like [Brassica rapa]	GO:0061630;GO:0031625;GO:0005515;GO:0070534;GO:0005634;GO:0004842;GO:0005829;GO:0006301;GO:0006974;GO:0031372	ubiquitin protein ligase activity;ubiquitin protein ligase binding;protein binding;protein K63-linked ubiquitination;nucleus;ubiquitin-protein transferase activity;cytosol;postreplication repair;cellular response to DNA damage stimulus;UBC13-MMS2 complex	K10704	UBE2V	http://www.genome.jp/dbget-bin/www_bget?ko:K10704	Toll and Imd signaling pathway	ko04624	KOG0896(O)(Ubiquitin-conjugating enzyme E2)	gnl|BL_ORD_ID|232555	sp|Q9SVD7|UEV1D_ARATH Ubiquitin-conjugating enzyme E2 variant 1D OS=Arabidopsis thaliana GN=UEV1D PE=1 SV=1
TCONS_00001199	PREDICTED: uncharacterized protein LOC106432819 [Brassica napus]	-	-	-	-	-	-	-	-	-	-
TCONS_00001207	PREDICTED: golgin subfamily A member 6-like protein 22 [Brassica napus]	GO:0004526;GO:0090502;GO:0005655;GO:0005737;GO:0008150	ribonuclease P activity;RNA phosphodiester bond hydrolysis, endonucleolytic;nucleolar ribonuclease P complex;cytoplasm;biological_process	-	-	-	-	-	-	-	-
TCONS_00001220	PREDICTED: RING-H2 finger protein ATL20-like [Brassica napus]	GO:0008270;GO:0046872;GO:0016021;GO:0016020;GO:0030247	zinc ion binding;metal ion binding;integral component of membrane;membrane;polysaccharide binding	-	-	-	-	-	-	gnl|BL_ORD_ID|292819	sp|Q9C7E9|ATL20_ARATH RING-H2 finger protein ATL20 OS=Arabidopsis thaliana GN=ATL20 PE=2 SV=2
TCONS_00001221	BnaCnng10660D [Brassica napus]	-	-	-	-	-	-	-	-	gnl|BL_ORD_ID|358763	sp|F4JQ95|DGK7_ARATH Diacylglycerol kinase 7 OS=Arabidopsis thaliana GN=DGK7 PE=1 SV=1
TCONS_00001222	BnaCnng10660D [Brassica napus]	GO:0016301;GO:0016740;GO:0005524;GO:0000166;GO:0004143;GO:0007205;GO:0016310	kinase activity;transferase activity;ATP binding;nucleotide binding;diacylglycerol kinase activity;protein kinase C-activating G-protein coupled receptor signaling pathway;phosphorylation	-	-	-	-	-	-	gnl|BL_ORD_ID|358763	sp|F4JQ95|DGK7_ARATH Diacylglycerol kinase 7 OS=Arabidopsis thaliana GN=DGK7 PE=1 SV=1
TCONS_00001223	BnaCnng10660D [Brassica napus]	-	-	-	-	-	-	-	-	gnl|BL_ORD_ID|358763	sp|F4JQ95|DGK7_ARATH Diacylglycerol kinase 7 OS=Arabidopsis thaliana GN=DGK7 PE=1 SV=1
TCONS_00001234	PREDICTED: casein kinase II subunit beta'-like [Brassica napus]	GO:0019887;GO:0005956	protein kinase regulator activity;protein kinase CK2 complex	K03115	CSNK2B	http://www.genome.jp/dbget-bin/www_bget?ko:K03115	Adherens junction;Mitophagy - animal;Mitophagy - yeast;NF-kappa B signaling pathway;Wnt signaling pathway;Ribosome biogenesis in eukaryotes;Circadian rhythm - plant	ko04520,ko04137,ko04139,ko04064,ko04310,ko03008,ko04712	KOG3092(TDK)(Casein kinase II, beta subunit)	gnl|BL_ORD_ID|337197	sp|P40229|CSK2C_ARATH Casein kinase II subunit beta-2 OS=Arabidopsis thaliana GN=CKB2 PE=1 SV=1
TCONS_00005779	PREDICTED: binding partner of ACD11 1-like isoform X1 [Brassica napus]	GO:0000166;GO:0003676	nucleotide binding;nucleic acid binding	-	-	-	-	-	-	gnl|BL_ORD_ID|301639	sp|Q9LFD5|BPA1_ARATH Binding partner of ACD11 1 OS=Arabidopsis thaliana GN=BPA1 PE=1 SV=1
TCONS_00009264	-	-	-	-	-	-	-	-	-	-	-
TCONS_00001243	PREDICTED: WD repeat-containing protein 82-B-like isoform X2 [Brassica napus]	-	-	K14962	WDR82,SWD2,CPS35	http://www.genome.jp/dbget-bin/www_bget?ko:K14962	mRNA surveillance pathway	ko03015	KOG0266(R)(WD40 repeat-containing protein)	gnl|BL_ORD_ID|278299	sp|Q9LYK6|APRF1_ARATH Protein ANTHESIS POMOTING FACTOR 1 OS=Arabidopsis thaliana GN=APRF1 PE=2 SV=1
TCONS_00001252	PREDICTED: folate transporter 1, chloroplastic isoform X2 [Brassica oleracea var. oleracea]	GO:0006810;GO:0016021;GO:0016020	transport;integral component of membrane;membrane	K15115	SLC25A32,MFT	http://www.genome.jp/dbget-bin/www_bget?ko:K15115	-	-	KOG0769(C)(Predicted mitochondrial carrier protein)	gnl|BL_ORD_ID|393630	sp|Q7XA87|FOLT1_ARATH Folate transporter 1, chloroplastic OS=Arabidopsis thaliana GN=FOLT1 PE=2 SV=1
TCONS_00001258	PREDICTED: lysine-specific demethylase JMJ25-like isoform X5 [Brassica napus]	-	-	K15601	KDM3	http://www.genome.jp/dbget-bin/www_bget?ko:K15601	-	-	KOG1356(K)(Putative transcription factor 5qNCA, contains JmjC domain)	gnl|BL_ORD_ID|71171	sp|Q9SSE9|JMJ25_ARATH Lysine-specific demethylase JMJ25 OS=Arabidopsis thaliana GN=JMJ25 PE=1 SV=1
TCONS_00001263	BnaA09g13360D [Brassica napus]	-	-	K15601	KDM3	http://www.genome.jp/dbget-bin/www_bget?ko:K15601	-	-	KOG1356(K)(Putative transcription factor 5qNCA, contains JmjC domain)	gnl|BL_ORD_ID|71171	sp|Q9SSE9|JMJ25_ARATH Lysine-specific demethylase JMJ25 OS=Arabidopsis thaliana GN=JMJ25 PE=1 SV=1
TCONS_00001268	BnaC07g13750D [Brassica napus]	GO:0016787	hydrolase activity	-	-	-	-	-	-	gnl|BL_ORD_ID|422231	sp|Q8L831|NUDT3_ARATH Nudix hydrolase 3 OS=Arabidopsis thaliana GN=NUDT3 PE=1 SV=1
TCONS_00001271	BnaUnng04050D [Brassica napus]	GO:0016787	hydrolase activity	-	-	-	-	-	-	gnl|BL_ORD_ID|422231	sp|Q8L831|NUDT3_ARATH Nudix hydrolase 3 OS=Arabidopsis thaliana GN=NUDT3 PE=1 SV=1
TCONS_00001274	BnaUnng04050D [Brassica napus]	GO:0016787	hydrolase activity	-	-	-	-	-	-	gnl|BL_ORD_ID|422231	sp|Q8L831|NUDT3_ARATH Nudix hydrolase 3 OS=Arabidopsis thaliana GN=NUDT3 PE=1 SV=1
TCONS_00001278	BnaUnng04050D [Brassica napus]	GO:0016787	hydrolase activity	-	-	-	-	-	-	gnl|BL_ORD_ID|422231	sp|Q8L831|NUDT3_ARATH Nudix hydrolase 3 OS=Arabidopsis thaliana GN=NUDT3 PE=1 SV=1
TCONS_00005800	PREDICTED: uncharacterized protein LOC106418604 isoform X2 [Brassica napus]	-	-	K15032	MTERFD	http://www.genome.jp/dbget-bin/www_bget?ko:K15032	-	-	-	gnl|BL_ORD_ID|99604	sp|Q9C6A1|MTEFE_ARATH Transcription termination factor MTERF15, mitochondrial OS=Arabidopsis thaliana GN=MTERF15 PE=2 SV=1
TCONS_00005806	PREDICTED: phospholipase A I isoform X8 [Brassica napus]	GO:0047714;GO:0004620;GO:0016787;GO:0008152;GO:0009695;GO:0009620;GO:0016042;GO:0006629	galactolipase activity;phospholipase activity;hydrolase activity;metabolic process;jasmonic acid biosynthetic process;response to fungus;lipid catabolic process;lipid metabolic process	-	-	-	-	-	KOG0513(I)(Ca2+-independent phospholipase A2)	gnl|BL_ORD_ID|402977	sp|F4HX15|LPAI_ARATH Phospholipase A I OS=Arabidopsis thaliana GN=PLA1 PE=2 SV=1
TCONS_00005807	PREDICTED: phospholipase A I isoform X8 [Brassica napus]	GO:0047714;GO:0004620;GO:0016787;GO:0008152;GO:0009695;GO:0009620;GO:0016042;GO:0006629	galactolipase activity;phospholipase activity;hydrolase activity;metabolic process;jasmonic acid biosynthetic process;response to fungus;lipid catabolic process;lipid metabolic process	-	-	-	-	-	KOG0513(I)(Ca2+-independent phospholipase A2)	gnl|BL_ORD_ID|402977	sp|F4HX15|LPAI_ARATH Phospholipase A I OS=Arabidopsis thaliana GN=PLA1 PE=2 SV=1
TCONS_00001300	PREDICTED: protein TRANSPARENT TESTA 12-like [Brassica napus]	GO:0015297;GO:0015238;GO:0006855;GO:0055085;GO:0016021;GO:0016020	antiporter activity;drug transmembrane transporter activity;drug transmembrane transport;transmembrane transport;integral component of membrane;membrane	K03327	TC.MATE,SLC47A,norM,mdtK,dinF	http://www.genome.jp/dbget-bin/www_bget?ko:K03327	-	-	-	gnl|BL_ORD_ID|361125	sp|O80695|DTX37_ARATH Protein DETOXIFICATION 37 OS=Arabidopsis thaliana GN=DTX37 PE=2 SV=1
TCONS_00001312	PREDICTED: transcription factor bHLH112-like isoform X5 [Brassica rapa]	GO:0046983	protein dimerization activity	-	-	-	-	-	-	gnl|BL_ORD_ID|306825	sp|Q94JL3|BH112_ARATH Transcription factor bHLH112 OS=Arabidopsis thaliana GN=BHLH112 PE=2 SV=1
TCONS_00001313	PREDICTED: transcription factor bHLH112-like isoform X5 [Brassica rapa]	GO:0046983;GO:0001046;GO:0001228;GO:0003677;GO:0003700;GO:0005515;GO:0005634;GO:0006366;GO:0042631;GO:0043565;GO:0045893;GO:0071215;GO:0071472;GO:2000214;GO:2000377	protein dimerization activity;core promoter sequence-specific DNA binding;transcriptional activator activity, RNA polymerase II transcription regulatory region sequence-specific binding;DNA binding;transcription factor activity, sequence-specific DNA binding;protein binding;nucleus;transcription from RNA polymerase II promoter;cellular response to water deprivation;sequence-specific DNA binding;p…	-	-	-	-	-	-	gnl|BL_ORD_ID|306825	sp|Q94JL3|BH112_ARATH Transcription factor bHLH112 OS=Arabidopsis thaliana GN=BHLH112 PE=2 SV=1
TCONS_00001314	PREDICTED: transcription factor bHLH112-like [Brassica napus]	GO:0046983	protein dimerization activity	-	-	-	-	-	-	gnl|BL_ORD_ID|306825	sp|Q94JL3|BH112_ARATH Transcription factor bHLH112 OS=Arabidopsis thaliana GN=BHLH112 PE=2 SV=1
TCONS_00001316	PREDICTED: transcription factor bHLH112-like isoform X5 [Brassica rapa]	GO:0046983	protein dimerization activity	-	-	-	-	-	-	gnl|BL_ORD_ID|306825	sp|Q94JL3|BH112_ARATH Transcription factor bHLH112 OS=Arabidopsis thaliana GN=BHLH112 PE=2 SV=1
TCONS_00001324	PREDICTED: G-type lectin S-receptor-like serine/threonine-protein kinase At1g61390 [Brassica rapa]	GO:0031625;GO:0004672;GO:0005524;GO:0005516;GO:0004674;GO:0016301;GO:0016740;GO:0030246;GO:0000166;GO:0016310;GO:0048544;GO:0045087;GO:0006468;GO:0005886;GO:0016021;GO:0016020;GO:0009506	ubiquitin protein ligase binding;protein kinase activity;ATP binding;calmodulin binding;protein serine/threonine kinase activity;kinase activity;transferase activity;carbohydrate binding;nucleotide binding;phosphorylation;recognition of pollen;innate immune response;protein phosphorylation;plasma membrane;integral component of membrane;membrane;plasmodesma	-	-	-	-	-	-	gnl|BL_ORD_ID|254114	sp|O64781|Y1639_ARATH G-type lectin S-receptor-like serine/threonine-protein kinase At1g61390 OS=Arabidopsis thaliana GN=At1g61390 PE=3 SV=1
TCONS_00001325	BnaCnng09940D [Brassica napus]	GO:0004672;GO:0004674;GO:0016301;GO:0016740;GO:0005524;GO:0000166;GO:0016310;GO:0006468;GO:0048544;GO:0016020;GO:0016021	protein kinase activity;protein serine/threonine kinase activity;kinase activity;transferase activity;ATP binding;nucleotide binding;phosphorylation;protein phosphorylation;recognition of pollen;membrane;integral component of membrane	-	-	-	-	-	-	gnl|BL_ORD_ID|254114	sp|O64781|Y1639_ARATH G-type lectin S-receptor-like serine/threonine-protein kinase At1g61390 OS=Arabidopsis thaliana GN=At1g61390 PE=3 SV=1
TCONS_00005822	PREDICTED: uncharacterized protein LOC103838453 isoform X3 [Brassica rapa]	-	-	-	-	-	-	-	-	-	-
TCONS_00005831	ARM repeat superfamily protein [Arabidopsis thaliana]	GO:0005737;GO:0005634	cytoplasm;nucleus	-	-	-	-	-	-	-	-
TCONS_00001343	PREDICTED: protein MEI2-like 3 [Brassica oleracea var. oleracea]	-	-	-	-	-	-	-	KOG0123(AJ)(Polyadenylate-binding protein (RRM superfamily))	gnl|BL_ORD_ID|280608	sp|Q9SVV9|AML3_ARATH Protein MEI2-like 3 OS=Arabidopsis thaliana GN=ML3 PE=2 SV=2
TCONS_00001345	PREDICTED: uncharacterized protein LOC106423043 [Brassica napus]	-	-	-	-	-	-	-	-	gnl|BL_ORD_ID|63663	sp|Q9SVV6|KCO6_ARATH Two-pore potassium channel 3 OS=Arabidopsis thaliana GN=TPK3 PE=2 SV=1
TCONS_00001351	PREDICTED: uncharacterized protein LOC106370527 [Brassica napus]	-	-	K07466	RFA1,RPA1,rpa	http://www.genome.jp/dbget-bin/www_bget?ko:K07466	DNA replication;Fanconi anemia pathway;Homologous recombination;Mismatch repair;Nucleotide excision repair	ko03030,ko03460,ko03440,ko03430,ko03420	-	-	-
TCONS_00001352	PREDICTED: probable replication factor A 73 kDa subunit [Brassica napus]	-	-	K07466	RFA1,RPA1,rpa	http://www.genome.jp/dbget-bin/www_bget?ko:K07466	DNA replication;Fanconi anemia pathway;Homologous recombination;Mismatch repair;Nucleotide excision repair	ko03030,ko03460,ko03440,ko03430,ko03420	-	-	-
TCONS_00001353	PREDICTED: uncharacterized protein LOC103854065 isoform X1 [Brassica rapa]	-	-	K07466	RFA1,RPA1,rpa	http://www.genome.jp/dbget-bin/www_bget?ko:K07466	DNA replication;Fanconi anemia pathway;Homologous recombination;Mismatch repair;Nucleotide excision repair	ko03030,ko03460,ko03440,ko03430,ko03420	-	-	-
TCONS_00005836	PREDICTED: uncharacterized protein LOC106423306 [Brassica napus]	-	-	-	-	-	-	-	-	gnl|BL_ORD_ID|256854	sp|Q9XEC1|Y4443_ARATH Probable transposase-like protein At4g04430 OS=Arabidopsis thaliana GN=At4g04430 PE=3 SV=1
TCONS_00001357	PREDICTED: probable WRKY transcription factor 28 isoform X2 [Brassica napus]	GO:0043565;GO:0003700;GO:0006355	sequence-specific DNA binding;transcription factor activity, sequence-specific DNA binding;regulation of transcription, DNA-templated	-	-	-	-	-	-	gnl|BL_ORD_ID|522495	sp|Q8VWJ2|WRK28_ARATH Probable WRKY transcription factor 28 OS=Arabidopsis thaliana GN=WRKY28 PE=2 SV=1
TCONS_00001360	PREDICTED: probable purine permease 21 [Brassica napus]	-	-	-	-	-	-	-	-	gnl|BL_ORD_ID|442494	sp|O49725|PUP10_ARATH Probable purine permease 10 OS=Arabidopsis thaliana GN=PUP10 PE=2 SV=2
TCONS_00005838	PREDICTED: UDP-N-acetylglucosamine transferase subunit ALG14 homolog [Brassica napus]	-	-	K07441	ALG14	http://www.genome.jp/dbget-bin/www_bget?ko:K07441	N-Glycan biosynthesis;Various types of N-glycan biosynthesis	ko00510,ko00513	KOG3339(R)(Predicted glycosyltransferase)	gnl|BL_ORD_ID|277781	sp|Q96F25|ALG14_HUMAN UDP-N-acetylglucosamine transferase subunit ALG14 homolog OS=Homo sapiens GN=ALG14 PE=1 SV=1
TCONS_00001362	BnaA01g09040D [Brassica napus]	-	-	K13126	PABPC	http://www.genome.jp/dbget-bin/www_bget?ko:K13126	RNA degradation;RNA transport;mRNA surveillance pathway	ko03018,ko03013,ko03015	KOG0123(AJ)(Polyadenylate-binding protein (RRM superfamily))	gnl|BL_ORD_ID|430903	sp|P42731|PABP2_ARATH Polyadenylate-binding protein 2 OS=Arabidopsis thaliana GN=PAB2 PE=1 SV=1
TCONS_00001363	PREDICTED: polyadenylate-binding protein, cytoplasmic and nuclear-like [Brassica napus]	-	-	K13126	PABPC	http://www.genome.jp/dbget-bin/www_bget?ko:K13126	RNA degradation;RNA transport;mRNA surveillance pathway	ko03018,ko03013,ko03015	KOG0123(AJ)(Polyadenylate-binding protein (RRM superfamily))	gnl|BL_ORD_ID|430903	sp|P42731|PABP2_ARATH Polyadenylate-binding protein 2 OS=Arabidopsis thaliana GN=PAB2 PE=1 SV=1
TCONS_00001364	PREDICTED: polyadenylate-binding protein, cytoplasmic and nuclear-like [Brassica napus]	GO:0003676;GO:0000166	nucleic acid binding;nucleotide binding	K13126	PABPC	http://www.genome.jp/dbget-bin/www_bget?ko:K13126	RNA degradation;RNA transport;mRNA surveillance pathway	ko03018,ko03013,ko03015	KOG0123(AJ)(Polyadenylate-binding protein (RRM superfamily))	gnl|BL_ORD_ID|430903	sp|P42731|PABP2_ARATH Polyadenylate-binding protein 2 OS=Arabidopsis thaliana GN=PAB2 PE=1 SV=1
TCONS_00001366	PREDICTED: polyadenylate-binding protein, cytoplasmic and nuclear-like [Brassica napus]	GO:0003676;GO:0000166	nucleic acid binding;nucleotide binding	K13126	PABPC	http://www.genome.jp/dbget-bin/www_bget?ko:K13126	RNA degradation;RNA transport;mRNA surveillance pathway	ko03018,ko03013,ko03015	KOG0123(AJ)(Polyadenylate-binding protein (RRM superfamily))	gnl|BL_ORD_ID|430903	sp|P42731|PABP2_ARATH Polyadenylate-binding protein 2 OS=Arabidopsis thaliana GN=PAB2 PE=1 SV=1
TCONS_00001368	PREDICTED: polyadenylate-binding protein, cytoplasmic and nuclear-like [Brassica napus]	GO:0000166;GO:0003676	nucleotide binding;nucleic acid binding	K13126	PABPC	http://www.genome.jp/dbget-bin/www_bget?ko:K13126	RNA degradation;RNA transport;mRNA surveillance pathway	ko03018,ko03013,ko03015	-	gnl|BL_ORD_ID|424244	sp|Q1PEP5|NUCL2_ARATH Nucleolin 2 OS=Arabidopsis thaliana GN=NUCL2 PE=1 SV=1
TCONS_00001369	hypothetical protein EUTSA_v10024618mg [Eutrema salsugineum]	GO:0005216;GO:0005249;GO:0006810;GO:0055085;GO:0006811;GO:0006813;GO:0016020;GO:0016021	ion channel activity;voltage-gated potassium channel activity;transport;transmembrane transport;ion transport;potassium ion transport;membrane;integral component of membrane	-	-	-	-	-	KOG0498(PT)(K+-channel ERG and related proteins, contain PAS/PAC sensor domain)	gnl|BL_ORD_ID|65264	sp|Q38849|KAT2_ARATH Potassium channel KAT2 OS=Arabidopsis thaliana GN=KAT2 PE=1 SV=3
TCONS_00005849	PREDICTED: transcription factor TCP2-like [Brassica napus]	-	-	-	-	-	-	-	-	gnl|BL_ORD_ID|514221	sp|Q93V43|TCP2_ARATH Transcription factor TCP2 OS=Arabidopsis thaliana GN=TCP2 PE=1 SV=1
TCONS_00009265	BnaA04g07500D [Brassica napus]	-	-	-	-	-	-	-	-	-	-
TCONS_00005859	BnaA01g09220D [Brassica napus]	GO:0003824;GO:0070626;GO:0004018;GO:0016829;GO:0006189;GO:0009152;GO:0006164;GO:0044208;GO:0006188	catalytic activity;(S)-2-(5-amino-1-(5-phospho-D-ribosyl)imidazole-4-carboxamido)succinate AMP-lyase (fumarate-forming) activity;N6-(1,2-dicarboxyethyl)AMP AMP-lyase (fumarate-forming) activity;lyase activity;'de novo' IMP biosynthetic process;purine ribonucleotide biosynthetic process;purine nucleotide biosynthetic process;'de novo' AMP biosynthetic process;IMP biosynthetic process	K01756	purB,ADSL	http://www.genome.jp/dbget-bin/www_bget?ko:K01756	Alanine, aspartate and glutamate metabolism;Purine metabolism	ko00250,ko00230	KOG0087(U)(GTPase Rab11/YPT3, small G protein superfamily)	gnl|BL_ORD_ID|440073	sp|P44797|PUR8_HAEIN Adenylosuccinate lyase OS=Haemophilus influenzae (strain ATCC 51907 / DSM 11121 / KW20 / Rd) GN=purB PE=3 SV=1
TCONS_00009266	BnaA01g08560D [Brassica napus]	-	-	-	-	-	-	-	-	-	-
TCONS_00005866	PREDICTED: uncharacterized protein LOC106373196 [Brassica napus]	GO:0003677;GO:0003700;GO:0009553;GO:0010183;GO:0045697;GO:0006351;GO:0006355;GO:0005634;GO:0000981;GO:0001135;GO:0006357;GO:0043565;GO:0044212	DNA binding;transcription factor activity, sequence-specific DNA binding;embryo sac development;pollen tube guidance;regulation of synergid differentiation;transcription, DNA-templated;regulation of transcription, DNA-templated;nucleus;RNA polymerase II transcription factor activity, sequence-specific DNA binding;transcription factor activity, RNA polymerase II transcription factor recruiting;reg…	K09422	MYBP	http://www.genome.jp/dbget-bin/www_bget?ko:K09422	-	-	-	gnl|BL_ORD_ID|105338	sp|Q9S7L2|MYB98_ARATH Transcription factor MYB98 OS=Arabidopsis thaliana GN=MYB98 PE=2 SV=1
TCONS_00001386	PREDICTED: uncharacterized protein LOC106425114 isoform X1 [Brassica napus]	-	-	-	-	-	-	-	-	-	-
TCONS_00005875	PREDICTED: scar-like domain-containing protein WAVE 5 [Brassica napus]	GO:0030036;GO:0005856	actin cytoskeleton organization;cytoskeleton	-	-	-	-	-	-	gnl|BL_ORD_ID|488811	sp|Q5XPK0|SCARL_ARATH Scar-like domain-containing protein WAVE 5 OS=Arabidopsis thaliana GN=WAVE5 PE=1 SV=2
TCONS_00005878	PREDICTED: uncharacterized protein LOC106425830 isoform X1 [Brassica napus]	GO:0005509;GO:0016020;GO:0016021	calcium ion binding;membrane;integral component of membrane	-	-	-	-	-	-	gnl|BL_ORD_ID|249712	sp|O22925|VSR2_ARATH Vacuolar-sorting receptor 2 OS=Arabidopsis thaliana GN=VSR2 PE=2 SV=1
TCONS_00001404	BnaC08g21940D [Brassica napus]	-	-	K08819	CDK12_13	http://www.genome.jp/dbget-bin/www_bget?ko:K08819	-	-	-	-	-
TCONS_00005891	PREDICTED: cysteine-rich receptor-like protein kinase 18 isoform X3 [Brassica napus]	-	-	-	-	-	-	-	-	gnl|BL_ORD_ID|320226	sp|Q8RX80|CRK18_ARATH Cysteine-rich receptor-like protein kinase 18 OS=Arabidopsis thaliana GN=CRK18 PE=2 SV=2
TCONS_00001412	PREDICTED: uncharacterized protein LOC106426986 isoform X2 [Brassica napus]	-	-	-	-	-	-	-	-	-	-
TCONS_00001413	PREDICTED: uncharacterized protein LOC106426986 isoform X2 [Brassica napus]	-	-	-	-	-	-	-	-	-	-
TCONS_00001414	PREDICTED: uncharacterized protein LOC106426986 isoform X1 [Brassica napus]	-	-	-	-	-	-	-	-	-	-
TCONS_00001415	PREDICTED: uncharacterized protein LOC106426986 isoform X1 [Brassica napus]	-	-	-	-	-	-	-	-	-	-
TCONS_00005904	PREDICTED: putative glycerol-3-phosphate transporter 4 isoform X2 [Brassica napus]	GO:0005215;GO:0006810;GO:0055085;GO:0016020;GO:0016021	transporter activity;transport;transmembrane transport;membrane;integral component of membrane	K13783	SLC37A1_2	http://www.genome.jp/dbget-bin/www_bget?ko:K13783	-	-	KOG2533(G)(Permease of the major facilitator superfamily)	gnl|BL_ORD_ID|18843	sp|O23596|GLPT4_ARATH Putative glycerol-3-phosphate transporter 4 OS=Arabidopsis thaliana GN=At4g17550 PE=3 SV=2
TCONS_00005906	PREDICTED: GATA transcription factor 26 isoform X1 [Brassica oleracea var. oleracea]	GO:0043565;GO:0003700;GO:0008270;GO:0006355	sequence-specific DNA binding;transcription factor activity, sequence-specific DNA binding;zinc ion binding;regulation of transcription, DNA-templated	-	-	-	-	-	-	gnl|BL_ORD_ID|10735	sp|Q8W4H1|GAT26_ARATH GATA transcription factor 26 OS=Arabidopsis thaliana GN=GATA26 PE=2 SV=1
TCONS_00001429	PREDICTED: calcineurin B-like protein 1 [Brassica oleracea var. oleracea]	GO:0005509;GO:0019900;GO:0006970;GO:0009414;GO:0009860;GO:0009651;GO:0005737;GO:0005886;GO:0046872;GO:0005515;GO:0009738;GO:0009409;GO:0019722;GO:0016020;GO:0090406;GO:0010107;GO:0010118	calcium ion binding;kinase binding;response to osmotic stress;response to water deprivation;pollen tube growth;response to salt stress;cytoplasm;plasma membrane;metal ion binding;protein binding;abscisic acid-activated signaling pathway;response to cold;calcium-mediated signaling;membrane;pollen tube;potassium ion import;stomatal movement	K06268	PPP3R,CNB	http://www.genome.jp/dbget-bin/www_bget?ko:K06268	Oocyte meiosis;Calcium signaling pathway;MAPK signaling pathway;VEGF signaling pathway;Wnt signaling pathway;cGMP - PKG signaling pathway;Axon guidance;Osteoclast differentiation;Glucagon signaling pathway;Oxytocin signaling pathway;Renin secretion;B cell receptor signaling pathway;Natural killer cell mediated cytotoxicity;T cell receptor signaling pathway;Th1 and Th2 cell differentiation;Th17 ce…	ko04114,ko04020,ko04010,ko04370,ko04310,ko04022,ko04360,ko04380,ko04922,ko04921,ko04924,ko04662,ko04650,ko04660,ko04658,ko04659,ko04724,ko04720	KOG0044(T)(Ca2+ sensor (EF-Hand superfamily))	gnl|BL_ORD_ID|314906	sp|O81445|CNBL1_ARATH Calcineurin B-like protein 1 OS=Arabidopsis thaliana GN=CBL1 PE=1 SV=3
TCONS_00001438	PREDICTED: casein kinase II subunit beta'-like [Brassica napus]	GO:0019887;GO:0005956	protein kinase regulator activity;protein kinase CK2 complex	K03115	CSNK2B	http://www.genome.jp/dbget-bin/www_bget?ko:K03115	Adherens junction;Mitophagy - animal;Mitophagy - yeast;NF-kappa B signaling pathway;Wnt signaling pathway;Ribosome biogenesis in eukaryotes;Circadian rhythm - plant	ko04520,ko04137,ko04139,ko04064,ko04310,ko03008,ko04712	KOG3092(TDK)(Casein kinase II, beta subunit)	gnl|BL_ORD_ID|337197	sp|P40229|CSK2C_ARATH Casein kinase II subunit beta-2 OS=Arabidopsis thaliana GN=CKB2 PE=1 SV=1
TCONS_00001440	PREDICTED: uncharacterized protein LOC106429664 [Brassica napus]	GO:0000228	nuclear chromosome	K06670	SCC1,MCD1,RAD21	http://www.genome.jp/dbget-bin/www_bget?ko:K06670	Cell cycle;Cell cycle - yeast	ko04110,ko04111	-	gnl|BL_ORD_ID|488124	sp|Q9S7T7|SCC11_ARATH Sister chromatid cohesion 1 protein 1 OS=Arabidopsis thaliana GN=SYN1 PE=2 SV=2
TCONS_00005926	PREDICTED: heat stress transcription factor A-4a-like [Brassica napus]	GO:0003677;GO:0003700;GO:0043565;GO:0006355;GO:0005634	DNA binding;transcription factor activity, sequence-specific DNA binding;sequence-specific DNA binding;regulation of transcription, DNA-templated;nucleus	K09419	HSFF	http://www.genome.jp/dbget-bin/www_bget?ko:K09419	-	-	KOG0627(K)(Heat shock transcription factor)	gnl|BL_ORD_ID|35100	sp|O49403|HFA4A_ARATH Heat stress transcription factor A-4a OS=Arabidopsis thaliana GN=HSFA4A PE=2 SV=1
TCONS_00009267	-	-	-	-	-	-	-	-	-	-	-
TCONS_00001451	PREDICTED: BES1/BZR1 homolog protein 3-like [Brassica napus]	GO:0003700;GO:0006351;GO:0009742;GO:0003677;GO:0006355;GO:0005634	transcription factor activity, sequence-specific DNA binding;transcription, DNA-templated;brassinosteroid mediated signaling pathway;DNA binding;regulation of transcription, DNA-templated;nucleus	-	-	-	-	-	-	gnl|BL_ORD_ID|301416	sp|O49404|BEH3_ARATH BES1/BZR1 homolog protein 3 OS=Arabidopsis thaliana GN=BEH3 PE=1 SV=1
TCONS_00005928	PREDICTED: pentatricopeptide repeat-containing protein At4g18975, chloroplastic-like [Brassica napus]	-	-	-	-	-	-	-	-	gnl|BL_ORD_ID|134394	sp|Q2V3H0|PP322_ARATH Pentatricopeptide repeat-containing protein At4g18975, chloroplastic OS=Arabidopsis thaliana GN=At4g18975 PE=2 SV=2
TCONS_00005933	PREDICTED: 4-coumarate--CoA ligase-like 6 isoform X2 [Brassica napus]	-	-	K01904	4CL	http://www.genome.jp/dbget-bin/www_bget?ko:K01904	Phenylalanine metabolism;Phenylpropanoid biosynthesis;Ubiquinone and other terpenoid-quinone biosynthesis	ko00360,ko00940,ko00130	KOG1176(I)(Acyl-CoA synthetase)	gnl|BL_ORD_ID|267457	sp|Q84P24|4CLL6_ARATH 4-coumarate--CoA ligase-like 6 OS=Arabidopsis thaliana GN=4CLL6 PE=2 SV=2
TCONS_00001465	PREDICTED: DNA (cytosine-5)-methyltransferase CMT2-like [Brassica napus]	GO:0008168;GO:0003682;GO:0003886;GO:0010426;GO:0034605;GO:0090116;GO:0005634	methyltransferase activity;chromatin binding;DNA (cytosine-5-)-methyltransferase activity;DNA methylation on cytosine within a CHH sequence;cellular response to heat;C-5 methylation of cytosine;nucleus	K00558	DNMT1,dcm	http://www.genome.jp/dbget-bin/www_bget?ko:K00558	Cysteine and methionine metabolism	ko00270	-	gnl|BL_ORD_ID|334607	sp|Q94F87|CMT2_ARATH DNA (cytosine-5)-methyltransferase CMT2 OS=Arabidopsis thaliana GN=CMT2 PE=2 SV=3
TCONS_00001466	PREDICTED: DNA (cytosine-5)-methyltransferase CMT2-like [Brassica napus]	GO:0008168;GO:0003682;GO:0003886;GO:0010426;GO:0034605;GO:0090116;GO:0005634	methyltransferase activity;chromatin binding;DNA (cytosine-5-)-methyltransferase activity;DNA methylation on cytosine within a CHH sequence;cellular response to heat;C-5 methylation of cytosine;nucleus	K00558	DNMT1,dcm	http://www.genome.jp/dbget-bin/www_bget?ko:K00558	Cysteine and methionine metabolism	ko00270	-	gnl|BL_ORD_ID|334607	sp|Q94F87|CMT2_ARATH DNA (cytosine-5)-methyltransferase CMT2 OS=Arabidopsis thaliana GN=CMT2 PE=2 SV=3
TCONS_00005936	PREDICTED: protein ENHANCED DISEASE RESISTANCE 2 [Brassica rapa]	GO:0008289	lipid binding	-	-	-	-	-	-	gnl|BL_ORD_ID|371774	sp|F4JSE7|EDR2_ARATH Protein ENHANCED DISEASE RESISTANCE 2 OS=Arabidopsis thaliana GN=EDR2 PE=2 SV=1
TCONS_00005939	PREDICTED: probable methyltransferase PMT21 [Brassica napus]	-	-	-	-	-	-	-	-	gnl|BL_ORD_ID|133575	sp|Q94II3|PMTL_ARATH Probable methyltransferase PMT21 OS=Arabidopsis thaliana GN=ERD3 PE=2 SV=1
TCONS_00005940	PREDICTED: probable methyltransferase PMT21 [Brassica napus]	-	-	-	-	-	-	-	-	gnl|BL_ORD_ID|133575	sp|Q94II3|PMTL_ARATH Probable methyltransferase PMT21 OS=Arabidopsis thaliana GN=ERD3 PE=2 SV=1
TCONS_00005943	PREDICTED: probable methyltransferase PMT21 [Brassica napus]	GO:0008168;GO:0016020;GO:0016021	methyltransferase activity;membrane;integral component of membrane	-	-	-	-	-	-	gnl|BL_ORD_ID|133575	sp|Q94II3|PMTL_ARATH Probable methyltransferase PMT21 OS=Arabidopsis thaliana GN=ERD3 PE=2 SV=1
TCONS_00005947	BnaA02g09490D [Brassica napus]	GO:0016740;GO:0016757;GO:0047262;GO:0045489;GO:0071555;GO:0016020;GO:0000139;GO:0016021;GO:0005794	transferase activity;transferase activity, transferring glycosyl groups;polygalacturonate 4-alpha-galacturonosyltransferase activity;pectin biosynthetic process;cell wall organization;membrane;Golgi membrane;integral component of membrane;Golgi apparatus	K13648	GAUT	http://www.genome.jp/dbget-bin/www_bget?ko:K13648	Amino sugar and nucleotide sugar metabolism	ko00520	KOG0781(U)(Signal recognition particle receptor, alpha subunit)	gnl|BL_ORD_ID|8928	sp|Q9FH36|GAUTC_ARATH Probable galacturonosyltransferase 12 OS=Arabidopsis thaliana GN=GAUT12 PE=2 SV=1
TCONS_00001468	PREDICTED: uncharacterized protein LOC106432780 isoform X1 [Brassica napus]	-	-	-	-	-	-	-	-	-	-
TCONS_00001469	PREDICTED: uncharacterized protein LOC106432780 isoform X1 [Brassica napus]	-	-	-	-	-	-	-	-	-	-
TCONS_00001474	PREDICTED: probable carotenoid cleavage dioxygenase 4, chloroplastic [Brassica napus]	GO:0016702;GO:0055114;GO:0051213	oxidoreductase activity, acting on single donors with incorporation of molecular oxygen, incorporation of two atoms of oxygen;oxidation-reduction process;dioxygenase activity	K09840	NCED	http://www.genome.jp/dbget-bin/www_bget?ko:K09840	Carotenoid biosynthesis	ko00906	-	gnl|BL_ORD_ID|324308	sp|O49675|CCD4_ARATH Probable carotenoid cleavage dioxygenase 4, chloroplastic OS=Arabidopsis thaliana GN=CCD4 PE=1 SV=1
TCONS_00001475	PREDICTED: probable carotenoid cleavage dioxygenase 4, chloroplastic [Brassica napus]	GO:0016702;GO:0055114;GO:0051213	oxidoreductase activity, acting on single donors with incorporation of molecular oxygen, incorporation of two atoms of oxygen;oxidation-reduction process;dioxygenase activity	K09840	NCED	http://www.genome.jp/dbget-bin/www_bget?ko:K09840	Carotenoid biosynthesis	ko00906	-	gnl|BL_ORD_ID|324308	sp|O49675|CCD4_ARATH Probable carotenoid cleavage dioxygenase 4, chloroplastic OS=Arabidopsis thaliana GN=CCD4 PE=1 SV=1
TCONS_00005950	PREDICTED: WAT1-related protein At4g19185 [Brassica rapa]	-	-	-	-	-	-	-	-	gnl|BL_ORD_ID|256999	sp|Q8W4R9|WTR35_ARATH WAT1-related protein At4g19185 OS=Arabidopsis thaliana GN=At4g19185 PE=2 SV=1
TCONS_00005951	BnaC01g11590D [Brassica napus]	GO:0022857;GO:0016020;GO:0016021;GO:0005794	transmembrane transporter activity;membrane;integral component of membrane;Golgi apparatus	-	-	-	-	-	-	gnl|BL_ORD_ID|256999	sp|Q8W4R9|WTR35_ARATH WAT1-related protein At4g19185 OS=Arabidopsis thaliana GN=At4g19185 PE=2 SV=1
TCONS_00005952	PREDICTED: WAT1-related protein At4g19185 [Brassica rapa]	-	-	-	-	-	-	-	-	gnl|BL_ORD_ID|256999	sp|Q8W4R9|WTR35_ARATH WAT1-related protein At4g19185 OS=Arabidopsis thaliana GN=At4g19185 PE=2 SV=1
TCONS_00001485	PREDICTED: ABC transporter E family member 2-like [Brassica napus]	GO:0005524;GO:0000166;GO:0016887	ATP binding;nucleotide binding;ATPase activity	K06174	ABCE1,Rli1	http://www.genome.jp/dbget-bin/www_bget?ko:K06174	-	-	KOG0059(IR)(Lipid exporter ABCA1 and related proteins, ABC superfamily)	gnl|BL_ORD_ID|265945	sp|Q8LPJ4|AB2E_ARATH ABC transporter E family member 2 OS=Arabidopsis thaliana GN=ABCE2 PE=2 SV=1
TCONS_00001487	PREDICTED: ABC transporter E family member 2-like [Brassica napus]	GO:0005524;GO:0000166;GO:0016887	ATP binding;nucleotide binding;ATPase activity	K06174	ABCE1,Rli1	http://www.genome.jp/dbget-bin/www_bget?ko:K06174	-	-	KOG0059(IR)(Lipid exporter ABCA1 and related proteins, ABC superfamily)	gnl|BL_ORD_ID|265945	sp|Q8LPJ4|AB2E_ARATH ABC transporter E family member 2 OS=Arabidopsis thaliana GN=ABCE2 PE=2 SV=1
TCONS_00009268	-	-	-	-	-	-	-	-	-	-	-
TCONS_00005962	PREDICTED: uncharacterized protein LOC106373342 isoform X2 [Brassica napus]	-	-	-	-	-	-	-	-	-	-
TCONS_00005969	PREDICTED: uncharacterized protein LOC106434536 [Brassica napus]	GO:0016787;GO:0005576;GO:0005618;GO:0009505;GO:0009506;GO:0016020;GO:0052689;GO:0052793;GO:0071555	hydrolase activity;extracellular region;cell wall;plant-type cell wall;plasmodesma;membrane;carboxylic ester hydrolase activity;pectin acetylesterase activity;cell wall organization	K19882	NOTUM	http://www.genome.jp/dbget-bin/www_bget?ko:K19882	Wnt signaling pathway	ko04310	-	-	-
TCONS_00005970	putative pectinacetylesterase protein [Arabidopsis thaliana]	GO:0016787;GO:0016021;GO:0016020;GO:0071555;GO:0009505;GO:0005576;GO:0005618;GO:0009506;GO:0052689;GO:0052793	hydrolase activity;integral component of membrane;membrane;cell wall organization;plant-type cell wall;extracellular region;cell wall;plasmodesma;carboxylic ester hydrolase activity;pectin acetylesterase activity	K19882	NOTUM	http://www.genome.jp/dbget-bin/www_bget?ko:K19882	Wnt signaling pathway	ko04310	-	gnl|BL_ORD_ID|431784	sp|Q940J8|PAE7_ARATH Pectin acetylesterase 7 OS=Arabidopsis thaliana GN=PAE7 PE=2 SV=1
TCONS_00001492	PREDICTED: ubiquitin domain-containing protein DSK2b-like isoform X2 [Brassica napus]	-	-	K04523	UBQLN,DSK2	http://www.genome.jp/dbget-bin/www_bget?ko:K04523	Protein processing in endoplasmic reticulum	ko04141	KOG0010(OR)(Ubiquitin-like protein)	gnl|BL_ORD_ID|367483	sp|Q9SII8|DSK2B_ARATH Ubiquitin domain-containing protein DSK2b OS=Arabidopsis thaliana GN=DSK2B PE=1 SV=1
TCONS_00005977	BnaC01g00950D [Brassica napus]	GO:0003714;GO:0006351	transcription corepressor activity;transcription, DNA-templated	-	-	-	-	-	-	gnl|BL_ORD_ID|485276	sp|Q8N9R8|SCAI_HUMAN Protein SCAI OS=Homo sapiens GN=SCAI PE=1 SV=2
TCONS_00009269	BnaA01g00260D [Brassica napus]	GO:0004672;GO:0004674;GO:0005509;GO:0016301;GO:0005524;GO:0000166;GO:0016310;GO:0006468	protein kinase activity;protein serine/threonine kinase activity;calcium ion binding;kinase activity;ATP binding;nucleotide binding;phosphorylation;protein phosphorylation	K13412	CPK	http://www.genome.jp/dbget-bin/www_bget?ko:K13412	Plant-pathogen interaction	ko04626	-	gnl|BL_ORD_ID|326999	sp|Q9FKW4|CDPKS_ARATH Calcium-dependent protein kinase 28 OS=Arabidopsis thaliana GN=CPK28 PE=1 SV=1
TCONS_00005996	PREDICTED: glycine-rich RNA-binding protein 4, mitochondrial-like [Brassica napus]	GO:0003676;GO:0000166	nucleic acid binding;nucleotide binding	-	-	-	-	-	KOG4207(A)(Predicted splicing factor, SR protein superfamily)	gnl|BL_ORD_ID|94590	sp|Q54PB2|MRD1_DICDI Multiple RNA-binding domain-containing protein 1 OS=Dictyostelium discoideum GN=mrd1 PE=3 SV=1
TCONS_00001521	PREDICTED: uncharacterized N-acetyltransferase ycf52-like isoform X2 [Brassica napus]	GO:0008080	N-acetyltransferase activity	-	-	-	-	-	-	-	-
TCONS_00006002	PREDICTED: potassium transporter 9-like [Brassica napus]	GO:0015079;GO:0006811;GO:0006813;GO:0071805;GO:0016021;GO:0016020;GO:0005886	potassium ion transmembrane transporter activity;ion transport;potassium ion transport;potassium ion transmembrane transport;integral component of membrane;membrane;plasma membrane	K03549	kup	http://www.genome.jp/dbget-bin/www_bget?ko:K03549	-	-	-	gnl|BL_ORD_ID|139381	sp|O49423|POT9_ARATH Potassium transporter 9 OS=Arabidopsis thaliana GN=POT9 PE=2 SV=2
TCONS_00006003	PREDICTED: potassium transporter 9-like [Brassica napus]	GO:0015079;GO:0006811;GO:0006813;GO:0071805;GO:0016021;GO:0016020	potassium ion transmembrane transporter activity;ion transport;potassium ion transport;potassium ion transmembrane transport;integral component of membrane;membrane	K03549	kup	http://www.genome.jp/dbget-bin/www_bget?ko:K03549	-	-	-	gnl|BL_ORD_ID|139381	sp|O49423|POT9_ARATH Potassium transporter 9 OS=Arabidopsis thaliana GN=POT9 PE=2 SV=2
TCONS_00001524	PREDICTED: pre-mRNA-processing-splicing factor 8-like [Brassica oleracea var. oleracea]	GO:0003676;GO:0030623;GO:0003723;GO:0017070;GO:0000398;GO:0005681	nucleic acid binding;U5 snRNA binding;RNA binding;U6 snRNA binding;mRNA splicing, via spliceosome;spliceosomal complex	K12856	PRPF8,PRP8	http://www.genome.jp/dbget-bin/www_bget?ko:K12856	Spliceosome	ko03040	KOG1795(A)(U5 snRNP spliceosome subunit)	gnl|BL_ORD_ID|137730	sp|Q9SSD2|PRP8A_ARATH Pre-mRNA-processing-splicing factor 8A OS=Arabidopsis thaliana GN=PRP8A PE=1 SV=1
TCONS_00006011	PREDICTED: bifunctional aspartokinase/homoserine dehydrogenase 2, chloroplastic-like [Brassica napus]	GO:0016740;GO:0050661;GO:0004072;GO:0016597;GO:0016491;GO:0008152;GO:0006520;GO:0055114;GO:0008652;GO:0004412;GO:0009507;GO:0009570	transferase activity;NADP binding;aspartate kinase activity;amino acid binding;oxidoreductase activity;metabolic process;cellular amino acid metabolic process;oxidation-reduction process;cellular amino acid biosynthetic process;homoserine dehydrogenase activity;chloroplast;chloroplast stroma	K12524	thrA	http://www.genome.jp/dbget-bin/www_bget?ko:K12524	Cysteine and methionine metabolism;Glycine, serine and threonine metabolism;Lysine biosynthesis;Monobactam biosynthesis;Biosynthesis of amino acids	ko00270,ko00260,ko00300,ko00261,ko01230	KOG0455(E)(Homoserine dehydrogenase)	gnl|BL_ORD_ID|272025	sp|O81852|AKH2_ARATH Bifunctional aspartokinase/homoserine dehydrogenase 2, chloroplastic OS=Arabidopsis thaliana GN=AKHSDH2 PE=1 SV=1
TCONS_00006018	PREDICTED: fe(2+) transport protein 1-like isoform X1 [Brassica napus]	GO:0005385;GO:0046873;GO:0006810;GO:0030001;GO:0071577;GO:0055085;GO:0006811;GO:0016020;GO:0016021	zinc ion transmembrane transporter activity;metal ion transmembrane transporter activity;transport;metal ion transport;zinc II ion transmembrane transport;transmembrane transport;ion transport;membrane;integral component of membrane	K14709	SLC39A1_2_3,ZIP1_2_3	http://www.genome.jp/dbget-bin/www_bget?ko:K14709	-	-	KOG1558(P)(Fe2+/Zn2+ regulated transporter)	gnl|BL_ORD_ID|64561	sp|Q38856|IRT1_ARATH Fe(2+) transport protein 1 OS=Arabidopsis thaliana GN=IRT1 PE=1 SV=2
TCONS_00006020	PREDICTED: uncharacterized protein LOC106409416 [Brassica napus]	GO:0005385;GO:0046873;GO:0006810;GO:0030001;GO:0071577;GO:0055085;GO:0006811;GO:0016020;GO:0016021	zinc ion transmembrane transporter activity;metal ion transmembrane transporter activity;transport;metal ion transport;zinc II ion transmembrane transport;transmembrane transport;ion transport;membrane;integral component of membrane	-	-	-	-	-	KOG1558(P)(Fe2+/Zn2+ regulated transporter)	gnl|BL_ORD_ID|64561	sp|Q38856|IRT1_ARATH Fe(2+) transport protein 1 OS=Arabidopsis thaliana GN=IRT1 PE=1 SV=2
TCONS_00001530	PREDICTED: uncharacterized protein LOC106437714 [Brassica napus]	GO:0004842;GO:0003676;GO:0008270;GO:0046872;GO:0016567;GO:0061630;GO:0031624;GO:0032436;GO:0000209;GO:0042787;GO:0005737;GO:0000151;GO:0005634	ubiquitin-protein transferase activity;nucleic acid binding;zinc ion binding;metal ion binding;protein ubiquitination;ubiquitin protein ligase activity;ubiquitin conjugating enzyme binding;positive regulation of proteasomal ubiquitin-dependent protein catabolic process;protein polyubiquitination;protein ubiquitination involved in ubiquitin-dependent protein catabolic process;cytoplasm;ubiquitin l…	-	-	-	-	-	KOG1815(O)(Predicted E3 ubiquitin ligase)	gnl|BL_ORD_ID|26333	sp|Q9P3U4|HEL1_SCHPO E3 ubiquitin-protein ligase dbl4 OS=Schizosaccharomyces pombe (strain 972 / ATCC 24843) GN=dbl4 PE=3 SV=1
TCONS_00001537	PREDICTED: ras-related protein RABF2b [Brassica napus]	GO:0005525;GO:0007264;GO:0000166;GO:0005515;GO:0006897;GO:0005769;GO:0010008;GO:0005886;GO:0016020;GO:0005783;GO:0005768;GO:0031901;GO:0030139;GO:0005773;GO:0005774;GO:0015031;GO:0032585	GTP binding;small GTPase mediated signal transduction;nucleotide binding;protein binding;endocytosis;early endosome;endosome membrane;plasma membrane;membrane;endoplasmic reticulum;endosome;early endosome membrane;endocytic vesicle;vacuole;vacuolar membrane;protein transport;multivesicular body membrane	K07889	RAB5C	http://www.genome.jp/dbget-bin/www_bget?ko:K07889	Endocytosis;Phagosome;Ras signaling pathway;Vasopressin-regulated water reabsorption	ko04144,ko04145,ko04014,ko04962	KOG0094(U)(GTPase Rab6/YPT6/Ryh1, small G protein superfamily)	gnl|BL_ORD_ID|153130	sp|Q9SN68|RAF2B_ARATH Ras-related protein RABF2b OS=Arabidopsis thaliana GN=RABF2B PE=1 SV=1
TCONS_00001538	PREDICTED: ras-related protein RABF2b [Brassica napus]	GO:0005525;GO:0007264;GO:0000166;GO:0005515;GO:0006897;GO:0005769;GO:0010008;GO:0005886;GO:0016020;GO:0005783;GO:0005768;GO:0031901;GO:0030139;GO:0005773;GO:0005774;GO:0015031;GO:0032585	GTP binding;small GTPase mediated signal transduction;nucleotide binding;protein binding;endocytosis;early endosome;endosome membrane;plasma membrane;membrane;endoplasmic reticulum;endosome;early endosome membrane;endocytic vesicle;vacuole;vacuolar membrane;protein transport;multivesicular body membrane	-	-	-	-	-	KOG0094(U)(GTPase Rab6/YPT6/Ryh1, small G protein superfamily)	gnl|BL_ORD_ID|153130	sp|Q9SN68|RAF2B_ARATH Ras-related protein RABF2b OS=Arabidopsis thaliana GN=RABF2B PE=1 SV=1
TCONS_00006039	PREDICTED: cyclin-T1-2-like isoform X1 [Brassica napus]	GO:0019901;GO:0000079;GO:0006355;GO:0016301;GO:0016310;GO:0005634;GO:0016538;GO:0045737;GO:1901409;GO:0045944;GO:0007049;GO:0051301;GO:0000307;GO:0004693;GO:0051726	protein kinase binding;regulation of cyclin-dependent protein serine/threonine kinase activity;regulation of transcription, DNA-templated;kinase activity;phosphorylation;nucleus;cyclin-dependent protein serine/threonine kinase regulator activity;positive regulation of cyclin-dependent protein serine/threonine kinase activity;positive regulation of phosphorylation of RNA polymerase II C-terminal d…	K15188	CCNT	http://www.genome.jp/dbget-bin/www_bget?ko:K15188	-	-	KOG0834(D)(CDK9 kinase-activating protein cyclin T)	gnl|BL_ORD_ID|322251	sp|Q56YF8|CCT12_ARATH Cyclin-T1-2 OS=Arabidopsis thaliana GN=CYCT1-2 PE=2 SV=2
TCONS_00006043	PREDICTED: vacuolar protein sorting-associated protein 54, chloroplastic [Brassica rapa]	GO:0042147	retrograde transport, endosome to Golgi	K17600	VPS54	http://www.genome.jp/dbget-bin/www_bget?ko:K17600	-	-	KOG2115(U)(Vacuolar sorting protein VPS45)	gnl|BL_ORD_ID|249669	sp|F4JT76|VPS54_ARATH Vacuolar protein sorting-associated protein 54, chloroplastic OS=Arabidopsis thaliana GN=VPS54 PE=1 SV=1
TCONS_00006044	PREDICTED: vacuolar protein sorting-associated protein 54, chloroplastic-like isoform X2 [Brassica napus]	GO:0042147	retrograde transport, endosome to Golgi	K17600	VPS54	http://www.genome.jp/dbget-bin/www_bget?ko:K17600	-	-	KOG2115(U)(Vacuolar sorting protein VPS45)	gnl|BL_ORD_ID|249669	sp|F4JT76|VPS54_ARATH Vacuolar protein sorting-associated protein 54, chloroplastic OS=Arabidopsis thaliana GN=VPS54 PE=1 SV=1
TCONS_00006045	PREDICTED: vacuolar protein sorting-associated protein 54, chloroplastic-like isoform X2 [Brassica napus]	GO:0042147	retrograde transport, endosome to Golgi	K17600	VPS54	http://www.genome.jp/dbget-bin/www_bget?ko:K17600	-	-	KOG2115(U)(Vacuolar sorting protein VPS45)	gnl|BL_ORD_ID|249669	sp|F4JT76|VPS54_ARATH Vacuolar protein sorting-associated protein 54, chloroplastic OS=Arabidopsis thaliana GN=VPS54 PE=1 SV=1
TCONS_00001552	PREDICTED: pectin acetylesterase 8-like [Brassica napus]	GO:0016787	hydrolase activity	-	-	-	-	-	-	gnl|BL_ORD_ID|432321	sp|Q6DBP4|PAE8_ARATH Pectin acetylesterase 8 OS=Arabidopsis thaliana GN=PAE8 PE=2 SV=1
TCONS_00001558	PREDICTED: uncharacterized protein LOC106358046 [Brassica napus]	-	-	-	-	-	-	-	-	-	-
TCONS_00001559	PREDICTED: uncharacterized protein LOC106358046 [Brassica napus]	-	-	-	-	-	-	-	-	-	-
TCONS_00006065	PREDICTED: uncharacterized protein LOC106373516 [Brassica napus]	-	-	-	-	-	-	-	-	-	-
TCONS_00001567	PREDICTED: cytochrome P450 81D1-like [Brassica napus]	GO:0004497;GO:0016705;GO:0020037;GO:0046872;GO:0005506;GO:0016491;GO:0055114;GO:0016020;GO:0016021	monooxygenase activity;oxidoreductase activity, acting on paired donors, with incorporation or reduction of molecular oxygen;heme binding;metal ion binding;iron ion binding;oxidoreductase activity;oxidation-reduction process;membrane;integral component of membrane	K00517	E1.14.-.-	http://www.genome.jp/dbget-bin/www_bget?ko:K00517	Stilbenoid, diarylheptanoid and gingerol biosynthesis;Limonene and pinene degradation;Aminobenzoate degradation;Bisphenol degradation;Polycyclic aromatic hydrocarbon degradation	ko00945,ko00903,ko00627,ko00363,ko00624	-	gnl|BL_ORD_ID|312022	sp|Q9FG65|C81D1_ARATH Cytochrome P450 81D1 OS=Arabidopsis thaliana GN=CYP81D1 PE=2 SV=1
TCONS_00006088	PREDICTED: probable aminotransferase TAT1 isoform X1 [Brassica napus]	GO:0008483;GO:0003824;GO:0030170;GO:0009058;GO:0006520	transaminase activity;catalytic activity;pyridoxal phosphate binding;biosynthetic process;cellular amino acid metabolic process	K00815	TAT	http://www.genome.jp/dbget-bin/www_bget?ko:K00815	Cysteine and methionine metabolism;Phenylalanine metabolism;Phenylalanine, tyrosine and tryptophan biosynthesis;Tyrosine metabolism;Isoquinoline alkaloid biosynthesis;Novobiocin biosynthesis;Tropane, piperidine and pyridine alkaloid biosynthesis;Ubiquinone and other terpenoid-quinone biosynthesis;Biosynthesis of amino acids	ko00270,ko00360,ko00400,ko00350,ko00950,ko00401,ko00960,ko00130,ko01230	KOG0257(E)(Kynurenine aminotransferase, glutamine transaminase K)	gnl|BL_ORD_ID|504964	sp|Q67Y55|TAT1_ARATH Probable aminotransferase TAT1 OS=Arabidopsis thaliana GN=At4g28420 PE=2 SV=1
TCONS_00006094	PREDICTED: probable aminotransferase TAT1 isoform X1 [Brassica napus]	GO:0008483;GO:0003824;GO:0030170;GO:0009058;GO:0006520	transaminase activity;catalytic activity;pyridoxal phosphate binding;biosynthetic process;cellular amino acid metabolic process	K00815	TAT	http://www.genome.jp/dbget-bin/www_bget?ko:K00815	Cysteine and methionine metabolism;Phenylalanine metabolism;Phenylalanine, tyrosine and tryptophan biosynthesis;Tyrosine metabolism;Isoquinoline alkaloid biosynthesis;Novobiocin biosynthesis;Tropane, piperidine and pyridine alkaloid biosynthesis;Ubiquinone and other terpenoid-quinone biosynthesis;Biosynthesis of amino acids	ko00270,ko00360,ko00400,ko00350,ko00950,ko00401,ko00960,ko00130,ko01230	KOG0257(E)(Kynurenine aminotransferase, glutamine transaminase K)	gnl|BL_ORD_ID|504964	sp|Q67Y55|TAT1_ARATH Probable aminotransferase TAT1 OS=Arabidopsis thaliana GN=At4g28420 PE=2 SV=1
TCONS_00006095	PREDICTED: probable aminotransferase TAT1 isoform X1 [Brassica napus]	GO:0008483;GO:0003824;GO:0030170;GO:0009058;GO:0006520	transaminase activity;catalytic activity;pyridoxal phosphate binding;biosynthetic process;cellular amino acid metabolic process	K00815	TAT	http://www.genome.jp/dbget-bin/www_bget?ko:K00815	Cysteine and methionine metabolism;Phenylalanine metabolism;Phenylalanine, tyrosine and tryptophan biosynthesis;Tyrosine metabolism;Isoquinoline alkaloid biosynthesis;Novobiocin biosynthesis;Tropane, piperidine and pyridine alkaloid biosynthesis;Ubiquinone and other terpenoid-quinone biosynthesis;Biosynthesis of amino acids	ko00270,ko00360,ko00400,ko00350,ko00950,ko00401,ko00960,ko00130,ko01230	KOG0257(E)(Kynurenine aminotransferase, glutamine transaminase K)	gnl|BL_ORD_ID|504964	sp|Q67Y55|TAT1_ARATH Probable aminotransferase TAT1 OS=Arabidopsis thaliana GN=At4g28420 PE=2 SV=1
TCONS_00006096	PREDICTED: probable aminotransferase TAT1 isoform X1 [Brassica napus]	GO:0008483;GO:0003824;GO:0030170;GO:0009058;GO:0006520	transaminase activity;catalytic activity;pyridoxal phosphate binding;biosynthetic process;cellular amino acid metabolic process	K00815	TAT	http://www.genome.jp/dbget-bin/www_bget?ko:K00815	Cysteine and methionine metabolism;Phenylalanine metabolism;Phenylalanine, tyrosine and tryptophan biosynthesis;Tyrosine metabolism;Isoquinoline alkaloid biosynthesis;Novobiocin biosynthesis;Tropane, piperidine and pyridine alkaloid biosynthesis;Ubiquinone and other terpenoid-quinone biosynthesis;Biosynthesis of amino acids	ko00270,ko00360,ko00400,ko00350,ko00950,ko00401,ko00960,ko00130,ko01230	KOG0257(E)(Kynurenine aminotransferase, glutamine transaminase K)	gnl|BL_ORD_ID|504964	sp|Q67Y55|TAT1_ARATH Probable aminotransferase TAT1 OS=Arabidopsis thaliana GN=At4g28420 PE=2 SV=1
TCONS_00006098	PREDICTED: probable protein phosphatase 2C 58 [Brassica oleracea var. oleracea]	GO:0004722;GO:0003824;GO:0006470	protein serine/threonine phosphatase activity;catalytic activity;protein dephosphorylation	K17506	PPM1L,PP2CE	http://www.genome.jp/dbget-bin/www_bget?ko:K17506	-	-	KOG0698(T)(Serine/threonine protein phosphatase)	gnl|BL_ORD_ID|425732	sp|Q93YW5|P2C58_ARATH Probable protein phosphatase 2C 58 OS=Arabidopsis thaliana GN=At4g28400 PE=2 SV=1
TCONS_00006112	BnaA01g11070D [Brassica napus]	GO:0005096	GTPase activator activity	K12486	SMAP	http://www.genome.jp/dbget-bin/www_bget?ko:K12486	Endocytosis	ko04144	KOG0703(T)(Predicted GTPase-activating protein)	gnl|BL_ORD_ID|277590	sp|Q9FVJ3|AGD12_ARATH ADP-ribosylation factor GTPase-activating protein AGD12 OS=Arabidopsis thaliana GN=AGD12 PE=1 SV=1
TCONS_00006117	PREDICTED: uncharacterized protein LOC106373633 [Brassica napus]	GO:0016021;GO:0016020;GO:0005739;GO:0005774	integral component of membrane;membrane;mitochondrion;vacuolar membrane	-	-	-	-	-	-	-	-
TCONS_00006119	PREDICTED: probable beta-1,3-galactosyltransferase 20 isoform X1 [Brassica napus]	GO:0016740;GO:0030246;GO:0035250;GO:0016757;GO:0008378;GO:0006486;GO:0010405;GO:0018258;GO:0016020;GO:0016021;GO:0012505;GO:0005794	transferase activity;carbohydrate binding;UDP-galactosyltransferase activity;transferase activity, transferring glycosyl groups;galactosyltransferase activity;protein glycosylation;arabinogalactan protein metabolic process;protein O-linked glycosylation via hydroxyproline;membrane;integral component of membrane;endomembrane system;Golgi apparatus	-	-	-	-	-	-	gnl|BL_ORD_ID|303764	sp|A7XDQ9|B3GTK_ARATH Hydroxyproline O-galactosyltransferase GALT2 OS=Arabidopsis thaliana GN=GALT2 PE=1 SV=1
TCONS_00006122	PREDICTED: probable beta-1,3-galactosyltransferase 20 isoform X1 [Brassica napus]	GO:0016740;GO:0030246;GO:0035250;GO:0016757;GO:0008378;GO:0006486;GO:0010405;GO:0018258;GO:0016020;GO:0016021;GO:0012505;GO:0005794	transferase activity;carbohydrate binding;UDP-galactosyltransferase activity;transferase activity, transferring glycosyl groups;galactosyltransferase activity;protein glycosylation;arabinogalactan protein metabolic process;protein O-linked glycosylation via hydroxyproline;membrane;integral component of membrane;endomembrane system;Golgi apparatus	-	-	-	-	-	KOG2287(G)(Galactosyltransferases)	gnl|BL_ORD_ID|303764	sp|A7XDQ9|B3GTK_ARATH Hydroxyproline O-galactosyltransferase GALT2 OS=Arabidopsis thaliana GN=GALT2 PE=1 SV=1
TCONS_00001605	PREDICTED: tripeptidyl-peptidase 2-like [Brassica napus]	GO:0004252;GO:0006508	serine-type endopeptidase activity;proteolysis	K01280	TPP2	http://www.genome.jp/dbget-bin/www_bget?ko:K01280	-	-	KOG1114(O)(Tripeptidyl peptidase II)	gnl|BL_ORD_ID|222128	sp|F4JVN6|TPPII_ARATH Tripeptidyl-peptidase 2 OS=Arabidopsis thaliana GN=TPP2 PE=1 SV=1
TCONS_00006138	PREDICTED: reticuline oxidase-like protein [Brassica napus]	GO:0050660;GO:0016614;GO:0003824;GO:0016491;GO:0055114	flavin adenine dinucleotide binding;oxidoreductase activity, acting on CH-OH group of donors;catalytic activity;oxidoreductase activity;oxidation-reduction process	-	-	-	-	-	-	gnl|BL_ORD_ID|166183	sp|Q9SVG4|RETOL_ARATH Berberine bridge enzyme-like 19 OS=Arabidopsis thaliana GN=At4g20830 PE=1 SV=2
TCONS_00006139	BnaA01g10750D [Brassica napus]	GO:0050660;GO:0016614;GO:0003824;GO:0016491;GO:0055114	flavin adenine dinucleotide binding;oxidoreductase activity, acting on CH-OH group of donors;catalytic activity;oxidoreductase activity;oxidation-reduction process	-	-	-	-	-	-	gnl|BL_ORD_ID|166183	sp|Q9SVG4|RETOL_ARATH Berberine bridge enzyme-like 19 OS=Arabidopsis thaliana GN=At4g20830 PE=1 SV=2
TCONS_00006140	PREDICTED: reticuline oxidase-like protein [Brassica napus]	GO:0050660;GO:0016614;GO:0003824;GO:0016491;GO:0055114	flavin adenine dinucleotide binding;oxidoreductase activity, acting on CH-OH group of donors;catalytic activity;oxidoreductase activity;oxidation-reduction process	-	-	-	-	-	-	gnl|BL_ORD_ID|166183	sp|Q9SVG4|RETOL_ARATH Berberine bridge enzyme-like 19 OS=Arabidopsis thaliana GN=At4g20830 PE=1 SV=2
TCONS_00006141	PREDICTED: reticuline oxidase-like protein [Brassica napus]	GO:0050660;GO:0016614;GO:0003824;GO:0016491;GO:0055114	flavin adenine dinucleotide binding;oxidoreductase activity, acting on CH-OH group of donors;catalytic activity;oxidoreductase activity;oxidation-reduction process	-	-	-	-	-	-	gnl|BL_ORD_ID|166183	sp|Q9SVG4|RETOL_ARATH Berberine bridge enzyme-like 19 OS=Arabidopsis thaliana GN=At4g20830 PE=1 SV=2
TCONS_00001607	PREDICTED: zinc finger BED domain-containing protein RICESLEEPER 2-like [Brassica oleracea var. oleracea]	-	-	-	-	-	-	-	-	gnl|BL_ORD_ID|221628	sp|P08770|TRA1_MAIZE Putative AC transposase OS=Zea mays PE=2 SV=2
TCONS_00001617	PREDICTED: heterodimeric geranylgeranyl pyrophosphate synthase small subunit, chloroplastic [Brassica oleracea var. oleracea]	GO:0016740;GO:0008299;GO:0009507;GO:0004311;GO:0005515;GO:0046872;GO:0043693;GO:0042651;GO:0009536;GO:0004659;GO:0009535	transferase activity;isoprenoid biosynthetic process;chloroplast;farnesyltranstransferase activity;protein binding;metal ion binding;monoterpene biosynthetic process;thylakoid membrane;plastid;prenyltransferase activity;chloroplast thylakoid membrane	K13789	GGPS	http://www.genome.jp/dbget-bin/www_bget?ko:K13789	Terpenoid backbone biosynthesis	ko00900	KOG0776(H)(Geranylgeranyl pyrophosphate synthase/Polyprenyl synthetase)	gnl|BL_ORD_ID|12492	sp|Q39108|GGR_ARATH Heterodimeric geranylgeranyl pyrophosphate synthase small subunit, chloroplastic OS=Arabidopsis thaliana GN=GGR PE=1 SV=2
TCONS_00001619	PREDICTED: serine/threonine-protein kinase CTR1-like isoform X1 [Brassica oleracea var. oleracea]	GO:0004672;GO:0005524;GO:0016597;GO:0008152;GO:0006468;GO:0016301;GO:0016310	protein kinase activity;ATP binding;amino acid binding;metabolic process;protein phosphorylation;kinase activity;phosphorylation	-	-	-	-	-	-	gnl|BL_ORD_ID|208702	sp|F4JTP5|STY46_ARATH Serine/threonine-protein kinase STY46 OS=Arabidopsis thaliana GN=STY46 PE=1 SV=1
TCONS_00001620	PREDICTED: serine/threonine-protein kinase CTR1-like isoform X1 [Brassica oleracea var. oleracea]	GO:0004672;GO:0005524;GO:0016597;GO:0008152;GO:0006468;GO:0016301;GO:0016310	protein kinase activity;ATP binding;amino acid binding;metabolic process;protein phosphorylation;kinase activity;phosphorylation	-	-	-	-	-	-	gnl|BL_ORD_ID|208702	sp|F4JTP5|STY46_ARATH Serine/threonine-protein kinase STY46 OS=Arabidopsis thaliana GN=STY46 PE=1 SV=1
TCONS_00006150	putative magnesium transporter NIPA7 [Noccaea caerulescens]	GO:0015095;GO:0015693;GO:0016020;GO:0016021;GO:0006810;GO:0006811;GO:0005769;GO:0005886;GO:0005768;GO:0008150;GO:0009507	magnesium ion transmembrane transporter activity;magnesium ion transport;membrane;integral component of membrane;transport;ion transport;early endosome;plasma membrane;endosome;biological_process;chloroplast	-	-	-	-	-	-	gnl|BL_ORD_ID|110322	sp|Q8GYS1|NIPA7_ARATH Probable magnesium transporter NIPA7 OS=Arabidopsis thaliana GN=At4g38730 PE=2 SV=1
TCONS_00006151	PREDICTED: dirigent protein 15-like [Brassica napus]	-	-	-	-	-	-	-	-	gnl|BL_ORD_ID|366163	sp|F4JUF8|DIR15_ARATH Dirigent protein 15 OS=Arabidopsis thaliana GN=DIR15 PE=3 SV=1
TCONS_00006152	putative magnesium transporter NIPA7 [Noccaea caerulescens]	GO:0015095;GO:0015693;GO:0016020;GO:0016021;GO:0006810;GO:0006811;GO:0005769;GO:0005886;GO:0005768;GO:0008150;GO:0009507	magnesium ion transmembrane transporter activity;magnesium ion transport;membrane;integral component of membrane;transport;ion transport;early endosome;plasma membrane;endosome;biological_process;chloroplast	-	-	-	-	-	-	gnl|BL_ORD_ID|110322	sp|Q8GYS1|NIPA7_ARATH Probable magnesium transporter NIPA7 OS=Arabidopsis thaliana GN=At4g38730 PE=2 SV=1
TCONS_00006156	PREDICTED: protein BASIC PENTACYSTEINE5-like [Brassica napus]	-	-	-	-	-	-	-	-	gnl|BL_ORD_ID|309389	sp|F4JUI3|BPC5_ARATH Protein BASIC PENTACYSTEINE5 OS=Arabidopsis thaliana GN=BPC5 PE=1 SV=1
TCONS_00001629	hypothetical protein CARUB_v10005804mg, partial [Capsella rubella]	GO:0015078;GO:0006810;GO:0015991;GO:0015992;GO:0006811;GO:0033179;GO:0016020;GO:0033177;GO:0005773;GO:0016021;GO:0005774;GO:0046961;GO:0007035;GO:0000220;GO:0005886;GO:0009507;GO:0016887	hydrogen ion transmembrane transporter activity;transport;ATP hydrolysis coupled proton transport;proton transport;ion transport;proton-transporting V-type ATPase, V0 domain;membrane;proton-transporting two-sector ATPase complex, proton-transporting domain;vacuole;integral component of membrane;vacuolar membrane;proton-transporting ATPase activity, rotational mechanism;vacuolar acidification;vacu…	K02155	ATPeV0C,ATP6L	http://www.genome.jp/dbget-bin/www_bget?ko:K02155	Lysosome;Phagosome;Oxidative phosphorylation;Collecting duct acid secretion;Synaptic vesicle cycle	ko04142,ko04145,ko00190,ko04966,ko04721	KOG0232(C)(Vacuolar H+-ATPase V0 sector, subunits c/c')	gnl|BL_ORD_ID|245830	sp|P0DH94|VATL5_ARATH V-type proton ATPase subunit c5 OS=Arabidopsis thaliana GN=VHA-c5 PE=2 SV=1
TCONS_00001631	BnaC01g00080D [Brassica napus]	GO:0005215;GO:0006810;GO:0055085;GO:0005743;GO:0016020;GO:0016021;GO:0003824;GO:0004553;GO:0016798;GO:0030246;GO:0008810;GO:0016787;GO:0008152;GO:0005975;GO:0000272;GO:0030245	transporter activity;transport;transmembrane transport;mitochondrial inner membrane;membrane;integral component of membrane;catalytic activity;hydrolase activity, hydrolyzing O-glycosyl compounds;hydrolase activity, acting on glycosyl bonds;carbohydrate binding;cellulase activity;hydrolase activity;metabolic process;carbohydrate metabolic process;polysaccharide catabolic process;cellulose catabol…	K05863	SLC25A4S,ANT	http://www.genome.jp/dbget-bin/www_bget?ko:K05863	Necroptosis;Calcium signaling pathway;cGMP - PKG signaling pathway	ko04217,ko04020,ko04022	KOG0749(C)(Mitochondrial ADP/ATP carrier proteins)	gnl|BL_ORD_ID|271289	sp|Q8LB08|ADT4_ARATH ADP,ATP carrier protein ER-ANT1 OS=Arabidopsis thaliana GN=ER-ANT1 PE=2 SV=2
TCONS_00001632	BnaC01g00080D [Brassica napus]	GO:0005215;GO:0006810;GO:0055085;GO:0005743;GO:0016020;GO:0016021;GO:0003824;GO:0004553;GO:0016798;GO:0030246;GO:0008810;GO:0016787;GO:0008152;GO:0005975;GO:0000272;GO:0030245	transporter activity;transport;transmembrane transport;mitochondrial inner membrane;membrane;integral component of membrane;catalytic activity;hydrolase activity, hydrolyzing O-glycosyl compounds;hydrolase activity, acting on glycosyl bonds;carbohydrate binding;cellulase activity;hydrolase activity;metabolic process;carbohydrate metabolic process;polysaccharide catabolic process;cellulose catabol…	K05863	SLC25A4S,ANT	http://www.genome.jp/dbget-bin/www_bget?ko:K05863	Necroptosis;Calcium signaling pathway;cGMP - PKG signaling pathway	ko04217,ko04020,ko04022	KOG0749(C)(Mitochondrial ADP/ATP carrier proteins)	gnl|BL_ORD_ID|271289	sp|Q8LB08|ADT4_ARATH ADP,ATP carrier protein ER-ANT1 OS=Arabidopsis thaliana GN=ER-ANT1 PE=2 SV=2
TCONS_00001640	PREDICTED: V-type proton ATPase subunit a3-like isoform X2 [Brassica oleracea var. oleracea]	GO:0015078;GO:0006810;GO:0006811;GO:0015991;GO:0015992;GO:0016021;GO:0033179;GO:0016020;GO:0000220	hydrogen ion transmembrane transporter activity;transport;ion transport;ATP hydrolysis coupled proton transport;proton transport;integral component of membrane;proton-transporting V-type ATPase, V0 domain;membrane;vacuolar proton-transporting V-type ATPase, V0 domain	K02154	ATPeV0A,ATP6N	http://www.genome.jp/dbget-bin/www_bget?ko:K02154	Lysosome;Phagosome;Oxidative phosphorylation;Collecting duct acid secretion;Synaptic vesicle cycle	ko04142,ko04145,ko00190,ko04966,ko04721	KOG2189(C)(Vacuolar H+-ATPase V0 sector, subunit a)	gnl|BL_ORD_ID|249048	sp|Q8W4S4|VHAA3_ARATH V-type proton ATPase subunit a3 OS=Arabidopsis thaliana GN=VHA-a3 PE=1 SV=1
TCONS_00006170	PREDICTED: uncharacterized protein LOC106438887 [Brassica napus]	GO:0008270;GO:0005634	zinc ion binding;nucleus	-	-	-	-	-	-	-	-
TCONS_00001645	PREDICTED: protein RADIALIS-like 1 [Brassica napus]	GO:0005840;GO:0003735;GO:0005737;GO:0005794;GO:0006412;GO:0022626;GO:0022627	ribosome;structural constituent of ribosome;cytoplasm;Golgi apparatus;translation;cytosolic ribosome;cytosolic small ribosomal subunit	K02975	RP-S25e,RPS25	http://www.genome.jp/dbget-bin/www_bget?ko:K02975	Ribosome	ko03010	KOG1767(J)(40S ribosomal protein S25)	gnl|BL_ORD_ID|193975	sp|Q9T029|RS254_ARATH 40S ribosomal protein S25-4 OS=Arabidopsis thaliana GN=RPS25E PE=3 SV=1
TCONS_00001658	hypothetical protein EUTSA_v10024179mg [Eutrema salsugineum]	-	-	K19026	SPG11	http://www.genome.jp/dbget-bin/www_bget?ko:K19026	-	-	-	gnl|BL_ORD_ID|527310	sp|Q55GD2|Y8328_DICDI Protein DDB_G0268328 OS=Dictyostelium discoideum GN=DDB_G0268328 PE=4 SV=1
TCONS_00001659	PREDICTED: uncharacterized protein LOC106439025 isoform X2 [Brassica napus]	-	-	K19026	SPG11	http://www.genome.jp/dbget-bin/www_bget?ko:K19026	-	-	-	gnl|BL_ORD_ID|527310	sp|Q55GD2|Y8328_DICDI Protein DDB_G0268328 OS=Dictyostelium discoideum GN=DDB_G0268328 PE=4 SV=1
TCONS_00006188	PREDICTED: developmentally-regulated G-protein 3 [Brassica rapa]	GO:0005525	GTP binding	-	-	-	-	-	KOG1487(T)(GTP-binding protein DRG1 (ODN superfamily))	gnl|BL_ORD_ID|362571	sp|Q9SVA6|DRG3_ARATH Developmentally-regulated G-protein 3 OS=Arabidopsis thaliana GN=DRG3 PE=1 SV=1
TCONS_00006191	PREDICTED: F-box/kelch-repeat protein At4g39550-like [Brassica oleracea var. oleracea]	-	-	-	-	-	-	-	-	gnl|BL_ORD_ID|388059	sp|Q9SVA3|FBK98_ARATH F-box/kelch-repeat protein At4g39550 OS=Arabidopsis thaliana GN=At4g39550 PE=1 SV=1
TCONS_00001665	PREDICTED: coatomer subunit alpha-2-like [Brassica napus]	GO:0005198;GO:0006810;GO:0006886;GO:0015031;GO:0016192;GO:0005737;GO:0016020;GO:0000139;GO:0030117;GO:0030126;GO:0005794	structural molecule activity;transport;intracellular protein transport;protein transport;vesicle-mediated transport;cytoplasm;membrane;Golgi membrane;membrane coat;COPI vesicle coat;Golgi apparatus	K05236	COPA,RET1	http://www.genome.jp/dbget-bin/www_bget?ko:K05236	-	-	KOG0276(U)(Vesicle coat complex COPI, beta' subunit)	gnl|BL_ORD_ID|336545	sp|Q94A40|COPA1_ARATH Coatomer subunit alpha-1 OS=Arabidopsis thaliana GN=At1g62020 PE=2 SV=2
TCONS_00001666	PREDICTED: coatomer subunit alpha-2-like [Brassica napus]	GO:0005198;GO:0006810;GO:0006886;GO:0015031;GO:0016192;GO:0005737;GO:0016020;GO:0000139;GO:0030117;GO:0030126;GO:0005794	structural molecule activity;transport;intracellular protein transport;protein transport;vesicle-mediated transport;cytoplasm;membrane;Golgi membrane;membrane coat;COPI vesicle coat;Golgi apparatus	K05236	COPA,RET1	http://www.genome.jp/dbget-bin/www_bget?ko:K05236	-	-	KOG0266(R)(WD40 repeat-containing protein)	gnl|BL_ORD_ID|336545	sp|Q94A40|COPA1_ARATH Coatomer subunit alpha-1 OS=Arabidopsis thaliana GN=At1g62020 PE=2 SV=2
TCONS_00006208	PREDICTED: uncharacterized protein LOC106439218 [Brassica napus]	-	-	-	-	-	-	-	-	-	-
TCONS_00001680	BnaA01g34680D [Brassica napus]	GO:0016020;GO:0016021	membrane;integral component of membrane	-	-	-	-	-	-	-	-
TCONS_00001681	BnaA01g34680D [Brassica napus]	GO:0016020;GO:0016021	membrane;integral component of membrane	-	-	-	-	-	-	-	-
TCONS_00006218	BnaAnng28020D, partial [Brassica napus]	GO:0008233;GO:0036459;GO:0006511;GO:0016579;GO:0006508;GO:0008234;GO:0016787;GO:0005634;GO:0004843;GO:0005737	peptidase activity;thiol-dependent ubiquitinyl hydrolase activity;ubiquitin-dependent protein catabolic process;protein deubiquitination;proteolysis;cysteine-type peptidase activity;hydrolase activity;nucleus;thiol-dependent ubiquitin-specific protease activity;cytoplasm	K11842	USP12_46	http://www.genome.jp/dbget-bin/www_bget?ko:K11842	-	-	KOG1864(O)(Ubiquitin-specific protease)	gnl|BL_ORD_ID|230232	sp|O24454|UBP3_ARATH Ubiquitin carboxyl-terminal hydrolase 3 OS=Arabidopsis thaliana GN=UBP3 PE=1 SV=1
TCONS_00001691	BnaC01g00820D [Brassica napus]	-	-	K03686	dnaJ	http://www.genome.jp/dbget-bin/www_bget?ko:K03686	-	-	KOG0712(O)(Molecular chaperone (DnaJ superfamily))	gnl|BL_ORD_ID|363088	sp|Q9SJZ7|DNJA6_ARATH Chaperone protein dnaJ A6, chloroplastic OS=Arabidopsis thaliana GN=DJA6 PE=2 SV=2
TCONS_00001700	BnaA09g21520D [Brassica napus]	-	-	-	-	-	-	-	-	gnl|BL_ORD_ID|66512	sp|F4IDQ5|JASON_ARATH Protein JASON OS=Arabidopsis thaliana GN=JASON PE=2 SV=1
TCONS_00001701	BnaA09g21520D [Brassica napus]	-	-	-	-	-	-	-	-	gnl|BL_ORD_ID|66512	sp|F4IDQ5|JASON_ARATH Protein JASON OS=Arabidopsis thaliana GN=JASON PE=2 SV=1
TCONS_00001702	BnaA09g21520D [Brassica napus]	-	-	-	-	-	-	-	-	gnl|BL_ORD_ID|66512	sp|F4IDQ5|JASON_ARATH Protein JASON OS=Arabidopsis thaliana GN=JASON PE=2 SV=1
TCONS_00001703	BnaA09g21520D [Brassica napus]	-	-	-	-	-	-	-	-	gnl|BL_ORD_ID|66512	sp|F4IDQ5|JASON_ARATH Protein JASON OS=Arabidopsis thaliana GN=JASON PE=2 SV=1
TCONS_00006230	BnaC01g00950D [Brassica napus]	GO:0003714;GO:0006351	transcription corepressor activity;transcription, DNA-templated	-	-	-	-	-	-	gnl|BL_ORD_ID|485276	sp|Q8N9R8|SCAI_HUMAN Protein SCAI OS=Homo sapiens GN=SCAI PE=1 SV=2
TCONS_00006233	hypothetical protein AALP_AA6G021400 [Arabis alpina]	GO:0016740;GO:0016746;GO:0008270;GO:0046872;GO:0019706;GO:0016020;GO:0005789;GO:0005783;GO:0016021;GO:0031410;GO:0030659	transferase activity;transferase activity, transferring acyl groups;zinc ion binding;metal ion binding;protein-cysteine S-palmitoyltransferase activity;membrane;endoplasmic reticulum membrane;endoplasmic reticulum;integral component of membrane;cytoplasmic vesicle;cytoplasmic vesicle membrane	K20027	ZDHHC1_11	http://www.genome.jp/dbget-bin/www_bget?ko:K20027	-	-	-	gnl|BL_ORD_ID|552433	sp|Q9M115|ZDH16_ARATH Protein S-acyltransferase 18 OS=Arabidopsis thaliana GN=PAT18 PE=2 SV=2
TCONS_00006234	hypothetical protein AALP_AA6G021400 [Arabis alpina]	GO:0016740;GO:0016746;GO:0008270;GO:0046872;GO:0019706;GO:0016020;GO:0005789;GO:0005783;GO:0016021;GO:0031410;GO:0030659	transferase activity;transferase activity, transferring acyl groups;zinc ion binding;metal ion binding;protein-cysteine S-palmitoyltransferase activity;membrane;endoplasmic reticulum membrane;endoplasmic reticulum;integral component of membrane;cytoplasmic vesicle;cytoplasmic vesicle membrane	K20027	ZDHHC1_11	http://www.genome.jp/dbget-bin/www_bget?ko:K20027	-	-	-	gnl|BL_ORD_ID|552433	sp|Q9M115|ZDH16_ARATH Protein S-acyltransferase 18 OS=Arabidopsis thaliana GN=PAT18 PE=2 SV=2
TCONS_00006235	hypothetical protein AALP_AA6G021400 [Arabis alpina]	GO:0016740;GO:0016746;GO:0008270;GO:0046872;GO:0019706;GO:0016020;GO:0005789;GO:0005783;GO:0016021;GO:0031410;GO:0030659	transferase activity;transferase activity, transferring acyl groups;zinc ion binding;metal ion binding;protein-cysteine S-palmitoyltransferase activity;membrane;endoplasmic reticulum membrane;endoplasmic reticulum;integral component of membrane;cytoplasmic vesicle;cytoplasmic vesicle membrane	K20027	ZDHHC1_11	http://www.genome.jp/dbget-bin/www_bget?ko:K20027	-	-	-	gnl|BL_ORD_ID|552433	sp|Q9M115|ZDH16_ARATH Protein S-acyltransferase 18 OS=Arabidopsis thaliana GN=PAT18 PE=2 SV=2
TCONS_00006236	hypothetical protein AALP_AA6G021400 [Arabis alpina]	GO:0016740;GO:0016746;GO:0008270;GO:0046872;GO:0019706;GO:0016020;GO:0005789;GO:0005783;GO:0016021;GO:0031410;GO:0030659	transferase activity;transferase activity, transferring acyl groups;zinc ion binding;metal ion binding;protein-cysteine S-palmitoyltransferase activity;membrane;endoplasmic reticulum membrane;endoplasmic reticulum;integral component of membrane;cytoplasmic vesicle;cytoplasmic vesicle membrane	K20027	ZDHHC1_11	http://www.genome.jp/dbget-bin/www_bget?ko:K20027	-	-	-	gnl|BL_ORD_ID|552433	sp|Q9M115|ZDH16_ARATH Protein S-acyltransferase 18 OS=Arabidopsis thaliana GN=PAT18 PE=2 SV=2
TCONS_00006247	PREDICTED: classical arabinogalactan protein 3-like [Brassica napus]	-	-	-	-	-	-	-	-	-	-
TCONS_00006255	BnaC01g01070D [Brassica napus]	GO:0016491;GO:0004616;GO:0006098;GO:0055114	oxidoreductase activity;phosphogluconate dehydrogenase (decarboxylating) activity;pentose-phosphate shunt;oxidation-reduction process	K00033	PGD,gnd,gntZ	http://www.genome.jp/dbget-bin/www_bget?ko:K00033	Pentose phosphate pathway;Glutathione metabolism;Carbon metabolism	ko00030,ko00480,ko01200	KOG2653(G)(6-phosphogluconate dehydrogenase)	gnl|BL_ORD_ID|267514	sp|Q9SH69|6PGD1_ARATH 6-phosphogluconate dehydrogenase, decarboxylating 1, chloroplastic OS=Arabidopsis thaliana GN=At1g64190 PE=1 SV=1
TCONS_00006256	BnaC01g01070D [Brassica napus]	GO:0004616;GO:0016491;GO:0006098;GO:0055114	phosphogluconate dehydrogenase (decarboxylating) activity;oxidoreductase activity;pentose-phosphate shunt;oxidation-reduction process	K00033	PGD,gnd,gntZ	http://www.genome.jp/dbget-bin/www_bget?ko:K00033	Pentose phosphate pathway;Glutathione metabolism;Carbon metabolism	ko00030,ko00480,ko01200	KOG2653(G)(6-phosphogluconate dehydrogenase)	gnl|BL_ORD_ID|267514	sp|Q9SH69|6PGD1_ARATH 6-phosphogluconate dehydrogenase, decarboxylating 1, chloroplastic OS=Arabidopsis thaliana GN=At1g64190 PE=1 SV=1
TCONS_00006267	PREDICTED: V-type proton ATPase subunit E1-like [Brassica oleracea var. oleracea]	GO:0046961;GO:0015991;GO:0033178	proton-transporting ATPase activity, rotational mechanism;ATP hydrolysis coupled proton transport;proton-transporting two-sector ATPase complex, catalytic domain	K02150	ATPeV1E,ATP6E	http://www.genome.jp/dbget-bin/www_bget?ko:K02150	Phagosome;mTOR signaling pathway;Oxidative phosphorylation;Collecting duct acid secretion;Synaptic vesicle cycle	ko04145,ko04150,ko00190,ko04966,ko04721	KOG1664(C)(Vacuolar H+-ATPase V1 sector, subunit E)	gnl|BL_ORD_ID|244235	sp|Q39258|VATE1_ARATH V-type proton ATPase subunit E1 OS=Arabidopsis thaliana GN=VHA-E1 PE=1 SV=2
TCONS_00009270	BnaC09g26160D [Brassica napus]	-	-	-	-	-	-	-	-	-	-
TCONS_00009271	-	-	-	-	-	-	-	-	-	-	-
TCONS_00006274	BnaCnng67890D [Brassica napus]	GO:0046872	metal ion binding	-	-	-	-	-	-	gnl|BL_ORD_ID|383018	sp|Q9CQE7|ERGI3_MOUSE Endoplasmic reticulum-Golgi intermediate compartment protein 3 OS=Mus musculus GN=Ergic3 PE=1 SV=1
TCONS_00006275	BnaCnng67890D [Brassica napus]	GO:0046872	metal ion binding	-	-	-	-	-	-	-	-
TCONS_00001727	PREDICTED: uncharacterized protein LOC106358430 [Brassica napus]	-	-	-	-	-	-	-	-	-	-
TCONS_00001728	PREDICTED: uncharacterized protein LOC106358430 [Brassica napus]	-	-	-	-	-	-	-	-	-	-
TCONS_00001731	PREDICTED: nucleoside diphosphate kinase III, chloroplastic/mitochondrial-like isoform X2 [Brassica oleracea var. oleracea]	GO:0005524;GO:0004550;GO:0016301;GO:0016740;GO:0050897;GO:0000166;GO:0008270;GO:0046872;GO:0006165;GO:0006228;GO:0016310;GO:0006163;GO:0006220;GO:0009117;GO:0006979;GO:0006183;GO:0009142;GO:0006241;GO:0009543;GO:0005743;GO:0005739;GO:0005758;GO:0005829;GO:0009579;GO:0009507;GO:0009536;GO:0005794	ATP binding;nucleoside diphosphate kinase activity;kinase activity;transferase activity;cobalt ion binding;nucleotide binding;zinc ion binding;metal ion binding;nucleoside diphosphate phosphorylation;UTP biosynthetic process;phosphorylation;purine nucleotide metabolic process;pyrimidine nucleotide metabolic process;nucleotide metabolic process;response to oxidative stress;GTP biosynthetic process…	K00940	ndk,NME	http://www.genome.jp/dbget-bin/www_bget?ko:K00940	MAPK signaling pathway - plant;Purine metabolism;Pyrimidine metabolism	ko04016,ko00230,ko00240	KOG0888(F)(Nucleoside diphosphate kinase)	gnl|BL_ORD_ID|105892	sp|O49203|NDK3_ARATH Nucleoside diphosphate kinase III, chloroplastic/mitochondrial OS=Arabidopsis thaliana GN=NDPK3 PE=1 SV=1
TCONS_00001732	PREDICTED: nucleoside diphosphate kinase III, chloroplastic/mitochondrial-like isoform X2 [Brassica oleracea var. oleracea]	GO:0005524;GO:0004550;GO:0016301;GO:0016740;GO:0000166;GO:0006165;GO:0006228;GO:0016310;GO:0006183;GO:0006241;GO:0016021;GO:0016020;GO:0050897;GO:0008270;GO:0046872;GO:0006163;GO:0006220;GO:0009117;GO:0006979;GO:0009142;GO:0009543;GO:0005743;GO:0005739;GO:0005758;GO:0005829;GO:0009579;GO:0009507;GO:0009536;GO:0005794	ATP binding;nucleoside diphosphate kinase activity;kinase activity;transferase activity;nucleotide binding;nucleoside diphosphate phosphorylation;UTP biosynthetic process;phosphorylation;GTP biosynthetic process;CTP biosynthetic process;integral component of membrane;membrane;cobalt ion binding;zinc ion binding;metal ion binding;purine nucleotide metabolic process;pyrimidine nucleotide metabolic …	K00940	ndk,NME	http://www.genome.jp/dbget-bin/www_bget?ko:K00940	MAPK signaling pathway - plant;Purine metabolism;Pyrimidine metabolism	ko04016,ko00230,ko00240	KOG0888(F)(Nucleoside diphosphate kinase)	gnl|BL_ORD_ID|105892	sp|O49203|NDK3_ARATH Nucleoside diphosphate kinase III, chloroplastic/mitochondrial OS=Arabidopsis thaliana GN=NDPK3 PE=1 SV=1
TCONS_00001733	PREDICTED: nucleoside diphosphate kinase III, chloroplastic/mitochondrial-like isoform X2 [Brassica oleracea var. oleracea]	GO:0005524;GO:0004550;GO:0016301;GO:0016740;GO:0050897;GO:0000166;GO:0008270;GO:0046872;GO:0006165;GO:0006228;GO:0016310;GO:0006163;GO:0006220;GO:0009117;GO:0006979;GO:0006183;GO:0009142;GO:0006241;GO:0009543;GO:0005743;GO:0005739;GO:0005758;GO:0005829;GO:0009579;GO:0009507;GO:0009536;GO:0005794	ATP binding;nucleoside diphosphate kinase activity;kinase activity;transferase activity;cobalt ion binding;nucleotide binding;zinc ion binding;metal ion binding;nucleoside diphosphate phosphorylation;UTP biosynthetic process;phosphorylation;purine nucleotide metabolic process;pyrimidine nucleotide metabolic process;nucleotide metabolic process;response to oxidative stress;GTP biosynthetic process…	K00940	ndk,NME	http://www.genome.jp/dbget-bin/www_bget?ko:K00940	MAPK signaling pathway - plant;Purine metabolism;Pyrimidine metabolism	ko04016,ko00230,ko00240	KOG0888(F)(Nucleoside diphosphate kinase)	gnl|BL_ORD_ID|105892	sp|O49203|NDK3_ARATH Nucleoside diphosphate kinase III, chloroplastic/mitochondrial OS=Arabidopsis thaliana GN=NDPK3 PE=1 SV=1
TCONS_00001734	PREDICTED: nucleoside diphosphate kinase III, chloroplastic/mitochondrial-like isoform X2 [Brassica oleracea var. oleracea]	GO:0005524;GO:0004550;GO:0016301;GO:0016740;GO:0050897;GO:0000166;GO:0008270;GO:0046872;GO:0006165;GO:0006228;GO:0016310;GO:0006163;GO:0006220;GO:0009117;GO:0006979;GO:0006183;GO:0009142;GO:0006241;GO:0009543;GO:0005743;GO:0005739;GO:0005758;GO:0005829;GO:0009579;GO:0009507;GO:0009536;GO:0005794	ATP binding;nucleoside diphosphate kinase activity;kinase activity;transferase activity;cobalt ion binding;nucleotide binding;zinc ion binding;metal ion binding;nucleoside diphosphate phosphorylation;UTP biosynthetic process;phosphorylation;purine nucleotide metabolic process;pyrimidine nucleotide metabolic process;nucleotide metabolic process;response to oxidative stress;GTP biosynthetic process…	K00940	ndk,NME	http://www.genome.jp/dbget-bin/www_bget?ko:K00940	MAPK signaling pathway - plant;Purine metabolism;Pyrimidine metabolism	ko04016,ko00230,ko00240	KOG0888(F)(Nucleoside diphosphate kinase)	gnl|BL_ORD_ID|105892	sp|O49203|NDK3_ARATH Nucleoside diphosphate kinase III, chloroplastic/mitochondrial OS=Arabidopsis thaliana GN=NDPK3 PE=1 SV=1
TCONS_00001735	BnaC09g26080D [Brassica napus]	GO:0016021;GO:0016020	integral component of membrane;membrane	-	-	-	-	-	KOG0888(F)(Nucleoside diphosphate kinase)	gnl|BL_ORD_ID|105892	sp|O49203|NDK3_ARATH Nucleoside diphosphate kinase III, chloroplastic/mitochondrial OS=Arabidopsis thaliana GN=NDPK3 PE=1 SV=1
TCONS_00001736	PREDICTED: nucleoside diphosphate kinase III, chloroplastic/mitochondrial-like isoform X2 [Brassica oleracea var. oleracea]	GO:0005524;GO:0004550;GO:0016301;GO:0016740;GO:0050897;GO:0000166;GO:0008270;GO:0046872;GO:0006165;GO:0006228;GO:0016310;GO:0006163;GO:0006220;GO:0009117;GO:0006979;GO:0006183;GO:0009142;GO:0006241;GO:0009543;GO:0005743;GO:0005739;GO:0005758;GO:0005829;GO:0009579;GO:0009507;GO:0009536;GO:0005794	ATP binding;nucleoside diphosphate kinase activity;kinase activity;transferase activity;cobalt ion binding;nucleotide binding;zinc ion binding;metal ion binding;nucleoside diphosphate phosphorylation;UTP biosynthetic process;phosphorylation;purine nucleotide metabolic process;pyrimidine nucleotide metabolic process;nucleotide metabolic process;response to oxidative stress;GTP biosynthetic process…	K00940	ndk,NME	http://www.genome.jp/dbget-bin/www_bget?ko:K00940	MAPK signaling pathway - plant;Purine metabolism;Pyrimidine metabolism	ko04016,ko00230,ko00240	KOG0888(F)(Nucleoside diphosphate kinase)	gnl|BL_ORD_ID|105892	sp|O49203|NDK3_ARATH Nucleoside diphosphate kinase III, chloroplastic/mitochondrial OS=Arabidopsis thaliana GN=NDPK3 PE=1 SV=1
TCONS_00001737	BnaC09g26050D [Brassica napus]	-	-	-	-	-	-	-	-	-	-
TCONS_00001738	BnaC09g26050D [Brassica napus]	-	-	-	-	-	-	-	-	-	-
TCONS_00001739	BnaC09g26050D [Brassica napus]	-	-	-	-	-	-	-	-	-	-
TCONS_00001748	PREDICTED: F-box protein SKIP8 isoform X2 [Brassica napus]	-	-	-	-	-	-	-	-	gnl|BL_ORD_ID|205396	sp|Q93YV9|SKIP8_ARATH F-box protein SKIP8 OS=Arabidopsis thaliana GN=SKIP8 PE=1 SV=1
TCONS_00001758	PREDICTED: N6-adenosine-methyltransferase MT-A70-like [Brassica napus]	GO:0008168;GO:0006139;GO:0080009;GO:0016607;GO:0009507;GO:0016740;GO:0016422;GO:0003723;GO:0032259;GO:0001510;GO:0005634;GO:0005515;GO:0008757;GO:0009793;GO:0036396	methyltransferase activity;nucleobase-containing compound metabolic process;mRNA methylation;nuclear speck;chloroplast;transferase activity;mRNA (2'-O-methyladenosine-N6-)-methyltransferase activity;RNA binding;methylation;RNA methylation;nucleus;protein binding;S-adenosylmethionine-dependent methyltransferase activity;embryo development ending in seed dormancy;MIS complex	K05925	METTL3_14	http://www.genome.jp/dbget-bin/www_bget?ko:K05925	-	-	KOG2098(A)(Predicted N6-adenine RNA methylase)	gnl|BL_ORD_ID|100476	sp|O82486|MTA70_ARATH N6-adenosine-methyltransferase MT-A70-like OS=Arabidopsis thaliana GN=MTA PE=1 SV=2
TCONS_00006292	PREDICTED: 2-keto-3-deoxy-L-rhamnonate aldolase [Brassica oleracea var. oleracea]	GO:0003824;GO:0009536;GO:0005739;GO:0009507	catalytic activity;plastid;mitochondrion;chloroplast	-	-	-	-	-	-	gnl|BL_ORD_ID|444847	sp|B1LLJ9|RHMA_ECOSM 2-keto-3-deoxy-L-rhamnonate aldolase OS=Escherichia coli (strain SMS-3-5 / SECEC) GN=rhmA PE=3 SV=1
TCONS_00001760	PREDICTED: serine/threonine-protein kinase BLUS1-like [Brassica napus]	GO:0004672;GO:0005524;GO:0000166;GO:0006468	protein kinase activity;ATP binding;nucleotide binding;protein phosphorylation	K08835	OXSR1,STK39	http://www.genome.jp/dbget-bin/www_bget?ko:K08835	-	-	KOG0582(T)(Ste20-like serine/threonine protein kinase)	gnl|BL_ORD_ID|3214	sp|Q551H4|FRAY2_DICDI Serine/threonine-protein kinase fray2 OS=Dictyostelium discoideum GN=fray2 PE=3 SV=1
TCONS_00006294	PREDICTED: uncharacterized protein LOC106321649 [Brassica oleracea var. oleracea]	GO:0016021;GO:0016020;GO:0008150	integral component of membrane;membrane;biological_process	-	-	-	-	-	-	gnl|BL_ORD_ID|298297	sp|Q8GYH5|BAD1_ARATH Ankyrin repeat-containing protein BDA1 OS=Arabidopsis thaliana GN=BAD1 PE=1 SV=1
TCONS_00001766	PREDICTED: nuclear pore complex protein NUP160-like isoform X2 [Brassica napus]	-	-	K14303	NUP160,NUP120	http://www.genome.jp/dbget-bin/www_bget?ko:K14303	RNA transport	ko03013	-	gnl|BL_ORD_ID|426733	sp|Q9C811|NU160_ARATH Nuclear pore complex protein NUP160 OS=Arabidopsis thaliana GN=NUP160 PE=1 SV=2
TCONS_00001768	PREDICTED: SET and MYND domain-containing protein 4 [Brassica oleracea var. oleracea]	GO:0005634;GO:0008150	nucleus;biological_process	-	-	-	-	-	-	gnl|BL_ORD_ID|208841	sp|Q8BTK5|SMYD4_MOUSE SET and MYND domain-containing protein 4 OS=Mus musculus GN=Smyd4 PE=2 SV=2
TCONS_00001769	BnaCnng44980D [Brassica napus]	-	-	-	-	-	-	-	KOG0547(U)(Translocase of outer mitochondrial membrane complex, subunit TOM70/TOM72)	gnl|BL_ORD_ID|208841	sp|Q8BTK5|SMYD4_MOUSE SET and MYND domain-containing protein 4 OS=Mus musculus GN=Smyd4 PE=2 SV=2
TCONS_00001770	BnaCnng44980D [Brassica napus]	-	-	-	-	-	-	-	KOG0547(U)(Translocase of outer mitochondrial membrane complex, subunit TOM70/TOM72)	gnl|BL_ORD_ID|361652	sp|Q54IP0|DNJC7_DICDI DnaJ homolog subfamily C member 7 homolog OS=Dictyostelium discoideum GN=dnajc7 PE=1 SV=1
TCONS_00006302	PREDICTED: CRIB domain-containing protein RIC11-like [Brassica oleracea var. oleracea]	-	-	-	-	-	-	-	-	gnl|BL_ORD_ID|161563	sp|Q0WL69|RIC11_ARATH CRIB domain-containing protein RIC11 OS=Arabidopsis thaliana GN=RIC11 PE=2 SV=1
TCONS_00006315	PREDICTED: quinone oxidoreductase PIG3-like isoform X1 [Brassica napus]	GO:0008270;GO:0016491;GO:0055114;GO:0005829	zinc ion binding;oxidoreductase activity;oxidation-reduction process;cytosol	-	-	-	-	-	KOG1202(I)(Animal-type fatty acid synthase and related proteins)	gnl|BL_ORD_ID|147687	sp|Q53FA7|QORX_HUMAN Quinone oxidoreductase PIG3 OS=Homo sapiens GN=TP53I3 PE=1 SV=2
TCONS_00001782	PREDICTED: vacuolar protein sorting-associated protein 28 homolog 1 [Brassica rapa]	GO:0032403;GO:0005515;GO:0006810;GO:0015031;GO:0043328;GO:0000813;GO:0005802;GO:0005768;GO:0005794;GO:0005215;GO:0005634	protein complex binding;protein binding;transport;protein transport;protein targeting to vacuole involved in ubiquitin-dependent protein catabolic process via the multivesicular body sorting pathway;ESCRT I complex;trans-Golgi network;endosome;Golgi apparatus;transporter activity;nucleus	K12184	VPS28	http://www.genome.jp/dbget-bin/www_bget?ko:K12184	Endocytosis	ko04144	KOG3284(U)(Vacuolar sorting protein VPS28)	gnl|BL_ORD_ID|250754	sp|O65421|VP281_ARATH Vacuolar protein sorting-associated protein 28 homolog 1 OS=Arabidopsis thaliana GN=VPS28-1 PE=1 SV=1
TCONS_00006323	PREDICTED: bifunctional riboflavin kinase/FMN phosphatase [Brassica napus]	GO:0008531;GO:0016787;GO:0008152;GO:0009231	riboflavin kinase activity;hydrolase activity;metabolic process;riboflavin biosynthetic process	K00861	RFK,FMN1	http://www.genome.jp/dbget-bin/www_bget?ko:K00861	Riboflavin metabolism	ko00740	KOG2914(R)(Predicted haloacid-halidohydrolase and related hydrolases)	gnl|BL_ORD_ID|2356	sp|Q84MD8|FHYRK_ARATH Bifunctional riboflavin kinase/FMN phosphatase OS=Arabidopsis thaliana GN=FHY PE=1 SV=1
TCONS_00006324	PREDICTED: vesicle-associated protein 4-2 [Brassica napus]	GO:0005789	endoplasmic reticulum membrane	-	-	-	-	-	-	gnl|BL_ORD_ID|242693	sp|Q8VYN2|VAP42_ARATH Vesicle-associated protein 4-2 OS=Arabidopsis thaliana GN=PVA42 PE=1 SV=1
TCONS_00006327	PREDICTED: uncharacterized protein LOC103841093 [Brassica rapa]	-	-	-	-	-	-	-	KOG2555(F)(AICAR transformylase/IMP cyclohydrolase/methylglyoxal synthase)	gnl|BL_ORD_ID|440550	sp|Q39JI8|PUR9_BURL3 Bifunctional purine biosynthesis protein PurH OS=Burkholderia lata (strain ATCC 17760 / LMG 22485 / NCIMB 9086 / R18194 / 383) GN=purH PE=3 SV=1
TCONS_00006330	PREDICTED: uncharacterized protein LOC106374117 [Brassica napus]	-	-	K00602	purH	http://www.genome.jp/dbget-bin/www_bget?ko:K00602	One carbon pool by folate;Purine metabolism	ko00670,ko00230	-	-	-
TCONS_00001792	PREDICTED: LOW QUALITY PROTEIN: lysine-specific demethylase JMJ25 [Brassica napus]	GO:0008270	zinc ion binding	K15601	KDM3	http://www.genome.jp/dbget-bin/www_bget?ko:K15601	-	-	KOG1356(K)(Putative transcription factor 5qNCA, contains JmjC domain)	gnl|BL_ORD_ID|71171	sp|Q9SSE9|JMJ25_ARATH Lysine-specific demethylase JMJ25 OS=Arabidopsis thaliana GN=JMJ25 PE=1 SV=1
TCONS_00001793	PREDICTED: LOW QUALITY PROTEIN: lysine-specific demethylase JMJ25 [Brassica napus]	GO:0008270	zinc ion binding	K15601	KDM3	http://www.genome.jp/dbget-bin/www_bget?ko:K15601	-	-	KOG1356(K)(Putative transcription factor 5qNCA, contains JmjC domain)	gnl|BL_ORD_ID|71171	sp|Q9SSE9|JMJ25_ARATH Lysine-specific demethylase JMJ25 OS=Arabidopsis thaliana GN=JMJ25 PE=1 SV=1
TCONS_00001795	PREDICTED: cysteine-rich receptor-like protein kinase 29 isoform X3 [Brassica napus]	GO:0004672;GO:0005524;GO:0006468;GO:0016020;GO:0016021;GO:0004674	protein kinase activity;ATP binding;protein phosphorylation;membrane;integral component of membrane;protein serine/threonine kinase activity	-	-	-	-	-	-	gnl|BL_ORD_ID|336957	sp|Q8S9L6|CRK29_ARATH Cysteine-rich receptor-like protein kinase 29 OS=Arabidopsis thaliana GN=CRK29 PE=2 SV=1
TCONS_00001796	PREDICTED: cysteine-rich receptor-like protein kinase 29 isoform X2 [Brassica napus]	GO:0004672;GO:0005524;GO:0004674;GO:0006468;GO:0016021;GO:0016020	protein kinase activity;ATP binding;protein serine/threonine kinase activity;protein phosphorylation;integral component of membrane;membrane	-	-	-	-	-	-	gnl|BL_ORD_ID|336957	sp|Q8S9L6|CRK29_ARATH Cysteine-rich receptor-like protein kinase 29 OS=Arabidopsis thaliana GN=CRK29 PE=2 SV=1
TCONS_00001801	PREDICTED: receptor-like serine/threonine-protein kinase SD1-8 [Brassica rapa]	-	-	-	-	-	-	-	-	gnl|BL_ORD_ID|491198	sp|O81905|SD18_ARATH Receptor-like serine/threonine-protein kinase SD1-8 OS=Arabidopsis thaliana GN=SD18 PE=1 SV=1
TCONS_00001803	PREDICTED: U-box domain-containing protein 8 isoform X3 [Brassica napus]	GO:0004842;GO:0016567	ubiquitin-protein transferase activity;protein ubiquitination	-	-	-	-	-	-	gnl|BL_ORD_ID|440378	sp|O81902|PUB8_ARATH U-box domain-containing protein 8 OS=Arabidopsis thaliana GN=PUB8 PE=2 SV=1
TCONS_00001804	PREDICTED: U-box domain-containing protein 8-like [Brassica napus]	GO:0004842;GO:0016567	ubiquitin-protein transferase activity;protein ubiquitination	-	-	-	-	-	-	gnl|BL_ORD_ID|440378	sp|O81902|PUB8_ARATH U-box domain-containing protein 8 OS=Arabidopsis thaliana GN=PUB8 PE=2 SV=1
TCONS_00006350	PREDICTED: glutathione S-transferase T3-like [Brassica napus]	-	-	-	-	-	-	-	-	gnl|BL_ORD_ID|21145	sp|Q9FHE1|GSTT3_ARATH Glutathione S-transferase T3 OS=Arabidopsis thaliana GN=GSTT3 PE=2 SV=1
TCONS_00006359	BnaA01g11070D [Brassica napus]	GO:0005096	GTPase activator activity	K12486	SMAP	http://www.genome.jp/dbget-bin/www_bget?ko:K12486	Endocytosis	ko04144	KOG0703(T)(Predicted GTPase-activating protein)	gnl|BL_ORD_ID|277590	sp|Q9FVJ3|AGD12_ARATH ADP-ribosylation factor GTPase-activating protein AGD12 OS=Arabidopsis thaliana GN=AGD12 PE=1 SV=1
TCONS_00001818	BnaA01g11030D [Brassica napus]	GO:0005761;GO:0008150;GO:0009507	mitochondrial ribosome;biological_process;chloroplast	-	-	-	-	-	-	-	-
TCONS_00006367	PREDICTED: cysteine-rich receptor-like protein kinase 10 [Brassica napus]	GO:0004672;GO:0005524;GO:0004674;GO:0006468;GO:0016021;GO:0016020	protein kinase activity;ATP binding;protein serine/threonine kinase activity;protein phosphorylation;integral component of membrane;membrane	-	-	-	-	-	-	gnl|BL_ORD_ID|320224	sp|Q8GYA4|CRK10_ARATH Cysteine-rich receptor-like protein kinase 10 OS=Arabidopsis thaliana GN=CRK10 PE=1 SV=3
TCONS_00001831	PREDICTED: cysteine-rich receptor-like protein kinase 10 isoform X2 [Brassica napus]	GO:0004672;GO:0004674;GO:0005524;GO:0006468;GO:0016020;GO:0016021	protein kinase activity;protein serine/threonine kinase activity;ATP binding;protein phosphorylation;membrane;integral component of membrane	-	-	-	-	-	-	gnl|BL_ORD_ID|320224	sp|Q8GYA4|CRK10_ARATH Cysteine-rich receptor-like protein kinase 10 OS=Arabidopsis thaliana GN=CRK10 PE=1 SV=3
TCONS_00009272	BnaC04g12500D [Brassica napus]	-	-	-	-	-	-	-	-	-	-
TCONS_00001838	BnaC01g14590D [Brassica napus]	GO:0046964;GO:0005459;GO:0006810;GO:0008643;GO:0055085;GO:0072334;GO:0030173;GO:0016020;GO:0030176;GO:0000139;GO:0016021;GO:0005794;GO:0005886	3'-phosphoadenosine 5'-phosphosulfate transmembrane transporter activity;UDP-galactose transmembrane transporter activity;transport;carbohydrate transport;transmembrane transport;UDP-galactose transmembrane transport;integral component of Golgi membrane;membrane;integral component of endoplasmic reticulum membrane;Golgi membrane;integral component of membrane;Golgi apparatus;plasma membrane	K15277	SLC35B3,PAPST2	http://www.genome.jp/dbget-bin/www_bget?ko:K15277	-	-	KOG1581(G)(UDP-galactose transporter related protein)	gnl|BL_ORD_ID|233031	sp|Q29Q28|UTR2_ARATH UDP-galactose/UDP-glucose transporter 2 OS=Arabidopsis thaliana GN=UTR2 PE=2 SV=1
TCONS_00001847	PREDICTED: uncharacterized protein LOC106343377 isoform X1 [Brassica oleracea var. oleracea]	-	-	-	-	-	-	-	-	gnl|BL_ORD_ID|157611	sp|Q9SAL0|RGLG4_ARATH E3 ubiquitin-protein ligase RGLG4 OS=Arabidopsis thaliana GN=RGLG4 PE=1 SV=1
TCONS_00001848	PREDICTED: E3 ubiquitin-protein ligase RGLG2-like isoform X3 [Brassica oleracea var. oleracea]	-	-	K16280	RGLG	http://www.genome.jp/dbget-bin/www_bget?ko:K16280	-	-	-	gnl|BL_ORD_ID|157611	sp|Q9SAL0|RGLG4_ARATH E3 ubiquitin-protein ligase RGLG4 OS=Arabidopsis thaliana GN=RGLG4 PE=1 SV=1
TCONS_00001849	PREDICTED: E3 ubiquitin-protein ligase RGLG2-like isoform X3 [Brassica oleracea var. oleracea]	-	-	K16280	RGLG	http://www.genome.jp/dbget-bin/www_bget?ko:K16280	-	-	-	gnl|BL_ORD_ID|157611	sp|Q9SAL0|RGLG4_ARATH E3 ubiquitin-protein ligase RGLG4 OS=Arabidopsis thaliana GN=RGLG4 PE=1 SV=1
TCONS_00001864	PREDICTED: separase isoform X2 [Brassica rapa]	-	-	K02365	ESP1	http://www.genome.jp/dbget-bin/www_bget?ko:K02365	Cell cycle;Cell cycle - yeast;Meiosis - yeast;Oocyte meiosis	ko04110,ko04111,ko04113,ko04114	KOG1849(D)(Regulator of spindle pole body duplication)	gnl|BL_ORD_ID|390790	sp|Q5IBC5|ESP1_ARATH Separase OS=Arabidopsis thaliana GN=ESP1 PE=2 SV=1
TCONS_00001865	PREDICTED: separase isoform X2 [Brassica rapa]	-	-	K02365	ESP1	http://www.genome.jp/dbget-bin/www_bget?ko:K02365	Cell cycle;Cell cycle - yeast;Meiosis - yeast;Oocyte meiosis	ko04110,ko04111,ko04113,ko04114	KOG1849(D)(Regulator of spindle pole body duplication)	gnl|BL_ORD_ID|390790	sp|Q5IBC5|ESP1_ARATH Separase OS=Arabidopsis thaliana GN=ESP1 PE=2 SV=1
TCONS_00006374	PREDICTED: cysteine-rich receptor-like protein kinase 11 [Brassica napus]	-	-	-	-	-	-	-	-	gnl|BL_ORD_ID|338960	sp|Q9ZP16|CRK11_ARATH Cysteine-rich receptor-like protein kinase 11 OS=Arabidopsis thaliana GN=CRK11 PE=2 SV=2
TCONS_00006376	PREDICTED: cysteine-rich receptor-like protein kinase 11 isoform X2 [Brassica napus]	-	-	-	-	-	-	-	-	gnl|BL_ORD_ID|338960	sp|Q9ZP16|CRK11_ARATH Cysteine-rich receptor-like protein kinase 11 OS=Arabidopsis thaliana GN=CRK11 PE=2 SV=2
TCONS_00006381	PREDICTED: cysteine-rich receptor-like protein kinase 11 [Brassica oleracea var. oleracea]	-	-	-	-	-	-	-	-	gnl|BL_ORD_ID|338960	sp|Q9ZP16|CRK11_ARATH Cysteine-rich receptor-like protein kinase 11 OS=Arabidopsis thaliana GN=CRK11 PE=2 SV=2
TCONS_00006382	PREDICTED: cysteine-rich receptor-like protein kinase 11 [Brassica napus]	GO:0004672;GO:0005524;GO:0004674;GO:0006468;GO:0016021;GO:0016020	protein kinase activity;ATP binding;protein serine/threonine kinase activity;protein phosphorylation;integral component of membrane;membrane	-	-	-	-	-	-	gnl|BL_ORD_ID|338960	sp|Q9ZP16|CRK11_ARATH Cysteine-rich receptor-like protein kinase 11 OS=Arabidopsis thaliana GN=CRK11 PE=2 SV=2
TCONS_00001878	PREDICTED: ACT domain-containing protein ACR7 [Brassica napus]	GO:0016597;GO:0008152	amino acid binding;metabolic process	-	-	-	-	-	-	gnl|BL_ORD_ID|268170	sp|Q8LJW1|ACR7_ARATH ACT domain-containing protein ACR7 OS=Arabidopsis thaliana GN=ACR7 PE=2 SV=1
TCONS_00006401	PREDICTED: LOW QUALITY PROTEIN: pentatricopeptide repeat-containing protein At4g22760 [Brassica rapa]	-	-	-	-	-	-	-	-	gnl|BL_ORD_ID|137317	sp|P0C8Q5|PP336_ARATH Pentatricopeptide repeat-containing protein At4g22760 OS=Arabidopsis thaliana GN=PCMP-E6 PE=2 SV=1
TCONS_00006403	BnaA01g12460D [Brassica napus]	-	-	-	-	-	-	-	-	gnl|BL_ORD_ID|255673	sp|Q56XJ7|Y4276_ARATH Uncharacterized protein At4g22758 OS=Arabidopsis thaliana GN=At4g22758 PE=2 SV=1
TCONS_00001885	PREDICTED: probable protein S-acyltransferase 13 [Brassica napus]	GO:0005506;GO:0019706;GO:0016740;GO:0016746;GO:0016491;GO:0008270;GO:0046872;GO:0055114;GO:0006633;GO:0016021;GO:0016020	iron ion binding;protein-cysteine S-palmitoyltransferase activity;transferase activity;transferase activity, transferring acyl groups;oxidoreductase activity;zinc ion binding;metal ion binding;oxidation-reduction process;fatty acid biosynthetic process;integral component of membrane;membrane	K20028	ZDHHC2_15_20	http://www.genome.jp/dbget-bin/www_bget?ko:K20028	-	-	KOG1315(R)(Predicted DHHC-type Zn-finger protein)	gnl|BL_ORD_ID|543068	sp|Q94C49|ZDH18_ARATH Probable protein S-acyltransferase 13 OS=Arabidopsis thaliana GN=PAT13 PE=2 SV=1
TCONS_00001888	PREDICTED: uncharacterized protein LOC106358730 [Brassica napus]	-	-	K15622	MLF1	http://www.genome.jp/dbget-bin/www_bget?ko:K15622	-	-	-	-	-
TCONS_00001896	PREDICTED: uncharacterized protein LOC106341663 isoform X1 [Brassica oleracea var. oleracea]	-	-	-	-	-	-	-	-	gnl|BL_ORD_ID|443306	sp|Q9M3B4|RID3_ARATH Protein ROOT INITIATION DEFECTIVE 3 OS=Arabidopsis thaliana GN=RID3 PE=1 SV=1
TCONS_00001897	PREDICTED: uncharacterized protein LOC106341663 isoform X1 [Brassica oleracea var. oleracea]	-	-	-	-	-	-	-	-	gnl|BL_ORD_ID|443306	sp|Q9M3B4|RID3_ARATH Protein ROOT INITIATION DEFECTIVE 3 OS=Arabidopsis thaliana GN=RID3 PE=1 SV=1
TCONS_00001898	PREDICTED: uncharacterized protein LOC106341663 isoform X1 [Brassica oleracea var. oleracea]	-	-	-	-	-	-	-	-	gnl|BL_ORD_ID|443306	sp|Q9M3B4|RID3_ARATH Protein ROOT INITIATION DEFECTIVE 3 OS=Arabidopsis thaliana GN=RID3 PE=1 SV=1
TCONS_00001911	BnaAnng32940D [Brassica napus]	GO:0004672;GO:0004674;GO:0016301;GO:0016740;GO:0004707;GO:0005524;GO:0000166;GO:0016310;GO:0006468;GO:0005515;GO:0005634;GO:0007165	protein kinase activity;protein serine/threonine kinase activity;kinase activity;transferase activity;MAP kinase activity;ATP binding;nucleotide binding;phosphorylation;protein phosphorylation;protein binding;nucleus;signal transduction	-	-	-	-	-	-	gnl|BL_ORD_ID|99410	sp|Q9SJG9|MPK20_ARATH Mitogen-activated protein kinase 20 OS=Arabidopsis thaliana GN=MPK20 PE=1 SV=2
TCONS_00001918	PREDICTED: transcription factor bHLH68-like [Brassica napus]	GO:0046983	protein dimerization activity	-	-	-	-	-	-	gnl|BL_ORD_ID|306822	sp|Q8S3D1|BH068_ARATH Transcription factor bHLH68 OS=Arabidopsis thaliana GN=BHLH68 PE=2 SV=2
TCONS_00001924	PREDICTED: vacuolar protein sorting-associated protein 32 homolog 2-like isoform X1 [Brassica napus]	GO:0007034;GO:0070676	vacuolar transport;intralumenal vesicle formation	K12194	CHMP4,SNF7,VPS32	http://www.genome.jp/dbget-bin/www_bget?ko:K12194	Necroptosis;Endocytosis	ko04217,ko04144	KOG1656(U)(Protein involved in glucose derepression and pre-vacuolar endosome protein sorting)	gnl|BL_ORD_ID|246125	sp|Q9SZE4|VP322_ARATH Vacuolar protein sorting-associated protein 32 homolog 2 OS=Arabidopsis thaliana GN=VPS32.2 PE=1 SV=1
TCONS_00001933	PREDICTED: putative cysteine-rich receptor-like protein kinase 23 isoform X2 [Brassica napus]	-	-	-	-	-	-	-	-	gnl|BL_ORD_ID|338553	sp|O65482|CRK23_ARATH Putative cysteine-rich receptor-like protein kinase 23 OS=Arabidopsis thaliana GN=CRK23 PE=2 SV=1
TCONS_00001937	PREDICTED: probable protein phosphatase 2C 49 isoform X2 [Brassica oleracea var. oleracea]	GO:0004722;GO:0004721;GO:0046872;GO:0003824;GO:0016787;GO:0043169;GO:0006470	protein serine/threonine phosphatase activity;phosphoprotein phosphatase activity;metal ion binding;catalytic activity;hydrolase activity;cation binding;protein dephosphorylation	K14803	PTC2_3	http://www.genome.jp/dbget-bin/www_bget?ko:K14803	-	-	-	gnl|BL_ORD_ID|425730	sp|Q3EAF9|P2C49_ARATH Probable protein phosphatase 2C 49 OS=Arabidopsis thaliana GN=At3g62260 PE=2 SV=1
TCONS_00001938	PREDICTED: probable protein phosphatase 2C 49 isoform X2 [Brassica oleracea var. oleracea]	GO:0003824;GO:0004722;GO:0016787;GO:0004721;GO:0043169;GO:0046872;GO:0006470	catalytic activity;protein serine/threonine phosphatase activity;hydrolase activity;phosphoprotein phosphatase activity;cation binding;metal ion binding;protein dephosphorylation	K14803	PTC2_3	http://www.genome.jp/dbget-bin/www_bget?ko:K14803	-	-	-	gnl|BL_ORD_ID|425730	sp|Q3EAF9|P2C49_ARATH Probable protein phosphatase 2C 49 OS=Arabidopsis thaliana GN=At3g62260 PE=2 SV=1
TCONS_00001939	PREDICTED: probable protein phosphatase 2C 49 isoform X1 [Brassica oleracea var. oleracea]	GO:0004722;GO:0004721;GO:0046872;GO:0003824;GO:0016787;GO:0043169;GO:0006470	protein serine/threonine phosphatase activity;phosphoprotein phosphatase activity;metal ion binding;catalytic activity;hydrolase activity;cation binding;protein dephosphorylation	K14803	PTC2_3	http://www.genome.jp/dbget-bin/www_bget?ko:K14803	-	-	-	gnl|BL_ORD_ID|425730	sp|Q3EAF9|P2C49_ARATH Probable protein phosphatase 2C 49 OS=Arabidopsis thaliana GN=At3g62260 PE=2 SV=1
TCONS_00001940	PREDICTED: probable protein phosphatase 2C 49 isoform X2 [Brassica oleracea var. oleracea]	GO:0003824;GO:0004722;GO:0016787;GO:0004721;GO:0043169;GO:0046872;GO:0006470	catalytic activity;protein serine/threonine phosphatase activity;hydrolase activity;phosphoprotein phosphatase activity;cation binding;metal ion binding;protein dephosphorylation	K14803	PTC2_3	http://www.genome.jp/dbget-bin/www_bget?ko:K14803	-	-	-	gnl|BL_ORD_ID|425730	sp|Q3EAF9|P2C49_ARATH Probable protein phosphatase 2C 49 OS=Arabidopsis thaliana GN=At3g62260 PE=2 SV=1
TCONS_00006421	PREDICTED: cysteine-rich receptor-like protein kinase 24 isoform X1 [Brassica napus]	GO:0004672;GO:0004674;GO:0005524;GO:0006468;GO:0016020;GO:0016021	protein kinase activity;protein serine/threonine kinase activity;ATP binding;protein phosphorylation;membrane;integral component of membrane	-	-	-	-	-	-	gnl|BL_ORD_ID|320227	sp|O65483|CRK24_ARATH Cysteine-rich receptor-like protein kinase 24 OS=Arabidopsis thaliana GN=CRK24 PE=3 SV=2
TCONS_00006422	PREDICTED: cysteine-rich receptor-like protein kinase 24 isoform X1 [Brassica rapa]	GO:0004672;GO:0004674;GO:0005524;GO:0006468;GO:0016020;GO:0016021	protein kinase activity;protein serine/threonine kinase activity;ATP binding;protein phosphorylation;membrane;integral component of membrane	-	-	-	-	-	-	gnl|BL_ORD_ID|320227	sp|O65483|CRK24_ARATH Cysteine-rich receptor-like protein kinase 24 OS=Arabidopsis thaliana GN=CRK24 PE=3 SV=2
TCONS_00006425	BnaAnng25580D [Brassica napus]	GO:0004672;GO:0004674;GO:0005524;GO:0006468;GO:0016020;GO:0016021	protein kinase activity;protein serine/threonine kinase activity;ATP binding;protein phosphorylation;membrane;integral component of membrane	-	-	-	-	-	-	gnl|BL_ORD_ID|320227	sp|O65483|CRK24_ARATH Cysteine-rich receptor-like protein kinase 24 OS=Arabidopsis thaliana GN=CRK24 PE=3 SV=2
TCONS_00006428	PREDICTED: cysteine-rich receptor-like protein kinase 24 isoform X1 [Brassica napus]	GO:0004672;GO:0004674;GO:0005524;GO:0006468;GO:0016020;GO:0016021	protein kinase activity;protein serine/threonine kinase activity;ATP binding;protein phosphorylation;membrane;integral component of membrane	-	-	-	-	-	-	gnl|BL_ORD_ID|320227	sp|O65483|CRK24_ARATH Cysteine-rich receptor-like protein kinase 24 OS=Arabidopsis thaliana GN=CRK24 PE=3 SV=2
TCONS_00009273	-	-	-	-	-	-	-	-	-	-	-
TCONS_00001947	PREDICTED: uncharacterized protein LOC106441191 [Brassica napus]	-	-	-	-	-	-	-	-	-	-
TCONS_00001948	PREDICTED: uncharacterized protein LOC106441191 [Brassica napus]	-	-	-	-	-	-	-	-	-	-
TCONS_00006430	PREDICTED: LOW QUALITY PROTEIN: uncharacterized protein LOC106441199 [Brassica napus]	-	-	-	-	-	-	-	-	-	-
TCONS_00006434	PREDICTED: uncharacterized protein LOC103861091 [Brassica rapa]	GO:0016020;GO:0016021	membrane;integral component of membrane	-	-	-	-	-	-	-	-
TCONS_00006439	PREDICTED: F-box protein At5g25290-like [Brassica napus]	-	-	-	-	-	-	-	-	gnl|BL_ORD_ID|389407	sp|Q4PSE7|FB262_ARATH F-box protein At5g25290 OS=Arabidopsis thaliana GN=At5g25290 PE=2 SV=1
TCONS_00006440	PREDICTED: F-box protein At5g25290-like [Brassica napus]	-	-	-	-	-	-	-	-	gnl|BL_ORD_ID|389407	sp|Q4PSE7|FB262_ARATH F-box protein At5g25290 OS=Arabidopsis thaliana GN=At5g25290 PE=2 SV=1
TCONS_00006447	Transcription factor bHLH87, partial [Noccaea caerulescens]	GO:0046983;GO:0003677;GO:0003700;GO:0006351;GO:0006355;GO:0005634	protein dimerization activity;DNA binding;transcription factor activity, sequence-specific DNA binding;transcription, DNA-templated;regulation of transcription, DNA-templated;nucleus	-	-	-	-	-	-	gnl|BL_ORD_ID|303331	sp|Q8S3D2|BH087_ARATH Transcription factor bHLH87 OS=Arabidopsis thaliana GN=BHLH87 PE=2 SV=1
TCONS_00006453	hypothetical protein EUTSA_v10028590mg [Eutrema salsugineum]	GO:0016740;GO:0016746;GO:0008270;GO:0046872;GO:0019706;GO:0016020;GO:0016021	transferase activity;transferase activity, transferring acyl groups;zinc ion binding;metal ion binding;protein-cysteine S-palmitoyltransferase activity;membrane;integral component of membrane	K20027	ZDHHC1_11	http://www.genome.jp/dbget-bin/www_bget?ko:K20027	-	-	KOG1311(R)(DHHC-type Zn-finger proteins)	gnl|BL_ORD_ID|552433	sp|Q9M115|ZDH16_ARATH Protein S-acyltransferase 18 OS=Arabidopsis thaliana GN=PAT18 PE=2 SV=2
TCONS_00006457	PREDICTED: ATP synthase subunit delta', mitochondrial-like [Raphanus sativus]	GO:0046961;GO:0046933;GO:0015986;GO:0045261	proton-transporting ATPase activity, rotational mechanism;proton-transporting ATP synthase activity, rotational mechanism;ATP synthesis coupled proton transport;proton-transporting ATP synthase complex, catalytic core F(1)	K02134	ATPeF1D,ATP5D,ATP16	http://www.genome.jp/dbget-bin/www_bget?ko:K02134	Oxidative phosphorylation	ko00190	-	gnl|BL_ORD_ID|295970	sp|Q96252|ATP4_ARATH ATP synthase subunit delta', mitochondrial OS=Arabidopsis thaliana GN=At5g47030 PE=1 SV=1
TCONS_00006464	BnaC08g04020D [Brassica napus]	-	-	-	-	-	-	-	-	-	-
TCONS_00001977	PREDICTED: V-type proton ATPase subunit G2-like [Brassica napus]	GO:0016820;GO:0015992;GO:0016471	hydrolase activity, acting on acid anhydrides, catalyzing transmembrane movement of substances;proton transport;vacuolar proton-transporting V-type ATPase complex	K02152	ATPeV1G,ATP6G	http://www.genome.jp/dbget-bin/www_bget?ko:K02152	Phagosome;mTOR signaling pathway;Oxidative phosphorylation;Collecting duct acid secretion;Synaptic vesicle cycle	ko04145,ko04150,ko00190,ko04966,ko04721	KOG1772(C)(Vacuolar H+-ATPase V1 sector, subunit G)	gnl|BL_ORD_ID|242755	sp|O82628|VATG1_ARATH V-type proton ATPase subunit G1 OS=Arabidopsis thaliana GN=VHA-G1 PE=1 SV=1
TCONS_00001978	PREDICTED: V-type proton ATPase subunit G2-like [Brassica napus]	GO:0016820;GO:0015992;GO:0016471	hydrolase activity, acting on acid anhydrides, catalyzing transmembrane movement of substances;proton transport;vacuolar proton-transporting V-type ATPase complex	K02152	ATPeV1G,ATP6G	http://www.genome.jp/dbget-bin/www_bget?ko:K02152	Phagosome;mTOR signaling pathway;Oxidative phosphorylation;Collecting duct acid secretion;Synaptic vesicle cycle	ko04145,ko04150,ko00190,ko04966,ko04721	KOG1772(C)(Vacuolar H+-ATPase V1 sector, subunit G)	gnl|BL_ORD_ID|242755	sp|O82628|VATG1_ARATH V-type proton ATPase subunit G1 OS=Arabidopsis thaliana GN=VHA-G1 PE=1 SV=1
TCONS_00001981	PREDICTED: probable inactive receptor kinase At4g23740 isoform X1 [Brassica napus]	GO:0004672;GO:0005524;GO:0000166;GO:0006468;GO:0016021;GO:0016020	protein kinase activity;ATP binding;nucleotide binding;protein phosphorylation;integral component of membrane;membrane	-	-	-	-	-	-	gnl|BL_ORD_ID|529292	sp|Q9SUQ3|Y4374_ARATH Probable inactive receptor kinase At4g23740 OS=Arabidopsis thaliana GN=At4g23740 PE=2 SV=1
TCONS_00001984	PREDICTED: probable inactive receptor kinase At4g23740 isoform X2 [Brassica napus]	GO:0004672;GO:0005524;GO:0000166;GO:0006468;GO:0016021;GO:0016020	protein kinase activity;ATP binding;nucleotide binding;protein phosphorylation;integral component of membrane;membrane	-	-	-	-	-	-	gnl|BL_ORD_ID|529292	sp|Q9SUQ3|Y4374_ARATH Probable inactive receptor kinase At4g23740 OS=Arabidopsis thaliana GN=At4g23740 PE=2 SV=1
TCONS_00009274	-	-	-	-	-	-	-	-	-	-	-
TCONS_00009275	PREDICTED: uncharacterized protein LOC106373132 [Brassica napus]	-	-	-	-	-	-	-	-	gnl|BL_ORD_ID|404067	sp|P93295|M310_ARATH Uncharacterized mitochondrial protein AtMg00310 OS=Arabidopsis thaliana GN=AtMg00310 PE=4 SV=1
TCONS_00006471	PREDICTED: probable polygalacturonase [Brassica napus]	GO:0004650;GO:0016798;GO:0016787;GO:0008152;GO:0005975;GO:0071555;GO:0005576	polygalacturonase activity;hydrolase activity, acting on glycosyl bonds;hydrolase activity;metabolic process;carbohydrate metabolic process;cell wall organization;extracellular region	-	-	-	-	-	-	gnl|BL_ORD_ID|124075	sp|A7PZL3|PGLR_VITVI Probable polygalacturonase OS=Vitis vinifera GN=GSVIVT00026920001 PE=1 SV=1
TCONS_00001993	PREDICTED: putative E3 ubiquitin-protein ligase UBR7 [Brassica napus]	GO:0008270;GO:0046872;GO:0005737	zinc ion binding;metal ion binding;cytoplasm	K11979	UBR7	http://www.genome.jp/dbget-bin/www_bget?ko:K11979	-	-	KOG2752(R)(Uncharacterized conserved protein, contains N-recognin-type Zn-finger)	gnl|BL_ORD_ID|235383	sp|Q8N806|UBR7_HUMAN Putative E3 ubiquitin-protein ligase UBR7 OS=Homo sapiens GN=UBR7 PE=1 SV=2
TCONS_00002001	PREDICTED: uncharacterized protein LOC106441557 isoform X2 [Brassica napus]	-	-	-	-	-	-	-	-	-	-
TCONS_00002006	PREDICTED: ATP-dependent zinc metalloprotease FtsH 3-like [Brassica napus]	GO:0005524;GO:0004222;GO:0000166;GO:0006508;GO:0016020;GO:0016021;GO:0008233;GO:0004176;GO:0008237;GO:0016787;GO:0009793;GO:0043572;GO:0010020;GO:0009658;GO:0005739;GO:0009706;GO:0009528;GO:0009941;GO:0009507;GO:0009536;GO:0005886;GO:0016887	ATP binding;metalloendopeptidase activity;nucleotide binding;proteolysis;membrane;integral component of membrane;peptidase activity;ATP-dependent peptidase activity;metallopeptidase activity;hydrolase activity;embryo development ending in seed dormancy;plastid fission;chloroplast fission;chloroplast organization;mitochondrion;chloroplast inner membrane;plastid inner membrane;chloroplast envelope;…	-	-	-	-	-	KOG0731(O)(AAA+-type ATPase containing the peptidase M41 domain)	gnl|BL_ORD_ID|2804	sp|O22993|FTSI1_ARATH Probable inactive ATP-dependent zinc metalloprotease FTSHI 1, chloroplastic OS=Arabidopsis thaliana GN=FTSHI1 PE=1 SV=1
TCONS_00009276	-	-	-	-	-	-	-	-	-	-	-
TCONS_00002014	hypothetical protein EUTSA_v10022848mg [Eutrema salsugineum]	-	-	-	-	-	-	-	-	-	-
TCONS_00006489	PREDICTED: calmodulin-binding protein 60 C isoform X1 [Brassica napus]	GO:0005516;GO:0006950	calmodulin binding;response to stress	-	-	-	-	-	-	gnl|BL_ORD_ID|313368	sp|C0SV51|CB60C_ARATH Calmodulin-binding protein 60 C OS=Arabidopsis thaliana GN=CBP60C PE=2 SV=1
TCONS_00009277	PREDICTED: uncharacterized protein LOC103837917 [Brassica rapa]	GO:0016020;GO:0016021	membrane;integral component of membrane	-	-	-	-	-	-	-	-
TCONS_00006495	PREDICTED: UPF0496 protein At2g18630-like [Brassica rapa]	GO:0016020;GO:0016021;GO:0005777;GO:0005634	membrane;integral component of membrane;peroxisome;nucleus	-	-	-	-	-	-	gnl|BL_ORD_ID|236901	sp|Q56XQ0|U496I_ARATH UPF0496 protein At2g18630 OS=Arabidopsis thaliana GN=At2g18630 PE=2 SV=3
TCONS_00009278	PREDICTED: uncharacterized protein LOC106413187 [Brassica napus]	-	-	-	-	-	-	-	-	-	-
TCONS_00006498	BnaC03g75070D [Brassica napus]	GO:0005524;GO:0004386;GO:0000166;GO:0003676;GO:0016787	ATP binding;helicase activity;nucleotide binding;nucleic acid binding;hydrolase activity	K18663	ASCC3	http://www.genome.jp/dbget-bin/www_bget?ko:K18663	-	-	-	gnl|BL_ORD_ID|356190	sp|Q9FNQ1|DEXHE_ARATH DExH-box ATP-dependent RNA helicase DExH14 OS=Arabidopsis thaliana GN=BRR2C PE=2 SV=1
TCONS_00002050	PREDICTED: protein CLT2, chloroplastic-like [Brassica napus]	GO:0016021;GO:0016020;GO:0034635;GO:0002229;GO:0046686;GO:0009507;GO:0009536	integral component of membrane;membrane;glutathione transport;defense response to oomycetes;response to cadmium ion;chloroplast;plastid	-	-	-	-	-	-	gnl|BL_ORD_ID|331262	sp|A1L4X0|CLT2_ARATH Protein CLT2, chloroplastic OS=Arabidopsis thaliana GN=CLT2 PE=2 SV=1
TCONS_00002052	PREDICTED: serine/threonine-protein kinase CTR1-like [Brassica napus]	GO:0004672;GO:0005524;GO:0004674;GO:0006468	protein kinase activity;ATP binding;protein serine/threonine kinase activity;protein phosphorylation	-	-	-	-	-	-	gnl|BL_ORD_ID|348766	sp|Q05609|CTR1_ARATH Serine/threonine-protein kinase CTR1 OS=Arabidopsis thaliana GN=CTR1 PE=1 SV=1
TCONS_00002055	PREDICTED: serine/threonine-protein phosphatase 1 regulatory subunit 10-like [Brassica napus]	GO:0000398;GO:0035196;GO:0009409;GO:0009651;GO:0016604	mRNA splicing, via spliceosome;production of miRNAs involved in gene silencing by miRNA;response to cold;response to salt stress;nuclear body	-	-	-	-	-	-	-	-
TCONS_00002056	PREDICTED: serine/threonine-protein phosphatase 1 regulatory subunit 10-like [Brassica napus]	GO:0000398;GO:0035196;GO:0009409;GO:0009651;GO:0016604	mRNA splicing, via spliceosome;production of miRNAs involved in gene silencing by miRNA;response to cold;response to salt stress;nuclear body	-	-	-	-	-	-	-	-
TCONS_00006520	PREDICTED: uncharacterized protein At1g04910 isoform X2 [Raphanus sativus]	-	-	-	-	-	-	-	-	gnl|BL_ORD_ID|252807	sp|Q8W486|Y1491_ARATH Uncharacterized protein At1g04910 OS=Arabidopsis thaliana GN=At1g04910 PE=2 SV=1
TCONS_00006525	PREDICTED: MADS-box protein AGL24 isoform X2 [Brassica napus]	GO:0003677;GO:0046983;GO:0003700;GO:0006351;GO:0006355;GO:0005634	DNA binding;protein dimerization activity;transcription factor activity, sequence-specific DNA binding;transcription, DNA-templated;regulation of transcription, DNA-templated;nucleus	-	-	-	-	-	-	gnl|BL_ORD_ID|275868	sp|O82794|AGL24_ARATH MADS-box protein AGL24 OS=Arabidopsis thaliana GN=AGL24 PE=1 SV=1
TCONS_00002061	PREDICTED: AP-4 complex subunit mu [Brassica napus]	GO:0015031;GO:0006810;GO:0016192;GO:0006886;GO:0030131;GO:0005829;GO:0005802;GO:0016020;GO:0005905;GO:0005794;GO:0005634;GO:0030124;GO:0030125	protein transport;transport;vesicle-mediated transport;intracellular protein transport;clathrin adaptor complex;cytosol;trans-Golgi network;membrane;clathrin-coated pit;Golgi apparatus;nucleus;AP-4 adaptor complex;clathrin vesicle coat	K12402	AP4M1	http://www.genome.jp/dbget-bin/www_bget?ko:K12402	Lysosome	ko04142	KOG2740(U)(Clathrin-associated protein medium chain)	gnl|BL_ORD_ID|277375	sp|Q9SB50|AP4M_ARATH AP-4 complex subunit mu OS=Arabidopsis thaliana GN=AP4M PE=2 SV=1
TCONS_00006528	PREDICTED: rho GTPase-activating protein REN1 isoform X1 [Brassica rapa]	GO:0005096;GO:0007165	GTPase activator activity;signal transduction	-	-	-	-	-	-	gnl|BL_ORD_ID|159782	sp|F4JQZ3|REN1_ARATH Rho GTPase-activating protein REN1 OS=Arabidopsis thaliana GN=REN1 PE=1 SV=2
TCONS_00002067	PREDICTED: protein S-acyltransferase 8-like [Brassica napus]	GO:0019706;GO:0016740;GO:0016746;GO:0008270;GO:0046872;GO:0016021;GO:0016020;GO:0006810	protein-cysteine S-palmitoyltransferase activity;transferase activity;transferase activity, transferring acyl groups;zinc ion binding;metal ion binding;integral component of membrane;membrane;transport	K16675	ZDHHC9_14_18	http://www.genome.jp/dbget-bin/www_bget?ko:K16675	Hippo signaling pathway -fly	ko04391	KOG1311(R)(DHHC-type Zn-finger proteins)	gnl|BL_ORD_ID|549908	sp|Q9SB58|ZDH19_ARATH Protein S-acyltransferase 8 OS=Arabidopsis thaliana GN=PAT08 PE=1 SV=2
TCONS_00002071	PREDICTED: protein MODIFIER OF SNC1 1 isoform X1 [Brassica rapa]	-	-	-	-	-	-	-	-	gnl|BL_ORD_ID|103395	sp|Q9SB63|MOS1_ARATH Protein MODIFIER OF SNC1 1 OS=Arabidopsis thaliana GN=MOS1 PE=1 SV=2
TCONS_00002072	PREDICTED: protein MODIFIER OF SNC1 1 isoform X2 [Brassica rapa]	-	-	-	-	-	-	-	-	gnl|BL_ORD_ID|103395	sp|Q9SB63|MOS1_ARATH Protein MODIFIER OF SNC1 1 OS=Arabidopsis thaliana GN=MOS1 PE=1 SV=2
TCONS_00002073	PREDICTED: protein MODIFIER OF SNC1 1 isoform X1 [Brassica rapa]	-	-	-	-	-	-	-	-	gnl|BL_ORD_ID|103395	sp|Q9SB63|MOS1_ARATH Protein MODIFIER OF SNC1 1 OS=Arabidopsis thaliana GN=MOS1 PE=1 SV=2
TCONS_00006539	BnaA01g14090D [Brassica napus]	-	-	K01517	ADPRM	http://www.genome.jp/dbget-bin/www_bget?ko:K01517	Glycerophospholipid metabolism;Purine metabolism	ko00564,ko00230	-	gnl|BL_ORD_ID|272831	sp|Q9SB68|ADPRM_ARATH Manganese-dependent ADP-ribose/CDP-alcohol diphosphatase OS=Arabidopsis thaliana GN=At4g24730 PE=2 SV=1
TCONS_00006541	PREDICTED: manganese-dependent ADP-ribose/CDP-alcohol diphosphatase [Brassica rapa]	-	-	K01517	ADPRM	http://www.genome.jp/dbget-bin/www_bget?ko:K01517	Glycerophospholipid metabolism;Purine metabolism	ko00564,ko00230	-	gnl|BL_ORD_ID|272831	sp|Q9SB68|ADPRM_ARATH Manganese-dependent ADP-ribose/CDP-alcohol diphosphatase OS=Arabidopsis thaliana GN=At4g24730 PE=2 SV=1
TCONS_00006543	PREDICTED: serine/threonine-protein kinase AFC2 isoform X2 [Camelina sativa]	GO:0004672;GO:0004674;GO:0004712;GO:0005515;GO:0005524;GO:0005634;GO:0006397;GO:0006468;GO:0016301;GO:0046777	protein kinase activity;protein serine/threonine kinase activity;protein serine/threonine/tyrosine kinase activity;protein binding;ATP binding;nucleus;mRNA processing;protein phosphorylation;kinase activity;protein autophosphorylation	K08287	E2.7.12.1	http://www.genome.jp/dbget-bin/www_bget?ko:K08287	-	-	KOG0671(T)(LAMMER dual specificity kinases)	gnl|BL_ORD_ID|272504	sp|P51567|AFC2_ARATH Serine/threonine-protein kinase AFC2 OS=Arabidopsis thaliana GN=AFC2 PE=1 SV=1
TCONS_00006544	PREDICTED: serine/threonine-protein kinase AFC2 isoform X3 [Camelina sativa]	-	-	K08287	E2.7.12.1	http://www.genome.jp/dbget-bin/www_bget?ko:K08287	-	-	KOG0671(T)(LAMMER dual specificity kinases)	gnl|BL_ORD_ID|272504	sp|P51567|AFC2_ARATH Serine/threonine-protein kinase AFC2 OS=Arabidopsis thaliana GN=AFC2 PE=1 SV=1
TCONS_00006545	PREDICTED: serine/threonine-protein kinase AFC2 isoform X3 [Brassica rapa]	GO:0004672;GO:0004674;GO:0004712;GO:0005515;GO:0005524;GO:0005634;GO:0006397;GO:0006468;GO:0016301;GO:0046777	protein kinase activity;protein serine/threonine kinase activity;protein serine/threonine/tyrosine kinase activity;protein binding;ATP binding;nucleus;mRNA processing;protein phosphorylation;kinase activity;protein autophosphorylation	K08287	E2.7.12.1	http://www.genome.jp/dbget-bin/www_bget?ko:K08287	-	-	KOG0671(T)(LAMMER dual specificity kinases)	gnl|BL_ORD_ID|272504	sp|P51567|AFC2_ARATH Serine/threonine-protein kinase AFC2 OS=Arabidopsis thaliana GN=AFC2 PE=1 SV=1
TCONS_00006547	PREDICTED: rhodanese-like domain-containing protein 11, chloroplastic isoform X2 [Brassica napus]	GO:0009536;GO:0009507;GO:0003674;GO:0008150	plastid;chloroplast;molecular_function;biological_process	-	-	-	-	-	-	gnl|BL_ORD_ID|497578	sp|Q0WWT7|STR11_ARATH Rhodanese-like domain-containing protein 11, chloroplastic OS=Arabidopsis thaliana GN=STR11 PE=2 SV=1
TCONS_00006556	PREDICTED: 26S proteasome non-ATPase regulatory subunit 6 homolog [Brassica rapa]	-	-	K03037	PSMD6,RPN7	http://www.genome.jp/dbget-bin/www_bget?ko:K03037	Proteasome	ko03050	KOG0687(O)(26S proteasome regulatory complex, subunit RPN7/PSMD6)	gnl|BL_ORD_ID|437492	sp|Q93Y35|PSMD6_ARATH 26S proteasome non-ATPase regulatory subunit 6 homolog OS=Arabidopsis thaliana GN=RPN7 PE=1 SV=1
TCONS_00006558	PREDICTED: conserved oligomeric Golgi complex subunit 2-like [Brassica napus]	GO:0007030;GO:0015031;GO:0016020	Golgi organization;protein transport;membrane	K20289	COG2	http://www.genome.jp/dbget-bin/www_bget?ko:K20289	-	-	-	gnl|BL_ORD_ID|337749	sp|Q14746|COG2_HUMAN Conserved oligomeric Golgi complex subunit 2 OS=Homo sapiens GN=COG2 PE=1 SV=1
TCONS_00002085	PREDICTED: TITAN-like protein [Brassica napus]	GO:0009793;GO:0009960;GO:0005634	embryo development ending in seed dormancy;endosperm development;nucleus	-	-	-	-	-	-	gnl|BL_ORD_ID|238029	sp|F4JRR5|TTL_ARATH TITAN-like protein OS=Arabidopsis thaliana GN=TTL PE=2 SV=1
TCONS_00002094	BnaA01g14380D [Brassica napus]	GO:0016021;GO:0016020	integral component of membrane;membrane	-	-	-	-	-	-	-	-
TCONS_00002099	PREDICTED: coiled-coil domain-containing protein SCD2-like isoform X2 [Brassica napus]	-	-	-	-	-	-	-	-	gnl|BL_ORD_ID|492292	sp|Q8RWD5|SCD2_ARATH Coiled-coil domain-containing protein SCD2 OS=Arabidopsis thaliana GN=SCD2 PE=1 SV=1
TCONS_00002101	PREDICTED: coiled-coil domain-containing protein SCD2-like isoform X2 [Brassica napus]	-	-	-	-	-	-	-	-	gnl|BL_ORD_ID|492292	sp|Q8RWD5|SCD2_ARATH Coiled-coil domain-containing protein SCD2 OS=Arabidopsis thaliana GN=SCD2 PE=1 SV=1
TCONS_00006569	PREDICTED: chromophore lyase CRL, chloroplastic-like [Brassica napus]	GO:0016829;GO:0017009;GO:0016020;GO:0016021	lyase activity;protein-phycocyanobilin linkage;membrane;integral component of membrane	K13447	RBOH	http://www.genome.jp/dbget-bin/www_bget?ko:K13447	MAPK signaling pathway - plant;Plant-pathogen interaction	ko04016,ko04626	-	gnl|BL_ORD_ID|338973	sp|Q9FI46|CRL_ARATH Chromophore lyase CRL, chloroplastic OS=Arabidopsis thaliana GN=CRL PE=1 SV=1
TCONS_00006577	PREDICTED: U-box domain-containing protein 35 [Brassica napus]	GO:0004672;GO:0005524;GO:0004674;GO:0000166;GO:0004842;GO:0016567;GO:0006950;GO:0006468	protein kinase activity;ATP binding;protein serine/threonine kinase activity;nucleotide binding;ubiquitin-protein transferase activity;protein ubiquitination;response to stress;protein phosphorylation	-	-	-	-	-	-	gnl|BL_ORD_ID|443187	sp|Q9SW11|PUB35_ARATH U-box domain-containing protein 35 OS=Arabidopsis thaliana GN=PUB35 PE=1 SV=2
TCONS_00002113	PREDICTED: pentatricopeptide repeat-containing protein At2g30780-like [Raphanus sativus]	-	-	-	-	-	-	-	-	gnl|BL_ORD_ID|134946	sp|O49343|PP177_ARATH Pentatricopeptide repeat-containing protein At2g30780 OS=Arabidopsis thaliana GN=At2g30780 PE=2 SV=1
TCONS_00002117	Actin-related protein 2/3 complex subunit 1B [Noccaea caerulescens]	GO:0034314;GO:0030833;GO:0005885;GO:0015629	Arp2/3 complex-mediated actin nucleation;regulation of actin filament polymerization;Arp2/3 protein complex;actin cytoskeleton	K05757	ARPC1A_B	http://www.genome.jp/dbget-bin/www_bget?ko:K05757	Regulation of actin cytoskeleton;Endocytosis;Fc gamma R-mediated phagocytosis	ko04810,ko04144,ko04666	KOG0266(R)(WD40 repeat-containing protein)	gnl|BL_ORD_ID|281450	sp|Q9SJW6|ARC1B_ARATH Actin-related protein 2/3 complex subunit 1B OS=Arabidopsis thaliana GN=ARPC1B PE=2 SV=1
TCONS_00002125	PREDICTED: polyadenylate-binding protein-interacting protein 8-like [Brassica napus]	GO:0003676;GO:0000166	nucleic acid binding;nucleotide binding	-	-	-	-	-	KOG0123(AJ)(Polyadenylate-binding protein (RRM superfamily))	gnl|BL_ORD_ID|333205	sp|Q9C8M0|CID8_ARATH Polyadenylate-binding protein-interacting protein 8 OS=Arabidopsis thaliana GN=CID8 PE=1 SV=1
TCONS_00006587	hypothetical protein AALP_AA2G147500 [Arabis alpina]	GO:0006810;GO:0005622	transport;intracellular	-	-	-	-	-	-	-	-
TCONS_00006610	PREDICTED: uncharacterized protein LOC106442762 [Brassica napus]	GO:0008375;GO:0016020;GO:0016021;GO:0005794;GO:0016740;GO:0016757;GO:0005739	acetylglucosaminyltransferase activity;membrane;integral component of membrane;Golgi apparatus;transferase activity;transferase activity, transferring glycosyl groups;mitochondrion	-	-	-	-	-	-	-	-
TCONS_00006614	PREDICTED: CASP-like protein 2C1 [Brassica rapa]	GO:0005886;GO:0016020;GO:0016021;GO:0005576;GO:0005747;GO:0008137;GO:0045333	plasma membrane;membrane;integral component of membrane;extracellular region;mitochondrial respiratory chain complex I;NADH dehydrogenase (ubiquinone) activity;cellular respiration	-	-	-	-	-	-	gnl|BL_ORD_ID|340096	sp|D7MFW5|CSPL4_ARALL CASP-like protein 2C1 OS=Arabidopsis lyrata subsp. lyrata GN=ARALYDRAFT_657503 PE=3 SV=1
TCONS_00002146	BnaAnng26170D [Brassica napus]	-	-	-	-	-	-	-	KOG4372(R)(Predicted alpha/beta hydrolase)	gnl|BL_ORD_ID|181336	sp|P53118|ROG1_YEAST Putative lipase ROG1 OS=Saccharomyces cerevisiae (strain ATCC 204508 / S288c) GN=ROG1 PE=1 SV=1
TCONS_00002147	PREDICTED: putative lipase ROG1 [Brassica napus]	GO:0052689;GO:0016787;GO:0044255;GO:0009507	carboxylic ester hydrolase activity;hydrolase activity;cellular lipid metabolic process;chloroplast	-	-	-	-	-	KOG4372(R)(Predicted alpha/beta hydrolase)	gnl|BL_ORD_ID|552626	sp|Q08448|YO059_YEAST Putative lipase YOR059C OS=Saccharomyces cerevisiae (strain ATCC 204508 / S288c) GN=YOR059C PE=1 SV=1
TCONS_00002150	hypothetical protein CARUB_v10005281mg [Capsella rubella]	GO:0016603;GO:0017186;GO:0005886	glutaminyl-peptide cyclotransferase activity;peptidyl-pyroglutamic acid biosynthetic process, using glutaminyl-peptide cyclotransferase;plasma membrane	-	-	-	-	-	-	gnl|BL_ORD_ID|149755	sp|Q84WV9|QPCT_ARATH Glutaminyl-peptide cyclotransferase OS=Arabidopsis thaliana GN=QCT PE=1 SV=1
TCONS_00002155	PREDICTED: uncharacterized protein LOC106442879 [Brassica napus]	-	-	-	-	-	-	-	-	-	-
TCONS_00002156	PREDICTED: uncharacterized protein LOC106442885 [Brassica napus]	-	-	-	-	-	-	-	-	-	-
TCONS_00002169	PREDICTED: actin-depolymerizing factor [Brassica oleracea var. oleracea]	GO:0003779;GO:0030042;GO:0005622;GO:0015629	actin binding;actin filament depolymerization;intracellular;actin cytoskeleton	K05765	CFL	http://www.genome.jp/dbget-bin/www_bget?ko:K05765	Regulation of actin cytoskeleton;Axon guidance;Fc gamma R-mediated phagocytosis	ko04810,ko04360,ko04666	KOG1735(Z)(Actin depolymerizing factor)	gnl|BL_ORD_ID|277455	sp|P30174|ADF_BRANA Actin-depolymerizing factor (Fragment) OS=Brassica napus PE=2 SV=1
TCONS_00002173	PREDICTED: zinc finger CCCH domain-containing protein 48 [Brassica rapa]	GO:0046872;GO:0003677;GO:0005737;GO:0008150	metal ion binding;DNA binding;cytoplasm;biological_process	-	-	-	-	-	KOG0274(R)(Cdc4 and related F-box and WD-40 proteins)	gnl|BL_ORD_ID|305211	sp|Q9FNZ2|C3H48_ARATH Zinc finger CCCH domain-containing protein 48 OS=Arabidopsis thaliana GN=ZFWD1 PE=2 SV=1
TCONS_00002174	PREDICTED: zinc finger CCCH domain-containing protein 48 [Brassica napus]	GO:0046872;GO:0003677;GO:0005737;GO:0008150	metal ion binding;DNA binding;cytoplasm;biological_process	-	-	-	-	-	KOG0274(R)(Cdc4 and related F-box and WD-40 proteins)	gnl|BL_ORD_ID|305211	sp|Q9FNZ2|C3H48_ARATH Zinc finger CCCH domain-containing protein 48 OS=Arabidopsis thaliana GN=ZFWD1 PE=2 SV=1
TCONS_00006641	PREDICTED: uncharacterized protein LOC106443041 [Brassica napus]	-	-	-	-	-	-	-	-	-	-
TCONS_00006643	PREDICTED: uncharacterized protein LOC106443041 [Brassica napus]	-	-	-	-	-	-	-	-	-	-
TCONS_00006644	disease resistance protein [Brassica rapa subsp. pekinensis]	-	-	-	-	-	-	-	-	gnl|BL_ORD_ID|130251	sp|P10978|POLX_TOBAC Retrovirus-related Pol polyprotein from transposon TNT 1-94 OS=Nicotiana tabacum PE=2 SV=1
TCONS_00006649	PREDICTED: transcription factor bHLH126-like [Brassica rapa]	GO:0003677;GO:0046983	DNA binding;protein dimerization activity	-	-	-	-	-	-	gnl|BL_ORD_ID|304370	sp|Q9STJ6|BH126_ARATH Transcription factor bHLH126 OS=Arabidopsis thaliana GN=BHLH126 PE=2 SV=1
TCONS_00009279	BnaA07g21190D [Brassica napus]	-	-	-	-	-	-	-	-	-	-
TCONS_00009280	-	-	-	-	-	-	-	-	-	-	-
TCONS_00006661	PREDICTED: protein SRG1-like [Brassica napus]	GO:0016491;GO:0046872;GO:0055114	oxidoreductase activity;metal ion binding;oxidation-reduction process	-	-	-	-	-	-	gnl|BL_ORD_ID|211415	sp|Q39224|SRG1_ARATH Protein SRG1 OS=Arabidopsis thaliana GN=SRG1 PE=2 SV=1
TCONS_00002188	PREDICTED: pentatricopeptide repeat-containing protein At4g25270, chloroplastic [Brassica napus]	GO:0008380;GO:0009451;GO:0009536;GO:0009507;GO:0003723;GO:0004519;GO:0043231	RNA splicing;RNA modification;plastid;chloroplast;RNA binding;endonuclease activity;intracellular membrane-bounded organelle	-	-	-	-	-	-	gnl|BL_ORD_ID|134396	sp|Q9SB36|PP337_ARATH Pentatricopeptide repeat-containing protein At4g25270, chloroplastic OS=Arabidopsis thaliana GN=PCMP-E53 PE=3 SV=1
TCONS_00002194	BnaA09g18950D [Brassica napus]	GO:0003676;GO:0046872	nucleic acid binding;metal ion binding	-	-	-	-	-	-	gnl|BL_ORD_ID|51499	sp|Q9ZUL3|IDD5_ARATH Protein indeterminate-domain 5, chloroplastic OS=Arabidopsis thaliana GN=IDD5 PE=1 SV=1
TCONS_00002196	PREDICTED: protein indeterminate-domain 5, chloroplastic-like [Brassica napus]	GO:0003676;GO:0046872	nucleic acid binding;metal ion binding	-	-	-	-	-	-	gnl|BL_ORD_ID|51499	sp|Q9ZUL3|IDD5_ARATH Protein indeterminate-domain 5, chloroplastic OS=Arabidopsis thaliana GN=IDD5 PE=1 SV=1
TCONS_00002199	BnaA08g29200D [Brassica napus]	GO:0016788	hydrolase activity, acting on ester bonds	-	-	-	-	-	-	gnl|BL_ORD_ID|15045	sp|Q7XA74|GDL21_ARATH Inactive GDSL esterase/lipase-like protein 25 OS=Arabidopsis thaliana GN=MVP1 PE=1 SV=1
TCONS_00002200	BnaA08g29200D [Brassica napus]	GO:0016788	hydrolase activity, acting on ester bonds	-	-	-	-	-	-	gnl|BL_ORD_ID|15045	sp|Q7XA74|GDL21_ARATH Inactive GDSL esterase/lipase-like protein 25 OS=Arabidopsis thaliana GN=MVP1 PE=1 SV=1
TCONS_00002210	PREDICTED: cation/calcium exchanger 4-like [Brassica napus]	GO:0055085;GO:0006812;GO:0016021;GO:0016020;GO:0015297;GO:0006810;GO:0006814;GO:0006811;GO:0006813;GO:0015491	transmembrane transport;cation transport;integral component of membrane;membrane;antiporter activity;transport;sodium ion transport;ion transport;potassium ion transport;cation:cation antiporter activity	K13754	SLC24A6,NCKX6	http://www.genome.jp/dbget-bin/www_bget?ko:K13754	-	-	KOG1307(PT)(K+-dependent Ca2+/Na+ exchanger NCKX1 and related proteins)	gnl|BL_ORD_ID|325882	sp|Q9SYG9|CCX4_ARATH Cation/calcium exchanger 4 OS=Arabidopsis thaliana GN=CCX4 PE=2 SV=1
TCONS_00006677	PREDICTED: uncharacterized protein LOC106359967 [Brassica napus]	GO:0042274	ribosomal small subunit biogenesis	K13754	SLC24A6,NCKX6	http://www.genome.jp/dbget-bin/www_bget?ko:K13754	-	-	-	-	-
TCONS_00006683	BnaAnng25420D [Brassica napus]	GO:0003723;GO:0006396;GO:0030529;GO:0005634	RNA binding;RNA processing;intracellular ribonucleoprotein complex;nucleus	K18757	LARP1	http://www.genome.jp/dbget-bin/www_bget?ko:K18757	-	-	KOG2884(O)(26S proteasome regulatory complex, subunit RPN10/PSMD4)	gnl|BL_ORD_ID|77714	sp|Q940X9|LRP1A_ARATH La-related protein 1A OS=Arabidopsis thaliana GN=LARP1A PE=1 SV=1
TCONS_00006684	BnaAnng25420D [Brassica napus]	GO:0003723;GO:0006396;GO:0030529;GO:0005634	RNA binding;RNA processing;intracellular ribonucleoprotein complex;nucleus	K18757	LARP1	http://www.genome.jp/dbget-bin/www_bget?ko:K18757	-	-	KOG2884(O)(26S proteasome regulatory complex, subunit RPN10/PSMD4)	gnl|BL_ORD_ID|77714	sp|Q940X9|LRP1A_ARATH La-related protein 1A OS=Arabidopsis thaliana GN=LARP1A PE=1 SV=1
TCONS_00002220	PREDICTED: proteasome-associated protein ECM29 homolog isoform X3 [Brassica napus]	GO:0032947;GO:0043248	protein complex scaffold;proteasome assembly	K11886	ECM29	http://www.genome.jp/dbget-bin/www_bget?ko:K11886	-	-	KOG0915(S)(Uncharacterized conserved protein)	gnl|BL_ORD_ID|371710	sp|Q6PDI5|ECM29_MOUSE Proteasome-associated protein ECM29 homolog OS=Mus musculus GN=Ecm29 PE=1 SV=3
TCONS_00002226	PREDICTED: eukaryotic initiation factor 4A-1-like isoform X1 [Brassica rapa]	GO:0003676;GO:0005524;GO:0004386;GO:0000166;GO:0016787	nucleic acid binding;ATP binding;helicase activity;nucleotide binding;hydrolase activity	K03257	EIF4A	http://www.genome.jp/dbget-bin/www_bget?ko:K03257	RNA transport	ko03013	KOG0327(J)(Translation initiation factor 4F, helicase subunit (eIF-4A) and related helicases)	gnl|BL_ORD_ID|46739	sp|P41376|IF4A1_ARATH Eukaryotic initiation factor 4A-1 OS=Arabidopsis thaliana GN=TIF4A-1 PE=1 SV=1
TCONS_00002227	PREDICTED: glutamine-dependent NAD(+) synthetase [Brassica rapa]	GO:0016810;GO:0003952;GO:0005524;GO:0009435;GO:0006807	hydrolase activity, acting on carbon-nitrogen (but not peptide) bonds;NAD+ synthase (glutamine-hydrolyzing) activity;ATP binding;NAD biosynthetic process;nitrogen compound metabolic process	K01950	E6.3.5.1,NADSYN1,QNS1,nadE	http://www.genome.jp/dbget-bin/www_bget?ko:K01950	Nicotinate and nicotinamide metabolism	ko00760	KOG2303(HR)(Predicted NAD synthase, contains CN hydrolase domain)	gnl|BL_ORD_ID|414143	sp|Q9C723|NADE_ARATH Glutamine-dependent NAD(+) synthetase OS=Arabidopsis thaliana GN=At1g55090 PE=2 SV=1
TCONS_00006697	PREDICTED: mini-ribonuclease 3-like isoform X2 [Brassica napus]	GO:0003723;GO:0004525;GO:0006396	RNA binding;ribonuclease III activity;RNA processing	K11145	K11145	http://www.genome.jp/dbget-bin/www_bget?ko:K11145	-	-	-	gnl|BL_ORD_ID|96898	sp|P74327|MRNC_SYNY3 Mini-ribonuclease 3 OS=Synechocystis sp. (strain PCC 6803 / Kazusa) GN=mrnC PE=3 SV=1
TCONS_00006700	PREDICTED: mini-ribonuclease 3-like isoform X2 [Brassica napus]	GO:0003723;GO:0004525;GO:0006396	RNA binding;ribonuclease III activity;RNA processing	K11145	K11145	http://www.genome.jp/dbget-bin/www_bget?ko:K11145	-	-	-	-	-
TCONS_00002232	PREDICTED: DEAD-box ATP-dependent RNA helicase 20 [Brassica rapa]	GO:0003676;GO:0005524;GO:0004386;GO:0000166;GO:0016787	nucleic acid binding;ATP binding;helicase activity;nucleotide binding;hydrolase activity	K12823	DDX5,DBP2	http://www.genome.jp/dbget-bin/www_bget?ko:K12823	Spliceosome	ko03040	KOG0331(A)(ATP-dependent RNA helicase)	gnl|BL_ORD_ID|164079	sp|Q9C718|RH20_ARATH DEAD-box ATP-dependent RNA helicase 20 OS=Arabidopsis thaliana GN=RH20 PE=2 SV=1
TCONS_00002240	BnaA08g00600D [Brassica napus]	GO:0008270;GO:0046872;GO:0042803;GO:0010228;GO:0009965;GO:0045087;GO:0033523;GO:0010390;GO:0010162;GO:0005634	zinc ion binding;metal ion binding;protein homodimerization activity;vegetative to reproductive phase transition of meristem;leaf morphogenesis;innate immune response;histone H2B ubiquitination;histone monoubiquitination;seed dormancy process;nucleus	K10696	BRE1	http://www.genome.jp/dbget-bin/www_bget?ko:K10696	-	-	KOG0978(O)(E3 ubiquitin ligase involved in syntaxin degradation)	gnl|BL_ORD_ID|311257	sp|Q9C895|BRE1B_ARATH E3 ubiquitin-protein ligase BRE1-like 2 OS=Arabidopsis thaliana GN=HUB2 PE=1 SV=2
TCONS_00002241	PREDICTED: E3 ubiquitin-protein ligase BRE1-like 2 [Brassica napus]	GO:0042803;GO:0008270;GO:0046872;GO:0010228;GO:0009965;GO:0045087;GO:0033523;GO:0010390;GO:0010162;GO:0005634	protein homodimerization activity;zinc ion binding;metal ion binding;vegetative to reproductive phase transition of meristem;leaf morphogenesis;innate immune response;histone H2B ubiquitination;histone monoubiquitination;seed dormancy process;nucleus	K10696	BRE1	http://www.genome.jp/dbget-bin/www_bget?ko:K10696	-	-	KOG0978(O)(E3 ubiquitin ligase involved in syntaxin degradation)	gnl|BL_ORD_ID|311257	sp|Q9C895|BRE1B_ARATH E3 ubiquitin-protein ligase BRE1-like 2 OS=Arabidopsis thaliana GN=HUB2 PE=1 SV=2
TCONS_00006707	-	-	-	-	-	-	-	-	-	-	-
TCONS_00002246	PREDICTED: ATP-dependent RNA helicase DBP3-like [Brassica napus]	GO:0003676;GO:0005524	nucleic acid binding;ATP binding	-	-	-	-	-	KOG0331(A)(ATP-dependent RNA helicase)	gnl|BL_ORD_ID|351956	sp|Q54CD6|DDX5_DICDI Probable ATP-dependent RNA helicase ddx5 OS=Dictyostelium discoideum GN=ddx5 PE=3 SV=1
TCONS_00002249	PREDICTED: uncharacterized protein LOC106312041 [Brassica oleracea var. oleracea]	-	-	-	-	-	-	-	-	-	-
TCONS_00006727	PREDICTED: BTB/POZ and TAZ domain-containing protein 4 [Brassica napus]	GO:0003712;GO:0008270;GO:0004402;GO:0006355;GO:0005634	transcription cofactor activity;zinc ion binding;histone acetyltransferase activity;regulation of transcription, DNA-templated;nucleus	-	-	-	-	-	-	gnl|BL_ORD_ID|309600	sp|Q9FJX5|BT4_ARATH BTB/POZ and TAZ domain-containing protein 4 OS=Arabidopsis thaliana GN=BT4 PE=1 SV=1
TCONS_00006735	PREDICTED: uncharacterized protein LOC106331541 [Brassica oleracea var. oleracea]	GO:0016020;GO:0016021	membrane;integral component of membrane	-	-	-	-	-	-	-	-
TCONS_00006745	BnaC08g11060D [Brassica napus]	GO:0003677;GO:0016740;GO:0003899;GO:0016779;GO:0006351;GO:0006366;GO:0005665;GO:0001055;GO:0046872;GO:0005515;GO:0005634;GO:0005773;GO:0009506;GO:0009507	DNA binding;transferase activity;DNA-directed 5'-3' RNA polymerase activity;nucleotidyltransferase activity;transcription, DNA-templated;transcription from RNA polymerase II promoter;DNA-directed RNA polymerase II, core complex;RNA polymerase II activity;metal ion binding;protein binding;nucleus;vacuole;plasmodesma;chloroplast	K03006	RPB1,POLR2A	http://www.genome.jp/dbget-bin/www_bget?ko:K03006	RNA polymerase;Purine metabolism;Pyrimidine metabolism	ko03020,ko00230,ko00240	KOG0262(K)(RNA polymerase I, large subunit)	gnl|BL_ORD_ID|417133	sp|P18616|NRPB1_ARATH DNA-directed RNA polymerase II subunit 1 OS=Arabidopsis thaliana GN=NRPB1 PE=1 SV=3
TCONS_00002283	PREDICTED: abscisic acid receptor PYR1-like isoform X2 [Brassica oleracea var. oleracea]	-	-	K14496	PYL	http://www.genome.jp/dbget-bin/www_bget?ko:K14496	MAPK signaling pathway - plant;Plant hormone signal transduction	ko04016,ko04075	-	gnl|BL_ORD_ID|146453	sp|O49686|PYR1_ARATH Abscisic acid receptor PYR1 OS=Arabidopsis thaliana GN=PYR1 PE=1 SV=1
TCONS_00002284	PREDICTED: abscisic acid receptor PYR1-like isoform X2 [Brassica oleracea var. oleracea]	-	-	K14496	PYL	http://www.genome.jp/dbget-bin/www_bget?ko:K14496	MAPK signaling pathway - plant;Plant hormone signal transduction	ko04016,ko04075	-	gnl|BL_ORD_ID|146453	sp|O49686|PYR1_ARATH Abscisic acid receptor PYR1 OS=Arabidopsis thaliana GN=PYR1 PE=1 SV=1
TCONS_00002286	PREDICTED: abscisic acid receptor PYR1-like isoform X2 [Brassica oleracea var. oleracea]	-	-	K14496	PYL	http://www.genome.jp/dbget-bin/www_bget?ko:K14496	MAPK signaling pathway - plant;Plant hormone signal transduction	ko04016,ko04075	-	gnl|BL_ORD_ID|146453	sp|O49686|PYR1_ARATH Abscisic acid receptor PYR1 OS=Arabidopsis thaliana GN=PYR1 PE=1 SV=1
TCONS_00002292	-	-	-	-	-	-	-	-	-	-	-
TCONS_00002293	-	-	-	-	-	-	-	-	-	-	-
TCONS_00002296	BnaC07g04030D [Brassica napus]	GO:0008022;GO:0008270;GO:0006625;GO:0005779;GO:0016020;GO:0005778;GO:0005777	protein C-terminus binding;zinc ion binding;protein targeting to peroxisome;integral component of peroxisomal membrane;membrane;peroxisomal membrane;peroxisome	K13345	PEX12,PAF3	http://www.genome.jp/dbget-bin/www_bget?ko:K13345	Peroxisome	ko04146	-	gnl|BL_ORD_ID|123218	sp|Q9M841|PEX12_ARATH Peroxisome biogenesis protein 12 OS=Arabidopsis thaliana GN=PEX12 PE=1 SV=2
TCONS_00002297	BnaC07g04030D [Brassica napus]	GO:0008022;GO:0008270;GO:0006625;GO:0005779;GO:0016020;GO:0005778;GO:0005777	protein C-terminus binding;zinc ion binding;protein targeting to peroxisome;integral component of peroxisomal membrane;membrane;peroxisomal membrane;peroxisome	K13345	PEX12,PAF3	http://www.genome.jp/dbget-bin/www_bget?ko:K13345	Peroxisome	ko04146	-	gnl|BL_ORD_ID|123218	sp|Q9M841|PEX12_ARATH Peroxisome biogenesis protein 12 OS=Arabidopsis thaliana GN=PEX12 PE=1 SV=2
TCONS_00002298	BnaC07g04030D [Brassica napus]	GO:0008022;GO:0008270;GO:0006625;GO:0005779;GO:0016020;GO:0005778;GO:0005777	protein C-terminus binding;zinc ion binding;protein targeting to peroxisome;integral component of peroxisomal membrane;membrane;peroxisomal membrane;peroxisome	K13345	PEX12,PAF3	http://www.genome.jp/dbget-bin/www_bget?ko:K13345	Peroxisome	ko04146	-	gnl|BL_ORD_ID|123218	sp|Q9M841|PEX12_ARATH Peroxisome biogenesis protein 12 OS=Arabidopsis thaliana GN=PEX12 PE=1 SV=2
TCONS_00002315	PREDICTED: uncharacterized protein LOC106330365 [Brassica oleracea var. oleracea]	-	-	-	-	-	-	-	-	-	-
TCONS_00002320	PREDICTED: probable caffeoyl-CoA O-methyltransferase At4g26220 isoform X2 [Brassica napus]	GO:0008171	O-methyltransferase activity	K00588	E2.1.1.104	http://www.genome.jp/dbget-bin/www_bget?ko:K00588	Phenylalanine metabolism;Flavonoid biosynthesis;Phenylpropanoid biosynthesis;Stilbenoid, diarylheptanoid and gingerol biosynthesis	ko00360,ko00941,ko00940,ko00945	KOG1663(Q)(O-methyltransferase)	gnl|BL_ORD_ID|306034	sp|Q9C5D7|CAMT3_ARATH Probable caffeoyl-CoA O-methyltransferase At4g26220 OS=Arabidopsis thaliana GN=At4g26220 PE=2 SV=1
TCONS_00002324	PREDICTED: probable caffeoyl-CoA O-methyltransferase At4g26220 isoform X1 [Brassica napus]	GO:0008171	O-methyltransferase activity	K00588	E2.1.1.104	http://www.genome.jp/dbget-bin/www_bget?ko:K00588	Phenylalanine metabolism;Flavonoid biosynthesis;Phenylpropanoid biosynthesis;Stilbenoid, diarylheptanoid and gingerol biosynthesis	ko00360,ko00941,ko00940,ko00945	KOG1663(Q)(O-methyltransferase)	gnl|BL_ORD_ID|306034	sp|Q9C5D7|CAMT3_ARATH Probable caffeoyl-CoA O-methyltransferase At4g26220 OS=Arabidopsis thaliana GN=At4g26220 PE=2 SV=1
TCONS_00002327	PREDICTED: mitochondrial substrate carrier family protein P-like [Brassica napus]	GO:0006810;GO:0055085;GO:0005743;GO:0016020;GO:0016021;GO:0015228;GO:0035349;GO:0005739	transport;transmembrane transport;mitochondrial inner membrane;membrane;integral component of membrane;coenzyme A transmembrane transporter activity;coenzyme A transmembrane transport;mitochondrion	K15084	SLC25A16,GDA,LEU5	http://www.genome.jp/dbget-bin/www_bget?ko:K15084	-	-	KOG0752(C)(Mitochondrial solute carrier protein)	gnl|BL_ORD_ID|17945	sp|Q8C0K5|GDC_MOUSE Graves disease carrier protein homolog OS=Mus musculus GN=Slc25a16 PE=1 SV=1
TCONS_00002328	PREDICTED: mitochondrial substrate carrier family protein P-like [Brassica napus]	GO:0006810;GO:0055085;GO:0005743;GO:0016020;GO:0016021;GO:0015228;GO:0035349;GO:0005739;GO:0003735;GO:0006412;GO:0005215;GO:0006839	transport;transmembrane transport;mitochondrial inner membrane;membrane;integral component of membrane;coenzyme A transmembrane transporter activity;coenzyme A transmembrane transport;mitochondrion;structural constituent of ribosome;translation;transporter activity;mitochondrial transport	K15084	SLC25A16,GDA,LEU5	http://www.genome.jp/dbget-bin/www_bget?ko:K15084	-	-	KOG0752(C)(Mitochondrial solute carrier protein)	gnl|BL_ORD_ID|17945	sp|Q8C0K5|GDC_MOUSE Graves disease carrier protein homolog OS=Mus musculus GN=Slc25a16 PE=1 SV=1
TCONS_00002330	PREDICTED: mitochondrial substrate carrier family protein P-like [Brassica napus]	GO:0006810;GO:0055085;GO:0005743;GO:0016020;GO:0016021;GO:0015228;GO:0035349;GO:0005739	transport;transmembrane transport;mitochondrial inner membrane;membrane;integral component of membrane;coenzyme A transmembrane transporter activity;coenzyme A transmembrane transport;mitochondrion	K15084	SLC25A16,GDA,LEU5	http://www.genome.jp/dbget-bin/www_bget?ko:K15084	-	-	KOG0752(C)(Mitochondrial solute carrier protein)	gnl|BL_ORD_ID|17945	sp|Q8C0K5|GDC_MOUSE Graves disease carrier protein homolog OS=Mus musculus GN=Slc25a16 PE=1 SV=1
TCONS_00002331	PREDICTED: mitochondrial substrate carrier family protein P-like [Brassica napus]	GO:0006810;GO:0055085;GO:0005743;GO:0016020;GO:0016021;GO:0015228;GO:0035349;GO:0005739	transport;transmembrane transport;mitochondrial inner membrane;membrane;integral component of membrane;coenzyme A transmembrane transporter activity;coenzyme A transmembrane transport;mitochondrion	K15084	SLC25A16,GDA,LEU5	http://www.genome.jp/dbget-bin/www_bget?ko:K15084	-	-	KOG0752(C)(Mitochondrial solute carrier protein)	gnl|BL_ORD_ID|17945	sp|Q8C0K5|GDC_MOUSE Graves disease carrier protein homolog OS=Mus musculus GN=Slc25a16 PE=1 SV=1
TCONS_00002333	PREDICTED: beta-galactosidase 12 isoform X1 [Brassica napus]	-	-	-	-	-	-	-	KOG0496(G)(Beta-galactosidase)	gnl|BL_ORD_ID|301217	sp|Q9SCV0|BGA12_ARATH Beta-galactosidase 12 OS=Arabidopsis thaliana GN=BGAL12 PE=2 SV=1
TCONS_00002334	PREDICTED: beta-galactosidase 12 isoform X2 [Brassica napus]	-	-	-	-	-	-	-	KOG0496(G)(Beta-galactosidase)	gnl|BL_ORD_ID|301217	sp|Q9SCV0|BGA12_ARATH Beta-galactosidase 12 OS=Arabidopsis thaliana GN=BGAL12 PE=2 SV=1
TCONS_00009281	-	-	-	-	-	-	-	-	-	-	-
TCONS_00002341	PREDICTED: glycylpeptide N-tetradecanoyltransferase 1-like [Brassica rapa]	GO:0004379;GO:0016740;GO:0016746;GO:0006499;GO:0019107;GO:0010064;GO:0040007;GO:0005737;GO:0005840;GO:0005829	glycylpeptide N-tetradecanoyltransferase activity;transferase activity;transferase activity, transferring acyl groups;N-terminal protein myristoylation;myristoyltransferase activity;embryonic shoot morphogenesis;growth;cytoplasm;ribosome;cytosol	K00671	E2.3.1.97,NMT	http://www.genome.jp/dbget-bin/www_bget?ko:K00671	-	-	KOG2779(I)(N-myristoyl transferase)	gnl|BL_ORD_ID|110371	sp|Q9LTR9|NMT1_ARATH Glycylpeptide N-tetradecanoyltransferase 1 OS=Arabidopsis thaliana GN=NMT1 PE=1 SV=2
TCONS_00002342	PREDICTED: glycylpeptide N-tetradecanoyltransferase 1-like [Brassica rapa]	GO:0004379;GO:0016740;GO:0016746;GO:0006499	glycylpeptide N-tetradecanoyltransferase activity;transferase activity;transferase activity, transferring acyl groups;N-terminal protein myristoylation	K00671	E2.3.1.97,NMT	http://www.genome.jp/dbget-bin/www_bget?ko:K00671	-	-	KOG2779(I)(N-myristoyl transferase)	gnl|BL_ORD_ID|110371	sp|Q9LTR9|NMT1_ARATH Glycylpeptide N-tetradecanoyltransferase 1 OS=Arabidopsis thaliana GN=NMT1 PE=1 SV=2
TCONS_00006788	PREDICTED: calcium-transporting ATPase 8, plasma membrane-type-like isoform X8 [Brassica napus]	-	-	K01537	E3.6.3.8	http://www.genome.jp/dbget-bin/www_bget?ko:K01537	-	-	KOG0202(P)(Ca2+ transporting ATPase)	gnl|BL_ORD_ID|266030	sp|Q9LF79|ACA8_ARATH Calcium-transporting ATPase 8, plasma membrane-type OS=Arabidopsis thaliana GN=ACA8 PE=1 SV=1
TCONS_00006789	PREDICTED: calcium-transporting ATPase 8, plasma membrane-type-like isoform X9 [Brassica napus]	-	-	K01537	E3.6.3.8	http://www.genome.jp/dbget-bin/www_bget?ko:K01537	-	-	KOG0202(P)(Ca2+ transporting ATPase)	gnl|BL_ORD_ID|266030	sp|Q9LF79|ACA8_ARATH Calcium-transporting ATPase 8, plasma membrane-type OS=Arabidopsis thaliana GN=ACA8 PE=1 SV=1
TCONS_00006795	PREDICTED: ABC transporter B family member 2 [Brassica napus]	GO:0005524;GO:0000166;GO:0016887;GO:0042626;GO:0006810;GO:0055085;GO:0016020;GO:0016021	ATP binding;nucleotide binding;ATPase activity;ATPase activity, coupled to transmembrane movement of substances;transport;transmembrane transport;membrane;integral component of membrane	K05658	ABCB1	http://www.genome.jp/dbget-bin/www_bget?ko:K05658	ABC transporters;Bile secretion	ko02010,ko04976	KOG0055(Q)(Multidrug/pheromone exporter, ABC superfamily)	gnl|BL_ORD_ID|263874	sp|Q8LPK2|AB2B_ARATH ABC transporter B family member 2 OS=Arabidopsis thaliana GN=ABCB2 PE=1 SV=3
TCONS_00006797	PREDICTED: nifU-like protein 3, chloroplastic [Brassica napus]	GO:0005506;GO:0051536;GO:0016226;GO:0009507;GO:0009570	iron ion binding;iron-sulfur cluster binding;iron-sulfur cluster assembly;chloroplast;chloroplast stroma	-	-	-	-	-	KOG2358(O)(NifU-like domain-containing proteins)	gnl|BL_ORD_ID|417818	sp|Q84RQ7|NIFU3_ARATH NifU-like protein 3, chloroplastic OS=Arabidopsis thaliana GN=NIFU3 PE=2 SV=1
TCONS_00006803	PREDICTED: oxysterol-binding protein-related protein 4B-like isoform X2 [Brassica napus]	-	-	K20464	OSBPL5_8,ORP5_8	http://www.genome.jp/dbget-bin/www_bget?ko:K20464	-	-	KOG2210(T)(Oxysterol-binding protein)	gnl|BL_ORD_ID|433561	sp|Q9SVZ9|ORP4A_ARATH Oxysterol-binding protein-related protein 4A OS=Arabidopsis thaliana GN=ORP4A PE=2 SV=2
TCONS_00002354	BnaA01g16150D [Brassica napus]	-	-	-	-	-	-	-	-	gnl|BL_ORD_ID|321455	sp|Q9T045|CBL11_ARATH COBRA-like protein 11 OS=Arabidopsis thaliana GN=COBL11 PE=2 SV=2
TCONS_00002356	BnaA01g16150D [Brassica napus]	-	-	-	-	-	-	-	-	gnl|BL_ORD_ID|321455	sp|Q9T045|CBL11_ARATH COBRA-like protein 11 OS=Arabidopsis thaliana GN=COBL11 PE=2 SV=2
TCONS_00002362	PREDICTED: polyadenylate-binding protein RBP45C-like [Brassica napus]	GO:0003676;GO:0000166	nucleic acid binding;nucleotide binding	-	-	-	-	-	KOG0118(R)(FOG: RRM domain)	gnl|BL_ORD_ID|180362	sp|Q93W34|RP45C_ARATH Polyadenylate-binding protein RBP45C OS=Arabidopsis thaliana GN=RBP45C PE=2 SV=1
TCONS_00002363	BnaA01g16060D [Brassica napus]	GO:0003676;GO:0000166	nucleic acid binding;nucleotide binding	-	-	-	-	-	KOG0118(R)(FOG: RRM domain)	gnl|BL_ORD_ID|180362	sp|Q93W34|RP45C_ARATH Polyadenylate-binding protein RBP45C OS=Arabidopsis thaliana GN=RBP45C PE=2 SV=1
TCONS_00002364	BnaA01g16060D [Brassica napus]	GO:0003676;GO:0000166	nucleic acid binding;nucleotide binding	-	-	-	-	-	KOG0118(R)(FOG: RRM domain)	gnl|BL_ORD_ID|180362	sp|Q93W34|RP45C_ARATH Polyadenylate-binding protein RBP45C OS=Arabidopsis thaliana GN=RBP45C PE=2 SV=1
TCONS_00006819	BnaA01g16040D [Brassica napus]	GO:0008137;GO:0009055;GO:0016020	NADH dehydrogenase (ubiquinone) activity;electron carrier activity;membrane	K18160	NDUFAF2	http://www.genome.jp/dbget-bin/www_bget?ko:K18160	-	-	-	-	-
TCONS_00002372	PREDICTED: proline synthase co-transcribed bacterial homolog protein-like [Brassica napus]	-	-	K06997	yggS,PROSC	http://www.genome.jp/dbget-bin/www_bget?ko:K06997	-	-	KOG3157(R)(Proline synthetase co-transcribed protein)	gnl|BL_ORD_ID|136496	sp|Q1ZXI6|PROSC_DICDI Proline synthase co-transcribed bacterial homolog protein OS=Dictyostelium discoideum GN=prosc PE=3 SV=2
TCONS_00002373	PREDICTED: proline synthase co-transcribed bacterial homolog protein-like [Brassica napus]	-	-	K06997	yggS,PROSC	http://www.genome.jp/dbget-bin/www_bget?ko:K06997	-	-	KOG3157(R)(Proline synthetase co-transcribed protein)	gnl|BL_ORD_ID|136496	sp|Q1ZXI6|PROSC_DICDI Proline synthase co-transcribed bacterial homolog protein OS=Dictyostelium discoideum GN=prosc PE=3 SV=2
TCONS_00006832	PREDICTED: uncharacterized protein LOC106439702 [Brassica napus]	GO:0003735;GO:0003723;GO:0006412;GO:0005840;GO:0015935	structural constituent of ribosome;RNA binding;translation;ribosome;small ribosomal subunit	K02985	RP-S3e,RPS3	http://www.genome.jp/dbget-bin/www_bget?ko:K02985	Ribosome	ko03010	KOG3181(J)(40S ribosomal protein S3)	gnl|BL_ORD_ID|479792	sp|Q9SIP7|RS31_ARATH 40S ribosomal protein S3-1 OS=Arabidopsis thaliana GN=RPS3A PE=1 SV=1
TCONS_00002380	PREDICTED: 65-kDa microtubule-associated protein 2-like [Brassica napus]	GO:0008017;GO:0000226;GO:0000910	microtubule binding;microtubule cytoskeleton organization;cytokinesis	K16732	PRC1	http://www.genome.jp/dbget-bin/www_bget?ko:K16732	-	-	-	gnl|BL_ORD_ID|85966	sp|Q8LEG3|MA652_ARATH 65-kDa microtubule-associated protein 2 OS=Arabidopsis thaliana GN=MAP65-2 PE=1 SV=1
TCONS_00002381	PREDICTED: 65-kDa microtubule-associated protein 2-like [Brassica napus]	GO:0008017;GO:0000226;GO:0000910	microtubule binding;microtubule cytoskeleton organization;cytokinesis	K16732	PRC1	http://www.genome.jp/dbget-bin/www_bget?ko:K16732	-	-	-	gnl|BL_ORD_ID|85966	sp|Q8LEG3|MA652_ARATH 65-kDa microtubule-associated protein 2 OS=Arabidopsis thaliana GN=MAP65-2 PE=1 SV=1
TCONS_00006840	PREDICTED: DNA topoisomerase 1-like [Brassica napus]	GO:0003779	actin binding	K03163	TOP1	http://www.genome.jp/dbget-bin/www_bget?ko:K03163	-	-	KOG0046(Z)(Ca2+-binding actin-bundling protein (fimbrin/plastin), EF-Hand protein superfamily)	gnl|BL_ORD_ID|393347	sp|Q7G188|FIMB1_ARATH Fimbrin-1 OS=Arabidopsis thaliana GN=FIM1 PE=1 SV=2
TCONS_00006841	PREDICTED: DNA topoisomerase 1-like [Brassica napus]	GO:0003779	actin binding	K03163	TOP1	http://www.genome.jp/dbget-bin/www_bget?ko:K03163	-	-	KOG0046(Z)(Ca2+-binding actin-bundling protein (fimbrin/plastin), EF-Hand protein superfamily)	gnl|BL_ORD_ID|393347	sp|Q7G188|FIMB1_ARATH Fimbrin-1 OS=Arabidopsis thaliana GN=FIM1 PE=1 SV=2
TCONS_00006842	PREDICTED: fimbrin-1 isoform X1 [Brassica rapa]	GO:0003779	actin binding	K17275	PLS1	http://www.genome.jp/dbget-bin/www_bget?ko:K17275	-	-	KOG0046(Z)(Ca2+-binding actin-bundling protein (fimbrin/plastin), EF-Hand protein superfamily)	gnl|BL_ORD_ID|393347	sp|Q7G188|FIMB1_ARATH Fimbrin-1 OS=Arabidopsis thaliana GN=FIM1 PE=1 SV=2
TCONS_00002384	PREDICTED: glycerophosphodiester phosphodiesterase GDPDL3-like [Brassica napus]	GO:0008081;GO:0006629;GO:0008889	phosphoric diester hydrolase activity;lipid metabolic process;glycerophosphodiester phosphodiesterase activity	-	-	-	-	-	-	gnl|BL_ORD_ID|24674	sp|Q9SZ11|GPDL3_ARATH Glycerophosphodiester phosphodiesterase GDPDL3 OS=Arabidopsis thaliana GN=GDPDL3 PE=1 SV=3
TCONS_00006846	PREDICTED: glutamate--tRNA ligase, cytoplasmic-like [Brassica napus]	GO:0004812;GO:0016876;GO:0004818;GO:0005524;GO:0000166;GO:0016874;GO:0006418;GO:0043039;GO:0006424;GO:0006412;GO:0005737	aminoacyl-tRNA ligase activity;ligase activity, forming aminoacyl-tRNA and related compounds;glutamate-tRNA ligase activity;ATP binding;nucleotide binding;ligase activity;tRNA aminoacylation for protein translation;tRNA aminoacylation;glutamyl-tRNA aminoacylation;translation;cytoplasm	K01885	EARS,gltX	http://www.genome.jp/dbget-bin/www_bget?ko:K01885	Aminoacyl-tRNA biosynthesis;Porphyrin and chlorophyll metabolism	ko00970,ko00860	KOG1147(J)(Glutamyl-tRNA synthetase)	gnl|BL_ORD_ID|496049	sp|O82462|SYEC_ARATH Glutamate--tRNA ligase, cytoplasmic OS=Arabidopsis thaliana GN=At5g26710 PE=1 SV=1
TCONS_00006849	PREDICTED: heterogeneous nuclear ribonucleoprotein 1-like isoform X1 [Brassica napus]	GO:0000166;GO:0003676	nucleotide binding;nucleic acid binding	K14411	MSI	http://www.genome.jp/dbget-bin/www_bget?ko:K14411	mRNA surveillance pathway	ko03015	KOG4205(A)(RNA-binding protein musashi/mRNA cleavage and polyadenylation factor I complex, subunit HRP1)	gnl|BL_ORD_ID|172764	sp|Q8W034|RNP1_ARATH Heterogeneous nuclear ribonucleoprotein 1 OS=Arabidopsis thaliana GN=RNP1 PE=1 SV=1
TCONS_00002389	PREDICTED: DNA ligase 1 [Brassica rapa]	GO:0003677	DNA binding	-	-	-	-	-	-	-	-
TCONS_00006859	PREDICTED: fructose-bisphosphate aldolase, cytoplasmic isozyme [Brassica napus]	GO:0004332;GO:0003824;GO:0016829;GO:0006096	fructose-bisphosphate aldolase activity;catalytic activity;lyase activity;glycolytic process	K01623	ALDO	http://www.genome.jp/dbget-bin/www_bget?ko:K01623	Fructose and mannose metabolism;Glycolysis / Gluconeogenesis;Pentose phosphate pathway;Carbon fixation in photosynthetic organisms;Methane metabolism;Biosynthesis of amino acids;Carbon metabolism	ko00051,ko00010,ko00030,ko00710,ko00680,ko01230,ko01200	KOG1557(G)(Fructose-biphosphate aldolase)	gnl|BL_ORD_ID|272091	sp|O65581|ALFC5_ARATH Fructose-bisphosphate aldolase 5, cytosolic OS=Arabidopsis thaliana GN=FBA5 PE=1 SV=1
TCONS_00002399	PREDICTED: sufE-like protein 1, chloroplastic/mitochondrial [Brassica rapa]	GO:0008047;GO:0043085;GO:0005739;GO:0009507;GO:0009570;GO:0009536;GO:0009793;GO:0016226	enzyme activator activity;positive regulation of catalytic activity;mitochondrion;chloroplast;chloroplast stroma;plastid;embryo development ending in seed dormancy;iron-sulfur cluster assembly	-	-	-	-	-	KOG2313(T)(Stress-induced protein UVI31+)	gnl|BL_ORD_ID|208197	sp|Q84W65|SUFE1_ARATH SufE-like protein 1, chloroplastic/mitochondrial OS=Arabidopsis thaliana GN=SUFE1 PE=1 SV=2
TCONS_00002403	PREDICTED: KH domain-containing protein At4g26480 [Raphanus sativus]	GO:0003723;GO:0003676	RNA binding;nucleic acid binding	K14945	QKI	http://www.genome.jp/dbget-bin/www_bget?ko:K14945	-	-	KOG0119(A)(Splicing factor 1/branch point binding protein (RRM superfamily))	gnl|BL_ORD_ID|149739	sp|Q0WLR1|QKIL1_ARATH KH domain-containing protein At4g26480 OS=Arabidopsis thaliana GN=At4g26480 PE=2 SV=1
TCONS_00006864	PREDICTED: WPP domain-interacting protein 1-like [Brassica napus]	GO:0046982;GO:0006997;GO:0009504;GO:0005635	protein heterodimerization activity;nucleus organization;cell plate;nuclear envelope	-	-	-	-	-	-	gnl|BL_ORD_ID|251404	sp|Q8GXA4|WIP1_ARATH WPP domain-interacting protein 1 OS=Arabidopsis thaliana GN=WIP1 PE=1 SV=1
TCONS_00006867	PREDICTED: uncharacterized protein At4g26450-like isoform X2 [Brassica napus]	-	-	-	-	-	-	-	-	gnl|BL_ORD_ID|255740	sp|P0CB21|Y4645_ARATH Uncharacterized protein At4g26450 OS=Arabidopsis thaliana GN=At4g26450 PE=4 SV=1
TCONS_00006868	PREDICTED: uncharacterized protein At4g26450-like isoform X2 [Brassica napus]	-	-	-	-	-	-	-	-	gnl|BL_ORD_ID|255740	sp|P0CB21|Y4645_ARATH Uncharacterized protein At4g26450 OS=Arabidopsis thaliana GN=At4g26450 PE=4 SV=1
TCONS_00002419	PREDICTED: protein EPIDERMAL PATTERNING FACTOR 2-like isoform X2 [Brassica napus]	GO:2000122;GO:0090626;GO:0010374;GO:0010052	negative regulation of stomatal complex development;plant epidermis morphogenesis;stomatal complex development;guard cell differentiation	-	-	-	-	-	-	gnl|BL_ORD_ID|379562	sp|Q8LC53|EPF2_ARATH Protein EPIDERMAL PATTERNING FACTOR 2 OS=Arabidopsis thaliana GN=EPF2 PE=1 SV=1
TCONS_00002425	PREDICTED: putative 1-phosphatidylinositol-3-phosphate 5-kinase FAB1D isoform X2 [Brassica napus]	GO:0005524;GO:0016307;GO:0046488	ATP binding;phosphatidylinositol phosphate kinase activity;phosphatidylinositol metabolic process	K00921	PIKFYVE,FAB1	http://www.genome.jp/dbget-bin/www_bget?ko:K00921	Regulation of actin cytoskeleton;Phagosome;Phosphatidylinositol signaling system;Inositol phosphate metabolism	ko04810,ko04145,ko04070,ko00562	KOG0230(T)(Phosphatidylinositol-4-phosphate 5-kinase and related FYVE finger-containing proteins)	gnl|BL_ORD_ID|383923	sp|Q9XID0|FAB1D_ARATH Putative 1-phosphatidylinositol-3-phosphate 5-kinase FAB1D OS=Arabidopsis thaliana GN=FAB1D PE=3 SV=1
TCONS_00006882	PREDICTED: probable arabinosyltransferase ARAD1 [Brassica napus]	-	-	-	-	-	-	-	-	gnl|BL_ORD_ID|285802	sp|Q6DBG8|ARAD1_ARATH Probable arabinosyltransferase ARAD1 OS=Arabidopsis thaliana GN=ARAD1 PE=1 SV=1
TCONS_00006886	PREDICTED: uncharacterized oxidoreductase At4g09670-like isoform X2 [Brassica napus]	GO:0016491	oxidoreductase activity	-	-	-	-	-	KOG2741(GQ)(Dimeric dihydrodiol dehydrogenase)	gnl|BL_ORD_ID|531784	sp|Q9SZ83|Y4967_ARATH Uncharacterized oxidoreductase At4g09670 OS=Arabidopsis thaliana GN=At4g09670 PE=1 SV=1
TCONS_00002436	PREDICTED: small ubiquitin-related modifier 1-like [Brassica oleracea var. oleracea]	GO:0005634	nucleus	K12160	SUMO,SMT3	http://www.genome.jp/dbget-bin/www_bget?ko:K12160	RNA transport	ko03013	KOG1769(O)(Ubiquitin-like proteins)	gnl|BL_ORD_ID|502617	sp|P55852|SUMO1_ARATH Small ubiquitin-related modifier 1 OS=Arabidopsis thaliana GN=SUMO1 PE=1 SV=2
TCONS_00002442	PREDICTED: imidazole glycerol phosphate synthase hisHF, chloroplastic [Brassica napus]	GO:0016833;GO:0000107;GO:0003824;GO:0016763;GO:0008152;GO:0000105;GO:0008652;GO:0005737;GO:0016740;GO:0016829;GO:0006541;GO:0009536;GO:0009507;GO:0009570	oxo-acid-lyase activity;imidazoleglycerol-phosphate synthase activity;catalytic activity;transferase activity, transferring pentosyl groups;metabolic process;histidine biosynthetic process;cellular amino acid biosynthetic process;cytoplasm;transferase activity;lyase activity;glutamine metabolic process;plastid;chloroplast;chloroplast stroma	K01663	HIS7	http://www.genome.jp/dbget-bin/www_bget?ko:K01663	Histidine metabolism;Biosynthesis of amino acids	ko00340,ko01230	KOG0623(E)(Glutamine amidotransferase/cyclase)	gnl|BL_ORD_ID|37644	sp|Q9SZ30|HIS4_ARATH Imidazole glycerol phosphate synthase hisHF, chloroplastic OS=Arabidopsis thaliana GN=HISN4 PE=2 SV=1
TCONS_00002443	PREDICTED: imidazole glycerol phosphate synthase hisHF, chloroplastic [Brassica napus]	GO:0016833;GO:0000107;GO:0003824;GO:0016763;GO:0008152;GO:0000105;GO:0008652;GO:0005737;GO:0016740;GO:0016829;GO:0006541;GO:0009536;GO:0009507;GO:0009570	oxo-acid-lyase activity;imidazoleglycerol-phosphate synthase activity;catalytic activity;transferase activity, transferring pentosyl groups;metabolic process;histidine biosynthetic process;cellular amino acid biosynthetic process;cytoplasm;transferase activity;lyase activity;glutamine metabolic process;plastid;chloroplast;chloroplast stroma	K01663	HIS7	http://www.genome.jp/dbget-bin/www_bget?ko:K01663	Histidine metabolism;Biosynthesis of amino acids	ko00340,ko01230	-	gnl|BL_ORD_ID|37644	sp|Q9SZ30|HIS4_ARATH Imidazole glycerol phosphate synthase hisHF, chloroplastic OS=Arabidopsis thaliana GN=HISN4 PE=2 SV=1
TCONS_00006900	PREDICTED: polyadenylate-binding protein RBP45C-like [Brassica napus]	GO:0003676;GO:0000166	nucleic acid binding;nucleotide binding	-	-	-	-	-	KOG0118(R)(FOG: RRM domain)	gnl|BL_ORD_ID|180362	sp|Q93W34|RP45C_ARATH Polyadenylate-binding protein RBP45C OS=Arabidopsis thaliana GN=RBP45C PE=2 SV=1
TCONS_00006901	PREDICTED: polyadenylate-binding protein RBP45C-like [Brassica napus]	GO:0003676;GO:0000166	nucleic acid binding;nucleotide binding	-	-	-	-	-	KOG0118(R)(FOG: RRM domain)	gnl|BL_ORD_ID|180362	sp|Q93W34|RP45C_ARATH Polyadenylate-binding protein RBP45C OS=Arabidopsis thaliana GN=RBP45C PE=2 SV=1
TCONS_00006906	PREDICTED: microtubule-associated protein TORTIFOLIA1 [Brassica oleracea var. oleracea]	GO:0008017;GO:0010031;GO:0007275;GO:0009826;GO:0010005;GO:0005874	microtubule binding;circumnutation;multicellular organism development;unidimensional cell growth;cortical microtubule, transverse to long axis;microtubule	-	-	-	-	-	KOG3341(K)(RNA polymerase II transcription factor complex subunit)	gnl|BL_ORD_ID|223402	sp|Q9T041|TOR1_ARATH Microtubule-associated protein TORTIFOLIA1 OS=Arabidopsis thaliana GN=TOR1 PE=1 SV=2
TCONS_00006907	PREDICTED: microtubule-associated protein TORTIFOLIA1 [Brassica oleracea var. oleracea]	GO:0008017;GO:0010031;GO:0007275;GO:0009826;GO:0010005;GO:0005874	microtubule binding;circumnutation;multicellular organism development;unidimensional cell growth;cortical microtubule, transverse to long axis;microtubule	-	-	-	-	-	KOG3341(K)(RNA polymerase II transcription factor complex subunit)	gnl|BL_ORD_ID|223402	sp|Q9T041|TOR1_ARATH Microtubule-associated protein TORTIFOLIA1 OS=Arabidopsis thaliana GN=TOR1 PE=1 SV=2
TCONS_00006908	PREDICTED: microtubule-associated protein TORTIFOLIA1 [Brassica oleracea var. oleracea]	GO:0008017;GO:0010031;GO:0007275;GO:0009826;GO:0010005;GO:0005874	microtubule binding;circumnutation;multicellular organism development;unidimensional cell growth;cortical microtubule, transverse to long axis;microtubule	-	-	-	-	-	KOG3341(K)(RNA polymerase II transcription factor complex subunit)	gnl|BL_ORD_ID|223402	sp|Q9T041|TOR1_ARATH Microtubule-associated protein TORTIFOLIA1 OS=Arabidopsis thaliana GN=TOR1 PE=1 SV=2
TCONS_00006909	PREDICTED: microtubule-associated protein TORTIFOLIA1 [Brassica oleracea var. oleracea]	GO:0008017;GO:0010031;GO:0007275;GO:0009826;GO:0010005;GO:0005874	microtubule binding;circumnutation;multicellular organism development;unidimensional cell growth;cortical microtubule, transverse to long axis;microtubule	-	-	-	-	-	KOG3341(K)(RNA polymerase II transcription factor complex subunit)	gnl|BL_ORD_ID|223402	sp|Q9T041|TOR1_ARATH Microtubule-associated protein TORTIFOLIA1 OS=Arabidopsis thaliana GN=TOR1 PE=1 SV=2
TCONS_00002450	PREDICTED: TBC1 domain family member 15 isoform X2 [Brassica oleracea var. oleracea]	GO:0005737	cytoplasm	-	-	-	-	-	KOG2197(T)(Ypt/Rab-specific GTPase-activating protein GYP7 and related proteins)	gnl|BL_ORD_ID|514158	sp|Q9CXF4|TBC15_MOUSE TBC1 domain family member 15 OS=Mus musculus GN=Tbc1d15 PE=1 SV=1
TCONS_00006913	PREDICTED: DDRGK domain-containing protein 1-like [Brassica napus]	GO:0016020;GO:0016021;GO:0005783	membrane;integral component of membrane;endoplasmic reticulum	-	-	-	-	-	-	gnl|BL_ORD_ID|359958	sp|Q94C53|DDRGK_ARATH DDRGK domain-containing protein 1 OS=Arabidopsis thaliana GN=At4g27120 PE=2 SV=1
TCONS_00006918	PREDICTED: LOW QUALITY PROTEIN: kinesin-2-like [Brassica napus]	GO:0005524;GO:0008017;GO:0000166;GO:0003777;GO:0007018;GO:0005874;GO:0016887;GO:0005737;GO:0005856;GO:0005871	ATP binding;microtubule binding;nucleotide binding;microtubule motor activity;microtubule-based movement;microtubule;ATPase activity;cytoplasm;cytoskeleton;kinesin complex	K10405	KIFC1	http://www.genome.jp/dbget-bin/www_bget?ko:K10405	-	-	KOG0239(Z)(Kinesin (KAR3 subfamily))	gnl|BL_ORD_ID|67968	sp|P46864|KN14M_ARATH Kinesin-like protein KIN-14M OS=Arabidopsis thaliana GN=KIN14M PE=1 SV=1
TCONS_00002456	BnaC01g19350D [Brassica napus]	-	-	-	-	-	-	-	-	-	-
TCONS_00006921	BnaC09g14360D [Brassica napus]	-	-	-	-	-	-	-	-	-	-
TCONS_00002472	PREDICTED: zinc finger protein HD1 [Brassica rapa]	GO:0008270;GO:0005622	zinc ion binding;intracellular	-	-	-	-	-	-	gnl|BL_ORD_ID|92335	sp|Q9LRM4|MIP1B_ARATH B-box domain protein 31 OS=Arabidopsis thaliana GN=MIP1B PE=2 SV=1
TCONS_00006930	PREDICTED: tRNA (guanine(37)-N1)-methyltransferase 2 isoform X2 [Brassica rapa]	GO:0005634;GO:0005759;GO:0030488;GO:0052906;GO:0016740;GO:0008168;GO:0009019;GO:0008033;GO:0032259;GO:0005737;GO:0005739	nucleus;mitochondrial matrix;tRNA methylation;tRNA (guanine(37)-N(1))-methyltransferase activity;transferase activity;methyltransferase activity;tRNA (guanine-N1-)-methyltransferase activity;tRNA processing;methylation;cytoplasm;mitochondrion	K15429	TRM5,TRMT5	http://www.genome.jp/dbget-bin/www_bget?ko:K15429	-	-	-	gnl|BL_ORD_ID|222274	sp|Q6NQ64|TRM52_ARATH tRNA (guanine(37)-N1)-methyltransferase 2 OS=Arabidopsis thaliana GN=At4g27340 PE=2 SV=1
TCONS_00002484	PREDICTED: E3 ubiquitin-protein ligase RMA3-like isoform X2 [Brassica napus]	GO:0008270;GO:0046872;GO:0016021;GO:0016020	zinc ion binding;metal ion binding;integral component of membrane;membrane	K10666	RNF5	http://www.genome.jp/dbget-bin/www_bget?ko:K10666	Protein processing in endoplasmic reticulum	ko04141	KOG0317(O)(Predicted E3 ubiquitin ligase, integral peroxisomal membrane protein)	gnl|BL_ORD_ID|173545	sp|Q8GUK7|RMA3_ARATH E3 ubiquitin-protein ligase RMA3 OS=Arabidopsis thaliana GN=RMA3 PE=1 SV=1
TCONS_00002485	PREDICTED: E3 ubiquitin-protein ligase RMA3-like isoform X2 [Brassica napus]	GO:0008270;GO:0046872;GO:0016021;GO:0016020	zinc ion binding;metal ion binding;integral component of membrane;membrane	K10666	RNF5	http://www.genome.jp/dbget-bin/www_bget?ko:K10666	Protein processing in endoplasmic reticulum	ko04141	KOG0317(O)(Predicted E3 ubiquitin ligase, integral peroxisomal membrane protein)	gnl|BL_ORD_ID|173545	sp|Q8GUK7|RMA3_ARATH E3 ubiquitin-protein ligase RMA3 OS=Arabidopsis thaliana GN=RMA3 PE=1 SV=1
TCONS_00006941	BnaA03g49680D [Brassica napus]	GO:0003677;GO:0003700;GO:0007049;GO:0000981;GO:0001135;GO:0005515;GO:0005634;GO:0006355;GO:0006357;GO:0009553;GO:0009554;GO:0009629;GO:0009733;GO:0009737;GO:0009926;GO:0010052;GO:0010235;GO:0010376;GO:0010444;GO:0032875;GO:0043565;GO:0044212;GO:0050891;GO:0061087;GO:0080022;GO:0090436;GO:1901002;GO:1901333;GO:1902584;GO:1902806;GO:2000037	DNA binding;transcription factor activity, sequence-specific DNA binding;cell cycle;RNA polymerase II transcription factor activity, sequence-specific DNA binding;transcription factor activity, RNA polymerase II transcription factor recruiting;protein binding;nucleus;regulation of transcription, DNA-templated;regulation of transcription from RNA polymerase II promoter;embryo sac development;megas…	K09422	MYBP	http://www.genome.jp/dbget-bin/www_bget?ko:K09422	-	-	-	gnl|BL_ORD_ID|410743	sp|Q94FL6|MY124_ARATH Transcription factor MYB124 OS=Arabidopsis thaliana GN=MYB124 PE=1 SV=1
TCONS_00006942	PREDICTED: xylosyltransferase 2-like [Brassica oleracea var. oleracea]	GO:0008375;GO:0016021;GO:0016020;GO:0016740	acetylglucosaminyltransferase activity;integral component of membrane;membrane;transferase activity	-	-	-	-	-	KOG1749(J)(40S ribosomal protein S23)	gnl|BL_ORD_ID|30679	sp|Q9FLD7|GT14A_ARATH Beta-glucuronosyltransferase GlcAT14A OS=Arabidopsis thaliana GN=GLCAT14A PE=2 SV=1
TCONS_00009282	BnaC05g23290D [Brassica napus]	-	-	-	-	-	-	-	-	-	-
TCONS_00006957	PREDICTED: uncharacterized protein LOC106446026 [Brassica napus]	GO:0016020;GO:0016021	membrane;integral component of membrane	-	-	-	-	-	-	gnl|BL_ORD_ID|545646	sp|Q55480|YZ37_SYNY3 Uncharacterized sugar kinase slr0537 OS=Synechocystis sp. (strain PCC 6803 / Kazusa) GN=slr0537 PE=3 SV=1
TCONS_00002495	PREDICTED: syncoilin [Brassica rapa]	-	-	-	-	-	-	-	-	-	-
TCONS_00006966	PREDICTED: protein PELOTA 1-like isoform X2 [Brassica napus]	GO:0004518;GO:0046872;GO:0016787;GO:0004519;GO:0071025;GO:0070966;GO:0070481;GO:0005737;GO:0005634	nuclease activity;metal ion binding;hydrolase activity;endonuclease activity;RNA surveillance;nuclear-transcribed mRNA catabolic process, no-go decay;nuclear-transcribed mRNA catabolic process, non-stop decay;cytoplasm;nucleus	K06965	PELO,DOM34,pelA	http://www.genome.jp/dbget-bin/www_bget?ko:K06965	mRNA surveillance pathway	ko03015	KOG2869(J)(Meiotic cell division protein Pelota/DOM34)	gnl|BL_ORD_ID|121245	sp|Q9ZT87|PEL1_ARATH Protein PELOTA 1 OS=Arabidopsis thaliana GN=PEL1 PE=2 SV=1
TCONS_00006967	PREDICTED: protein PELOTA 1-like isoform X1 [Brassica napus]	GO:0004518;GO:0046872;GO:0016787;GO:0004519;GO:0071025;GO:0070966;GO:0070481;GO:0005737;GO:0005634	nuclease activity;metal ion binding;hydrolase activity;endonuclease activity;RNA surveillance;nuclear-transcribed mRNA catabolic process, no-go decay;nuclear-transcribed mRNA catabolic process, non-stop decay;cytoplasm;nucleus	K06965	PELO,DOM34,pelA	http://www.genome.jp/dbget-bin/www_bget?ko:K06965	mRNA surveillance pathway	ko03015	KOG2869(J)(Meiotic cell division protein Pelota/DOM34)	gnl|BL_ORD_ID|121245	sp|Q9ZT87|PEL1_ARATH Protein PELOTA 1 OS=Arabidopsis thaliana GN=PEL1 PE=2 SV=1
TCONS_00006968	PREDICTED: protein PELOTA 1-like isoform X1 [Brassica napus]	GO:0004518;GO:0046872;GO:0016787;GO:0004519;GO:0071025;GO:0070966;GO:0070481;GO:0005737;GO:0005634	nuclease activity;metal ion binding;hydrolase activity;endonuclease activity;RNA surveillance;nuclear-transcribed mRNA catabolic process, no-go decay;nuclear-transcribed mRNA catabolic process, non-stop decay;cytoplasm;nucleus	K06965	PELO,DOM34,pelA	http://www.genome.jp/dbget-bin/www_bget?ko:K06965	mRNA surveillance pathway	ko03015	KOG2869(J)(Meiotic cell division protein Pelota/DOM34)	gnl|BL_ORD_ID|121245	sp|Q9ZT87|PEL1_ARATH Protein PELOTA 1 OS=Arabidopsis thaliana GN=PEL1 PE=2 SV=1
TCONS_00006969	PREDICTED: protein PELOTA 1-like isoform X1 [Brassica napus]	GO:0004518;GO:0046872;GO:0016787;GO:0004519;GO:0071025;GO:0070966;GO:0070481;GO:0005737;GO:0005634	nuclease activity;metal ion binding;hydrolase activity;endonuclease activity;RNA surveillance;nuclear-transcribed mRNA catabolic process, no-go decay;nuclear-transcribed mRNA catabolic process, non-stop decay;cytoplasm;nucleus	K06965	PELO,DOM34,pelA	http://www.genome.jp/dbget-bin/www_bget?ko:K06965	mRNA surveillance pathway	ko03015	KOG2869(J)(Meiotic cell division protein Pelota/DOM34)	gnl|BL_ORD_ID|121245	sp|Q9ZT87|PEL1_ARATH Protein PELOTA 1 OS=Arabidopsis thaliana GN=PEL1 PE=2 SV=1
TCONS_00009283	-	-	-	-	-	-	-	-	-	-	-
TCONS_00006984	PREDICTED: uncharacterized protein LOC106446193 isoform X3 [Brassica napus]	-	-	-	-	-	-	-	-	-	-
TCONS_00009284	BnaC09g37490D [Brassica napus]	-	-	-	-	-	-	-	-	-	-
TCONS_00006987	PREDICTED: protein arginine N-methyltransferase 1.6-like [Brassica napus]	GO:0016740;GO:0008168;GO:0006479;GO:0032259	transferase activity;methyltransferase activity;protein methylation;methylation	K11438	PRMT7	http://www.genome.jp/dbget-bin/www_bget?ko:K11438	-	-	KOG1499(OKT)(Protein arginine N-methyltransferase PRMT1 and related enzymes)	gnl|BL_ORD_ID|277324	sp|Q944R7|ANM16_ARATH Protein arginine N-methyltransferase 1.6 OS=Arabidopsis thaliana GN=PRMT16 PE=2 SV=2
TCONS_00006989	BnaC02g36990D [Brassica napus]	GO:0004753;GO:0047130;GO:0016491;GO:0080167;GO:0055114;GO:0019477;GO:0005737;GO:0005829;GO:0005739	saccharopine dehydrogenase activity;saccharopine dehydrogenase (NADP+, L-lysine-forming) activity;oxidoreductase activity;response to karrikin;oxidation-reduction process;L-lysine catabolic process;cytoplasm;cytosol;mitochondrion	K14157	AASS	http://www.genome.jp/dbget-bin/www_bget?ko:K14157	Lysine degradation	ko00310	-	gnl|BL_ORD_ID|267635	sp|Q9SMZ4|AASS_ARATH Alpha-aminoadipic semialdehyde synthase OS=Arabidopsis thaliana GN=LKR/SDH PE=1 SV=1
TCONS_00006990	BnaC02g36990D [Brassica napus]	GO:0004753;GO:0047130;GO:0016491;GO:0080167;GO:0055114;GO:0019477;GO:0005737;GO:0005829;GO:0005739;GO:0003824;GO:0047131;GO:0008152;GO:0033512	saccharopine dehydrogenase activity;saccharopine dehydrogenase (NADP+, L-lysine-forming) activity;oxidoreductase activity;response to karrikin;oxidation-reduction process;L-lysine catabolic process;cytoplasm;cytosol;mitochondrion;catalytic activity;saccharopine dehydrogenase (NAD+, L-glutamate-forming) activity;metabolic process;L-lysine catabolic process to acetyl-CoA via saccharopine	K14157	AASS	http://www.genome.jp/dbget-bin/www_bget?ko:K14157	Lysine degradation	ko00310	-	gnl|BL_ORD_ID|267635	sp|Q9SMZ4|AASS_ARATH Alpha-aminoadipic semialdehyde synthase OS=Arabidopsis thaliana GN=LKR/SDH PE=1 SV=1
TCONS_00007002	F3M18.15 [Arabidopsis thaliana]	GO:0016020;GO:0016021;GO:0003674;GO:0008150;GO:0009507	membrane;integral component of membrane;molecular_function;biological_process;chloroplast	-	-	-	-	-	-	-	-
TCONS_00007003	F3M18.15 [Arabidopsis thaliana]	GO:0016020;GO:0016021;GO:0003674;GO:0008150;GO:0009507	membrane;integral component of membrane;molecular_function;biological_process;chloroplast	-	-	-	-	-	-	-	-
TCONS_00007004	F3M18.15 [Arabidopsis thaliana]	GO:0016020;GO:0016021;GO:0003674;GO:0008150;GO:0009507	membrane;integral component of membrane;molecular_function;biological_process;chloroplast	-	-	-	-	-	-	-	-
TCONS_00007005	BnaC03g42670D [Brassica napus]	GO:0016020;GO:0016021;GO:0003674;GO:0008150;GO:0009507	membrane;integral component of membrane;molecular_function;biological_process;chloroplast	-	-	-	-	-	-	-	-
TCONS_00007006	F3M18.15 [Arabidopsis thaliana]	GO:0016020;GO:0016021;GO:0003674;GO:0008150;GO:0009507	membrane;integral component of membrane;molecular_function;biological_process;chloroplast	-	-	-	-	-	-	-	-
TCONS_00007007	BnaC03g42670D [Brassica napus]	GO:0016020;GO:0016021;GO:0003674;GO:0008150;GO:0009507	membrane;integral component of membrane;molecular_function;biological_process;chloroplast	-	-	-	-	-	-	-	-
TCONS_00007008	F3M18.15 [Arabidopsis thaliana]	GO:0016020;GO:0016021;GO:0003674;GO:0008150;GO:0009507	membrane;integral component of membrane;molecular_function;biological_process;chloroplast	-	-	-	-	-	-	-	-
TCONS_00007009	F3M18.15 [Arabidopsis thaliana]	GO:0016020;GO:0016021;GO:0003674;GO:0008150;GO:0009507	membrane;integral component of membrane;molecular_function;biological_process;chloroplast	-	-	-	-	-	-	-	-
TCONS_00007010	BnaC03g42670D [Brassica napus]	GO:0016020;GO:0016021;GO:0003674;GO:0008150;GO:0009507	membrane;integral component of membrane;molecular_function;biological_process;chloroplast	-	-	-	-	-	-	-	-
TCONS_00007011	BnaC03g42670D [Brassica napus]	GO:0016020;GO:0016021;GO:0003674;GO:0008150;GO:0009507	membrane;integral component of membrane;molecular_function;biological_process;chloroplast	-	-	-	-	-	-	-	-
TCONS_00007025	PREDICTED: pollen-specific leucine-rich repeat extensin-like protein 1 isoform X2 [Brassica oleracea var. oleracea]	GO:0046872;GO:0030001	metal ion binding;metal ion transport	-	-	-	-	-	-	-	-
TCONS_00002556	PREDICTED: guanine nucleotide exchange factor SPIKE 1-like [Brassica napus]	GO:0005085;GO:0005089;GO:0008360;GO:0051493;GO:0009958;GO:0007264;GO:0043547;GO:0016192;GO:0008064;GO:0010928;GO:0005886;GO:0005829;GO:0019898;GO:0070971;GO:0005634	guanyl-nucleotide exchange factor activity;Rho guanyl-nucleotide exchange factor activity;regulation of cell shape;regulation of cytoskeleton organization;positive gravitropism;small GTPase mediated signal transduction;positive regulation of GTPase activity;vesicle-mediated transport;regulation of actin polymerization or depolymerization;regulation of auxin mediated signaling pathway;plasma membr…	-	-	-	-	-	KOG1997(T)(PH domain-containing protein)	gnl|BL_ORD_ID|211299	sp|Q8SAB7|SPK1_ARATH Guanine nucleotide exchange factor SPIKE 1 OS=Arabidopsis thaliana GN=SPK1 PE=1 SV=1
TCONS_00002559	PREDICTED: flowering time control protein FCA-like [Brassica napus]	GO:0003676;GO:0003723;GO:0000166	nucleic acid binding;RNA binding;nucleotide binding	-	-	-	-	-	KOG4205(A)(RNA-binding protein musashi/mRNA cleavage and polyadenylation factor I complex, subunit HRP1)	gnl|BL_ORD_ID|387649	sp|O04425|FCA_ARATH Flowering time control protein FCA OS=Arabidopsis thaliana GN=FCA PE=1 SV=3
TCONS_00002560	PREDICTED: flowering time control protein FCA, partial [Raphanus sativus]	GO:0003676;GO:0003723;GO:0000166	nucleic acid binding;RNA binding;nucleotide binding	-	-	-	-	-	KOG0145(A)(RNA-binding protein ELAV/HU (RRM superfamily))	gnl|BL_ORD_ID|387649	sp|O04425|FCA_ARATH Flowering time control protein FCA OS=Arabidopsis thaliana GN=FCA PE=1 SV=3
TCONS_00007030	PREDICTED: ABC transporter D family member 2, chloroplastic-like [Brassica napus]	GO:0005524;GO:0000166;GO:0016887;GO:0042626;GO:0006810;GO:0055085;GO:0016021;GO:0016020;GO:0009507	ATP binding;nucleotide binding;ATPase activity;ATPase activity, coupled to transmembrane movement of substances;transport;transmembrane transport;integral component of membrane;membrane;chloroplast	-	-	-	-	-	KOG0064(I)(Peroxisomal long-chain acyl-CoA transporter, ABC superfamily)	gnl|BL_ORD_ID|263100	sp|Q6NLC1|AB2D_ARATH ABC transporter D family member 2, chloroplastic OS=Arabidopsis thaliana GN=ABCC2 PE=1 SV=1
TCONS_00002568	PREDICTED: uncharacterized protein LOC106446570 [Brassica napus]	GO:0016021;GO:0016020	integral component of membrane;membrane	-	-	-	-	-	-	-	-
TCONS_00007043	BnaC06g25070D [Brassica napus]	GO:0005524;GO:0004386;GO:0000166;GO:0003676;GO:0016787	ATP binding;helicase activity;nucleotide binding;nucleic acid binding;hydrolase activity	K12858	DDX23,PRP28	http://www.genome.jp/dbget-bin/www_bget?ko:K12858	Spliceosome	ko03040	KOG0333(A)(U5 snRNP-like RNA helicase subunit)	gnl|BL_ORD_ID|164080	sp|P93008|RH21_ARATH DEAD-box ATP-dependent RNA helicase 21 OS=Arabidopsis thaliana GN=RH21 PE=2 SV=1
TCONS_00007044	BnaC06g25070D [Brassica napus]	GO:0005524;GO:0004386;GO:0000166;GO:0003676;GO:0016787	ATP binding;helicase activity;nucleotide binding;nucleic acid binding;hydrolase activity	K12858	DDX23,PRP28	http://www.genome.jp/dbget-bin/www_bget?ko:K12858	Spliceosome	ko03040	KOG0333(A)(U5 snRNP-like RNA helicase subunit)	gnl|BL_ORD_ID|164080	sp|P93008|RH21_ARATH DEAD-box ATP-dependent RNA helicase 21 OS=Arabidopsis thaliana GN=RH21 PE=2 SV=1
TCONS_00007045	BnaC06g25070D [Brassica napus]	GO:0005524;GO:0004386;GO:0000166;GO:0003676;GO:0016787	ATP binding;helicase activity;nucleotide binding;nucleic acid binding;hydrolase activity	K12858	DDX23,PRP28	http://www.genome.jp/dbget-bin/www_bget?ko:K12858	Spliceosome	ko03040	KOG0333(A)(U5 snRNP-like RNA helicase subunit)	gnl|BL_ORD_ID|164080	sp|P93008|RH21_ARATH DEAD-box ATP-dependent RNA helicase 21 OS=Arabidopsis thaliana GN=RH21 PE=2 SV=1
TCONS_00007046	BnaC06g25070D [Brassica napus]	GO:0005524;GO:0004386;GO:0000166;GO:0003676;GO:0016787;GO:0004004;GO:0000375;GO:0010501;GO:0071013;GO:0005682	ATP binding;helicase activity;nucleotide binding;nucleic acid binding;hydrolase activity;ATP-dependent RNA helicase activity;RNA splicing, via transesterification reactions;RNA secondary structure unwinding;catalytic step 2 spliceosome;U5 snRNP	K12858	DDX23,PRP28	http://www.genome.jp/dbget-bin/www_bget?ko:K12858	Spliceosome	ko03040	KOG0333(A)(U5 snRNP-like RNA helicase subunit)	gnl|BL_ORD_ID|164080	sp|P93008|RH21_ARATH DEAD-box ATP-dependent RNA helicase 21 OS=Arabidopsis thaliana GN=RH21 PE=2 SV=1
TCONS_00007047	BnaC06g25070D [Brassica napus]	GO:0005524;GO:0004386;GO:0000166;GO:0003676;GO:0016787;GO:0004004;GO:0000375;GO:0010501;GO:0071013;GO:0005682	ATP binding;helicase activity;nucleotide binding;nucleic acid binding;hydrolase activity;ATP-dependent RNA helicase activity;RNA splicing, via transesterification reactions;RNA secondary structure unwinding;catalytic step 2 spliceosome;U5 snRNP	K12858	DDX23,PRP28	http://www.genome.jp/dbget-bin/www_bget?ko:K12858	Spliceosome	ko03040	KOG0333(A)(U5 snRNP-like RNA helicase subunit)	gnl|BL_ORD_ID|164080	sp|P93008|RH21_ARATH DEAD-box ATP-dependent RNA helicase 21 OS=Arabidopsis thaliana GN=RH21 PE=2 SV=1
TCONS_00002580	PREDICTED: importin subunit alpha-2-like [Brassica rapa]	GO:0008565;GO:0015031;GO:0006606;GO:0006810;GO:0005737;GO:0005634	protein transporter activity;protein transport;protein import into nucleus;transport;cytoplasm;nucleus	-	-	-	-	-	KOG0166(U)(Karyopherin (importin) alpha)	gnl|BL_ORD_ID|51327	sp|F4JL11|IMPA2_ARATH Importin subunit alpha-2 OS=Arabidopsis thaliana GN=IMPA2 PE=1 SV=1
TCONS_00002581	PREDICTED: importin subunit alpha-2-like [Brassica rapa]	GO:0008565;GO:0015031;GO:0006606;GO:0006810;GO:0005737;GO:0005634	protein transporter activity;protein transport;protein import into nucleus;transport;cytoplasm;nucleus	-	-	-	-	-	KOG0166(U)(Karyopherin (importin) alpha)	gnl|BL_ORD_ID|51327	sp|F4JL11|IMPA2_ARATH Importin subunit alpha-2 OS=Arabidopsis thaliana GN=IMPA2 PE=1 SV=1
TCONS_00002582	PREDICTED: importin subunit alpha-2-like [Brassica rapa]	GO:0008565;GO:0015031;GO:0006606;GO:0006810;GO:0005737;GO:0005634	protein transporter activity;protein transport;protein import into nucleus;transport;cytoplasm;nucleus	-	-	-	-	-	KOG0166(U)(Karyopherin (importin) alpha)	gnl|BL_ORD_ID|51327	sp|F4JL11|IMPA2_ARATH Importin subunit alpha-2 OS=Arabidopsis thaliana GN=IMPA2 PE=1 SV=1
TCONS_00007051	PREDICTED: L-arabinokinase [Brassica napus]	GO:0016301;GO:0016740;GO:0016773;GO:0005524;GO:0000166;GO:0008152;GO:0016310;GO:0005737;GO:0009702;GO:0046835;GO:0005829;GO:0009506	kinase activity;transferase activity;phosphotransferase activity, alcohol group as acceptor;ATP binding;nucleotide binding;metabolic process;phosphorylation;cytoplasm;L-arabinokinase activity;carbohydrate phosphorylation;cytosol;plasmodesma	K12446	E2.7.1.46	http://www.genome.jp/dbget-bin/www_bget?ko:K12446	Amino sugar and nucleotide sugar metabolism	ko00520	-	gnl|BL_ORD_ID|278994	sp|O23461|ARAK_ARATH L-arabinokinase OS=Arabidopsis thaliana GN=ARA1 PE=1 SV=1
TCONS_00009285	PREDICTED: uncharacterized protein LOC106453278 [Brassica napus]	GO:0004672;GO:0004674;GO:0016301;GO:0016740;GO:0005524;GO:0000166;GO:0016310;GO:0006468;GO:0016020;GO:0016021	protein kinase activity;protein serine/threonine kinase activity;kinase activity;transferase activity;ATP binding;nucleotide binding;phosphorylation;protein phosphorylation;membrane;integral component of membrane	-	-	-	-	-	-	gnl|BL_ORD_ID|214924	sp|Q9SIT1|TMK3_ARATH Receptor-like kinase TMK3 OS=Arabidopsis thaliana GN=TMK3 PE=2 SV=1
TCONS_00007053	PREDICTED: two-component response regulator ARR2-like, partial [Brassica napus]	GO:0003677;GO:0003700;GO:0000160;GO:0007165;GO:0006351;GO:0006355;GO:0005634	DNA binding;transcription factor activity, sequence-specific DNA binding;phosphorelay signal transduction system;signal transduction;transcription, DNA-templated;regulation of transcription, DNA-templated;nucleus	K14491	ARR-B	http://www.genome.jp/dbget-bin/www_bget?ko:K14491	Plant hormone signal transduction	ko04075	-	gnl|BL_ORD_ID|290702	sp|Q9ZWJ9|ARR2_ARATH Two-component response regulator ARR2 OS=Arabidopsis thaliana GN=ARR2 PE=1 SV=1
TCONS_00009286	BnaA04g29260D [Brassica napus]	-	-	-	-	-	-	-	-	-	-
TCONS_00007055	PREDICTED: shikimate O-hydroxycinnamoyltransferase-like [Brassica napus]	GO:0016747;GO:0047205;GO:0047172;GO:0009809;GO:0010252;GO:0009963;GO:0005737;GO:0005829;GO:0016020	transferase activity, transferring acyl groups other than amino-acyl groups;quinate O-hydroxycinnamoyltransferase activity;shikimate O-hydroxycinnamoyltransferase activity;lignin biosynthetic process;auxin homeostasis;positive regulation of flavonoid biosynthetic process;cytoplasm;cytosol;membrane	K13065	E2.3.1.133,HCT	http://www.genome.jp/dbget-bin/www_bget?ko:K13065	Flavonoid biosynthesis;Phenylpropanoid biosynthesis;Stilbenoid, diarylheptanoid and gingerol biosynthesis	ko00941,ko00940,ko00945	-	gnl|BL_ORD_ID|46317	sp|Q9FI78|HST_ARATH Shikimate O-hydroxycinnamoyltransferase OS=Arabidopsis thaliana GN=HST PE=1 SV=1
TCONS_00007057	PREDICTED: uncharacterized protein LOC106339114 [Brassica oleracea var. oleracea]	-	-	-	-	-	-	-	-	gnl|BL_ORD_ID|404067	sp|P93295|M310_ARATH Uncharacterized mitochondrial protein AtMg00310 OS=Arabidopsis thaliana GN=AtMg00310 PE=4 SV=1
TCONS_00007058	PREDICTED: uncharacterized protein LOC106339114 [Brassica oleracea var. oleracea]	-	-	-	-	-	-	-	-	gnl|BL_ORD_ID|404067	sp|P93295|M310_ARATH Uncharacterized mitochondrial protein AtMg00310 OS=Arabidopsis thaliana GN=AtMg00310 PE=4 SV=1
TCONS_00007059	PREDICTED: uncharacterized protein LOC106309259 [Brassica oleracea var. oleracea]	-	-	-	-	-	-	-	-	gnl|BL_ORD_ID|404067	sp|P93295|M310_ARATH Uncharacterized mitochondrial protein AtMg00310 OS=Arabidopsis thaliana GN=AtMg00310 PE=4 SV=1
TCONS_00007060	PREDICTED: uncharacterized protein LOC108850505 [Raphanus sativus]	-	-	-	-	-	-	-	-	gnl|BL_ORD_ID|404067	sp|P93295|M310_ARATH Uncharacterized mitochondrial protein AtMg00310 OS=Arabidopsis thaliana GN=AtMg00310 PE=4 SV=1
TCONS_00007061	PREDICTED: uncharacterized protein LOC106339114 [Brassica oleracea var. oleracea]	-	-	-	-	-	-	-	-	gnl|BL_ORD_ID|404067	sp|P93295|M310_ARATH Uncharacterized mitochondrial protein AtMg00310 OS=Arabidopsis thaliana GN=AtMg00310 PE=4 SV=1
TCONS_00009287	BnaC01g22140D [Brassica napus]	-	-	-	-	-	-	-	-	-	-
TCONS_00002588	BnaC03g54850D [Brassica napus]	-	-	K11314	TADA2A,ADA2	http://www.genome.jp/dbget-bin/www_bget?ko:K11314	-	-	-	-	-
TCONS_00002589	BnaC03g54850D [Brassica napus]	-	-	K11314	TADA2A,ADA2	http://www.genome.jp/dbget-bin/www_bget?ko:K11314	-	-	-	-	-
TCONS_00002590	BnaC03g54850D [Brassica napus]	-	-	K11314	TADA2A,ADA2	http://www.genome.jp/dbget-bin/www_bget?ko:K11314	-	-	-	-	-
TCONS_00002591	BnaC02g30160D [Brassica napus]	-	-	K11314	TADA2A,ADA2	http://www.genome.jp/dbget-bin/www_bget?ko:K11314	-	-	-	-	-
TCONS_00002592	BnaC02g30160D [Brassica napus]	-	-	K11314	TADA2A,ADA2	http://www.genome.jp/dbget-bin/www_bget?ko:K11314	-	-	-	-	-
TCONS_00007066	PREDICTED: DEAD-box ATP-dependent RNA helicase 1-like [Brassica napus]	GO:0003676;GO:0005524;GO:0004386;GO:0016787;GO:0006886;GO:0006605	nucleic acid binding;ATP binding;helicase activity;hydrolase activity;intracellular protein transport;protein targeting	K14807	DDX51,DBP6	http://www.genome.jp/dbget-bin/www_bget?ko:K14807	-	-	KOG0338(A)(ATP-dependent RNA helicase)	gnl|BL_ORD_ID|161360	sp|Q7FGZ2|RH1_ARATH DEAD-box ATP-dependent RNA helicase 1 OS=Arabidopsis thaliana GN=RH1 PE=2 SV=3
TCONS_00007071	BnaC03g58700D [Brassica napus]	-	-	-	-	-	-	-	-	-	-
TCONS_00002606	BnaC05g20240D [Brassica napus]	-	-	-	-	-	-	-	-	-	-
TCONS_00002607	BnaC05g20240D [Brassica napus]	-	-	-	-	-	-	-	-	-	-
TCONS_00007082	PREDICTED: CSC1-like protein At4g15430 isoform X1 [Brassica napus]	GO:0016020;GO:0016021	membrane;integral component of membrane	-	-	-	-	-	KOG1134(R)(Uncharacterized conserved protein)	gnl|BL_ORD_ID|339042	sp|Q8VZM5|CSCL3_ARATH CSC1-like protein At4g15430 OS=Arabidopsis thaliana GN=At4g15430 PE=2 SV=1
TCONS_00007083	PREDICTED: CSC1-like protein At4g15430 isoform X1 [Brassica napus]	GO:0016020;GO:0016021	membrane;integral component of membrane	-	-	-	-	-	KOG1134(R)(Uncharacterized conserved protein)	gnl|BL_ORD_ID|339042	sp|Q8VZM5|CSCL3_ARATH CSC1-like protein At4g15430 OS=Arabidopsis thaliana GN=At4g15430 PE=2 SV=1
TCONS_00002627	PREDICTED: disease resistance protein TAO1-like [Brassica napus]	GO:0043531;GO:0007165;GO:0016020;GO:0016021	ADP binding;signal transduction;membrane;integral component of membrane	-	-	-	-	-	-	gnl|BL_ORD_ID|191862	sp|F4J339|RPP1_ARATH Probable disease resistance protein RPP1 OS=Arabidopsis thaliana GN=RPP1 PE=2 SV=1
TCONS_00007095	PREDICTED: LOW QUALITY PROTEIN: histone-lysine N-methyltransferase ATXR3-like [Brassica napus]	-	-	-	-	-	-	-	KOG4442(U)(Clathrin coat binding protein/Huntingtin interacting protein HIP1, involved in regulation of endocytosis)	gnl|BL_ORD_ID|298178	sp|O23372|ATXR3_ARATH Histone-lysine N-methyltransferase ATXR3 OS=Arabidopsis thaliana GN=ATXR3 PE=2 SV=2
TCONS_00007100	PREDICTED: 26S proteasome non-ATPase regulatory subunit 2 homolog B-like [Brassica napus]	GO:0016757;GO:0016020;GO:0016021	transferase activity, transferring glycosyl groups;membrane;integral component of membrane	-	-	-	-	-	KOG2005(O)(26S proteasome regulatory complex, subunit RPN1/PSMD2)	gnl|BL_ORD_ID|141224	sp|Q6XJG8|PSD2B_ARATH 26S proteasome non-ATPase regulatory subunit 2 homolog B OS=Arabidopsis thaliana GN=RPN1B PE=1 SV=1
TCONS_00007105	PREDICTED: uncharacterized protein LOC106447005 [Brassica napus]	GO:0003712;GO:0031047;GO:0035194;GO:0016442	transcription cofactor activity;gene silencing by RNA;posttranscriptional gene silencing by RNA;RISC complex	K15979	SND1	http://www.genome.jp/dbget-bin/www_bget?ko:K15979	-	-	-	gnl|BL_ORD_ID|225370	sp|Q8VZG7|TSN1_ARATH Ribonuclease TUDOR 1 OS=Arabidopsis thaliana GN=TSN1 PE=1 SV=1
TCONS_00007106	BnaA01g18800D [Brassica napus]	GO:0003712;GO:0031047;GO:0035194;GO:0016442	transcription cofactor activity;gene silencing by RNA;posttranscriptional gene silencing by RNA;RISC complex	K15979	SND1	http://www.genome.jp/dbget-bin/www_bget?ko:K15979	-	-	-	gnl|BL_ORD_ID|225370	sp|Q8VZG7|TSN1_ARATH Ribonuclease TUDOR 1 OS=Arabidopsis thaliana GN=TSN1 PE=1 SV=1
TCONS_00007118	PREDICTED: UDP-glycosyltransferase 74F2-like [Brassica oleracea var. oleracea]	GO:0016740;GO:0016757;GO:0016758;GO:0008152	transferase activity;transferase activity, transferring glycosyl groups;transferase activity, transferring hexosyl groups;metabolic process	K13691	SGT1	http://www.genome.jp/dbget-bin/www_bget?ko:K13691	-	-	-	gnl|BL_ORD_ID|238976	sp|O22822|U74F2_ARATH UDP-glycosyltransferase 74F2 OS=Arabidopsis thaliana GN=UGT74F2 PE=1 SV=1
TCONS_00002638	PREDICTED: uncharacterized protein LOC106339497 [Brassica oleracea var. oleracea]	-	-	-	-	-	-	-	-	-	-
TCONS_00002642	BnaC04g03070D [Brassica napus]	GO:0080008;GO:0000166;GO:0005634;GO:0005834;GO:0008150	Cul4-RING E3 ubiquitin ligase complex;nucleotide binding;nucleus;heterotrimeric G-protein complex;biological_process	K12857	SNRNP40,PRP8BP	http://www.genome.jp/dbget-bin/www_bget?ko:K12857	Spliceosome	ko03040	KOG0266(R)(WD40 repeat-containing protein)	gnl|BL_ORD_ID|206377	sp|Q96DI7|SNR40_HUMAN U5 small nuclear ribonucleoprotein 40 kDa protein OS=Homo sapiens GN=SNRNP40 PE=1 SV=1
TCONS_00002643	PREDICTED: cysteine synthase, chloroplastic/chromoplastic-like [Brassica napus]	GO:0016740;GO:0004124;GO:0006535;GO:0008652;GO:0019344;GO:0030170;GO:0009567;GO:0046686;GO:0009860;GO:0009735;GO:0005802;GO:0009536;GO:0048046;GO:0005739;GO:0009509;GO:0005768;GO:0009941;GO:0009507;GO:0009570;GO:0005794	transferase activity;cysteine synthase activity;cysteine biosynthetic process from serine;cellular amino acid biosynthetic process;cysteine biosynthetic process;pyridoxal phosphate binding;double fertilization forming a zygote and endosperm;response to cadmium ion;pollen tube growth;response to cytokinin;trans-Golgi network;plastid;apoplast;mitochondrion;chromoplast;endosome;chloroplast envelope;…	K01738	cysK	http://www.genome.jp/dbget-bin/www_bget?ko:K01738	Cysteine and methionine metabolism;Sulfur metabolism;Biosynthesis of amino acids;Carbon metabolism	ko00270,ko00920,ko01230,ko01200	KOG1481(E)(Cysteine synthase)	gnl|BL_ORD_ID|352975	sp|P47999|CYSKP_ARATH Cysteine synthase, chloroplastic/chromoplastic OS=Arabidopsis thaliana GN=OASB PE=1 SV=2
TCONS_00007124	PREDICTED: acyl-[acyl-carrier-protein] desaturase, seed specific, chloroplastic [Brassica napus]	GO:0016491;GO:0045300;GO:0055114;GO:0006633;GO:0006631;GO:0009507	oxidoreductase activity;acyl-[acyl-carrier-protein] desaturase activity;oxidation-reduction process;fatty acid biosynthetic process;fatty acid metabolic process;chloroplast	K03921	FAB2,SSI2,desA1	http://www.genome.jp/dbget-bin/www_bget?ko:K03921	Biosynthesis of unsaturated fatty acids;Fatty acid biosynthesis;Fatty acid metabolism	ko01040,ko00061,ko01212	-	gnl|BL_ORD_ID|502469	sp|Q01771|STADS_BRANA Stearoyl-[acyl-carrier-protein] 9-desaturase, seed specific, chloroplastic OS=Brassica napus PE=2 SV=1
TCONS_00007125	PREDICTED: acyl-[acyl-carrier-protein] desaturase, seed specific, chloroplastic [Brassica napus]	GO:0016491;GO:0045300;GO:0055114;GO:0006633;GO:0006631;GO:0009507	oxidoreductase activity;acyl-[acyl-carrier-protein] desaturase activity;oxidation-reduction process;fatty acid biosynthetic process;fatty acid metabolic process;chloroplast	K03921	FAB2,SSI2,desA1	http://www.genome.jp/dbget-bin/www_bget?ko:K03921	Biosynthesis of unsaturated fatty acids;Fatty acid biosynthesis;Fatty acid metabolism	ko01040,ko00061,ko01212	-	gnl|BL_ORD_ID|502469	sp|Q01771|STADS_BRANA Stearoyl-[acyl-carrier-protein] 9-desaturase, seed specific, chloroplastic OS=Brassica napus PE=2 SV=1
TCONS_00002651	PREDICTED: ankyrin repeat domain-containing protein 2B [Brassica rapa]	GO:0005886;GO:0005515;GO:0008289;GO:0006355;GO:0005737;GO:0009707;GO:0009527;GO:0016020;GO:0009507;GO:0009536;GO:0005634;GO:0030941;GO:0031359;GO:0045036	plasma membrane;protein binding;lipid binding;regulation of transcription, DNA-templated;cytoplasm;chloroplast outer membrane;plastid outer membrane;membrane;chloroplast;plastid;nucleus;chloroplast targeting sequence binding;integral component of chloroplast outer membrane;protein targeting to chloroplast	-	-	-	-	-	-	gnl|BL_ORD_ID|275983	sp|Q29Q26|AKR2B_ARATH Ankyrin repeat domain-containing protein 2B OS=Arabidopsis thaliana GN=AKR2B PE=1 SV=1
TCONS_00002652	PREDICTED: ankyrin repeat domain-containing protein 2B [Brassica rapa]	GO:0005886;GO:0005515;GO:0008289;GO:0006355;GO:0005737;GO:0009707;GO:0009527;GO:0016020;GO:0009507;GO:0009536;GO:0005634;GO:0030941;GO:0031359;GO:0045036	plasma membrane;protein binding;lipid binding;regulation of transcription, DNA-templated;cytoplasm;chloroplast outer membrane;plastid outer membrane;membrane;chloroplast;plastid;nucleus;chloroplast targeting sequence binding;integral component of chloroplast outer membrane;protein targeting to chloroplast	-	-	-	-	-	-	gnl|BL_ORD_ID|275983	sp|Q29Q26|AKR2B_ARATH Ankyrin repeat domain-containing protein 2B OS=Arabidopsis thaliana GN=AKR2B PE=1 SV=1
TCONS_00007132	BnaA07g02590D [Brassica napus]	-	-	K08488	STX7	http://www.genome.jp/dbget-bin/www_bget?ko:K08488	Phagosome;SNARE interactions in vesicular transport	ko04145,ko04130	-	-	-
TCONS_00007133	BnaA07g02590D [Brassica napus]	GO:0005484;GO:0006886;GO:0016192;GO:0016020;GO:0016021	SNAP receptor activity;intracellular protein transport;vesicle-mediated transport;membrane;integral component of membrane	K08488	STX7	http://www.genome.jp/dbget-bin/www_bget?ko:K08488	Phagosome;SNARE interactions in vesicular transport	ko04145,ko04130	-	gnl|BL_ORD_ID|493393	sp|Q39233|SYP21_ARATH Syntaxin-21 OS=Arabidopsis thaliana GN=SYP21 PE=1 SV=1
TCONS_00007134	BnaA07g02590D [Brassica napus]	GO:0005484;GO:0006886;GO:0016192;GO:0016020;GO:0016021	SNAP receptor activity;intracellular protein transport;vesicle-mediated transport;membrane;integral component of membrane	K08488	STX7	http://www.genome.jp/dbget-bin/www_bget?ko:K08488	Phagosome;SNARE interactions in vesicular transport	ko04145,ko04130	-	gnl|BL_ORD_ID|493393	sp|Q39233|SYP21_ARATH Syntaxin-21 OS=Arabidopsis thaliana GN=SYP21 PE=1 SV=1
TCONS_00007135	BnaA07g02590D [Brassica napus]	GO:0005484;GO:0006886;GO:0016192;GO:0016020;GO:0016021	SNAP receptor activity;intracellular protein transport;vesicle-mediated transport;membrane;integral component of membrane	K08488	STX7	http://www.genome.jp/dbget-bin/www_bget?ko:K08488	Phagosome;SNARE interactions in vesicular transport	ko04145,ko04130	-	gnl|BL_ORD_ID|493393	sp|Q39233|SYP21_ARATH Syntaxin-21 OS=Arabidopsis thaliana GN=SYP21 PE=1 SV=1
TCONS_00002653	PREDICTED: AT-rich interactive domain-containing protein 3-like isoform X1 [Brassica napus]	-	-	-	-	-	-	-	KOG2744(K)(DNA-binding proteins Bright/BRCAA1/RBP1 and related proteins containing BRIGHT domain)	gnl|BL_ORD_ID|287553	sp|Q940Y3|ARID3_ARATH AT-rich interactive domain-containing protein 3 OS=Arabidopsis thaliana GN=ARID3 PE=1 SV=1
TCONS_00002659	PREDICTED: pentatricopeptide repeat-containing protein At2g17525, mitochondrial-like [Brassica napus]	GO:0004672;GO:0005524;GO:0000166;GO:0006468	protein kinase activity;ATP binding;nucleotide binding;protein phosphorylation	-	-	-	-	-	-	gnl|BL_ORD_ID|134354	sp|Q84VG6|PP160_ARATH Pentatricopeptide repeat-containing protein At2g17525, mitochondrial OS=Arabidopsis thaliana GN=At2g17525 PE=2 SV=2
TCONS_00002663	PREDICTED: protein RTE1-HOMOLOG-like isoform X1 [Brassica napus]	GO:0016020;GO:0016021	membrane;integral component of membrane	-	-	-	-	-	-	gnl|BL_ORD_ID|476725	sp|Q9SD42|RTH_ARATH Protein RTE1-HOMOLOG OS=Arabidopsis thaliana GN=RTH PE=2 SV=1
TCONS_00002668	PREDICTED: protein RTE1-HOMOLOG-like isoform X1 [Brassica napus]	GO:0016020;GO:0016021	membrane;integral component of membrane	-	-	-	-	-	-	gnl|BL_ORD_ID|476725	sp|Q9SD42|RTH_ARATH Protein RTE1-HOMOLOG OS=Arabidopsis thaliana GN=RTH PE=2 SV=1
TCONS_00007149	PREDICTED: disease resistance protein TAO1-like [Brassica napus]	GO:0043531;GO:0005524;GO:0000166;GO:0007165	ADP binding;ATP binding;nucleotide binding;signal transduction	-	-	-	-	-	-	gnl|BL_ORD_ID|511939	sp|Q9FI14|TAO1_ARATH Disease resistance protein TAO1 OS=Arabidopsis thaliana GN=TAO1 PE=4 SV=1
TCONS_00007155	BnaC01g42400D [Brassica napus]	GO:0016021;GO:0016020;GO:0003674;GO:0005634;GO:0008150	integral component of membrane;membrane;molecular_function;nucleus;biological_process	-	-	-	-	-	-	-	-
TCONS_00002673	BnaA01g19740D [Brassica napus]	-	-	-	-	-	-	-	-	-	-
TCONS_00002676	PREDICTED: oxygen-evolving enhancer protein 1-2, chloroplastic [Brassica oleracea var. oleracea]	GO:0005509;GO:0015979;GO:0042549;GO:0016021;GO:0019898;GO:0009654;GO:0009523	calcium ion binding;photosynthesis;photosystem II stabilization;integral component of membrane;extrinsic component of membrane;photosystem II oxygen evolving complex;photosystem II	K02716	psbO	http://www.genome.jp/dbget-bin/www_bget?ko:K02716	Photosynthesis	ko00195	-	gnl|BL_ORD_ID|140367	sp|Q9S841|PSBO2_ARATH Oxygen-evolving enhancer protein 1-2, chloroplastic OS=Arabidopsis thaliana GN=PSBO2 PE=1 SV=1
TCONS_00009288	-	-	-	-	-	-	-	-	-	-	-
TCONS_00002683	PREDICTED: cytochrome P450 90B1 isoform X1 [Brassica napus]	GO:0004497;GO:0016705;GO:0020037;GO:0046872;GO:0005506;GO:0016491;GO:0055114;GO:0016020;GO:0016021	monooxygenase activity;oxidoreductase activity, acting on paired donors, with incorporation or reduction of molecular oxygen;heme binding;metal ion binding;iron ion binding;oxidoreductase activity;oxidation-reduction process;membrane;integral component of membrane	K09587	CYP90B1,DWF4	http://www.genome.jp/dbget-bin/www_bget?ko:K09587	Brassinosteroid biosynthesis	ko00905	-	gnl|BL_ORD_ID|311391	sp|O64989|C90B1_ARATH Cytochrome P450 90B1 OS=Arabidopsis thaliana GN=CYP90B1 PE=1 SV=2
TCONS_00002684	PREDICTED: cytochrome P450 90B1 isoform X2 [Brassica napus]	GO:0004497;GO:0016705;GO:0020037;GO:0046872;GO:0005506;GO:0016491;GO:0055114;GO:0016020;GO:0016021	monooxygenase activity;oxidoreductase activity, acting on paired donors, with incorporation or reduction of molecular oxygen;heme binding;metal ion binding;iron ion binding;oxidoreductase activity;oxidation-reduction process;membrane;integral component of membrane	K09587	CYP90B1,DWF4	http://www.genome.jp/dbget-bin/www_bget?ko:K09587	Brassinosteroid biosynthesis	ko00905	-	gnl|BL_ORD_ID|311391	sp|O64989|C90B1_ARATH Cytochrome P450 90B1 OS=Arabidopsis thaliana GN=CYP90B1 PE=1 SV=2
TCONS_00007160	PREDICTED: uncharacterized protein At1g04910-like isoform X1 [Brassica napus]	-	-	-	-	-	-	-	-	gnl|BL_ORD_ID|252807	sp|Q8W486|Y1491_ARATH Uncharacterized protein At1g04910 OS=Arabidopsis thaliana GN=At1g04910 PE=2 SV=1
TCONS_00002701	PREDICTED: chaperone protein ClpC2, chloroplastic [Brassica rapa]	GO:0005524;GO:0000166;GO:0019538	ATP binding;nucleotide binding;protein metabolic process	K03696	clpC	http://www.genome.jp/dbget-bin/www_bget?ko:K03696	-	-	KOG1051(O)(Chaperone HSP104 and related ATP-dependent Clp proteases)	gnl|BL_ORD_ID|334959	sp|Q9SXJ7|CLPC2_ARATH Chaperone protein ClpC2, chloroplastic OS=Arabidopsis thaliana GN=CLPC2 PE=1 SV=1
TCONS_00007172	BnaA01g20480D [Brassica napus]	GO:0016740;GO:0003824;GO:0030170;GO:0008152;GO:0009058	transferase activity;catalytic activity;pyridoxal phosphate binding;metabolic process;biosynthetic process	K00654	SPT	http://www.genome.jp/dbget-bin/www_bget?ko:K00654	Autophagy - yeast;Sphingolipid signaling pathway;Sphingolipid metabolism	ko04138,ko04071,ko00600	KOG1360(H)(5-aminolevulinate synthase)	gnl|BL_ORD_ID|56039	sp|Q9M304|LCB2B_ARATH Long chain base biosynthesis protein 2b OS=Arabidopsis thaliana GN=LCB2b PE=1 SV=1
TCONS_00007173	PREDICTED: long chain base biosynthesis protein 2b-like [Brassica napus]	GO:0016740;GO:0003824;GO:0030170;GO:0008152;GO:0009058	transferase activity;catalytic activity;pyridoxal phosphate binding;metabolic process;biosynthetic process	K00654	SPT	http://www.genome.jp/dbget-bin/www_bget?ko:K00654	Autophagy - yeast;Sphingolipid signaling pathway;Sphingolipid metabolism	ko04138,ko04071,ko00600	KOG1360(H)(5-aminolevulinate synthase)	gnl|BL_ORD_ID|56039	sp|Q9M304|LCB2B_ARATH Long chain base biosynthesis protein 2b OS=Arabidopsis thaliana GN=LCB2b PE=1 SV=1
TCONS_00007175	PREDICTED: long chain base biosynthesis protein 2b-like [Brassica napus]	GO:0016740;GO:0003824;GO:0030170;GO:0008152;GO:0009058	transferase activity;catalytic activity;pyridoxal phosphate binding;metabolic process;biosynthetic process	K00654	SPT	http://www.genome.jp/dbget-bin/www_bget?ko:K00654	Autophagy - yeast;Sphingolipid signaling pathway;Sphingolipid metabolism	ko04138,ko04071,ko00600	KOG1360(H)(5-aminolevulinate synthase)	gnl|BL_ORD_ID|56039	sp|Q9M304|LCB2B_ARATH Long chain base biosynthesis protein 2b OS=Arabidopsis thaliana GN=LCB2b PE=1 SV=1
TCONS_00007176	PREDICTED: long chain base biosynthesis protein 2b-like [Brassica napus]	GO:0016740;GO:0003824;GO:0030170;GO:0008152;GO:0009058	transferase activity;catalytic activity;pyridoxal phosphate binding;metabolic process;biosynthetic process	K00654	SPT	http://www.genome.jp/dbget-bin/www_bget?ko:K00654	Autophagy - yeast;Sphingolipid signaling pathway;Sphingolipid metabolism	ko04138,ko04071,ko00600	KOG1360(H)(5-aminolevulinate synthase)	gnl|BL_ORD_ID|56039	sp|Q9M304|LCB2B_ARATH Long chain base biosynthesis protein 2b OS=Arabidopsis thaliana GN=LCB2b PE=1 SV=1
TCONS_00009289	-	-	-	-	-	-	-	-	-	-	-
TCONS_00002723	PREDICTED: O-acyltransferase WSD1-like isoform X1 [Brassica napus]	GO:0004144;GO:0045017;GO:0016021;GO:0016020	diacylglycerol O-acyltransferase activity;glycerolipid biosynthetic process;integral component of membrane;membrane	-	-	-	-	-	-	gnl|BL_ORD_ID|249402	sp|Q93ZR6|WSD1_ARATH O-acyltransferase WSD1 OS=Arabidopsis thaliana GN=WSD1 PE=2 SV=1
TCONS_00002725	PREDICTED: O-acyltransferase WSD1-like [Brassica rapa]	GO:0004144;GO:0045017;GO:0016021;GO:0016020	diacylglycerol O-acyltransferase activity;glycerolipid biosynthetic process;integral component of membrane;membrane	-	-	-	-	-	-	gnl|BL_ORD_ID|249402	sp|Q93ZR6|WSD1_ARATH O-acyltransferase WSD1 OS=Arabidopsis thaliana GN=WSD1 PE=2 SV=1
TCONS_00002732	PREDICTED: ferric reduction oxidase 4-like [Raphanus sativus]	GO:0016491;GO:0055114;GO:0016021;GO:0016020	oxidoreductase activity;oxidation-reduction process;integral component of membrane;membrane	-	-	-	-	-	-	gnl|BL_ORD_ID|6379	sp|Q9FLW2|FRO5_ARATH Ferric reduction oxidase 5 OS=Arabidopsis thaliana GN=FRO5 PE=2 SV=1
TCONS_00007190	PREDICTED: peroxidase 34 [Brassica napus]	GO:0020037;GO:0046872;GO:0016491;GO:0004601;GO:0042744;GO:0055114;GO:0006979;GO:0005576;GO:0009416;GO:0006952;GO:0072593;GO:0042742;GO:0050832;GO:0009735;GO:0052033;GO:0005829;GO:0005618;GO:0048046;GO:0009505;GO:0005773;GO:0005774;GO:0005794;GO:0009826	heme binding;metal ion binding;oxidoreductase activity;peroxidase activity;hydrogen peroxide catabolic process;oxidation-reduction process;response to oxidative stress;extracellular region;response to light stimulus;defense response;reactive oxygen species metabolic process;defense response to bacterium;defense response to fungus;response to cytokinin;pathogen-associated molecular pattern depende…	K00430	E1.11.1.7	http://www.genome.jp/dbget-bin/www_bget?ko:K00430	Phenylpropanoid biosynthesis	ko00940	-	gnl|BL_ORD_ID|123129	sp|Q9SMU8|PER34_ARATH Peroxidase 34 OS=Arabidopsis thaliana GN=PER34 PE=1 SV=1
TCONS_00007199	PREDICTED: flap endonuclease GEN-like 2 isoform X1 [Brassica napus]	GO:0003677;GO:0004518;GO:0003824;GO:0008821;GO:0006281	DNA binding;nuclease activity;catalytic activity;crossover junction endodeoxyribonuclease activity;DNA repair	K15338	GEN1,GEN	http://www.genome.jp/dbget-bin/www_bget?ko:K15338	-	-	KOG2519(L)(5'-3' exonuclease)	gnl|BL_ORD_ID|18311	sp|Q9M2Z3|GENL2_ARATH Flap endonuclease GEN-like 2 OS=Arabidopsis thaliana GN=GEN2 PE=2 SV=2
TCONS_00007203	PREDICTED: ATP-dependent DNA helicase Q-like 4B [Brassica napus]	-	-	K10901	BLM,RECQL3,SGS1	http://www.genome.jp/dbget-bin/www_bget?ko:K10901	Fanconi anemia pathway;Homologous recombination	ko03460,ko03440	KOG0351(L)(ATP-dependent DNA helicase)	gnl|BL_ORD_ID|180725	sp|Q9FT70|RQL4B_ARATH ATP-dependent DNA helicase Q-like 4B OS=Arabidopsis thaliana GN=RECQL4B PE=2 SV=1
TCONS_00007204	BnaA09g14010D [Brassica napus]	-	-	K10901	BLM,RECQL3,SGS1	http://www.genome.jp/dbget-bin/www_bget?ko:K10901	Fanconi anemia pathway;Homologous recombination	ko03460,ko03440	KOG0351(L)(ATP-dependent DNA helicase)	gnl|BL_ORD_ID|180725	sp|Q9FT70|RQL4B_ARATH ATP-dependent DNA helicase Q-like 4B OS=Arabidopsis thaliana GN=RECQL4B PE=2 SV=1
TCONS_00007208	PREDICTED: ATP-dependent DNA helicase Q-like 4B [Brassica napus]	GO:0008026;GO:0003676;GO:0043140;GO:0003824;GO:0005524;GO:0004386;GO:0000166;GO:0016787;GO:0044237;GO:0006310;GO:0006281;GO:0006260;GO:0005622	ATP-dependent helicase activity;nucleic acid binding;ATP-dependent 3'-5' DNA helicase activity;catalytic activity;ATP binding;helicase activity;nucleotide binding;hydrolase activity;cellular metabolic process;DNA recombination;DNA repair;DNA replication;intracellular	K10901	BLM,RECQL3,SGS1	http://www.genome.jp/dbget-bin/www_bget?ko:K10901	Fanconi anemia pathway;Homologous recombination	ko03460,ko03440	-	gnl|BL_ORD_ID|180725	sp|Q9FT70|RQL4B_ARATH ATP-dependent DNA helicase Q-like 4B OS=Arabidopsis thaliana GN=RECQL4B PE=2 SV=1
TCONS_00002752	PREDICTED: transmembrane 9 superfamily member 1-like isoform X2 [Brassica napus]	GO:0016020;GO:0016021	membrane;integral component of membrane	K17087	TM9SF3	http://www.genome.jp/dbget-bin/www_bget?ko:K17087	-	-	KOG1278(U)(Endosomal membrane proteins, EMP70)	gnl|BL_ORD_ID|217110	sp|Q940G0|TMN1_ARATH Transmembrane 9 superfamily member 1 OS=Arabidopsis thaliana GN=TMN1 PE=1 SV=1
TCONS_00002756	PREDICTED: ferredoxin, leaf L-A [Brassica rapa]	GO:0051537;GO:0051536;GO:0009055;GO:0046872;GO:0022900	2 iron, 2 sulfur cluster binding;iron-sulfur cluster binding;electron carrier activity;metal ion binding;electron transport chain	K02639	petF	http://www.genome.jp/dbget-bin/www_bget?ko:K02639	Photosynthesis	ko00195	-	gnl|BL_ORD_ID|389587	sp|P16972|FER2_ARATH Ferredoxin-2, chloroplastic OS=Arabidopsis thaliana GN=FD2 PE=1 SV=1
TCONS_00002768	PREDICTED: protein ASPARTIC PROTEASE IN GUARD CELL 2 [Brassica rapa]	GO:0008233;GO:0004190;GO:0016787;GO:0006508;GO:0016020;GO:0016021	peptidase activity;aspartic-type endopeptidase activity;hydrolase activity;proteolysis;membrane;integral component of membrane	-	-	-	-	-	-	gnl|BL_ORD_ID|275264	sp|Q7XV21|AP37_ORYSJ Aspartyl protease 37 OS=Oryza sativa subsp. japonica GN=AP37 PE=3 SV=2
TCONS_00002770	PREDICTED: protein ASPARTIC PROTEASE IN GUARD CELL 2 [Brassica rapa]	GO:0008233;GO:0004190;GO:0016787;GO:0006508;GO:0016020;GO:0016021	peptidase activity;aspartic-type endopeptidase activity;hydrolase activity;proteolysis;membrane;integral component of membrane	-	-	-	-	-	-	gnl|BL_ORD_ID|275264	sp|Q7XV21|AP37_ORYSJ Aspartyl protease 37 OS=Oryza sativa subsp. japonica GN=AP37 PE=3 SV=2
TCONS_00002772	PREDICTED: uncharacterized protein LOC106448052 [Brassica napus]	-	-	-	-	-	-	-	-	-	-
TCONS_00007229	60S ribosomal protein L26-1, partial [Noccaea caerulescens]	GO:0003735;GO:0006412;GO:0005622;GO:0005840;GO:0015934;GO:0042273;GO:0002181;GO:0009409;GO:0022626;GO:0005730;GO:0005886;GO:0030529;GO:0022625;GO:0005829;GO:0016020;GO:0003729;GO:0005634;GO:0005774;GO:0005794;GO:0009507	structural constituent of ribosome;translation;intracellular;ribosome;large ribosomal subunit;ribosomal large subunit biogenesis;cytoplasmic translation;response to cold;cytosolic ribosome;nucleolus;plasma membrane;intracellular ribonucleoprotein complex;cytosolic large ribosomal subunit;cytosol;membrane;mRNA binding;nucleus;vacuolar membrane;Golgi apparatus;chloroplast	K02898	RP-L26e,RPL26	http://www.genome.jp/dbget-bin/www_bget?ko:K02898	Ribosome	ko03010	KOG3401(J)(60S ribosomal protein L26)	gnl|BL_ORD_ID|455998	sp|P51414|RL261_ARATH 60S ribosomal protein L26-1 OS=Arabidopsis thaliana GN=RPL26A PE=2 SV=2
TCONS_00007231	PREDICTED: uncharacterized protein LOC106406755 [Brassica napus]	GO:0004553;GO:0016798;GO:0016787;GO:0008152;GO:0005975;GO:0016020;GO:0016021	hydrolase activity, hydrolyzing O-glycosyl compounds;hydrolase activity, acting on glycosyl bonds;hydrolase activity;metabolic process;carbohydrate metabolic process;membrane;integral component of membrane	-	-	-	-	-	-	-	-
TCONS_00002779	PREDICTED: uncharacterized protein LOC108860440 [Raphanus sativus]	-	-	-	-	-	-	-	-	-	-
TCONS_00002780	PREDICTED: uncharacterized protein LOC106293287 [Brassica oleracea var. oleracea]	-	-	K07466	RFA1,RPA1,rpa	http://www.genome.jp/dbget-bin/www_bget?ko:K07466	DNA replication;Fanconi anemia pathway;Homologous recombination;Mismatch repair;Nucleotide excision repair	ko03030,ko03460,ko03440,ko03430,ko03420	-	-	-
TCONS_00002781	BnaC04g33710D [Brassica napus]	-	-	-	-	-	-	-	-	-	-
TCONS_00002783	PREDICTED: uncharacterized protein LOC108846283 isoform X2 [Raphanus sativus]	-	-	-	-	-	-	-	-	-	-
TCONS_00002788	PREDICTED: kinesin-like protein NACK1 isoform X1 [Brassica napus]	GO:0005524;GO:0008017;GO:0000166;GO:0003777;GO:0007018	ATP binding;microtubule binding;nucleotide binding;microtubule motor activity;microtubule-based movement	K11498	CENPE	http://www.genome.jp/dbget-bin/www_bget?ko:K11498	-	-	KOG0242(Z)(Kinesin-like protein)	gnl|BL_ORD_ID|67973	sp|F4J394|KN7G_ARATH Kinesin-like protein KIN-7G OS=Arabidopsis thaliana GN=KIN7G PE=2 SV=1
TCONS_00002802	BnaA03g41350D [Brassica napus]	GO:0016747;GO:0016740;GO:0016746;GO:0004144;GO:0016020;GO:0016021	transferase activity, transferring acyl groups other than amino-acyl groups;transferase activity;transferase activity, transferring acyl groups;diacylglycerol O-acyltransferase activity;membrane;integral component of membrane	K14457	MOGAT2,MGAT2	http://www.genome.jp/dbget-bin/www_bget?ko:K14457	Glycerolipid metabolism;Fat digestion and absorption	ko00561,ko04975	KOG0831(I)(Acyl-CoA:diacylglycerol acyltransferase (DGAT))	gnl|BL_ORD_ID|359574	sp|Q9ASU1|DGAT2_ARATH Diacylglycerol O-acyltransferase 2 OS=Arabidopsis thaliana GN=DGAT2 PE=1 SV=1
TCONS_00007255	PREDICTED: uncharacterized protein LOC106303866 [Brassica oleracea var. oleracea]	-	-	-	-	-	-	-	-	-	-
TCONS_00002809	PREDICTED: uncharacterized protein LOC106448298 isoform X1 [Brassica napus]	-	-	-	-	-	-	-	-	gnl|BL_ORD_ID|306399	sp|Q9M1G6|BZP25_ARATH Basic leucine zipper 25 OS=Arabidopsis thaliana GN=BZIP25 PE=1 SV=1
TCONS_00007264	PREDICTED: ERBB-3 BINDING PROTEIN 1-like [Brassica rapa]	-	-	-	-	-	-	-	KOG2775(R)(Metallopeptidase)	gnl|BL_ORD_ID|372271	sp|Q96327|EBP1_ARATH ERBB-3 BINDING PROTEIN 1 OS=Arabidopsis thaliana GN=EBP1 PE=1 SV=1
TCONS_00009290	PREDICTED: uncharacterized protein LOC108852180 [Raphanus sativus]	-	-	-	-	-	-	-	-	-	-
TCONS_00002818	PREDICTED: F-box/WD-40 repeat-containing protein At3g52030 [Brassica napus]	-	-	-	-	-	-	-	-	gnl|BL_ORD_ID|392651	sp|Q9SV01|FBW4_ARATH F-box/WD-40 repeat-containing protein At3g52030 OS=Arabidopsis thaliana GN=At3g52030 PE=4 SV=2
TCONS_00007288	PREDICTED: uncharacterized protein LOC106295427 [Brassica oleracea var. oleracea]	-	-	-	-	-	-	-	-	-	-
TCONS_00007291	PREDICTED: eukaryotic initiation factor 4A-1-like [Brassica napus]	GO:0003676;GO:0005524;GO:0004386;GO:0000166;GO:0016787	nucleic acid binding;ATP binding;helicase activity;nucleotide binding;hydrolase activity	K03257	EIF4A	http://www.genome.jp/dbget-bin/www_bget?ko:K03257	RNA transport	ko03013	KOG0327(J)(Translation initiation factor 4F, helicase subunit (eIF-4A) and related helicases)	gnl|BL_ORD_ID|46739	sp|P41376|IF4A1_ARATH Eukaryotic initiation factor 4A-1 OS=Arabidopsis thaliana GN=TIF4A-1 PE=1 SV=1
TCONS_00007292	PREDICTED: eukaryotic initiation factor 4A-1-like [Brassica napus]	GO:0003676;GO:0005524;GO:0004386;GO:0000166;GO:0016787	nucleic acid binding;ATP binding;helicase activity;nucleotide binding;hydrolase activity	K03257	EIF4A	http://www.genome.jp/dbget-bin/www_bget?ko:K03257	RNA transport	ko03013	KOG0327(J)(Translation initiation factor 4F, helicase subunit (eIF-4A) and related helicases)	gnl|BL_ORD_ID|46739	sp|P41376|IF4A1_ARATH Eukaryotic initiation factor 4A-1 OS=Arabidopsis thaliana GN=TIF4A-1 PE=1 SV=1
TCONS_00009291	-	-	-	-	-	-	-	-	-	-	-
TCONS_00007299	PREDICTED: uncharacterized protein LOC106377049 [Brassica napus]	GO:0003677;GO:0000783;GO:0003691;GO:0009751;GO:0031627	DNA binding;nuclear telomere cap complex;double-stranded telomeric DNA binding;response to salicylic acid;telomeric loop formation	-	-	-	-	-	-	-	-
TCONS_00007300	PREDICTED: uncharacterized protein LOC106377049 [Brassica napus]	GO:0003677;GO:0000783;GO:0003691;GO:0009751;GO:0031627	DNA binding;nuclear telomere cap complex;double-stranded telomeric DNA binding;response to salicylic acid;telomeric loop formation	-	-	-	-	-	-	-	-
TCONS_00007301	PREDICTED: uncharacterized protein LOC106377049 [Brassica napus]	GO:0003677;GO:0000783;GO:0003691;GO:0009751;GO:0031627	DNA binding;nuclear telomere cap complex;double-stranded telomeric DNA binding;response to salicylic acid;telomeric loop formation	-	-	-	-	-	-	-	-
TCONS_00002845	PREDICTED: protein IQ-DOMAIN 1-like [Brassica oleracea var. oleracea]	-	-	-	-	-	-	-	-	gnl|BL_ORD_ID|68895	sp|Q9SF32|IQD1_ARATH Protein IQ-DOMAIN 1 OS=Arabidopsis thaliana GN=IQD1 PE=1 SV=1
TCONS_00002849	BnaA01g32150D [Brassica napus]	GO:0003735;GO:0006412;GO:0005840;GO:0015935;GO:0005622;GO:0030529;GO:0022626;GO:0022627;GO:0005794;GO:0005737	structural constituent of ribosome;translation;ribosome;small ribosomal subunit;intracellular;intracellular ribonucleoprotein complex;cytosolic ribosome;cytosolic small ribosomal subunit;Golgi apparatus;cytoplasm	K02973	RP-S23e,RPS23	http://www.genome.jp/dbget-bin/www_bget?ko:K02973	Ribosome	ko03010	KOG1750(J)(Mitochondrial/chloroplast ribosomal protein S12)	gnl|BL_ORD_ID|470947	sp|P49201|RS232_ARATH 40S ribosomal protein S23-2 OS=Arabidopsis thaliana GN=RPS23B PE=2 SV=2
TCONS_00002850	BnaCnng03140D [Brassica napus]	GO:0003735;GO:0006412;GO:0005840;GO:0015935;GO:0005622;GO:0030529;GO:0022626;GO:0022627;GO:0005794;GO:0005737	structural constituent of ribosome;translation;ribosome;small ribosomal subunit;intracellular;intracellular ribonucleoprotein complex;cytosolic ribosome;cytosolic small ribosomal subunit;Golgi apparatus;cytoplasm	K02973	RP-S23e,RPS23	http://www.genome.jp/dbget-bin/www_bget?ko:K02973	Ribosome	ko03010	KOG1750(J)(Mitochondrial/chloroplast ribosomal protein S12)	gnl|BL_ORD_ID|470947	sp|P49201|RS232_ARATH 40S ribosomal protein S23-2 OS=Arabidopsis thaliana GN=RPS23B PE=2 SV=2
TCONS_00007304	PREDICTED: E3 ubiquitin-protein ligase UPL4-like [Brassica napus]	GO:0004842;GO:0016874	ubiquitin-protein transferase activity;ligase activity	K10590	TRIP12	http://www.genome.jp/dbget-bin/www_bget?ko:K10590	Ubiquitin mediated proteolysis	ko04120	KOG0170(O)(E3 ubiquitin protein ligase)	gnl|BL_ORD_ID|236375	sp|Q9LYZ7|UPL4_ARATH E3 ubiquitin-protein ligase UPL4 OS=Arabidopsis thaliana GN=UPL4 PE=3 SV=1
TCONS_00007308	PREDICTED: protein REVEILLE 4-like isoform X3 [Brassica oleracea var. oleracea]	-	-	-	-	-	-	-	-	gnl|BL_ORD_ID|484446	sp|Q6R0G4|RVE4_ARATH Protein REVEILLE 4 OS=Arabidopsis thaliana GN=RVE4 PE=1 SV=1
TCONS_00007309	PREDICTED: protein REVEILLE 4-like isoform X4 [Brassica napus]	-	-	-	-	-	-	-	-	gnl|BL_ORD_ID|484446	sp|Q6R0G4|RVE4_ARATH Protein REVEILLE 4 OS=Arabidopsis thaliana GN=RVE4 PE=1 SV=1
TCONS_00007310	PREDICTED: protein REVEILLE 4-like isoform X2 [Brassica oleracea var. oleracea]	-	-	-	-	-	-	-	-	gnl|BL_ORD_ID|484446	sp|Q6R0G4|RVE4_ARATH Protein REVEILLE 4 OS=Arabidopsis thaliana GN=RVE4 PE=1 SV=1
TCONS_00007325	PREDICTED: WD repeat-containing protein 44-like [Brassica napus]	-	-	-	-	-	-	-	KOG0266(R)(WD40 repeat-containing protein)	gnl|BL_ORD_ID|250600	sp|Q6NVE8|WDR44_MOUSE WD repeat-containing protein 44 OS=Mus musculus GN=Wdr44 PE=1 SV=1
TCONS_00007332	PREDICTED: E3 ubiquitin-protein ligase PRT6-like [Brassica napus]	GO:0008270	zinc ion binding	-	-	-	-	-	KOG1139(O)(Predicted ubiquitin-protein ligase of the N-recognin family)	gnl|BL_ORD_ID|144243	sp|F4KCC2|PRT6_ARATH E3 ubiquitin-protein ligase PRT6 OS=Arabidopsis thaliana GN=PRT6 PE=2 SV=1
TCONS_00007337	PREDICTED: expansin-A9-like, partial [Brassica napus]	GO:0009664;GO:0016020;GO:0005576;GO:0005618	plant-type cell wall organization;membrane;extracellular region;cell wall	-	-	-	-	-	-	gnl|BL_ORD_ID|390219	sp|Q9LZ99|EXPA9_ARATH Expansin-A9 OS=Arabidopsis thaliana GN=EXPA9 PE=2 SV=1
TCONS_00007355	PREDICTED: probable receptor-like protein kinase At5g18500 [Brassica napus]	GO:0004672;GO:0004674;GO:0005524;GO:0000166;GO:0046777;GO:0006468;GO:0016020;GO:0016021	protein kinase activity;protein serine/threonine kinase activity;ATP binding;nucleotide binding;protein autophosphorylation;protein phosphorylation;membrane;integral component of membrane	-	-	-	-	-	-	gnl|BL_ORD_ID|256934	sp|Q8LEB6|Y5185_ARATH Probable receptor-like protein kinase At5g18500 OS=Arabidopsis thaliana GN=At5g18500 PE=2 SV=1
TCONS_00002891	PREDICTED: phosphoinositide phosphatase SAC2-like isoform X1 [Brassica napus]	GO:0042578;GO:0036092;GO:0007033	phosphoric ester hydrolase activity;phosphatidylinositol-3-phosphate biosynthetic process;vacuole organization	-	-	-	-	-	KOG1889(I)(Putative phosphoinositide phosphatase)	gnl|BL_ORD_ID|484594	sp|Q94A27|SAC2_ARATH Phosphoinositide phosphatase SAC2 OS=Arabidopsis thaliana GN=SAC2 PE=2 SV=1
TCONS_00002892	PREDICTED: phosphoinositide phosphatase SAC2-like [Brassica rapa]	GO:0042578;GO:0036092;GO:0007033	phosphoric ester hydrolase activity;phosphatidylinositol-3-phosphate biosynthetic process;vacuole organization	-	-	-	-	-	KOG1889(I)(Putative phosphoinositide phosphatase)	gnl|BL_ORD_ID|484594	sp|Q94A27|SAC2_ARATH Phosphoinositide phosphatase SAC2 OS=Arabidopsis thaliana GN=SAC2 PE=2 SV=1
TCONS_00002893	PREDICTED: phosphoinositide phosphatase SAC2-like isoform X1 [Brassica oleracea var. oleracea]	GO:0042578;GO:0036092;GO:0007033	phosphoric ester hydrolase activity;phosphatidylinositol-3-phosphate biosynthetic process;vacuole organization	-	-	-	-	-	KOG1889(I)(Putative phosphoinositide phosphatase)	gnl|BL_ORD_ID|484594	sp|Q94A27|SAC2_ARATH Phosphoinositide phosphatase SAC2 OS=Arabidopsis thaliana GN=SAC2 PE=2 SV=1
TCONS_00002898	PREDICTED: phosphoinositide phosphatase SAC2-like [Brassica rapa]	GO:0042578;GO:0036092;GO:0007033;GO:0016020;GO:0016021	phosphoric ester hydrolase activity;phosphatidylinositol-3-phosphate biosynthetic process;vacuole organization;membrane;integral component of membrane	-	-	-	-	-	-	gnl|BL_ORD_ID|484594	sp|Q94A27|SAC2_ARATH Phosphoinositide phosphatase SAC2 OS=Arabidopsis thaliana GN=SAC2 PE=2 SV=1
TCONS_00002901	PREDICTED: protein NETWORKED 2A-like [Brassica napus]	GO:0003779;GO:0005886;GO:0016020	actin binding;plasma membrane;membrane	-	-	-	-	-	-	gnl|BL_ORD_ID|109666	sp|P0DMS1|NET2A_ARATH Protein NETWORKED 2A OS=Arabidopsis thaliana GN=NET2A PE=2 SV=1
TCONS_00007379	BnaC01g06780D [Brassica napus]	-	-	K07466	RFA1,RPA1,rpa	http://www.genome.jp/dbget-bin/www_bget?ko:K07466	DNA replication;Fanconi anemia pathway;Homologous recombination;Mismatch repair;Nucleotide excision repair	ko03030,ko03460,ko03440,ko03430,ko03420	-	gnl|BL_ORD_ID|165179	sp|Q8LB88|RGLG5_ARATH E3 ubiquitin-protein ligase RGLG5 OS=Arabidopsis thaliana GN=RGLG5 PE=1 SV=1
TCONS_00007380	BnaC01g06780D [Brassica napus]	-	-	K07466	RFA1,RPA1,rpa	http://www.genome.jp/dbget-bin/www_bget?ko:K07466	DNA replication;Fanconi anemia pathway;Homologous recombination;Mismatch repair;Nucleotide excision repair	ko03030,ko03460,ko03440,ko03430,ko03420	-	gnl|BL_ORD_ID|165179	sp|Q8LB88|RGLG5_ARATH E3 ubiquitin-protein ligase RGLG5 OS=Arabidopsis thaliana GN=RGLG5 PE=1 SV=1
TCONS_00007381	BnaC01g06780D [Brassica napus]	-	-	K07466	RFA1,RPA1,rpa	http://www.genome.jp/dbget-bin/www_bget?ko:K07466	DNA replication;Fanconi anemia pathway;Homologous recombination;Mismatch repair;Nucleotide excision repair	ko03030,ko03460,ko03440,ko03430,ko03420	-	gnl|BL_ORD_ID|165179	sp|Q8LB88|RGLG5_ARATH E3 ubiquitin-protein ligase RGLG5 OS=Arabidopsis thaliana GN=RGLG5 PE=1 SV=1
TCONS_00007382	BnaC01g06780D [Brassica napus]	-	-	K07466	RFA1,RPA1,rpa	http://www.genome.jp/dbget-bin/www_bget?ko:K07466	DNA replication;Fanconi anemia pathway;Homologous recombination;Mismatch repair;Nucleotide excision repair	ko03030,ko03460,ko03440,ko03430,ko03420	-	gnl|BL_ORD_ID|165179	sp|Q8LB88|RGLG5_ARATH E3 ubiquitin-protein ligase RGLG5 OS=Arabidopsis thaliana GN=RGLG5 PE=1 SV=1
TCONS_00007383	BnaC01g06780D [Brassica napus]	-	-	K07466	RFA1,RPA1,rpa	http://www.genome.jp/dbget-bin/www_bget?ko:K07466	DNA replication;Fanconi anemia pathway;Homologous recombination;Mismatch repair;Nucleotide excision repair	ko03030,ko03460,ko03440,ko03430,ko03420	-	gnl|BL_ORD_ID|165179	sp|Q8LB88|RGLG5_ARATH E3 ubiquitin-protein ligase RGLG5 OS=Arabidopsis thaliana GN=RGLG5 PE=1 SV=1
TCONS_00002905	PREDICTED: BEACH domain-containing protein lvsC-like isoform X2 [Brassica napus]	-	-	-	-	-	-	-	KOG1786(TU)(Lysosomal trafficking regulator LYST and related BEACH and WD40 repeat proteins)	gnl|BL_ORD_ID|302035	sp|F4I9T0|BCHB_ARATH BEACH domain-containing protein B OS=Arabidopsis thaliana GN=BCHB PE=4 SV=1
TCONS_00002909	PREDICTED: BEACH domain-containing protein lvsC-like [Brassica napus]	-	-	-	-	-	-	-	KOG1786(TU)(Lysosomal trafficking regulator LYST and related BEACH and WD40 repeat proteins)	gnl|BL_ORD_ID|302035	sp|F4I9T0|BCHB_ARATH BEACH domain-containing protein B OS=Arabidopsis thaliana GN=BCHB PE=4 SV=1
TCONS_00002910	PREDICTED: BEACH domain-containing protein lvsC-like [Brassica napus]	-	-	-	-	-	-	-	KOG1787(U)(Kinase A-anchor protein Neurobeachin and related BEACH and WD40 repeat proteins)	gnl|BL_ORD_ID|302035	sp|F4I9T0|BCHB_ARATH BEACH domain-containing protein B OS=Arabidopsis thaliana GN=BCHB PE=4 SV=1
TCONS_00007392	PREDICTED: protein SABRE-like isoform X3 [Brassica napus]	GO:0016020;GO:0016021	membrane;integral component of membrane	-	-	-	-	-	-	gnl|BL_ORD_ID|480645	sp|Q6IMT1|SAB_ARATH Protein SABRE OS=Arabidopsis thaliana GN=SAB PE=1 SV=1
TCONS_00007393	PREDICTED: protein SABRE-like isoform X1 [Brassica napus]	GO:0016020;GO:0016021	membrane;integral component of membrane	-	-	-	-	-	-	gnl|BL_ORD_ID|480645	sp|Q6IMT1|SAB_ARATH Protein SABRE OS=Arabidopsis thaliana GN=SAB PE=1 SV=1
TCONS_00007394	PREDICTED: protein SABRE-like isoform X2 [Brassica napus]	-	-	-	-	-	-	-	-	gnl|BL_ORD_ID|480645	sp|Q6IMT1|SAB_ARATH Protein SABRE OS=Arabidopsis thaliana GN=SAB PE=1 SV=1
TCONS_00002911	PREDICTED: putative nuclease HARBI1 [Brassica napus]	-	-	-	-	-	-	-	-	gnl|BL_ORD_ID|254637	sp|O82368|Y2988_ARATH Uncharacterized protein At2g29880 OS=Arabidopsis thaliana GN=At2g29880 PE=2 SV=1
TCONS_00002912	PREDICTED: putative nuclease HARBI1 [Brassica napus]	-	-	-	-	-	-	-	-	gnl|BL_ORD_ID|279741	sp|Q8LGE3|ARP6_ARATH Actin-related protein 6 OS=Arabidopsis thaliana GN=ARP6 PE=1 SV=1
TCONS_00007401	PREDICTED: glutamyl-tRNA reductase 1, chloroplastic-like [Brassica napus]	GO:0050661;GO:0008883;GO:0016491;GO:0033014;GO:0055114;GO:0006782;GO:0006779	NADP binding;glutamyl-tRNA reductase activity;oxidoreductase activity;tetrapyrrole biosynthetic process;oxidation-reduction process;protoporphyrinogen IX biosynthetic process;porphyrin-containing compound biosynthetic process	K02492	hemA	http://www.genome.jp/dbget-bin/www_bget?ko:K02492	Porphyrin and chlorophyll metabolism	ko00860	-	gnl|BL_ORD_ID|34863	sp|P42804|HEM11_ARATH Glutamyl-tRNA reductase 1, chloroplastic OS=Arabidopsis thaliana GN=HEMA1 PE=1 SV=2
TCONS_00007406	PREDICTED: LOW QUALITY PROTEIN: ABC transporter A family member 11-like [Raphanus sativus]	-	-	-	-	-	-	-	KOG0059(IR)(Lipid exporter ABCA1 and related proteins, ABC superfamily)	gnl|BL_ORD_ID|263865	sp|Q9FKF2|AB11A_ARATH ABC transporter A family member 11 OS=Arabidopsis thaliana GN=ABCA11 PE=3 SV=1
TCONS_00007411	PREDICTED: solute carrier family 40 member 3, chloroplastic [Brassica napus]	GO:0005381;GO:0034755;GO:0016020;GO:0016021;GO:0005215;GO:0006879;GO:0009941	iron ion transmembrane transporter activity;iron ion transmembrane transport;membrane;integral component of membrane;transporter activity;cellular iron ion homeostasis;chloroplast envelope	-	-	-	-	-	-	gnl|BL_ORD_ID|491752	sp|Q8W4E7|S40A3_ARATH Solute carrier family 40 member 3, chloroplastic OS=Arabidopsis thaliana GN=IREG3 PE=1 SV=1
TCONS_00002928	PREDICTED: cytochrome P450 90A1 isoform X2 [Raphanus sativus]	GO:0004497;GO:0005506;GO:0016705;GO:0016491;GO:0020037;GO:0046872;GO:0055114;GO:0005576;GO:0007275;GO:0010268;GO:0016125;GO:0016132;GO:0019825	monooxygenase activity;iron ion binding;oxidoreductase activity, acting on paired donors, with incorporation or reduction of molecular oxygen;oxidoreductase activity;heme binding;metal ion binding;oxidation-reduction process;extracellular region;multicellular organism development;brassinosteroid homeostasis;sterol metabolic process;brassinosteroid biosynthetic process;oxygen binding	-	-	-	-	-	-	gnl|BL_ORD_ID|263115	sp|Q949P1|ABAH1_ARATH Abscisic acid 8'-hydroxylase 1 OS=Arabidopsis thaliana GN=CYP707A1 PE=2 SV=1
TCONS_00002933	BnaC08g18800D [Brassica napus]	-	-	-	-	-	-	-	-	gnl|BL_ORD_ID|247317	sp|Q9LN59|WAKLK_ARATH Putative wall-associated receptor kinase-like 11 OS=Arabidopsis thaliana GN=WAKL11 PE=3 SV=2
TCONS_00002945	PREDICTED: GDT1-like protein 3 isoform X5 [Brassica napus]	-	-	-	-	-	-	-	-	gnl|BL_ORD_ID|13416	sp|Q93Y38|GDT13_ARATH GDT1-like protein 3 OS=Arabidopsis thaliana GN=At5g36290 PE=2 SV=1
TCONS_00002946	PREDICTED: GDT1-like protein 3 isoform X3 [Brassica napus]	GO:0016021;GO:0016020	integral component of membrane;membrane	-	-	-	-	-	KOG2881(S)(Predicted membrane protein)	gnl|BL_ORD_ID|13416	sp|Q93Y38|GDT13_ARATH GDT1-like protein 3 OS=Arabidopsis thaliana GN=At5g36290 PE=2 SV=1
TCONS_00002947	PREDICTED: GDT1-like protein 3 isoform X1 [Brassica napus]	-	-	-	-	-	-	-	KOG2881(S)(Predicted membrane protein)	gnl|BL_ORD_ID|13416	sp|Q93Y38|GDT13_ARATH GDT1-like protein 3 OS=Arabidopsis thaliana GN=At5g36290 PE=2 SV=1
TCONS_00007430	PREDICTED: peptidyl-prolyl cis-trans isomerase CYP28, chloroplastic [Brassica napus]	GO:0016853;GO:0003755;GO:0000413;GO:0006457;GO:0031977;GO:0009507	isomerase activity;peptidyl-prolyl cis-trans isomerase activity;protein peptidyl-prolyl isomerization;protein folding;thylakoid lumen;chloroplast	K03768	PPIB,ppiB	http://www.genome.jp/dbget-bin/www_bget?ko:K03768	-	-	KOG0865(O)(Cyclophilin type peptidyl-prolyl cis-trans isomerase)	gnl|BL_ORD_ID|318992	sp|O65220|CPY28_ARATH Peptidyl-prolyl cis-trans isomerase CYP28, chloroplastic OS=Arabidopsis thaliana GN=CYP28 PE=1 SV=1
TCONS_00002957	BnaC08g47160D [Brassica napus]	GO:0016021;GO:0016020	integral component of membrane;membrane	-	-	-	-	-	KOG1278(U)(Endosomal membrane proteins, EMP70)	gnl|BL_ORD_ID|218920	sp|Q9FYQ8|TMN11_ARATH Transmembrane 9 superfamily member 11 OS=Arabidopsis thaliana GN=TMN11 PE=2 SV=1
TCONS_00002960	PREDICTED: adenylate kinase 5, chloroplastic-like isoform X2 [Brassica napus]	GO:0016301;GO:0016740;GO:0004017;GO:0005524;GO:0016776;GO:0019205;GO:0016310;GO:0006139;GO:0046939;GO:0009534;GO:0009535;GO:0009941;GO:0009507	kinase activity;transferase activity;adenylate kinase activity;ATP binding;phosphotransferase activity, phosphate group as acceptor;nucleobase-containing compound kinase activity;phosphorylation;nucleobase-containing compound metabolic process;nucleotide phosphorylation;chloroplast thylakoid;chloroplast thylakoid membrane;chloroplast envelope;chloroplast	K00939	adk,AK	http://www.genome.jp/dbget-bin/www_bget?ko:K00939	Thiamine metabolism;Purine metabolism	ko00730,ko00230	KOG3079(F)(Uridylate kinase/adenylate kinase)	gnl|BL_ORD_ID|65087	sp|Q8VYL1|KAD5_ARATH Adenylate kinase 5, chloroplastic OS=Arabidopsis thaliana GN=At5g35170 PE=1 SV=1
TCONS_00002961	PREDICTED: adenylate kinase 5, chloroplastic-like isoform X2 [Brassica napus]	GO:0016301;GO:0016740;GO:0004017;GO:0005524;GO:0016776;GO:0019205;GO:0016310;GO:0006139;GO:0046939;GO:0009534;GO:0009535;GO:0009941;GO:0009507	kinase activity;transferase activity;adenylate kinase activity;ATP binding;phosphotransferase activity, phosphate group as acceptor;nucleobase-containing compound kinase activity;phosphorylation;nucleobase-containing compound metabolic process;nucleotide phosphorylation;chloroplast thylakoid;chloroplast thylakoid membrane;chloroplast envelope;chloroplast	K00939	adk,AK	http://www.genome.jp/dbget-bin/www_bget?ko:K00939	Thiamine metabolism;Purine metabolism	ko00730,ko00230	KOG3079(F)(Uridylate kinase/adenylate kinase)	gnl|BL_ORD_ID|65087	sp|Q8VYL1|KAD5_ARATH Adenylate kinase 5, chloroplastic OS=Arabidopsis thaliana GN=At5g35170 PE=1 SV=1
TCONS_00002962	PREDICTED: adenylate kinase 5, chloroplastic-like isoform X2 [Brassica napus]	GO:0016301;GO:0016740;GO:0004017;GO:0005524;GO:0016776;GO:0019205;GO:0016310;GO:0006139;GO:0046939;GO:0009534;GO:0009535;GO:0009941;GO:0009507	kinase activity;transferase activity;adenylate kinase activity;ATP binding;phosphotransferase activity, phosphate group as acceptor;nucleobase-containing compound kinase activity;phosphorylation;nucleobase-containing compound metabolic process;nucleotide phosphorylation;chloroplast thylakoid;chloroplast thylakoid membrane;chloroplast envelope;chloroplast	K00939	adk,AK	http://www.genome.jp/dbget-bin/www_bget?ko:K00939	Thiamine metabolism;Purine metabolism	ko00730,ko00230	KOG3079(F)(Uridylate kinase/adenylate kinase)	gnl|BL_ORD_ID|65087	sp|Q8VYL1|KAD5_ARATH Adenylate kinase 5, chloroplastic OS=Arabidopsis thaliana GN=At5g35170 PE=1 SV=1
TCONS_00002965	PREDICTED: protein ENHANCED DISEASE RESISTANCE 2 isoform X2 [Brassica oleracea var. oleracea]	GO:0008289;GO:0005886	lipid binding;plasma membrane	-	-	-	-	-	-	gnl|BL_ORD_ID|371084	sp|Q8VZF6|EDR2L_ARATH Protein ENHANCED DISEASE RESISTANCE 2-like OS=Arabidopsis thaliana GN=EDR2L PE=2 SV=1
TCONS_00002966	PREDICTED: protein ENHANCED DISEASE RESISTANCE 2-like isoform X1 [Brassica napus]	GO:0008289;GO:0005886	lipid binding;plasma membrane	-	-	-	-	-	-	gnl|BL_ORD_ID|371084	sp|Q8VZF6|EDR2L_ARATH Protein ENHANCED DISEASE RESISTANCE 2-like OS=Arabidopsis thaliana GN=EDR2L PE=2 SV=1
TCONS_00007437	PREDICTED: agamous-like MADS-box protein AGL3 [Brassica rapa]	GO:0003677;GO:0046983;GO:0003700;GO:0006351;GO:0006355;GO:0005634;GO:0048443;GO:0010076;GO:0048442;GO:0048441;GO:0048440;GO:0000165;GO:0000977;GO:0045944	DNA binding;protein dimerization activity;transcription factor activity, sequence-specific DNA binding;transcription, DNA-templated;regulation of transcription, DNA-templated;nucleus;stamen development;maintenance of floral meristem identity;sepal development;petal development;carpel development;MAPK cascade;RNA polymerase II regulatory region sequence-specific DNA binding;positive regulation of …	-	-	-	-	-	-	gnl|BL_ORD_ID|270471	sp|P29383|AGL3_ARATH Agamous-like MADS-box protein AGL3 OS=Arabidopsis thaliana GN=AGL3 PE=1 SV=2
TCONS_00009292	-	-	-	-	-	-	-	-	-	-	-
TCONS_00007445	PREDICTED: AP-2 complex subunit sigma isoform X3 [Arachis duranensis]	GO:0008565;GO:0006810;GO:0015031	protein transporter activity;transport;protein transport	K11827	AP2S1	http://www.genome.jp/dbget-bin/www_bget?ko:K11827	Endocytosis;Endocrine and other factor-regulated calcium reabsorption;Synaptic vesicle cycle	ko04144,ko04961,ko04721	KOG0934(U)(Clathrin adaptor complex, small subunit)	gnl|BL_ORD_ID|283561	sp|Q84WL9|AP2S_ARATH AP-2 complex subunit sigma OS=Arabidopsis thaliana GN=AP17 PE=2 SV=1
TCONS_00007449	PREDICTED: LOW QUALITY PROTEIN: probable disease resistance protein At1g12280 [Brassica rapa]	GO:0043531;GO:0006952;GO:0005524;GO:0000166	ADP binding;defense response;ATP binding;nucleotide binding	K13460	RPS5	http://www.genome.jp/dbget-bin/www_bget?ko:K13460	Plant-pathogen interaction	ko04626	-	gnl|BL_ORD_ID|367417	sp|P60838|DRL1_ARATH Probable disease resistance protein At1g12280 OS=Arabidopsis thaliana GN=At1g12280 PE=3 SV=1
TCONS_00009293	PREDICTED: F-box/kelch-repeat protein At3g16740-like [Brassica rapa]	-	-	-	-	-	-	-	-	-	-
TCONS_00002986	PREDICTED: LOW QUALITY PROTEIN: probable aldo-keto reductase 6 [Brassica napus]	-	-	-	-	-	-	-	KOG1575(C)(Voltage-gated shaker-like K+ channel, subunit beta/KCNAB)	gnl|BL_ORD_ID|277819	sp|F4HPY8|ALKR6_ARATH Probable aldo-keto reductase 6 OS=Arabidopsis thaliana GN=At1g60750 PE=3 SV=1
TCONS_00007456	PREDICTED: uncharacterized protein LOC106449820 [Brassica napus]	GO:0003677;GO:0005634;GO:0008150	DNA binding;nucleus;biological_process	-	-	-	-	-	-	-	-
TCONS_00007457	PREDICTED: uncharacterized protein LOC103829993 isoform X2 [Brassica rapa]	GO:0005634;GO:0008150;GO:0003677	nucleus;biological_process;DNA binding	-	-	-	-	-	-	-	-
TCONS_00007458	PREDICTED: uncharacterized protein LOC103829993 isoform X2 [Brassica rapa]	GO:0003677;GO:0005634;GO:0008150	DNA binding;nucleus;biological_process	-	-	-	-	-	-	-	-
TCONS_00002995	PREDICTED: probable BOI-related E3 ubiquitin-protein ligase 2 [Brassica napus]	GO:0004842;GO:0031347;GO:0016567;GO:0005634;GO:0004659;GO:0010236;GO:0042372;GO:0009772;GO:0016021;GO:0016020;GO:0009507	ubiquitin-protein transferase activity;regulation of defense response;protein ubiquitination;nucleus;prenyltransferase activity;plastoquinone biosynthetic process;phylloquinone biosynthetic process;photosynthetic electron transport in photosystem II;integral component of membrane;membrane;chloroplast	K19042	BOI	http://www.genome.jp/dbget-bin/www_bget?ko:K19042	-	-	-	gnl|BL_ORD_ID|80996	sp|Q0WUA3|MENA_ARATH 2-carboxy-1,4-naphthoquinone phytyltransferase, chloroplastic OS=Arabidopsis thaliana GN=ABC4 PE=1 SV=2
TCONS_00003008	-	-	-	-	-	-	-	-	-	-	-
TCONS_00003009	BnaC01g26100D [Brassica napus]	-	-	-	-	-	-	-	-	-	-
TCONS_00003010	BnaC01g26100D [Brassica napus]	-	-	-	-	-	-	-	-	-	-
TCONS_00003011	BnaC01g26100D [Brassica napus]	-	-	-	-	-	-	-	-	-	-
TCONS_00003019	PREDICTED: uncharacterized protein LOC106362636 [Brassica napus]	GO:0003677;GO:0006351;GO:0006355;GO:0005634	DNA binding;transcription, DNA-templated;regulation of transcription, DNA-templated;nucleus	-	-	-	-	-	KOG3219(K)(Transcription initiation factor TFIID, subunit TAF11)	gnl|BL_ORD_ID|509592	sp|Q9M565|TAF11_ARATH Transcription initiation factor TFIID subunit 11 OS=Arabidopsis thaliana GN=TAF11 PE=1 SV=1
TCONS_00003020	PREDICTED: RNA-binding protein 25 [Brassica napus]	GO:0003676;GO:0000166;GO:0006397	nucleic acid binding;nucleotide binding;mRNA processing	K12822	RBM25,S164	http://www.genome.jp/dbget-bin/www_bget?ko:K12822	Spliceosome	ko03040	KOG2253(A)(U1 snRNP complex, subunit SNU71 and related PWI-motif proteins)	gnl|BL_ORD_ID|148871	sp|B2RY56|RBM25_MOUSE RNA-binding protein 25 OS=Mus musculus GN=Rbm25 PE=1 SV=2
TCONS_00003024	PREDICTED: probable alpha,alpha-trehalose-phosphate synthase [UDP-forming] 10 [Brassica napus]	GO:0003824;GO:0005992	catalytic activity;trehalose biosynthetic process	K16055	TPS	http://www.genome.jp/dbget-bin/www_bget?ko:K16055	Starch and sucrose metabolism	ko00500	KOG1050(G)(Trehalose-6-phosphate synthase component TPS1 and related subunits)	gnl|BL_ORD_ID|217828	sp|O80738|TPS10_ARATH Probable alpha,alpha-trehalose-phosphate synthase [UDP-forming] 10 OS=Arabidopsis thaliana GN=TPS10 PE=2 SV=1
TCONS_00003025	PREDICTED: probable alpha,alpha-trehalose-phosphate synthase [UDP-forming] 10 [Brassica napus]	GO:0003824;GO:0005992	catalytic activity;trehalose biosynthetic process	K16055	TPS	http://www.genome.jp/dbget-bin/www_bget?ko:K16055	Starch and sucrose metabolism	ko00500	KOG1050(G)(Trehalose-6-phosphate synthase component TPS1 and related subunits)	gnl|BL_ORD_ID|217828	sp|O80738|TPS10_ARATH Probable alpha,alpha-trehalose-phosphate synthase [UDP-forming] 10 OS=Arabidopsis thaliana GN=TPS10 PE=2 SV=1
TCONS_00007484	BnaC03g77520D [Brassica napus]	GO:0010181;GO:0016491;GO:0055114	FMN binding;oxidoreductase activity;oxidation-reduction process	-	-	-	-	-	-	-	-
TCONS_00007485	BnaC03g77520D [Brassica napus]	GO:0010181;GO:0016491;GO:0055114	FMN binding;oxidoreductase activity;oxidation-reduction process	-	-	-	-	-	-	-	-
TCONS_00003036	PREDICTED: nucleobase-ascorbate transporter 7 [Brassica napus]	GO:0005215;GO:0006810;GO:0055085;GO:0016020;GO:0016021;GO:0005886;GO:0009506	transporter activity;transport;transmembrane transport;membrane;integral component of membrane;plasma membrane;plasmodesma	K14611	SLC23A1_2,SVCT1_2	http://www.genome.jp/dbget-bin/www_bget?ko:K14611	-	-	KOG1292(F)(Xanthine/uracil transporters)	gnl|BL_ORD_ID|115185	sp|Q0WPE9|NAT7_ARATH Nucleobase-ascorbate transporter 7 OS=Arabidopsis thaliana GN=NAT7 PE=2 SV=2
TCONS_00007491	PREDICTED: paired amphipathic helix protein Sin3-like 5 isoform X1 [Brassica napus]	GO:0006355	regulation of transcription, DNA-templated	K11644	SIN3A	http://www.genome.jp/dbget-bin/www_bget?ko:K11644	Mitophagy - yeast;Thyroid hormone signaling pathway	ko04139,ko04919	KOG4204(B)(Histone deacetylase complex, SIN3 component)	gnl|BL_ORD_ID|203851	sp|Q9XIE1|SNL5_ARATH Paired amphipathic helix protein Sin3-like 5 OS=Arabidopsis thaliana GN=SNL5 PE=3 SV=3
TCONS_00007492	PREDICTED: paired amphipathic helix protein Sin3-like 5 isoform X1 [Brassica napus]	GO:0006355	regulation of transcription, DNA-templated	K11644	SIN3A	http://www.genome.jp/dbget-bin/www_bget?ko:K11644	Mitophagy - yeast;Thyroid hormone signaling pathway	ko04139,ko04919	KOG4204(B)(Histone deacetylase complex, SIN3 component)	gnl|BL_ORD_ID|203851	sp|Q9XIE1|SNL5_ARATH Paired amphipathic helix protein Sin3-like 5 OS=Arabidopsis thaliana GN=SNL5 PE=3 SV=3
TCONS_00007493	PREDICTED: paired amphipathic helix protein Sin3-like 5 isoform X1 [Brassica napus]	GO:0006355	regulation of transcription, DNA-templated	K11644	SIN3A	http://www.genome.jp/dbget-bin/www_bget?ko:K11644	Mitophagy - yeast;Thyroid hormone signaling pathway	ko04139,ko04919	KOG4204(B)(Histone deacetylase complex, SIN3 component)	gnl|BL_ORD_ID|203851	sp|Q9XIE1|SNL5_ARATH Paired amphipathic helix protein Sin3-like 5 OS=Arabidopsis thaliana GN=SNL5 PE=3 SV=3
TCONS_00003043	BnaA01g22010D [Brassica napus]	-	-	-	-	-	-	-	-	-	-
TCONS_00003044	BnaA01g22010D [Brassica napus]	-	-	-	-	-	-	-	-	-	-
TCONS_00007499	PREDICTED: phospholipid-transporting ATPase 3 [Brassica napus]	GO:0000287;GO:0005524;GO:0000166;GO:0016787;GO:0046872;GO:0004012;GO:0015914;GO:0016021;GO:0016020	magnesium ion binding;ATP binding;nucleotide binding;hydrolase activity;metal ion binding;phospholipid-translocating ATPase activity;phospholipid transport;integral component of membrane;membrane	K14802	DRS2,ATP8A	http://www.genome.jp/dbget-bin/www_bget?ko:K14802	-	-	KOG0206(R)(P-type ATPase)	gnl|BL_ORD_ID|274424	sp|Q9XIE6|ALA3_ARATH Phospholipid-transporting ATPase 3 OS=Arabidopsis thaliana GN=ALA3 PE=1 SV=2
TCONS_00007500	PREDICTED: phospholipid-transporting ATPase 3 [Brassica napus]	GO:0000287;GO:0005524;GO:0000166;GO:0016787;GO:0046872;GO:0004012;GO:0015914;GO:0016021;GO:0016020	magnesium ion binding;ATP binding;nucleotide binding;hydrolase activity;metal ion binding;phospholipid-translocating ATPase activity;phospholipid transport;integral component of membrane;membrane	K14802	DRS2,ATP8A	http://www.genome.jp/dbget-bin/www_bget?ko:K14802	-	-	KOG0206(R)(P-type ATPase)	gnl|BL_ORD_ID|274424	sp|Q9XIE6|ALA3_ARATH Phospholipid-transporting ATPase 3 OS=Arabidopsis thaliana GN=ALA3 PE=1 SV=2
TCONS_00007501	PREDICTED: phospholipid-transporting ATPase 3 [Brassica napus]	GO:0000287;GO:0005524;GO:0000166;GO:0016787;GO:0046872;GO:0004012;GO:0015914;GO:0016021;GO:0016020	magnesium ion binding;ATP binding;nucleotide binding;hydrolase activity;metal ion binding;phospholipid-translocating ATPase activity;phospholipid transport;integral component of membrane;membrane	K14802	DRS2,ATP8A	http://www.genome.jp/dbget-bin/www_bget?ko:K14802	-	-	KOG0206(R)(P-type ATPase)	gnl|BL_ORD_ID|274424	sp|Q9XIE6|ALA3_ARATH Phospholipid-transporting ATPase 3 OS=Arabidopsis thaliana GN=ALA3 PE=1 SV=2
TCONS_00009294	BnaC02g24520D [Brassica napus]	-	-	-	-	-	-	-	-	-	-
TCONS_00007521	PREDICTED: myosin heavy chain, skeletal muscle [Raphanus sativus]	-	-	-	-	-	-	-	-	-	-
TCONS_00007522	PREDICTED: myosin heavy chain, skeletal muscle [Raphanus sativus]	-	-	-	-	-	-	-	-	-	-
TCONS_00007526	PREDICTED: uncharacterized protein LOC106362830 [Brassica napus]	-	-	-	-	-	-	-	-	gnl|BL_ORD_ID|369604	sp|F4I8W1|DUF2_ARATH DUF724 domain-containing protein 2 OS=Arabidopsis thaliana GN=DUF2 PE=2 SV=1
TCONS_00007530	PREDICTED: uncharacterized protein LOC106362848 [Brassica napus]	-	-	-	-	-	-	-	-	-	-
TCONS_00003082	PREDICTED: methyltransferase-like protein 23 [Brassica rapa]	GO:0005575;GO:0008168;GO:0032259	cellular_component;methyltransferase activity;methylation	-	-	-	-	-	KOG2920(R)(Predicted methyltransferase)	gnl|BL_ORD_ID|88643	sp|Q6DJF8|MET23_XENLA Methyltransferase-like protein 23 OS=Xenopus laevis GN=mettl23 PE=2 SV=1
TCONS_00003083	PREDICTED: methyltransferase-like protein 23 [Brassica rapa]	GO:0005575;GO:0008168;GO:0032259	cellular_component;methyltransferase activity;methylation	-	-	-	-	-	KOG2920(R)(Predicted methyltransferase)	gnl|BL_ORD_ID|88643	sp|Q6DJF8|MET23_XENLA Methyltransferase-like protein 23 OS=Xenopus laevis GN=mettl23 PE=2 SV=1
TCONS_00007543	PREDICTED: uncharacterized protein LOC103838250 [Brassica rapa]	GO:0005886;GO:0016021;GO:0016020	plasma membrane;integral component of membrane;membrane	-	-	-	-	-	-	-	-
TCONS_00003089	PREDICTED: LOW QUALITY PROTEIN: pentatricopeptide repeat-containing protein At1g62910-like [Brassica rapa]	GO:0003723;GO:0004519;GO:0005739;GO:0006397;GO:0080156;GO:0000966	RNA binding;endonuclease activity;mitochondrion;mRNA processing;mitochondrial mRNA modification;RNA 5'-end processing	-	-	-	-	-	-	gnl|BL_ORD_ID|141570	sp|Q9LQ16|PPR94_ARATH Pentatricopeptide repeat-containing protein At1g62910 OS=Arabidopsis thaliana GN=At1g62910 PE=2 SV=1
TCONS_00003094	PREDICTED: pentatricopeptide repeat-containing protein At1g64100-like [Brassica napus]	-	-	-	-	-	-	-	-	gnl|BL_ORD_ID|131507	sp|Q9SH60|PP103_ARATH Pentatricopeptide repeat-containing protein At1g64100 OS=Arabidopsis thaliana GN=At1g64100 PE=2 SV=2
TCONS_00003101	PREDICTED: kinesin-4-like isoform X3 [Brassica napus]	GO:0005524;GO:0008017;GO:0000166;GO:0003777;GO:0007018	ATP binding;microtubule binding;nucleotide binding;microtubule motor activity;microtubule-based movement	K10406	KIFC2_3	http://www.genome.jp/dbget-bin/www_bget?ko:K10406	-	-	KOG0239(Z)(Kinesin (KAR3 subfamily))	gnl|BL_ORD_ID|70721	sp|B3H6Z8|KN14J_ARATH Kinesin-like protein KIN-14J OS=Arabidopsis thaliana GN=KIN14J PE=1 SV=1
TCONS_00003104	PREDICTED: lysine-specific demethylase 5B isoform X2 [Brassica rapa]	-	-	K11446	KDM5,JARID1	http://www.genome.jp/dbget-bin/www_bget?ko:K11446	-	-	KOG0958(L)(DNA damage-responsive repressor GIS1/RPH1, jumonji superfamily)	gnl|BL_ORD_ID|66315	sp|Q80Y84|KDM5B_MOUSE Lysine-specific demethylase 5B OS=Mus musculus GN=Kdm5b PE=1 SV=1
TCONS_00003105	PREDICTED: lysine-specific demethylase 5B isoform X2 [Brassica rapa]	-	-	K11446	KDM5,JARID1	http://www.genome.jp/dbget-bin/www_bget?ko:K11446	-	-	KOG0958(L)(DNA damage-responsive repressor GIS1/RPH1, jumonji superfamily)	gnl|BL_ORD_ID|66315	sp|Q80Y84|KDM5B_MOUSE Lysine-specific demethylase 5B OS=Mus musculus GN=Kdm5b PE=1 SV=1
TCONS_00003106	PREDICTED: lysine-specific demethylase 5B isoform X2 [Brassica rapa]	-	-	K11446	KDM5,JARID1	http://www.genome.jp/dbget-bin/www_bget?ko:K11446	-	-	KOG0958(L)(DNA damage-responsive repressor GIS1/RPH1, jumonji superfamily)	gnl|BL_ORD_ID|66315	sp|Q80Y84|KDM5B_MOUSE Lysine-specific demethylase 5B OS=Mus musculus GN=Kdm5b PE=1 SV=1
TCONS_00003107	PREDICTED: lysine-specific demethylase 5B isoform X1 [Brassica rapa]	-	-	K11446	KDM5,JARID1	http://www.genome.jp/dbget-bin/www_bget?ko:K11446	-	-	KOG0958(L)(DNA damage-responsive repressor GIS1/RPH1, jumonji superfamily)	gnl|BL_ORD_ID|66315	sp|Q80Y84|KDM5B_MOUSE Lysine-specific demethylase 5B OS=Mus musculus GN=Kdm5b PE=1 SV=1
TCONS_00003108	PREDICTED: lysine-specific demethylase 5B isoform X1 [Brassica rapa]	GO:0003700;GO:0005634;GO:0006355;GO:0008270;GO:0016706;GO:0055114	transcription factor activity, sequence-specific DNA binding;nucleus;regulation of transcription, DNA-templated;zinc ion binding;oxidoreductase activity, acting on paired donors, with incorporation or reduction of molecular oxygen, 2-oxoglutarate as one donor, and incorporation of one atom each of oxygen into both donors;oxidation-reduction process	K11446	KDM5,JARID1	http://www.genome.jp/dbget-bin/www_bget?ko:K11446	-	-	KOG0958(L)(DNA damage-responsive repressor GIS1/RPH1, jumonji superfamily)	gnl|BL_ORD_ID|66315	sp|Q80Y84|KDM5B_MOUSE Lysine-specific demethylase 5B OS=Mus musculus GN=Kdm5b PE=1 SV=1
TCONS_00007565	BnaA09g10950D [Brassica napus]	GO:0019829;GO:0046872;GO:0005507;GO:0000166;GO:0016787;GO:0030001;GO:0006812;GO:0016020;GO:0016021;GO:0005524;GO:0043682;GO:0006810;GO:0006825;GO:0006811;GO:0046688;GO:0010273;GO:0005887;GO:0043231;GO:0005886;GO:0015662	cation-transporting ATPase activity;metal ion binding;copper ion binding;nucleotide binding;hydrolase activity;metal ion transport;cation transport;membrane;integral component of membrane;ATP binding;copper-transporting ATPase activity;transport;copper ion transport;ion transport;response to copper ion;detoxification of copper ion;integral component of plasma membrane;intracellular membrane-bound…	K17686	copA,ATP7	http://www.genome.jp/dbget-bin/www_bget?ko:K17686	MAPK signaling pathway - plant	ko04016	-	gnl|BL_ORD_ID|45464	sp|Q9SH30|HMA5_ARATH Probable copper-transporting ATPase HMA5 OS=Arabidopsis thaliana GN=HMA5 PE=1 SV=2
TCONS_00007566	PREDICTED: probable LRR receptor-like serine/threonine-protein kinase At1g63430 [Brassica rapa]	GO:0004672;GO:0005524;GO:0006468;GO:0016021;GO:0016020	protein kinase activity;ATP binding;protein phosphorylation;integral component of membrane;membrane	-	-	-	-	-	-	gnl|BL_ORD_ID|517247	sp|C0LGH8|Y1634_ARATH Probable LRR receptor-like serine/threonine-protein kinase At1g63430 OS=Arabidopsis thaliana GN=At1g63430 PE=2 SV=1
TCONS_00007567	PREDICTED: probable LRR receptor-like serine/threonine-protein kinase At1g63430 [Brassica napus]	GO:0004672;GO:0005524;GO:0006468;GO:0016021;GO:0016020	protein kinase activity;ATP binding;protein phosphorylation;integral component of membrane;membrane	-	-	-	-	-	-	gnl|BL_ORD_ID|517247	sp|C0LGH8|Y1634_ARATH Probable LRR receptor-like serine/threonine-protein kinase At1g63430 OS=Arabidopsis thaliana GN=At1g63430 PE=2 SV=1
TCONS_00007575	PREDICTED: pentatricopeptide repeat-containing protein At1g64580-like [Brassica napus]	-	-	K17964	LRPPRC	http://www.genome.jp/dbget-bin/www_bget?ko:K17964	-	-	-	gnl|BL_ORD_ID|134337	sp|Q0WKZ3|PP105_ARATH Pentatricopeptide repeat-containing protein At1g64580 OS=Arabidopsis thaliana GN=At1g64580 PE=2 SV=1
TCONS_00007576	PREDICTED: pentatricopeptide repeat-containing protein At1g64580-like [Brassica napus]	-	-	K17964	LRPPRC	http://www.genome.jp/dbget-bin/www_bget?ko:K17964	-	-	-	gnl|BL_ORD_ID|134337	sp|Q0WKZ3|PP105_ARATH Pentatricopeptide repeat-containing protein At1g64580 OS=Arabidopsis thaliana GN=At1g64580 PE=2 SV=1
TCONS_00007577	PREDICTED: pentatricopeptide repeat-containing protein At1g64580-like [Brassica napus]	-	-	K17964	LRPPRC	http://www.genome.jp/dbget-bin/www_bget?ko:K17964	-	-	-	gnl|BL_ORD_ID|134337	sp|Q0WKZ3|PP105_ARATH Pentatricopeptide repeat-containing protein At1g64580 OS=Arabidopsis thaliana GN=At1g64580 PE=2 SV=1
TCONS_00007578	PREDICTED: pentatricopeptide repeat-containing protein At1g64580-like [Brassica napus]	-	-	K17964	LRPPRC	http://www.genome.jp/dbget-bin/www_bget?ko:K17964	-	-	-	gnl|BL_ORD_ID|134337	sp|Q0WKZ3|PP105_ARATH Pentatricopeptide repeat-containing protein At1g64580 OS=Arabidopsis thaliana GN=At1g64580 PE=2 SV=1
TCONS_00007579	PREDICTED: pentatricopeptide repeat-containing protein At1g64580-like [Brassica napus]	-	-	K17964	LRPPRC	http://www.genome.jp/dbget-bin/www_bget?ko:K17964	-	-	-	gnl|BL_ORD_ID|134337	sp|Q0WKZ3|PP105_ARATH Pentatricopeptide repeat-containing protein At1g64580 OS=Arabidopsis thaliana GN=At1g64580 PE=2 SV=1
TCONS_00007580	PREDICTED: pentatricopeptide repeat-containing protein At1g64580-like [Brassica napus]	-	-	K17964	LRPPRC	http://www.genome.jp/dbget-bin/www_bget?ko:K17964	-	-	-	gnl|BL_ORD_ID|134337	sp|Q0WKZ3|PP105_ARATH Pentatricopeptide repeat-containing protein At1g64580 OS=Arabidopsis thaliana GN=At1g64580 PE=2 SV=1
TCONS_00007581	PREDICTED: pentatricopeptide repeat-containing protein At1g64580-like [Brassica napus]	-	-	K17964	LRPPRC	http://www.genome.jp/dbget-bin/www_bget?ko:K17964	-	-	-	gnl|BL_ORD_ID|134337	sp|Q0WKZ3|PP105_ARATH Pentatricopeptide repeat-containing protein At1g64580 OS=Arabidopsis thaliana GN=At1g64580 PE=2 SV=1
TCONS_00007586	PREDICTED: pentatricopeptide repeat-containing protein At1g62930, chloroplastic-like [Brassica napus]	-	-	-	-	-	-	-	-	gnl|BL_ORD_ID|144779	sp|Q9LQ14|PPR96_ARATH Pentatricopeptide repeat-containing protein At1g62930, chloroplastic OS=Arabidopsis thaliana GN=At1g62930 PE=2 SV=2
TCONS_00007589	-	-	-	-	-	-	-	-	-	-	-
TCONS_00007590	-	-	-	-	-	-	-	-	-	-	-
TCONS_00007599	-	-	-	-	-	-	-	-	-	-	-
TCONS_00009295	PREDICTED: CLAVATA3/ESR (CLE)-related protein 2-like [Brassica rapa]	GO:0016021;GO:0016020;GO:0033612;GO:0007275;GO:0045168;GO:0030154;GO:0005576;GO:0005615;GO:0048046;GO:0005739	integral component of membrane;membrane;receptor serine/threonine kinase binding;multicellular organism development;cell-cell signaling involved in cell fate commitment;cell differentiation;extracellular region;extracellular space;apoplast;mitochondrion	-	-	-	-	-	-	gnl|BL_ORD_ID|335680	sp|Q3ECJ5|CLE14_ARATH CLAVATA3/ESR (CLE)-related protein 14 OS=Arabidopsis thaliana GN=CLE14 PE=2 SV=1
TCONS_00007601	PREDICTED: E3 ubiquitin-protein ligase At1g63170-like [Brassica napus]	GO:0008270;GO:0046872;GO:0016021;GO:0016020	zinc ion binding;metal ion binding;integral component of membrane;membrane	-	-	-	-	-	KOG0800(O)(FOG: Predicted E3 ubiquitin ligase)	gnl|BL_ORD_ID|449489	sp|Q8LDB8|RING2_ARATH E3 ubiquitin-protein ligase At1g63170 OS=Arabidopsis thaliana GN=At1g63170 PE=2 SV=2
TCONS_00003128	PREDICTED: replication factor C subunit 2 [Brassica rapa]	GO:0003677;GO:0005524;GO:0006260	DNA binding;ATP binding;DNA replication	K10755	RFC2_4	http://www.genome.jp/dbget-bin/www_bget?ko:K10755	DNA replication;Mismatch repair;Nucleotide excision repair	ko03030,ko03430,ko03420	KOG0990(L)(Replication factor C, subunit RFC5)	gnl|BL_ORD_ID|157581	sp|Q9CAM7|RFC2_ARATH Replication factor C subunit 2 OS=Arabidopsis thaliana GN=RFC2 PE=1 SV=1
TCONS_00007603	PREDICTED: cytosolic sulfotransferase 18-like [Brassica napus]	-	-	-	-	-	-	-	KOG1584(R)(Sulfotransferase)	gnl|BL_ORD_ID|204739	sp|Q9C9C9|SOT18_ARATH Cytosolic sulfotransferase 18 OS=Arabidopsis thaliana GN=SOT18 PE=1 SV=1
TCONS_00003129	BnaA09g10790D [Brassica napus]	GO:0006351;GO:0006355	transcription, DNA-templated;regulation of transcription, DNA-templated	-	-	-	-	-	-	gnl|BL_ORD_ID|485305	sp|Q9CAN3|SCL28_ARATH Scarecrow-like protein 28 OS=Arabidopsis thaliana GN=SCL28 PE=1 SV=1
TCONS_00003130	BnaA09g10790D [Brassica napus]	GO:0006351;GO:0006355	transcription, DNA-templated;regulation of transcription, DNA-templated	-	-	-	-	-	-	gnl|BL_ORD_ID|485305	sp|Q9CAN3|SCL28_ARATH Scarecrow-like protein 28 OS=Arabidopsis thaliana GN=SCL28 PE=1 SV=1
TCONS_00003132	-	-	-	-	-	-	-	-	-	-	-
TCONS_00003134	BnaCnng56170D [Brassica napus]	-	-	-	-	-	-	-	-	-	-
TCONS_00003135	PREDICTED: uncharacterized protein LOC108871637 [Brassica rapa]	-	-	K07466	RFA1,RPA1,rpa	http://www.genome.jp/dbget-bin/www_bget?ko:K07466	DNA replication;Fanconi anemia pathway;Homologous recombination;Mismatch repair;Nucleotide excision repair	ko03030,ko03460,ko03440,ko03430,ko03420	-	-	-
TCONS_00003136	BnaCnng56170D [Brassica napus]	-	-	K07466	RFA1,RPA1,rpa	http://www.genome.jp/dbget-bin/www_bget?ko:K07466	DNA replication;Fanconi anemia pathway;Homologous recombination;Mismatch repair;Nucleotide excision repair	ko03030,ko03460,ko03440,ko03430,ko03420	-	-	-
TCONS_00003137	PREDICTED: uncharacterized protein LOC108871637 [Brassica rapa]	-	-	K07466	RFA1,RPA1,rpa	http://www.genome.jp/dbget-bin/www_bget?ko:K07466	DNA replication;Fanconi anemia pathway;Homologous recombination;Mismatch repair;Nucleotide excision repair	ko03030,ko03460,ko03440,ko03430,ko03420	-	-	-
TCONS_00003138	BnaCnng56170D [Brassica napus]	-	-	K07466	RFA1,RPA1,rpa	http://www.genome.jp/dbget-bin/www_bget?ko:K07466	DNA replication;Fanconi anemia pathway;Homologous recombination;Mismatch repair;Nucleotide excision repair	ko03030,ko03460,ko03440,ko03430,ko03420	-	-	-
TCONS_00003139	BnaCnng56170D [Brassica napus]	-	-	K07466	RFA1,RPA1,rpa	http://www.genome.jp/dbget-bin/www_bget?ko:K07466	DNA replication;Fanconi anemia pathway;Homologous recombination;Mismatch repair;Nucleotide excision repair	ko03030,ko03460,ko03440,ko03430,ko03420	-	-	-
TCONS_00009296	-	-	-	-	-	-	-	-	-	-	-
TCONS_00003155	BnaC04g43710D [Brassica napus]	-	-	-	-	-	-	-	-	-	-
TCONS_00003159	PREDICTED: ethylene-responsive transcription factor ERF113-like [Brassica oleracea var. oleracea]	GO:0003677;GO:0003700;GO:0006351;GO:0006355;GO:0005634	DNA binding;transcription factor activity, sequence-specific DNA binding;transcription, DNA-templated;regulation of transcription, DNA-templated;nucleus	-	-	-	-	-	-	-	-
TCONS_00003172	PREDICTED: uncharacterized protein LOC103853580 isoform X2 [Brassica rapa]	GO:0016021;GO:0016020	integral component of membrane;membrane	-	-	-	-	-	-	-	-
TCONS_00003173	PREDICTED: uncharacterized protein LOC103853580 isoform X2 [Brassica rapa]	GO:0016020;GO:0016021	membrane;integral component of membrane	-	-	-	-	-	-	-	-
TCONS_00003186	PREDICTED: LOW QUALITY PROTEIN: non-lysosomal glucosylceramidase [Brassica rapa]	GO:0003824;GO:0004553;GO:0004348;GO:0016798;GO:0016787;GO:0008152;GO:0006629;GO:0006680;GO:0016020;GO:0005773	catalytic activity;hydrolase activity, hydrolyzing O-glycosyl compounds;glucosylceramidase activity;hydrolase activity, acting on glycosyl bonds;hydrolase activity;metabolic process;lipid metabolic process;glucosylceramide catabolic process;membrane;vacuole	K17108	GBA2	http://www.genome.jp/dbget-bin/www_bget?ko:K17108	Other glycan degradation;Sphingolipid metabolism	ko00511,ko00600	KOG2119(G)(Predicted bile acid beta-glucosidase)	gnl|BL_ORD_ID|22182	sp|Q69ZF3|GBA2_MOUSE Non-lysosomal glucosylceramidase OS=Mus musculus GN=Gba2 PE=1 SV=2
TCONS_00003187	PREDICTED: LOW QUALITY PROTEIN: non-lysosomal glucosylceramidase [Brassica rapa]	GO:0003824;GO:0004553;GO:0004348;GO:0016798;GO:0016787;GO:0008152;GO:0006629;GO:0006680;GO:0016020;GO:0005773;GO:0005886	catalytic activity;hydrolase activity, hydrolyzing O-glycosyl compounds;glucosylceramidase activity;hydrolase activity, acting on glycosyl bonds;hydrolase activity;metabolic process;lipid metabolic process;glucosylceramide catabolic process;membrane;vacuole;plasma membrane	K17108	GBA2	http://www.genome.jp/dbget-bin/www_bget?ko:K17108	Other glycan degradation;Sphingolipid metabolism	ko00511,ko00600	KOG2119(G)(Predicted bile acid beta-glucosidase)	gnl|BL_ORD_ID|8929	sp|Q5M868|GBA2_RAT Non-lysosomal glucosylceramidase OS=Rattus norvegicus GN=Gba2 PE=2 SV=2
TCONS_00003188	PREDICTED: LOW QUALITY PROTEIN: non-lysosomal glucosylceramidase [Brassica rapa]	GO:0003824;GO:0004553;GO:0004348;GO:0016798;GO:0016787;GO:0008152;GO:0006629;GO:0006680;GO:0016020;GO:0005773	catalytic activity;hydrolase activity, hydrolyzing O-glycosyl compounds;glucosylceramidase activity;hydrolase activity, acting on glycosyl bonds;hydrolase activity;metabolic process;lipid metabolic process;glucosylceramide catabolic process;membrane;vacuole	K17108	GBA2	http://www.genome.jp/dbget-bin/www_bget?ko:K17108	Other glycan degradation;Sphingolipid metabolism	ko00511,ko00600	KOG2119(G)(Predicted bile acid beta-glucosidase)	gnl|BL_ORD_ID|11957	sp|Q9HCG7|GBA2_HUMAN Non-lysosomal glucosylceramidase OS=Homo sapiens GN=GBA2 PE=1 SV=2
TCONS_00003192	PREDICTED: uncharacterized protein LOC106451362 [Brassica napus]	-	-	-	-	-	-	-	-	-	-
TCONS_00007647	PREDICTED: mitogen-activated protein kinase 2 isoform X1 [Brassica napus]	GO:0004672;GO:0004674;GO:0016301;GO:0016740;GO:0004707;GO:0005524;GO:0000166;GO:0016310;GO:0006468	protein kinase activity;protein serine/threonine kinase activity;kinase activity;transferase activity;MAP kinase activity;ATP binding;nucleotide binding;phosphorylation;protein phosphorylation	K20535	MPK1_2	http://www.genome.jp/dbget-bin/www_bget?ko:K20535	MAPK signaling pathway - plant	ko04016	KOG0660(T)(Mitogen-activated protein kinase)	gnl|BL_ORD_ID|97792	sp|Q39022|MPK2_ARATH Mitogen-activated protein kinase 2 OS=Arabidopsis thaliana GN=MPK2 PE=1 SV=2
TCONS_00007653	PREDICTED: CSC1-like protein RXW8 [Brassica napus]	GO:0016021;GO:0016020	integral component of membrane;membrane	-	-	-	-	-	KOG1134(R)(Uncharacterized conserved protein)	gnl|BL_ORD_ID|345029	sp|F4IBD7|CSCLA_ARATH CSC1-like protein RXW8 OS=Arabidopsis thaliana GN=RXW8 PE=2 SV=1
TCONS_00007654	PREDICTED: CSC1-like protein RXW8 [Brassica napus]	GO:0016021;GO:0016020	integral component of membrane;membrane	-	-	-	-	-	KOG1134(R)(Uncharacterized conserved protein)	gnl|BL_ORD_ID|345029	sp|F4IBD7|CSCLA_ARATH CSC1-like protein RXW8 OS=Arabidopsis thaliana GN=RXW8 PE=2 SV=1
TCONS_00003202	PREDICTED: LOW QUALITY PROTEIN: F-box protein At4g35930 [Brassica napus]	-	-	-	-	-	-	-	-	gnl|BL_ORD_ID|392593	sp|Q5XF11|FB248_ARATH F-box protein At4g35930 OS=Arabidopsis thaliana GN=At4g35930 PE=2 SV=1
TCONS_00007666	-	-	-	-	-	-	-	-	-	-	-
TCONS_00007667	-	-	-	-	-	-	-	-	-	-	-
TCONS_00007673	-	-	-	-	-	-	-	-	-	-	-
TCONS_00007675	PREDICTED: NAC domain-containing protein 76-like [Brassica napus]	GO:0003677;GO:0006351;GO:0006355;GO:0005634	DNA binding;transcription, DNA-templated;regulation of transcription, DNA-templated;nucleus	-	-	-	-	-	-	gnl|BL_ORD_ID|115089	sp|O65508|NAC76_ARATH NAC domain-containing protein 76 OS=Arabidopsis thaliana GN=NAC076 PE=1 SV=1
TCONS_00007677	PREDICTED: cytochrome P450 84A1-like [Brassica oleracea var. oleracea]	GO:0004497;GO:0016705;GO:0020037;GO:0046872;GO:0005506;GO:0016491;GO:0055114;GO:0016020;GO:0016021	monooxygenase activity;oxidoreductase activity, acting on paired donors, with incorporation or reduction of molecular oxygen;heme binding;metal ion binding;iron ion binding;oxidoreductase activity;oxidation-reduction process;membrane;integral component of membrane	K09755	CYP84A,F5H	http://www.genome.jp/dbget-bin/www_bget?ko:K09755	Phenylpropanoid biosynthesis	ko00940	-	gnl|BL_ORD_ID|312386	sp|Q42600|C84A1_ARATH Cytochrome P450 84A1 OS=Arabidopsis thaliana GN=CYP84A1 PE=1 SV=1
TCONS_00007678	PREDICTED: cytochrome P450 84A1-like [Brassica oleracea var. oleracea]	GO:0004497;GO:0016705;GO:0020037;GO:0046872;GO:0005506;GO:0016491;GO:0055114;GO:0016020;GO:0016021	monooxygenase activity;oxidoreductase activity, acting on paired donors, with incorporation or reduction of molecular oxygen;heme binding;metal ion binding;iron ion binding;oxidoreductase activity;oxidation-reduction process;membrane;integral component of membrane	K09755	CYP84A,F5H	http://www.genome.jp/dbget-bin/www_bget?ko:K09755	Phenylpropanoid biosynthesis	ko00940	-	gnl|BL_ORD_ID|312386	sp|Q42600|C84A1_ARATH Cytochrome P450 84A1 OS=Arabidopsis thaliana GN=CYP84A1 PE=1 SV=1
TCONS_00003214	PREDICTED: splicing factor U2af large subunit B isoform X4 [Brassica napus]	-	-	K12837	U2AF2	http://www.genome.jp/dbget-bin/www_bget?ko:K12837	Spliceosome	ko03040	KOG0108(A)(mRNA cleavage and polyadenylation factor I complex, subunit RNA15)	gnl|BL_ORD_ID|228706	sp|Q8L716|U2A2B_ARATH Splicing factor U2af large subunit B OS=Arabidopsis thaliana GN=U2AF65B PE=2 SV=2
TCONS_00003215	PREDICTED: splicing factor U2af large subunit B isoform X1 [Brassica rapa]	-	-	K12837	U2AF2	http://www.genome.jp/dbget-bin/www_bget?ko:K12837	Spliceosome	ko03040	KOG0108(A)(mRNA cleavage and polyadenylation factor I complex, subunit RNA15)	gnl|BL_ORD_ID|228706	sp|Q8L716|U2A2B_ARATH Splicing factor U2af large subunit B OS=Arabidopsis thaliana GN=U2AF65B PE=2 SV=2
TCONS_00007689	BnaC04g54230D [Brassica napus]	GO:0003964;GO:0005634;GO:0008150	RNA-directed DNA polymerase activity;nucleus;biological_process	-	-	-	-	-	-	-	-
TCONS_00007690	BnaC04g54230D [Brassica napus]	-	-	-	-	-	-	-	-	-	-
TCONS_00007694	PREDICTED: uncharacterized protein LOC106377961 isoform X1 [Brassica napus]	-	-	-	-	-	-	-	-	gnl|BL_ORD_ID|157611	sp|Q9SAL0|RGLG4_ARATH E3 ubiquitin-protein ligase RGLG4 OS=Arabidopsis thaliana GN=RGLG4 PE=1 SV=1
TCONS_00007695	PREDICTED: uncharacterized protein LOC106377961 isoform X2 [Brassica napus]	-	-	-	-	-	-	-	-	gnl|BL_ORD_ID|157611	sp|Q9SAL0|RGLG4_ARATH E3 ubiquitin-protein ligase RGLG4 OS=Arabidopsis thaliana GN=RGLG4 PE=1 SV=1
TCONS_00007697	PREDICTED: uncharacterized protein LOC106377961 isoform X1 [Brassica napus]	-	-	-	-	-	-	-	-	gnl|BL_ORD_ID|157611	sp|Q9SAL0|RGLG4_ARATH E3 ubiquitin-protein ligase RGLG4 OS=Arabidopsis thaliana GN=RGLG4 PE=1 SV=1
TCONS_00007698	PREDICTED: uncharacterized protein LOC106377961 isoform X2 [Brassica napus]	-	-	-	-	-	-	-	-	gnl|BL_ORD_ID|157611	sp|Q9SAL0|RGLG4_ARATH E3 ubiquitin-protein ligase RGLG4 OS=Arabidopsis thaliana GN=RGLG4 PE=1 SV=1
TCONS_00007699	PREDICTED: E3 ubiquitin-protein ligase RGLG2-like isoform X3 [Brassica oleracea var. oleracea]	-	-	K16280	RGLG	http://www.genome.jp/dbget-bin/www_bget?ko:K16280	-	-	-	gnl|BL_ORD_ID|157611	sp|Q9SAL0|RGLG4_ARATH E3 ubiquitin-protein ligase RGLG4 OS=Arabidopsis thaliana GN=RGLG4 PE=1 SV=1
TCONS_00007700	PREDICTED: E3 ubiquitin-protein ligase RGLG2-like isoform X3 [Brassica oleracea var. oleracea]	-	-	K16280	RGLG	http://www.genome.jp/dbget-bin/www_bget?ko:K16280	-	-	-	gnl|BL_ORD_ID|157611	sp|Q9SAL0|RGLG4_ARATH E3 ubiquitin-protein ligase RGLG4 OS=Arabidopsis thaliana GN=RGLG4 PE=1 SV=1
TCONS_00007701	PREDICTED: uncharacterized protein LOC106377961 isoform X2 [Brassica napus]	-	-	K16280	RGLG	http://www.genome.jp/dbget-bin/www_bget?ko:K16280	-	-	-	gnl|BL_ORD_ID|157611	sp|Q9SAL0|RGLG4_ARATH E3 ubiquitin-protein ligase RGLG4 OS=Arabidopsis thaliana GN=RGLG4 PE=1 SV=1
TCONS_00007702	PREDICTED: E3 ubiquitin-protein ligase RGLG2-like isoform X3 [Brassica oleracea var. oleracea]	-	-	K16280	RGLG	http://www.genome.jp/dbget-bin/www_bget?ko:K16280	-	-	-	gnl|BL_ORD_ID|157611	sp|Q9SAL0|RGLG4_ARATH E3 ubiquitin-protein ligase RGLG4 OS=Arabidopsis thaliana GN=RGLG4 PE=1 SV=1
TCONS_00007717	PREDICTED: uncharacterized protein YqeH [Brassica oleracea var. oleracea]	GO:0005525	GTP binding	-	-	-	-	-	-	gnl|BL_ORD_ID|308826	sp|Q8W4I6|BPG2_ARATH GTP-binding protein BRASSINAZOLE INSENSITIVE PALE GREEN 2, chloroplastic OS=Arabidopsis thaliana GN=BPG2 PE=1 SV=1
[truncated: 26,578 more rows]
