# Supplementary material for: Physiological and comparative transcriptome analyses reveal the mechanisms underlying waterlogging tolerance in a rapeseed anthocyanin-more mutant
Source: Biotechnol Biofuels Bioprod. 2022 May 20;15:55. doi: 10.1186/s13068-022-02155-5 (PMC9123723; doi:10.1186/s13068-022-02155-5)
Supplement: Supplementary file 2 — Additional file 2: Table S1. List of DEGs detected in the WT ZS11after the waterlogging treatment. Table S2. List of DEGs detected in the am mutant after the waterlogging treatment. Table S3. Differential expression of subclusters 1–5 in the am mutant. Table S4. Differential expression of subclusters 1–6 in the WT. Table S5. All the up- and downregulated DEGs with GO annotations in the am mutant. Table S6. All the up- and downregulated DEGs with GO annotations in the WT. Table S7. KEGG pathway enrichment of the DEGs in the WT. Table S8. KEGG pathway enrichment of the DEGs in the am mutant. Table S9. The DEG enrichment in the phenylalanine biosynthetic and metabolic pathways. Table S10. A list of differentially expressed TFs in the WT. Table S11. A list of differentially expressed TFs in the am mutant. Table S12. The DEG enrichment in plant hormone signal transduction pathways. Table S13. New transcript predictions as assessed by RNA-seq. Table S14. Primers used for qPCR validation of the selected DEGs. [file 13068_2022_2155_MOESM2_ESM.zip › Table S2. amCK--vs-amWL.total.DEG_ESM.xlsx]

## Sheet: M5W-vs-M5C.total.DEG
GeneID	NewID	Length	amCK_expression(FPKM)	amWL_expression(FPKM)	logFC	Pvalue	FDR	NR_def	GO_ID	GO_term	KO_ID	KO_gene	Hyperlink	KEGG Pathway	Pathway ID	Kog_Annotation	Swiss-Prot_Id	Swiss-Prot_Annotation
106438298	BnaC03T0263700ZS.1	2020	23.88	0	-12.8245	1.54e-18	5.8e-14	PREDICTED: jasmonic acid-amido synthetase JAR1-like [Brassica napus]	GO:0009611;GO:0009694;GO:0080123;GO:0009864	response to wounding;jasmonic acid metabolic process;jasmonate-amino synthetase activity;induced systemic resistance, jasmonic acid mediated signaling pathway	K14506	JAR1	http://www.genome.jp/dbget-bin/www_bget?ko:K14506	Plant hormone signal transduction	ko04075	-	gnl|BL_ORD_ID|66511	sp|Q9SKE2|JAR1_ARATH Jasmonic acid-amido synthetase JAR1 OS=Arabidopsis thaliana GN=JAR1 PE=1 SV=2
106396217	BnaC04T0070500ZS	1647.7	29.47	0	-12.7798	2.09e-18	5.8e-14	PREDICTED: ribulose bisphosphate carboxylase/oxygenase activase, chloroplastic-like isoform X1 [Brassica napus]	GO:0005524	ATP binding	-	-	-	-	-	KOG0651(O)(26S proteasome regulatory complex, ATPase RPT4)	gnl|BL_ORD_ID|158848	sp|P10896|RCA_ARATH Ribulose bisphosphate carboxylase/oxygenase activase, chloroplastic OS=Arabidopsis thaliana GN=RCA PE=1 SV=2
106430931	BnaC04T0312000ZS	2832	0	15.5	12.5948	7.4e-18	1.37e-13	BnaC04g25190D [Brassica napus]	GO:0005524;GO:0000166	ATP binding;nucleotide binding	K09489	HSPA4	http://www.genome.jp/dbget-bin/www_bget?ko:K09489	Tight junction;Antigen processing and presentation	ko04530,ko04612	KOG0101(O)(Molecular chaperones HSP70/HSC70, HSP70 superfamily)	gnl|BL_ORD_ID|44708	sp|F4HQD4|HSP7P_ARATH Heat shock 70 kDa protein 15 OS=Arabidopsis thaliana GN=HSP70-15 PE=1 SV=1
106380823	BnaC02T0024600ZS	3870	9.51	0	-12.5342	1.11e-17	1.53e-13	PREDICTED: ubiquitin carboxyl-terminal hydrolase 12-like isoform X1 [Brassica oleracea var. oleracea];PREDICTED: ubiquitin carboxyl-terminal hydrolase 12-like isoform X2 [Brassica oleracea var. oleracea]	GO:0016579;GO:0036459;GO:0006511	protein deubiquitination;thiol-dependent ubiquitinyl hydrolase activity;ubiquitin-dependent protein catabolic process	K11838	USP7,UBP15	http://www.genome.jp/dbget-bin/www_bget?ko:K11838	FoxO signaling pathway	ko04068	KOG1863(O)(Ubiquitin carboxyl-terminal hydrolase)	gnl|BL_ORD_ID|235349	sp|Q9FPT1|UBP12_ARATH Ubiquitin carboxyl-terminal hydrolase 12 OS=Arabidopsis thaliana GN=UBP12 PE=2 SV=2
106349151	BnaC01T0437000ZS	1692	34.22	0.07	-8.89281	2.16e-17	2.4e-13	PREDICTED: cytochrome P450 72A15-like [Brassica napus]	GO:0016020;GO:0020037;GO:0004497;GO:0005506;GO:0055114;GO:0016705;GO:0016021;GO:0016491;GO:0046872	membrane;heme binding;monooxygenase activity;iron ion binding;oxidation-reduction process;oxidoreductase activity, acting on paired donors, with incorporation or reduction of molecular oxygen;integral component of membrane;oxidoreductase activity;metal ion binding	-	-	-	-	-	KOG0157(QI)(Cytochrome P450 CYP4/CYP19/CYP26 subfamilies)	gnl|BL_ORD_ID|307319	sp|Q9LUC5|C7A15_ARATH Cytochrome P450 72A15 OS=Arabidopsis thaliana GN=CYP72A15 PE=2 SV=1
106381576	BnaA02T0258900ZS	1449	24.52	0	-12.2963	5.59e-17	5.17e-13	PREDICTED: ATP synthase gamma chain 1, chloroplastic [Brassica rapa]	GO:0046933;GO:0045261;GO:0046961;GO:0015986	proton-transporting ATP synthase activity, rotational mechanism;proton-transporting ATP synthase complex, catalytic core F(1);proton-transporting ATPase activity, rotational mechanism;ATP synthesis coupled proton transport	K02115	ATPF1G,atpG	http://www.genome.jp/dbget-bin/www_bget?ko:K02115	Oxidative phosphorylation;Photosynthesis	ko00190,ko00195	KOG1531(C)(F0F1-type ATP synthase, gamma subunit)	gnl|BL_ORD_ID|295567	sp|Q01908|ATPG1_ARATH ATP synthase gamma chain 1, chloroplastic OS=Arabidopsis thaliana GN=ATPC1 PE=1 SV=1
106383013	BnaC02T0048500ZS	2046.56	0	17.94	12.2617	7.08e-17	5.61e-13	PREDICTED: K(+) efflux antiporter 6-like isoform X1 [Brassica napus];PREDICTED: K(+) efflux antiporter 6-like isoform X2 [Brassica napus]	GO:0016020;GO:0015299;GO:0006812;GO:0016021;GO:0006810;GO:0055085	membrane;solute:proton antiporter activity;cation transport;integral component of membrane;transport;transmembrane transport	-	-	-	-	-	-	gnl|BL_ORD_ID|67679	sp|B5X0N6|KEA6_ARATH K(+) efflux antiporter 6 OS=Arabidopsis thaliana GN=KEA6 PE=2 SV=1
106412136	BnaC03T0032000ZS	1330	0	27.24	12.1622	1.39e-16	9.65e-13	PREDICTED: cytosolic sulfotransferase 15-like [Brassica napus]	GO:0016740;GO:0008146	transferase activity;sulfotransferase activity	-	-	-	-	-	KOG1584(R)(Sulfotransferase)	gnl|BL_ORD_ID|201282	sp|Q8L5A7|SOT15_ARATH Cytosolic sulfotransferase 15 OS=Arabidopsis thaliana GN=SOT15 PE=1 SV=1
106439794	BnaA01T0015600ZS	700	0	60.92	12.0834	2.35e-16	1.43e-12	PREDICTED: uncharacterized protein LOC103861189 [Brassica rapa]	GO:0009793	embryo development ending in seed dormancy	-	-	-	-	-	-	-	-
106347101	BnaC01T0192100ZS	1195	0	29.21	12.0722	2.58e-16	1.43e-12	PREDICTED: mediator of RNA polymerase II transcription subunit 36a [Brassica rapa]	GO:0008168;GO:0006364;GO:0003723;GO:0008033	methyltransferase activity;rRNA processing;RNA binding;tRNA processing	K14563	NOP1,FBL	http://www.genome.jp/dbget-bin/www_bget?ko:K14563	Ribosome biogenesis in eukaryotes	ko03008	KOG1596(A)(Fibrillarin and related nucleolar RNA-binding proteins)	gnl|BL_ORD_ID|90167	sp|Q94AH9|MD36A_ARATH Mediator of RNA polymerase II transcription subunit 36a OS=Arabidopsis thaliana GN=MED36A PE=1 SV=2
106426815	BnaA01T0015600ZS	698	55.7	0	-12.0377	3.21e-16	1.62e-12	PREDICTED: uncharacterized protein LOC103861189 [Brassica rapa]	GO:0009793	embryo development ending in seed dormancy	-	-	-	-	-	-	-	-
106429957	BnaC02T0064800ZS	1051.74	130.65	0.99	-7.13536	9.73e-16	4.5e-12	PREDICTED: beta carbonic anhydrase 2, chloroplastic [Brassica oleracea var. oleracea]	GO:0009535;GO:0005737;GO:0009941;GO:0009536;GO:0048046;GO:0042742;GO:0016829;GO:0005829;GO:0004089;GO:0008270;GO:0009507;GO:0015976;GO:0009570	chloroplast thylakoid membrane;cytoplasm;chloroplast envelope;plastid;apoplast;defense response to bacterium;lyase activity;cytosol;carbonate dehydratase activity;zinc ion binding;chloroplast;carbon utilization;chloroplast stroma	K01673	cynT,can	http://www.genome.jp/dbget-bin/www_bget?ko:K01673	Nitrogen metabolism	ko00910	KOG1578(P)(Predicted carbonic anhydrase involved in protection against oxidative damage)	gnl|BL_ORD_ID|304216	sp|P42737|BCA2_ARATH Beta carbonic anhydrase 2, chloroplastic OS=Arabidopsis thaliana GN=BCA2 PE=1 SV=3
106397618	BnaA02T0267400ZS	1356	0.12	37.64	8.08113	1.25e-15	5.34e-12	PREDICTED: probable cysteine protease RDL5 [Brassica rapa]	GO:0008234;GO:0006508	cysteine-type peptidase activity;proteolysis	K01365	CTSL	http://www.genome.jp/dbget-bin/www_bget?ko:K01365	Apoptosis;Autophagy - animal;Lysosome;Phagosome;Antigen processing and presentation	ko04210,ko04140,ko04142,ko04145,ko04612	KOG1543(O)(Cysteine proteinase Cathepsin L)	gnl|BL_ORD_ID|160552	sp|Q9SUS9|RDL5_ARATH Probable cysteine protease RDL5 OS=Arabidopsis thaliana GN=RDL5 PE=2 SV=1
106391405	BnaC07T0316300ZS.1	4227	0	5.46	11.7098	2.93e-15	1.16e-11	PREDICTED: ABC transporter B family member 19-like [Brassica napus]	GO:0016020;GO:0016887;GO:0005524;GO:0000166;GO:0016021;GO:0006810;GO:0055085;GO:0042626	membrane;ATPase activity;ATP binding;nucleotide binding;integral component of membrane;transport;transmembrane transport;ATPase activity, coupled to transmembrane movement of substances	K05658	ABCB1	http://www.genome.jp/dbget-bin/www_bget?ko:K05658	ABC transporters;Bile secretion	ko02010,ko04976	KOG0055(Q)(Multidrug/pheromone exporter, ABC superfamily)	gnl|BL_ORD_ID|261268	sp|Q9LJX0|AB19B_ARATH ABC transporter B family member 19 OS=Arabidopsis thaliana GN=ABCB19 PE=1 SV=1
106427331	BnaC02T0108000ZS	1527	14.58	0	-11.6384	4.7e-15	1.74e-11	PREDICTED: E3 ubiquitin-protein ligase RHF2A-like [Brassica napus]	GO:0008270;GO:0046872	zinc ion binding;metal ion binding	K19043	RHF	http://www.genome.jp/dbget-bin/www_bget?ko:K19043	-	-	KOG0800(O)(FOG: Predicted E3 ubiquitin ligase)	gnl|BL_ORD_ID|166398	sp|Q9ZT42|RHF2A_ARATH E3 ubiquitin-protein ligase RHF2A OS=Arabidopsis thaliana GN=RHF2A PE=2 SV=1
106402150	BnaC07T0385800ZS	678	43.35	0	-11.607	5.72e-15	1.98e-11	60S ribosomal protein L26-1, partial [Noccaea caerulescens]	GO:0003735;GO:0005622;GO:0006412;GO:0005840;GO:0015934	structural constituent of ribosome;intracellular;translation;ribosome;large ribosomal subunit	K02898	RP-L26e,RPL26	http://www.genome.jp/dbget-bin/www_bget?ko:K02898	Ribosome	ko03010	KOG3401(J)(60S ribosomal protein L26)	gnl|BL_ORD_ID|455998	sp|P51414|RL261_ARATH 60S ribosomal protein L26-1 OS=Arabidopsis thaliana GN=RPL26A PE=2 SV=2
106346003	BnaC03T0143100ZS	667	43.38	0	-11.5712	7.35e-15	2.4e-11	PREDICTED: CASP-like protein 2D1 [Brassica napus]	GO:0016020;GO:0005747;GO:0008137;GO:0016021;GO:0045333;GO:0005886;GO:0005634	membrane;mitochondrial respiratory chain complex I;NADH dehydrogenase (ubiquinone) activity;integral component of membrane;cellular respiration;plasma membrane;nucleus	-	-	-	-	-	-	gnl|BL_ORD_ID|338227	sp|Q9FFT2|CSPLX_ARATH CASP-like protein 2D1 OS=Arabidopsis thaliana GN=At5g54980 PE=2 SV=1
106411980	BnaC08T0475000ZS	857	92.31	0.7	-7.12343	8.69e-15	2.68e-11	PREDICTED: glutathione S-transferase U24 [Brassica napus]	GO:0046256;GO:0005737;GO:0043295;GO:0004364;GO:0006749;GO:0009407;GO:0016740;GO:0009636;GO:0005829	2,4,6-trinitrotoluene catabolic process;cytoplasm;glutathione binding;glutathione transferase activity;glutathione metabolic process;toxin catabolic process;transferase activity;response to toxic substance;cytosol	K00799	GST,gst	http://www.genome.jp/dbget-bin/www_bget?ko:K00799	Glutathione metabolism;Drug metabolism - cytochrome P450;Metabolism of xenobiotics by cytochrome P450	ko00480,ko00982,ko00980	-	gnl|BL_ORD_ID|30271	sp|Q9SHH6|GSTUO_ARATH Glutathione S-transferase U24 OS=Arabidopsis thaliana GN=GSTU24 PE=2 SV=1
106438091	BnaC03T0225300ZS	1628	0.19	33.92	7.29884	9.31e-15	2.72e-11	PREDICTED: jacalin-related lectin 22-like [Brassica napus]	GO:0030246	carbohydrate binding	-	-	-	-	-	-	gnl|BL_ORD_ID|63266	sp|O80950|JAL22_ARATH Jacalin-related lectin 22 OS=Arabidopsis thaliana GN=JAL22 PE=1 SV=1
106382315	BnaA08T0270100ZS	1013	21.98	0	-11.4815	1.34e-14	3.71e-11	PREDICTED: 21 kDa protein-like [Brassica napus]	GO:0004857;GO:0043086;GO:0005739;GO:0046910	enzyme inhibitor activity;negative regulation of catalytic activity;mitochondrion;pectinesterase inhibitor activity	-	-	-	-	-	-	gnl|BL_ORD_ID|267789	sp|P17407|21KD_DAUCA 21 kDa protein OS=Daucus carota PE=2 SV=1
106445898	#N/A	2075.89	9.71	0	-11.4384	1.76e-14	4.65e-11	PREDICTED: uncharacterized protein LOC108871637 [Brassica rapa];BnaCnng56170D [Brassica napus]	-	-	K07466	RFA1,RPA1,rpa	http://www.genome.jp/dbget-bin/www_bget?ko:K07466	DNA replication;Fanconi anemia pathway;Homologous recombination;Mismatch repair;Nucleotide excision repair	ko03030,ko03460,ko03440,ko03430,ko03420	-	-	-
106404178	#N/A	1707	0.34	41.5	6.78537	1.94e-14	4.89e-11	PREDICTED: beta-D-glucopyranosyl abscisate beta-glucosidase-like [Brassica napus]	GO:0006629;GO:0004553;GO:0016298;GO:0005975;GO:0016788	lipid metabolic process;hydrolase activity, hydrolyzing O-glycosyl compounds;lipase activity;carbohydrate metabolic process;hydrolase activity, acting on ester bonds	K15748	BG1	http://www.genome.jp/dbget-bin/www_bget?ko:K15748	Carotenoid biosynthesis	ko00906	-	gnl|BL_ORD_ID|304329	sp|Q9LIF9|BGL19_ARATH Beta-glucosidase 19 OS=Arabidopsis thaliana GN=BGLU19 PE=2 SV=1
106346871	BnaA06T0118800ZS	2921	0	6.62	11.4183	2.08e-14	5.02e-11	PREDICTED: phosphoinositide phosphatase SAC5-like [Brassica napus]	GO:0007033;GO:0036092;GO:0042578	vacuole organization;phosphatidylinositol-3-phosphate biosynthetic process;phosphoric ester hydrolase activity	-	-	-	-	-	KOG1889(I)(Putative phosphoinositide phosphatase)	gnl|BL_ORD_ID|489844	sp|Q8RW97|SAC5_ARATH Phosphoinositide phosphatase SAC5 OS=Arabidopsis thaliana GN=SAC5 PE=2 SV=1
106411399	BnaA09T0091600ZS	1042	20.14	0	-11.4063	2.2e-14	5.09e-11	PREDICTED: 14-3-3-like protein GF14 lambda [Brassica rapa]	GO:0016020;GO:0005737;GO:0005515;GO:0046686;GO:0042742;GO:0045309;GO:0005829;GO:0005886;GO:0009507;GO:0005634;GO:0009742;GO:0005618;GO:0019904	membrane;cytoplasm;protein binding;response to cadmium ion;defense response to bacterium;protein phosphorylated amino acid binding;cytosol;plasma membrane;chloroplast;nucleus;brassinosteroid mediated signaling pathway;cell wall;protein domain specific binding	K06630	YWHAE	http://www.genome.jp/dbget-bin/www_bget?ko:K06630	Cell cycle;Oocyte meiosis;Hippo signaling pathway;Hippo signaling pathway -fly;MAPK signaling pathway - yeast;PI3K-Akt signaling pathway;Neurotrophin signaling pathway	ko04110,ko04114,ko04390,ko04391,ko04011,ko04151,ko04722	KOG0841(O)(Multifunctional chaperone (14-3-3 family))	gnl|BL_ORD_ID|267279	sp|P48349|14336_ARATH 14-3-3-like protein GF14 lambda OS=Arabidopsis thaliana GN=GRF6 PE=1 SV=1
106401956	BnaA02T0022700ZS	2459	8.68	0.02	-8.45456	3.55e-14	7.87e-11	PREDICTED: ABC transporter G family member 22-like [Brassica napus]	GO:0016020;GO:0016887;GO:0005524;GO:0000166;GO:0016021	membrane;ATPase activity;ATP binding;nucleotide binding;integral component of membrane	-	-	-	-	-	KOG0061(Q)(Transporter, ABC superfamily (Breast cancer resistance protein))	gnl|BL_ORD_ID|267670	sp|Q93YS4|AB22G_ARATH ABC transporter G family member 22 OS=Arabidopsis thaliana GN=ABCG22 PE=1 SV=1
106437584	BnaA03T0147900ZS	1330	13.46	0	-11.279	5.18e-14	1.1e-10	PREDICTED: uncharacterized protein LOC106437582 [Brassica napus]	-	-	-	-	-	-	-	-	-	-
106348153	BnaA06T0309700ZS.2	1503	11.38	0	-11.2521	6.05e-14	1.24e-10	PREDICTED: BTB/POZ and TAZ domain-containing protein 4-like isoform X1 [Brassica napus]	GO:0006355;GO:0008270;GO:0003712;GO:0005634;GO:0004402	regulation of transcription, DNA-templated;zinc ion binding;transcription cofactor activity;nucleus;histone acetyltransferase activity	-	-	-	-	-	-	gnl|BL_ORD_ID|309600	sp|Q9FJX5|BT4_ARATH BTB/POZ and TAZ domain-containing protein 4 OS=Arabidopsis thaliana GN=BT4 PE=1 SV=1
106411647	BnaA03T0259800ZS	1459	11.7	0	-11.243	6.44e-14	1.28e-10	PREDICTED: maspardin-like [Brassica napus]	GO:0016020;GO:0016021	membrane;integral component of membrane	K19367	SPG21	http://www.genome.jp/dbget-bin/www_bget?ko:K19367	Endocytosis	ko04144	-	gnl|BL_ORD_ID|207879	sp|Q8MJJ1|SPG21_BOVIN Maspardin OS=Bos taurus GN=SPG21 PE=2 SV=1
106397086	BnaC05T0534800ZS	1791	0	10.09	11.2346	6.86e-14	1.31e-10	PREDICTED: SH3 and multiple ankyrin repeat domains protein 1-like [Brassica napus]	GO:0008270;GO:0046872	zinc ion binding;metal ion binding	-	-	-	-	-	-	-	-
106422743	BnaA02T0017800ZS	1902	0	9.26	11.2143	8.05e-14	1.49e-10	BnaC02g02500D [Brassica napus]	GO:0015031;GO:0030126;GO:0006810;GO:0006890	protein transport;COPI vesicle coat;transport;retrograde vesicle-mediated transport, Golgi to ER	K20471	COPD,ARCN1,RET2	http://www.genome.jp/dbget-bin/www_bget?ko:K20471	-	-	KOG2635(U)(Medium subunit of clathrin adaptor complex)	gnl|BL_ORD_ID|316798	sp|Q0DJ99|COPD2_ORYSJ Coatomer subunit delta-2 OS=Oryza sativa subsp. japonica GN=Os05g0311000 PE=2 SV=1
106442942	#N/A	1199	14.49	0	-11.1968	8.87e-14	1.59e-10	PREDICTED: mediator of RNA polymerase II transcription subunit 36a [Brassica rapa]	GO:0008168;GO:0006364;GO:0003723;GO:0008033	methyltransferase activity;rRNA processing;RNA binding;tRNA processing	K14563	NOP1,FBL	http://www.genome.jp/dbget-bin/www_bget?ko:K14563	Ribosome biogenesis in eukaryotes	ko03008	KOG1596(A)(Fibrillarin and related nucleolar RNA-binding proteins)	gnl|BL_ORD_ID|90167	sp|Q94AH9|MD36A_ARATH Mediator of RNA polymerase II transcription subunit 36a OS=Arabidopsis thaliana GN=MED36A PE=1 SV=2
106431495	BnaC03T0320400ZS	865	22.23	0	-11.1779	1.01e-13	1.75e-10	PREDICTED: U1 small nuclear ribonucleoprotein C-like [Brassica napus]	GO:0005685;GO:0030619;GO:0003729;GO:0000398;GO:0000395;GO:0071004;GO:0000243;GO:0003723;GO:0008270;GO:0005634;GO:0003676;GO:0046872;GO:0030529;GO:0000387	U1 snRNP;U1 snRNA binding;mRNA binding;mRNA splicing, via spliceosome;mRNA 5'-splice site recognition;U2-type prespliceosome;commitment complex;RNA binding;zinc ion binding;nucleus;nucleic acid binding;metal ion binding;intracellular ribonucleoprotein complex;spliceosomal snRNP assembly	K11095	SNRPC	http://www.genome.jp/dbget-bin/www_bget?ko:K11095	Spliceosome	ko03040	KOG3454(A)(U1 snRNP-specific protein C)	gnl|BL_ORD_ID|478926	sp|Q56XE4|RU1C_ARATH U1 small nuclear ribonucleoprotein C OS=Arabidopsis thaliana GN=At4g03120 PE=2 SV=1
106428380	BnaC01T0140000ZS	872	21.85	0	-11.1731	1.05e-13	1.76e-10	PREDICTED: oxygen-evolving enhancer protein 3-1, chloroplastic-like [Brassica napus]	GO:0019898;GO:0009654;GO:0015979;GO:0009523;GO:0005509	extrinsic component of membrane;photosystem II oxygen evolving complex;photosynthesis;photosystem II;calcium ion binding	K08901	psbQ	http://www.genome.jp/dbget-bin/www_bget?ko:K08901	Photosynthesis	ko00195	-	gnl|BL_ORD_ID|142125	sp|Q9XFT3|PSBQ1_ARATH Oxygen-evolving enhancer protein 3-1, chloroplastic OS=Arabidopsis thaliana GN=PSBQ1 PE=1 SV=3
106425912	BnaC08T0273200ZS	560	44.44	0	-11.1635	1.08e-13	1.76e-10	PREDICTED: uncharacterized protein LOC106425912 [Brassica napus]	-	-	K17784	MINOS1,MOS1	http://www.genome.jp/dbget-bin/www_bget?ko:K17784	-	-	-	-	-
106349088	BnaA06T0380500ZS	785	0	27.04	11.1572	1.16e-13	1.83e-10	PREDICTED: 50S ribosomal protein L12-1, chloroplastic [Brassica napus]	GO:0003735;GO:0005622;GO:0006412;GO:0005840	structural constituent of ribosome;intracellular;translation;ribosome	K02935	RP-L7,MRPL12,rplL	http://www.genome.jp/dbget-bin/www_bget?ko:K02935	Ribosome	ko03010	KOG1715(J)(Mitochondrial/chloroplast ribosomal protein L12)	gnl|BL_ORD_ID|164563	sp|P36210|RK121_ARATH 50S ribosomal protein L12-1, chloroplastic OS=Arabidopsis thaliana GN=RPL12A PE=2 SV=1
106444918	BnaA04T0000500ZS	1166	0	15.8	11.1412	1.28e-13	1.97e-10	PREDICTED: 50S ribosomal protein L1, chloroplastic [Brassica rapa]	GO:0003735;GO:0006412;GO:0005840;GO:0003723;GO:0015934;GO:0030529	structural constituent of ribosome;translation;ribosome;RNA binding;large ribosomal subunit;intracellular ribonucleoprotein complex	K02863	RP-L1,MRPL1,rplA	http://www.genome.jp/dbget-bin/www_bget?ko:K02863	Ribosome	ko03010	-	gnl|BL_ORD_ID|449614	sp|Q9LY66|RK1_ARATH 50S ribosomal protein L1, chloroplastic OS=Arabidopsis thaliana GN=RPL1 PE=1 SV=1
106368252	BnaC02T0073800ZS	1211	13.7	0	-11.1344	1.32e-13	1.98e-10	PREDICTED: biotin carboxyl carrier protein of acetyl-CoA carboxylase 1, chloroplastic-like [Brassica napus]	GO:0003989;GO:0006633;GO:0009317	acetyl-CoA carboxylase activity;fatty acid biosynthetic process;acetyl-CoA carboxylase complex	K02160	accB,bccP	http://www.genome.jp/dbget-bin/www_bget?ko:K02160	Propanoate metabolism;Pyruvate metabolism;Carbon fixation pathways in prokaryotes;Fatty acid biosynthesis;Carbon metabolism;Fatty acid metabolism	ko00640,ko00620,ko00720,ko00061,ko01200,ko01212	-	gnl|BL_ORD_ID|299791	sp|Q42533|BCCP1_ARATH Biotin carboxyl carrier protein of acetyl-CoA carboxylase 1, chloroplastic OS=Arabidopsis thaliana GN=BCCP1 PE=1 SV=2
106404369	BnaC01T0240700ZS	462	63.02	0	-11.0946	1.74e-13	2.54e-10	PREDICTED: cysteine proteinase 15A-like [Brassica napus]	GO:0008233;GO:0016787;GO:0008234;GO:0006508	peptidase activity;hydrolase activity;cysteine-type peptidase activity;proteolysis	K01373	CTSF	http://www.genome.jp/dbget-bin/www_bget?ko:K01373	Apoptosis;Lysosome	ko04210,ko04142	-	gnl|BL_ORD_ID|160310	sp|Q9SUL1|RD19C_ARATH Probable cysteine protease RD19C OS=Arabidopsis thaliana GN=RD19C PE=2 SV=1
106410916	BnaA06T0338500ZS.1	1865	0.34	31.56	6.41416	1.91e-13	2.71e-10	PREDICTED: eukaryotic translation initiation factor 3 subunit L-like [Brassica napus]	GO:0005737;GO:0003743;GO:0006413;GO:0006412;GO:0033290;GO:0001731;GO:0016282;GO:0006446;GO:0005852	cytoplasm;translation initiation factor activity;translational initiation;translation;eukaryotic 48S preinitiation complex;formation of translation preinitiation complex;eukaryotic 43S preinitiation complex;regulation of translational initiation;eukaryotic translation initiation factor 3 complex	K15029	EIF3L	http://www.genome.jp/dbget-bin/www_bget?ko:K15029	-	-	KOG3677(JK)(RNA polymerase I-associated factor - PAF67)	gnl|BL_ORD_ID|376486	sp|A7SDW5|EIF3L_NEMVE Eukaryotic translation initiation factor 3 subunit L OS=Nematostella vectensis GN=v1g169424 PE=3 SV=1
106437582	BnaA03T0147900ZS	1335	0	12.72	11.0698	2.07e-13	2.8e-10	PREDICTED: uncharacterized protein LOC106437582 [Brassica napus]	-	-	-	-	-	-	-	-	-	-
106381146	BnaC02T0251900ZS	1248	12.6	0	-11.0692	2.07e-13	2.8e-10	PREDICTED: protein TIFY 7-like [Brassica napus]	-	-	K13464	JAZ	http://www.genome.jp/dbget-bin/www_bget?ko:K13464	Plant hormone signal transduction	ko04075	-	gnl|BL_ORD_ID|511597	sp|Q8W4J8|TIF7_ARATH Protein TIFY 7 OS=Arabidopsis thaliana GN=TIFY7 PE=1 SV=2
106443759	BnaA06T0309700ZS.2	1500	0.03	14	8.29799	2.3e-13	3.03e-10	PREDICTED: BTB/POZ and TAZ domain-containing protein 4-like isoform X2 [Brassica napus];PREDICTED: BTB/POZ and TAZ domain-containing protein 4-like isoform X1 [Brassica napus]	GO:0006355;GO:0008270;GO:0003712;GO:0005634;GO:0004402	regulation of transcription, DNA-templated;zinc ion binding;transcription cofactor activity;nucleus;histone acetyltransferase activity	-	-	-	-	-	-	gnl|BL_ORD_ID|309600	sp|Q9FJX5|BT4_ARATH BTB/POZ and TAZ domain-containing protein 4 OS=Arabidopsis thaliana GN=BT4 PE=1 SV=1
106451304	BnaA05T0115600ZS	1968	7.07	0	-11.0275	2.66e-13	3.43e-10	PREDICTED: dolichol kinase-like [Brassica napus]	GO:0016020;GO:0016021	membrane;integral component of membrane	K00902	E2.7.1.108	http://www.genome.jp/dbget-bin/www_bget?ko:K00902	N-Glycan biosynthesis	ko00510	KOG2468(I)(Dolichol kinase)	gnl|BL_ORD_ID|383588	sp|F4J4C8|EVN_ARATH Dolichol kinase EVAN OS=Arabidopsis thaliana GN=EVN PE=2 SV=1
106364436	BnaC08T0194200ZS	1297	0	12.58	11.0005	3.32e-13	4.18e-10	PREDICTED: PLASMODESMATA CALLOSE-BINDING PROTEIN 4-like [Brassica oleracea var. oleracea]	-	-	-	-	-	-	-	-	gnl|BL_ORD_ID|372637	sp|O65399|E131_ARATH Glucan endo-1,3-beta-glucosidase 1 OS=Arabidopsis thaliana GN=At1g11820 PE=1 SV=3
106447594	BnaC04T0590000ZS	1173	0	13.97	10.9767	3.85e-13	4.75e-10	PREDICTED: protodermal factor 1-like [Brassica napus]	-	-	-	-	-	-	-	-	gnl|BL_ORD_ID|122601	sp|Q9S728|PDF1_ARATH Protodermal factor 1 OS=Arabidopsis thaliana GN=PDF1 PE=2 SV=1
106347090	BnaC05T0173200ZS	1275	11.01	0	-10.9121	5.66e-13	6.82e-10	PREDICTED: 24-methylenesterol C-methyltransferase 2-like [Brassica napus]	GO:0016020;GO:0008168;GO:0008152;GO:0016021;GO:0006694	membrane;methyltransferase activity;metabolic process;integral component of membrane;steroid biosynthetic process	K08242	E2.1.1.143	http://www.genome.jp/dbget-bin/www_bget?ko:K08242	Steroid biosynthesis	ko00100	KOG1269(IR)(SAM-dependent methyltransferases)	gnl|BL_ORD_ID|203836	sp|Q39227|SMT2_ARATH 24-methylenesterol C-methyltransferase 2 OS=Arabidopsis thaliana GN=SMT2 PE=1 SV=2
106415085	#N/A	493	46.89	0	-10.8774	7.18e-13	8.31e-10	PREDICTED: small acidic protein 1-like [Brassica napus]	GO:0005515;GO:0009734;GO:0009733;GO:0005575;GO:0040029	protein binding;auxin-activated signaling pathway;response to auxin;cellular_component;regulation of gene expression, epigenetic	-	-	-	-	-	-	gnl|BL_ORD_ID|205017	sp|Q9T0H2|SMAP1_ARATH Small acidic protein 1 OS=Arabidopsis thaliana GN=SMAP1 PE=1 SV=1
106402388	BnaC04T0505800ZS	1336	136.35	2.51	-5.88231	7.19e-13	8.31e-10	nitrilase 2-like [Brassica rapa]	GO:0006807;GO:0016810	nitrogen compound metabolic process;hydrolase activity, acting on carbon-nitrogen (but not peptide) bonds	K01501	E3.5.5.1	http://www.genome.jp/dbget-bin/www_bget?ko:K01501	Tryptophan metabolism;Nitrogen metabolism;Cyanoamino acid metabolism;Aminobenzoate degradation;Styrene degradation	ko00380,ko00910,ko00460,ko00627,ko00643	KOG0805(E)(Carbon-nitrogen hydrolase)	gnl|BL_ORD_ID|112660	sp|P32962|NRL2_ARATH Nitrilase 2 OS=Arabidopsis thaliana GN=NIT2 PE=1 SV=1
106377767	BnaC02T0311500ZS	634	28.27	0	-10.8297	9.94e-13	1.13e-09	PREDICTED: 14-3-3-like protein GF14 omega [Brassica napus]	GO:0019904	protein domain specific binding	K06630	YWHAE	http://www.genome.jp/dbget-bin/www_bget?ko:K06630	Cell cycle;Oocyte meiosis;Hippo signaling pathway;Hippo signaling pathway -fly;MAPK signaling pathway - yeast;PI3K-Akt signaling pathway;Neurotrophin signaling pathway	ko04110,ko04114,ko04390,ko04391,ko04011,ko04151,ko04722	KOG0841(O)(Multifunctional chaperone (14-3-3 family))	gnl|BL_ORD_ID|267753	sp|Q01525|14332_ARATH 14-3-3-like protein GF14 omega OS=Arabidopsis thaliana GN=GRF2 PE=2 SV=2
106355440	BnaA07T0164400ZS	900	0.07	22.63	8.06152	1.08e-12	1.2e-09	PREDICTED: osmotin-like protein [Brassica rapa]	-	-	-	-	-	-	-	-	gnl|BL_ORD_ID|424611	sp|Q41350|OLP1_SOLLC Osmotin-like protein OS=Solanum lycopersicum PE=1 SV=1
106394460	Bnascaffold0027T0038100ZS	2579	4.43	0	-10.7929	1.23e-12	1.33e-09	PREDICTED: uncharacterized protein LOC103852450 [Brassica rapa]	-	-	-	-	-	-	-	-	-	-
106379148	BnaC02T0034600ZS	851	26.2	0.18	-7.22913	1.55e-12	1.65e-09	PREDICTED: non-specific lipid-transfer protein-like protein At5g64080 [Brassica napus]	GO:0016020;GO:0008289;GO:0006869;GO:0016021	membrane;lipid binding;lipid transport;integral component of membrane	-	-	-	-	-	-	gnl|BL_ORD_ID|422310	sp|Q8VYI9|NLTL5_ARATH Non-specific lipid-transfer protein-like protein At5g64080 OS=Arabidopsis thaliana GN=At5g64080 PE=1 SV=1
106444491	#N/A	1435	0	9.2	10.7281	1.97e-12	2.06e-09	PREDICTED: extensin-like [Brassica napus]	-	-	-	-	-	-	-	-	gnl|BL_ORD_ID|272016	sp|Q9ZSP6|AIR1L_ARATH Putative lipid-binding protein AIR1B OS=Arabidopsis thaliana GN=AIR1B PE=3 SV=1
106380503	BnaC02T0027500ZS	3357	20.85	0.4	-5.84388	2.13e-12	2.19e-09	PREDICTED: staphylococcal nuclease domain-containing protein 1-like [Brassica oleracea var. oleracea]	GO:0035194;GO:0003712;GO:0031047;GO:0016442	posttranscriptional gene silencing by RNA;transcription cofactor activity;gene silencing by RNA;RISC complex	K15979	SND1	http://www.genome.jp/dbget-bin/www_bget?ko:K15979	-	-	KOG2039(K)(Transcriptional coactivator p100)	gnl|BL_ORD_ID|225370	sp|Q8VZG7|TSN1_ARATH Ribonuclease TUDOR 1 OS=Arabidopsis thaliana GN=TSN1 PE=1 SV=1
106414984	BnaA03T0259900ZS	1965	0	6.23	10.692	2.47e-12	2.45e-09	PREDICTED: uncharacterized protein LOC106414984 [Brassica napus]	GO:0005739;GO:0046872	mitochondrion;metal ion binding	-	-	-	-	-	-	-	-
106387698	BnaA10T0198600ZS	1255	112.18	2.35	-5.70037	2.47e-12	2.45e-09	PREDICTED: 12-oxophytodienoate reductase 1-like [Brassica napus]	GO:0003824;GO:0010181;GO:0055114;GO:0016491	catalytic activity;FMN binding;oxidation-reduction process;oxidoreductase activity	K05894	OPR	http://www.genome.jp/dbget-bin/www_bget?ko:K05894	alpha-Linolenic acid metabolism	ko00592	KOG0134(CR)(NADH:flavin oxidoreductase/12-oxophytodienoate reductase)	gnl|BL_ORD_ID|424653	sp|Q8LAH7|OPR1_ARATH 12-oxophytodienoate reductase 1 OS=Arabidopsis thaliana GN=OPR1 PE=1 SV=2
106380834	BnaA02T0021400ZS	1054	12.01	0	-10.6831	2.58e-12	2.51e-09	PREDICTED: tropinone reductase homolog At5g06060 [Brassica napus]	GO:0055114;GO:0005829;GO:0016491	oxidation-reduction process;cytosol;oxidoreductase activity	K08081	TR1	http://www.genome.jp/dbget-bin/www_bget?ko:K08081	Tropane, piperidine and pyridine alkaloid biosynthesis	ko00960	KOG0725(R)(Reductases with broad range of substrate specificities)	gnl|BL_ORD_ID|228966	sp|Q9LHT0|TRNHF_ARATH Tropinone reductase homolog At5g06060 OS=Arabidopsis thaliana GN=At5g06060 PE=2 SV=1
106399395	BnaC01T0063600ZS	1682	6.6	0	-10.6629	2.83e-12	2.71e-09	PREDICTED: adenine nucleotide transporter BT1, chloroplastic/mitochondrial-like [Brassica napus]	GO:0016020;GO:0016021;GO:0006810;GO:0055085	membrane;integral component of membrane;transport;transmembrane transport	K14684	SLC25A23S	http://www.genome.jp/dbget-bin/www_bget?ko:K14684	-	-	KOG0036(F)(Predicted mitochondrial carrier protein)	gnl|BL_ORD_ID|305090	sp|Q9SUV1|BRT1_ARATH Adenine nucleotide transporter BT1, chloroplastic/mitochondrial OS=Arabidopsis thaliana GN=BT1 PE=1 SV=1
106427885	Bnascaffold2544T0000100ZS	934	92.86	1.8	-5.79763	2.9e-12	2.73e-09	PREDICTED: glutathione S-transferase U8 [Brassica napus]	GO:0005737;GO:0004364;GO:0006749;GO:0046686;GO:0009407;GO:0016740;GO:0009636;GO:0005829	cytoplasm;glutathione transferase activity;glutathione metabolic process;response to cadmium ion;toxin catabolic process;transferase activity;response to toxic substance;cytosol	K00799	GST,gst	http://www.genome.jp/dbget-bin/www_bget?ko:K00799	Glutathione metabolism;Drug metabolism - cytochrome P450;Metabolism of xenobiotics by cytochrome P450	ko00480,ko00982,ko00980	-	gnl|BL_ORD_ID|21148	sp|Q9SR36|GSTU8_ARATH Glutathione S-transferase U8 OS=Arabidopsis thaliana GN=GSTU8 PE=2 SV=1
106361777	BnaC04T0036100ZS	1432	0	8.77	10.6549	3.11e-12	2.87e-09	PREDICTED: protodermal factor 1-like isoform X1 [Brassica napus]	-	-	-	-	-	-	-	-	gnl|BL_ORD_ID|122601	sp|Q9S728|PDF1_ARATH Protodermal factor 1 OS=Arabidopsis thaliana GN=PDF1 PE=2 SV=1
106452462	BnaC02T0001800ZS	1092	0.27	27.71	6.53776	3.19e-12	2.9e-09	PREDICTED: chlorophyll a-b binding protein CP29.1, chloroplastic [Brassica napus]	GO:0016020;GO:0009535;GO:0009534;GO:0018298;GO:0009765;GO:0015979;GO:0016021;GO:0016168;GO:0009507;GO:0010287;GO:0009579;GO:0046872;GO:0009522	membrane;chloroplast thylakoid membrane;chloroplast thylakoid;protein-chromophore linkage;photosynthesis, light harvesting;photosynthesis;integral component of membrane;chlorophyll binding;chloroplast;plastoglobule;thylakoid;metal ion binding;photosystem I	K08915	LHCB4	http://www.genome.jp/dbget-bin/www_bget?ko:K08915	Photosynthesis - antenna proteins	ko00196	-	gnl|BL_ORD_ID|312746	sp|Q07473|CB4A_ARATH Chlorophyll a-b binding protein CP29.1, chloroplastic OS=Arabidopsis thaliana GN=LHCB4.1 PE=1 SV=1
106416685	BnaC02T0039200ZS	1461.4	7.83	0	-10.6354	3.41e-12	3.05e-09	PREDICTED: protein UPSTREAM OF FLC-like [Brassica napus]	GO:0008150;GO:0003674;GO:0005634	biological_process;molecular_function;nucleus	-	-	-	-	-	-	gnl|BL_ORD_ID|240265	sp|Q9LX14|UFC_ARATH Protein UPSTREAM OF FLC OS=Arabidopsis thaliana GN=UFC PE=2 SV=1
106377825	BnaC02T0019500ZS	4192.21	77.93	1.97	-5.5304	4.09e-12	3.6e-09	PREDICTED: cellulose synthase A catalytic subunit 3 [UDP-forming]-like [Brassica napus]	GO:0016020;GO:0016760;GO:0030244;GO:0016740;GO:0016021;GO:0008270;GO:0071555;GO:0005886;GO:0046872;GO:0016757	membrane;cellulose synthase (UDP-forming) activity;cellulose biosynthetic process;transferase activity;integral component of membrane;zinc ion binding;cell wall organization;plasma membrane;metal ion binding;transferase activity, transferring glycosyl groups	K10999	CESA	http://www.genome.jp/dbget-bin/www_bget?ko:K10999	-	-	-	gnl|BL_ORD_ID|327419	sp|Q941L0|CESA3_ARATH Cellulose synthase A catalytic subunit 3 [UDP-forming] OS=Arabidopsis thaliana GN=CESA3 PE=1 SV=2
106396406	#N/A	1446	0	8.37	10.6014	4.32e-12	3.69e-09	PREDICTED: ATP synthase gamma chain 1, chloroplastic [Brassica rapa]	GO:0046933;GO:0045261;GO:0046961;GO:0015986	proton-transporting ATP synthase activity, rotational mechanism;proton-transporting ATP synthase complex, catalytic core F(1);proton-transporting ATPase activity, rotational mechanism;ATP synthesis coupled proton transport	K02115	ATPF1G,atpG	http://www.genome.jp/dbget-bin/www_bget?ko:K02115	Oxidative phosphorylation;Photosynthesis	ko00190,ko00195	KOG1531(C)(F0F1-type ATP synthase, gamma subunit)	gnl|BL_ORD_ID|295567	sp|Q01908|ATPG1_ARATH ATP synthase gamma chain 1, chloroplastic OS=Arabidopsis thaliana GN=ATPC1 PE=1 SV=1
106391418	BnaC07T0315000ZS	1342	8.31	0	-10.6003	4.32e-12	3.69e-09	PREDICTED: uncharacterized protein LOC106391418 isoform X1 [Brassica napus];PREDICTED: uncharacterized protein LOC106376406 isoform X2 [Brassica napus]	-	-	-	-	-	-	-	-	gnl|BL_ORD_ID|258732	sp|Q8S8D8|Y2265_ARATH UPF0725 protein At2g20625 OS=Arabidopsis thaliana GN=At2g20625 PE=3 SV=1
106404641	BnaC06T0389200ZS	867	0.29	32.29	6.63206	4.66e-12	3.92e-09	PREDICTED: kunitz-type serine protease inhibitor DrTI-like [Brassica napus]	GO:0004866	endopeptidase inhibitor activity	-	-	-	-	-	-	gnl|BL_ORD_ID|251068	sp|Q9C7S6|WSCP_ARATH Cysteine protease inhibitor WSCP OS=Arabidopsis thaliana GN=WSCP PE=1 SV=1
106380544	BnaC02T0033400ZS	1926	6.86	0.03	-7.71454	4.78e-12	3.95e-09	PREDICTED: ATP synthase subunit beta-1, mitochondrial-like [Brassica oleracea var. oleracea]	GO:0016887;GO:0046933;GO:0045261;GO:0016820;GO:0046034;GO:0005524;GO:0006754;GO:0000166;GO:0015992;GO:0015986;GO:0033178;GO:0015991;GO:0000275	ATPase activity;proton-transporting ATP synthase activity, rotational mechanism;proton-transporting ATP synthase complex, catalytic core F(1);hydrolase activity, acting on acid anhydrides, catalyzing transmembrane movement of substances;ATP metabolic process;ATP binding;ATP biosynthetic process;nucleotide binding;proton transport;ATP synthesis coupled proton transport;proton-transporting two-sect…	K02133	ATPeF1B,ATP5B,ATP2	http://www.genome.jp/dbget-bin/www_bget?ko:K02133	Oxidative phosphorylation	ko00190	KOG1353(C)(F0F1-type ATP synthase, alpha subunit)	gnl|BL_ORD_ID|296166	sp|Q9C5A9|ATPBO_ARATH ATP synthase subunit beta-3, mitochondrial OS=Arabidopsis thaliana GN=At5g08680 PE=2 SV=1
106374362	BnaC06T0365600ZS	907	0	14.85	10.5778	5.25e-12	4.22e-09	PREDICTED: uncharacterized protein LOC103831546 [Brassica rapa]	GO:0016020;GO:0016021	membrane;integral component of membrane	-	-	-	-	-	-	-	-
106380799	#N/A	2221	4.5	0	-10.5716	5.25e-12	4.22e-09	BnaC02g04340D [Brassica napus]	GO:0003677;GO:0008270;GO:0046872	DNA binding;zinc ion binding;metal ion binding	-	-	-	-	-	-	gnl|BL_ORD_ID|440324	sp|F4JYC8|PTM_ARATH DDT domain-containing protein PTM OS=Arabidopsis thaliana GN=PTM PE=1 SV=1
106432553	BnaC02T0005000ZS	556	0.39	55.3	6.82884	5.39e-12	4.27e-09	PREDICTED: metallothionein-like protein type 2, MT2-4/MT2-25 [Brassica rapa]	GO:0046872	metal ion binding	-	-	-	-	-	-	gnl|BL_ORD_ID|100471	sp|P56168|MT21_BRAJU Metallothionein-like protein type 2, MT2-4/MT2-25 OS=Brassica juncea PE=3 SV=1
106354758	BnaC04T0085200ZS.6	2915.65	0	3.69	10.5699	5.51e-12	4.3e-09	PREDICTED: acetyl-coenzyme A carboxylase carboxyl transferase subunit alpha, chloroplastic-like [Brassica napus]	GO:0016874;GO:0003989;GO:0006633;GO:0009317	ligase activity;acetyl-CoA carboxylase activity;fatty acid biosynthetic process;acetyl-CoA carboxylase complex	K01962	accA	http://www.genome.jp/dbget-bin/www_bget?ko:K01962	Propanoate metabolism;Pyruvate metabolism;Carbon fixation pathways in prokaryotes;Fatty acid biosynthesis;Carbon metabolism;Fatty acid metabolism	ko00640,ko00620,ko00720,ko00061,ko01200,ko01212	-	gnl|BL_ORD_ID|266718	sp|Q9LD43|ACCA_ARATH Acetyl-coenzyme A carboxylase carboxyl transferase subunit alpha, chloroplastic OS=Arabidopsis thaliana GN=CAC3 PE=1 SV=1
106369837	BnaA10T0197100ZS	579	61.67	0.8	-6.30068	6.36e-12	4.88e-09	PREDICTED: uncharacterized protein LOC103847521 [Brassica rapa]	GO:0016020;GO:0005506;GO:0016021	membrane;iron ion binding;integral component of membrane	-	-	-	-	-	-	-	-
106346698	BnaA06T0118800ZS	2923	6.58	0.08	-6.45248	6.42e-12	4.88e-09	PREDICTED: phosphoinositide phosphatase SAC5-like [Brassica napus]	GO:0007033;GO:0036092;GO:0042578	vacuole organization;phosphatidylinositol-3-phosphate biosynthetic process;phosphoric ester hydrolase activity	-	-	-	-	-	KOG1889(I)(Putative phosphoinositide phosphatase)	gnl|BL_ORD_ID|489844	sp|Q8RW97|SAC5_ARATH Phosphoinositide phosphatase SAC5 OS=Arabidopsis thaliana GN=SAC5 PE=2 SV=1
106367878	BnaC01T0437000ZS	945	12.47	0	-10.5275	7.07e-12	5.3e-09	PREDICTED: cytochrome P450 72A15-like [Brassica napus]	GO:0016020;GO:0020037;GO:0004497;GO:0005506;GO:0055114;GO:0016705;GO:0016021;GO:0016491;GO:0046872	membrane;heme binding;monooxygenase activity;iron ion binding;oxidation-reduction process;oxidoreductase activity, acting on paired donors, with incorporation or reduction of molecular oxygen;integral component of membrane;oxidoreductase activity;metal ion binding	-	-	-	-	-	KOG0157(QI)(Cytochrome P450 CYP4/CYP19/CYP26 subfamilies)	gnl|BL_ORD_ID|307319	sp|Q9LUC5|C7A15_ARATH Cytochrome P450 72A15 OS=Arabidopsis thaliana GN=CYP72A15 PE=2 SV=1
106376141	BnaC08T0174400ZS	1571	0	7.15	10.5213	7.43e-12	5.5e-09	PREDICTED: mitochondrial carrier protein MTM1-like [Brassica napus]	GO:0016020;GO:0016021;GO:0006810	membrane;integral component of membrane;transport	K15119	SLC25A39_40	http://www.genome.jp/dbget-bin/www_bget?ko:K15119	-	-	KOG0761(C)(Mitochondrial carrier protein CGI-69)	gnl|BL_ORD_ID|99664	sp|Q944H5|MTM1_ARATH Mitochondrial carrier protein MTM1 OS=Arabidopsis thaliana GN=MTM1 PE=2 SV=1
106425325	#N/A	1444	7.08	0	-10.4973	8.23e-12	6e-09	PREDICTED: uncharacterized protein LOC106360591 isoform X2 [Brassica napus];PREDICTED: uncharacterized protein LOC106360591 isoform X1 [Brassica napus]	GO:0030001;GO:0046872	metal ion transport;metal ion binding	-	-	-	-	-	-	gnl|BL_ORD_ID|397301	sp|Q9LZF1|HIP6_ARATH Heavy metal-associated isoprenylated plant protein 6 OS=Arabidopsis thaliana GN=HIPP06 PE=1 SV=1
106358540	BnaC03T0021300ZS	2142	0	4.94	10.4963	8.66e-12	6.16e-09	PREDICTED: calcium-dependent protein kinase 1-like [Brassica napus]	GO:0004672;GO:0006468;GO:0005524;GO:0000166;GO:0004674;GO:0005509	protein kinase activity;protein phosphorylation;ATP binding;nucleotide binding;protein serine/threonine kinase activity;calcium ion binding	K13412	CPK	http://www.genome.jp/dbget-bin/www_bget?ko:K13412	Plant-pathogen interaction	ko04626	-	gnl|BL_ORD_ID|321252	sp|Q06850|CDPK1_ARATH Calcium-dependent protein kinase 1 OS=Arabidopsis thaliana GN=CPK1 PE=1 SV=1
106368628	BnaA09T0582600ZS	3435	0	2.94	10.4963	8.66e-12	6.16e-09	PREDICTED: DNA-directed RNA polymerase 3, chloroplastic-like [Brassica napus]	GO:0003899;GO:0016740;GO:0003677;GO:0016779;GO:0006351	DNA-directed 5'-3' RNA polymerase activity;transferase activity;DNA binding;nucleotidyltransferase activity;transcription, DNA-templated	K10908	POLRMT,RPO41	http://www.genome.jp/dbget-bin/www_bget?ko:K10908	-	-	KOG1038(KL)(Mitochondrial/chloroplast DNA-directed RNA polymerase RPO41, provides primers for DNA replication-initiation)	gnl|BL_ORD_ID|181497	sp|O24600|RPOT3_ARATH DNA-directed RNA polymerase 3, chloroplastic OS=Arabidopsis thaliana GN=RPOT3 PE=2 SV=1
106371946	BnaA10T0198600ZS	1306	74.99	1.74	-5.56212	9.07e-12	6.29e-09	PREDICTED: 12-oxophytodienoate reductase 1-like [Brassica napus]	GO:0003824;GO:0010181;GO:0055114;GO:0016491	catalytic activity;FMN binding;oxidation-reduction process;oxidoreductase activity	K05894	OPR	http://www.genome.jp/dbget-bin/www_bget?ko:K05894	alpha-Linolenic acid metabolism	ko00592	KOG0134(CR)(NADH:flavin oxidoreductase/12-oxophytodienoate reductase)	gnl|BL_ORD_ID|424653	sp|Q8LAH7|OPR1_ARATH 12-oxophytodienoate reductase 1 OS=Arabidopsis thaliana GN=OPR1 PE=1 SV=2
106371976	BnaA10T0198600ZS	1306	74.99	1.74	-5.56212	9.07e-12	6.29e-09	PREDICTED: 12-oxophytodienoate reductase 1-like [Brassica napus]	GO:0003824;GO:0010181;GO:0055114;GO:0016491	catalytic activity;FMN binding;oxidation-reduction process;oxidoreductase activity	K05894	OPR	http://www.genome.jp/dbget-bin/www_bget?ko:K05894	alpha-Linolenic acid metabolism	ko00592	KOG0134(CR)(NADH:flavin oxidoreductase/12-oxophytodienoate reductase)	gnl|BL_ORD_ID|424653	sp|Q8LAH7|OPR1_ARATH 12-oxophytodienoate reductase 1 OS=Arabidopsis thaliana GN=OPR1 PE=1 SV=2
106380545	BnaC02T0033600ZS	1645.33	5.87	0	-10.4587	1.07e-11	7.3e-09	PREDICTED: ultraviolet-B receptor UVR8-like isoform X2 [Brassica napus];PREDICTED: probable E3 ubiquitin-protein ligase HERC4 isoform X3 [Brassica napus];PREDICTED: ultraviolet-B receptor UVR8-like isoform X1 [Brassica napus]	-	-	-	-	-	-	-	KOG0941(O)(E3 ubiquitin protein ligase);KOG1426(S)(FOG: RCC1 domain)	gnl|BL_ORD_ID|36014	sp|F2Z461|HERC6_MOUSE E3 ISG15--protein ligase Herc6 OS=Mus musculus GN=Herc6 PE=2 SV=1;gnl|BL_ORD_ID|240808	sp|Q9FN03|UVR8_ARATH Ultraviolet-B receptor UVR8 OS=Arabidopsis thaliana GN=UVR8 PE=1 SV=1
106429071	BnaC05T0083800ZS	498	34.1	0	-10.4508	1.12e-11	7.6e-09	PREDICTED: iron-sulfur assembly protein IscA, chloroplastic-like [Brassica napus]	GO:0016226;GO:0051536;GO:0005198	iron-sulfur cluster assembly;iron-sulfur cluster binding;structural molecule activity	K13628	iscA,ISCA1	http://www.genome.jp/dbget-bin/www_bget?ko:K13628	-	-	KOG1120(P)(Fe-S cluster biosynthesis protein ISA1 (contains a HesB-like domain))	gnl|BL_ORD_ID|58581	sp|Q9XIK3|ISCAP_ARATH Iron-sulfur assembly protein IscA, chloroplastic OS=Arabidopsis thaliana GN=ISCA PE=2 SV=2
106396251	BnaC05T0236100ZS	3011.84	2.92	0.01	-10.4429	1.19e-11	7.92e-09	PREDICTED: adenine phosphoribosyltransferase 1 isoform X2 [Brassica oleracea var. oleracea]	GO:0009116;GO:0005737;GO:0016740;GO:0003999;GO:0006168	nucleoside metabolic process;cytoplasm;transferase activity;adenine phosphoribosyltransferase activity;adenine salvage	K00759	APRT,apt	http://www.genome.jp/dbget-bin/www_bget?ko:K00759	Purine metabolism	ko00230	KOG1712(F)(Adenine phosphoribosyl transferases)	gnl|BL_ORD_ID|278304	sp|P31166|APT1_ARATH Adenine phosphoribosyltransferase 1, chloroplastic OS=Arabidopsis thaliana GN=APT1 PE=1 SV=2
106436502	#N/A	1936.74	0	5.31	10.4277	1.32e-11	8.6e-09	PREDICTED: uncharacterized protein LOC108871637 [Brassica rapa];BnaCnng56170D [Brassica napus]	-	-	K07466	RFA1,RPA1,rpa	http://www.genome.jp/dbget-bin/www_bget?ko:K07466	DNA replication;Fanconi anemia pathway;Homologous recombination;Mismatch repair;Nucleotide excision repair	ko03030,ko03460,ko03440,ko03430,ko03420	-	-	-
106454118	#N/A	1936.74	0	5.31	10.4277	1.32e-11	8.6e-09	PREDICTED: uncharacterized protein LOC108871637 [Brassica rapa];BnaCnng56170D [Brassica napus]	-	-	K07466	RFA1,RPA1,rpa	http://www.genome.jp/dbget-bin/www_bget?ko:K07466	DNA replication;Fanconi anemia pathway;Homologous recombination;Mismatch repair;Nucleotide excision repair	ko03030,ko03460,ko03440,ko03430,ko03420	-	-	-
106376198	BnaC09T0128500ZS	677	0	19.63	10.374	1.93e-11	1.22e-08	BnaA09g09950D [Brassica napus]	GO:0003735;GO:0005622;GO:0006412;GO:0005840	structural constituent of ribosome;intracellular;translation;ribosome	K02903	RP-L28e,RPL28	http://www.genome.jp/dbget-bin/www_bget?ko:K02903	Ribosome	ko03010	KOG3412(J)(60S ribosomal protein L28)	gnl|BL_ORD_ID|466719	sp|O82204|RL281_ARATH 60S ribosomal protein L28-1 OS=Arabidopsis thaliana GN=RPL28A PE=1 SV=1
106443416	BnaC01T0154900ZS	554	0	27.17	10.374	1.93e-11	1.22e-08	PREDICTED: putative lipid-binding protein AIR1 [Brassica napus]	-	-	-	-	-	-	-	-	gnl|BL_ORD_ID|275394	sp|Q9S7I2|AIR1_ARATH Putative lipid-binding protein AIR1 OS=Arabidopsis thaliana GN=AIR1 PE=2 SV=1
106430825	BnaC08T0244500ZS	790	14.47	0	-10.3698	1.93e-11	1.22e-08	PREDICTED: probable calcium-binding protein CML27 [Brassica napus]	GO:0008150;GO:0005886;GO:0005773;GO:0046872;GO:0005509	biological_process;plasma membrane;vacuole;metal ion binding;calcium ion binding	K13448	CML	http://www.genome.jp/dbget-bin/www_bget?ko:K13448	Plant-pathogen interaction	ko04626	KOG0027(T)(Calmodulin and related proteins (EF-Hand superfamily))	gnl|BL_ORD_ID|315763	sp|Q9LE22|CML27_ARATH Probable calcium-binding protein CML27 OS=Arabidopsis thaliana GN=CML27 PE=1 SV=1
106380839	BnaC02T0021300ZS	1403	41.3	1	-5.52268	2.14e-11	1.33e-08	PREDICTED: flavonol synthase/flavanone 3-hydroxylase-like [Brassica napus]	GO:0005506;GO:0055114;GO:0016491;GO:0046872	iron ion binding;oxidation-reduction process;oxidoreductase activity;metal ion binding	-	-	-	-	-	-	gnl|BL_ORD_ID|362120	sp|Q9FFF6|DIOX5_ARATH Probable 2-oxoglutarate-dependent dioxygenase At5g05600 OS=Arabidopsis thaliana GN=At5g05600 PE=2 SV=1
106360516	BnaC08T0172500ZS	1148	0	9.09	10.3181	2.72e-11	1.66e-08	PREDICTED: zinc finger protein CONSTANS-LIKE 1-like [Brassica napus]	GO:0005622;GO:0008270	intracellular;zinc ion binding	-	-	-	-	-	-	gnl|BL_ORD_ID|92335	sp|Q9LRM4|MIP1B_ARATH B-box domain protein 31 OS=Arabidopsis thaliana GN=MIP1B PE=2 SV=1
106360517	BnaC08T0172500ZS	1148	0	9.09	10.3181	2.72e-11	1.66e-08	PREDICTED: zinc finger protein CONSTANS-LIKE 1-like [Brassica napus]	GO:0005622;GO:0008270	intracellular;zinc ion binding	-	-	-	-	-	-	gnl|BL_ORD_ID|92335	sp|Q9LRM4|MIP1B_ARATH B-box domain protein 31 OS=Arabidopsis thaliana GN=MIP1B PE=2 SV=1
106379011	BnaC02T0529200ZS.1	2501	0	3.64	10.3086	2.88e-11	1.73e-08	PREDICTED: auxin response factor 2-like [Brassica napus]	GO:0009734;GO:0003677;GO:0006355;GO:0005634;GO:0006351;GO:0009725	auxin-activated signaling pathway;DNA binding;regulation of transcription, DNA-templated;nucleus;transcription, DNA-templated;response to hormone	-	-	-	-	-	-	gnl|BL_ORD_ID|289142	sp|Q94JM3|ARFB_ARATH Auxin response factor 2 OS=Arabidopsis thaliana GN=ARF2 PE=1 SV=2
106452834	BnaA05T0450600ZS	574	0.57	49.64	6.35122	2.99e-11	1.78e-08	PREDICTED: non-specific lipid-transfer protein 6 [Brassica oleracea var. oleracea]	GO:0008289;GO:0006869;GO:0006810	lipid binding;lipid transport;transport	-	-	-	-	-	-	gnl|BL_ORD_ID|112757	sp|Q9LDB4|NLTP6_ARATH Non-specific lipid-transfer protein 6 OS=Arabidopsis thaliana GN=LTP6 PE=3 SV=1
106411622	BnaA01T0218700ZS	1095	3.62	153.46	5.28205	3.1e-11	1.83e-08	PREDICTED: probable 6-phosphogluconolactonase 3 [Brassica napus]	GO:0006098;GO:0017057;GO:0005975	pentose-phosphate shunt;6-phosphogluconolactonase activity;carbohydrate metabolic process	K01057	PGLS,pgl,devB	http://www.genome.jp/dbget-bin/www_bget?ko:K01057	Pentose phosphate pathway;Carbon metabolism	ko00030,ko01200	KOG3147(G)(6-phosphogluconolactonase - like protein)	gnl|BL_ORD_ID|266454	sp|Q8LEV7|6PGL3_ARATH Probable 6-phosphogluconolactonase 3 OS=Arabidopsis thaliana GN=At5g24420 PE=2 SV=2
106379875	BnaC02T0474900ZS	658	18.16	0	-10.284	3.23e-11	1.89e-08	PREDICTED: transmembrane protein 230-like [Brassica oleracea var. oleracea]	GO:0016020;GO:0016021	membrane;integral component of membrane	-	-	-	-	-	-	gnl|BL_ORD_ID|214871	sp|Q96A57|TM230_HUMAN Transmembrane protein 230 OS=Homo sapiens GN=TMEM230 PE=1 SV=1
106380539	BnaC02T0032900ZS	3618	4.91	0.08	-6.04875	3.32e-11	1.92e-08	PREDICTED: topless-related protein 4-like isoform X1 [Brassica oleracea var. oleracea];PREDICTED: topless-related protein 4-like isoform X2 [Brassica oleracea var. oleracea]	GO:0006355	regulation of transcription, DNA-templated	-	-	-	-	-	-	gnl|BL_ORD_ID|222948	sp|Q27GK7|TPR4_ARATH Topless-related protein 4 OS=Arabidopsis thaliana GN=TPR4 PE=1 SV=2
106452827	BnaC05T0505100ZS	1662	0	6.77	10.2797	3.43e-11	1.96e-08	PREDICTED: oxysterol-binding protein-related protein 3B isoform X2 [Brassica napus];PREDICTED: oxysterol-binding protein-related protein 3B-like [Brassica napus]	-	-	-	-	-	-	-	KOG1737(I)(Oxysterol-binding protein)	gnl|BL_ORD_ID|428916	sp|Q9SR33|ORP3B_ARATH Oxysterol-binding protein-related protein 3B OS=Arabidopsis thaliana GN=ORP3B PE=2 SV=1
106377828	BnaC02T0018200ZS	3190.25	4.47	0.11	-6.40936	3.47e-11	1.96e-08	PREDICTED: uncharacterized protein LOC106377828 [Brassica napus]	GO:0016226;GO:0051536;GO:0005198	iron-sulfur cluster assembly;iron-sulfur cluster binding;structural molecule activity	K13628	iscA,ISCA1	http://www.genome.jp/dbget-bin/www_bget?ko:K13628	-	-	KOG0651(O)(26S proteasome regulatory complex, ATPase RPT4);KOG0729(O)(26S proteasome regulatory complex, ATPase RPT1)	gnl|BL_ORD_ID|58581	sp|Q9XIK3|ISCAP_ARATH Iron-sulfur assembly protein IscA, chloroplastic OS=Arabidopsis thaliana GN=ISCA PE=2 SV=2
106380500	BnaC02T0027200ZS	1890	5.6	0.03	-7.39	3.78e-11	2.12e-08	PREDICTED: E3 ubiquitin-protein ligase XBAT33-like [Brassica napus]	GO:0005737;GO:0016874;GO:0016567;GO:0008270;GO:0004842;GO:0046872	cytoplasm;ligase activity;protein ubiquitination;zinc ion binding;ubiquitin-protein transferase activity;metal ion binding	K19044	XBAT32_33	http://www.genome.jp/dbget-bin/www_bget?ko:K19044	-	-	KOG4177(M)(Ankyrin)	gnl|BL_ORD_ID|519554	sp|Q4FE45|XB33_ARATH E3 ubiquitin-protein ligase XBAT33 OS=Arabidopsis thaliana GN=XBAT33 PE=2 SV=1
106377401	BnaA05T0033400ZS	1560	0	5.98	10.2502	4.1e-11	2.25e-08	PREDICTED: protodermal factor 1-like [Brassica napus]	-	-	-	-	-	-	-	-	gnl|BL_ORD_ID|122601	sp|Q9S728|PDF1_ARATH Protodermal factor 1 OS=Arabidopsis thaliana GN=PDF1 PE=2 SV=1
106380510	BnaC02T0029200ZS	1612	5.21	0	-10.2481	4.1e-11	2.25e-08	PREDICTED: F-box protein At5g07670-like [Brassica napus]	-	-	K10268	FBXL2_20	http://www.genome.jp/dbget-bin/www_bget?ko:K10268	-	-	KOG1947(R)(Leucine rich repeat proteins, some proteins contain F-box)	gnl|BL_ORD_ID|389406	sp|Q8VYT5|FB254_ARATH F-box protein At5g07670 OS=Arabidopsis thaliana GN=At5g07670 PE=2 SV=1
106428670	BnaC02T0462600ZS	1102	8.31	0	-10.2391	4.36e-11	2.37e-08	PREDICTED: succinate dehydrogenase [ubiquinone] iron-sulfur subunit 1, mitochondrial-like [Brassica napus]	GO:0051537;GO:0051539;GO:0009055;GO:0005743;GO:0055114;GO:0006099;GO:0005739;GO:0016491;GO:0051538;GO:0051536;GO:0046872;GO:0008177	2 iron, 2 sulfur cluster binding;4 iron, 4 sulfur cluster binding;electron carrier activity;mitochondrial inner membrane;oxidation-reduction process;tricarboxylic acid cycle;mitochondrion;oxidoreductase activity;3 iron, 4 sulfur cluster binding;iron-sulfur cluster binding;metal ion binding;succinate dehydrogenase (ubiquinone) activity	K00235	SDHB,SDH2	http://www.genome.jp/dbget-bin/www_bget?ko:K00235	Citrate cycle (TCA cycle);Oxidative phosphorylation;Carbon metabolism	ko00020,ko00190,ko01200	KOG3049(C)(Succinate dehydrogenase, Fe-S protein subunit)	gnl|BL_ORD_ID|492419	sp|Q8LB02|SDHB2_ARATH Succinate dehydrogenase [ubiquinone] iron-sulfur subunit 2, mitochondrial OS=Arabidopsis thaliana GN=SDH2-2 PE=1 SV=2
106377835	BnaC06T0315800ZS	627	0.24	30.99	6.83877	4.6e-11	2.47e-08	PREDICTED: lipoxygenase 2, chloroplastic-like [Brassica napus]	GO:0031408;GO:0016702;GO:0051213;GO:0055114;GO:0006633;GO:0016491;GO:0046872	oxylipin biosynthetic process;oxidoreductase activity, acting on single donors with incorporation of molecular oxygen, incorporation of two atoms of oxygen;dioxygenase activity;oxidation-reduction process;fatty acid biosynthetic process;oxidoreductase activity;metal ion binding	K00454	LOX2S	http://www.genome.jp/dbget-bin/www_bget?ko:K00454	Linoleic acid metabolism;alpha-Linolenic acid metabolism	ko00591,ko00592	-	gnl|BL_ORD_ID|402965	sp|P38418|LOX2_ARATH Lipoxygenase 2, chloroplastic OS=Arabidopsis thaliana GN=LOX2 PE=1 SV=1
106357683	BnaC03T0669700ZS	1153	7.77	0.01	-10.2299	4.63e-11	2.47e-08	PREDICTED: transcription repressor MYB4-like [Brassica napus]	GO:0003677	DNA binding	K09422	MYBP	http://www.genome.jp/dbget-bin/www_bget?ko:K09422	-	-	-	gnl|BL_ORD_ID|409450	sp|Q9SZP1|MYB4_ARATH Transcription repressor MYB4 OS=Arabidopsis thaliana GN=MYB4 PE=1 SV=1
106354653	BnaA07T0364000ZS	804	0	13.64	10.22	4.92e-11	2.57e-08	PREDICTED: thioredoxin Y1, chloroplastic-like [Brassica napus]	GO:0000103;GO:0009534;GO:0045454;GO:0006457;GO:0006662;GO:0034599;GO:0009536;GO:0008047;GO:0015035;GO:0055114;GO:0004791;GO:0047134;GO:0009507;GO:0043085;GO:0016671;GO:0009570	sulfate assimilation;chloroplast thylakoid;cell redox homeostasis;protein folding;glycerol ether metabolic process;cellular response to oxidative stress;plastid;enzyme activator activity;protein disulfide oxidoreductase activity;oxidation-reduction process;thioredoxin-disulfide reductase activity;protein-disulfide reductase activity;chloroplast;positive regulation of catalytic activity;oxidoreduc…	-	-	-	-	-	KOG0910(O)(Thioredoxin-like protein)	gnl|BL_ORD_ID|229336	sp|Q6NPF9|TRXY1_ARATH Thioredoxin Y1, chloroplastic OS=Arabidopsis thaliana GN=At1g76760 PE=2 SV=1
106366999	#N/A	549	0	24.81	10.22	4.92e-11	2.57e-08	DNA-directed RNA polymerases II, IV and V subunit 10 [Noccaea caerulescens]	GO:0005665;GO:0000418;GO:0001054;GO:0005736;GO:0003899;GO:0000419;GO:0001056;GO:0003677;GO:0008270;GO:0005634;GO:0001055;GO:0005666;GO:0006351;GO:0046872	DNA-directed RNA polymerase II, core complex;DNA-directed RNA polymerase IV complex;RNA polymerase I activity;DNA-directed RNA polymerase I complex;DNA-directed 5'-3' RNA polymerase activity;DNA-directed RNA polymerase V complex;RNA polymerase III activity;DNA binding;zinc ion binding;nucleus;RNA polymerase II activity;DNA-directed RNA polymerase III complex;transcription, DNA-templated;metal ion…	K03007	RPB10,POLR2L	http://www.genome.jp/dbget-bin/www_bget?ko:K03007	RNA polymerase;Purine metabolism;Pyrimidine metabolism;Cytosolic DNA-sensing pathway	ko03020,ko00230,ko00240,ko04623	KOG3497(K)(DNA-directed RNA polymerase, subunit RPB10)	gnl|BL_ORD_ID|185814	sp|Q39290|RPAB5_BRANA DNA-directed RNA polymerases I, II, and III subunit RPABC5 OS=Brassica napus PE=3 SV=1
106452651	BnaC02T0052000ZS	2434	3.15	0	-10.2114	5.23e-11	2.71e-08	BnaA02g01280D [Brassica napus]	GO:0046872	metal ion binding	-	-	-	-	-	KOG0504(R)(FOG: Ankyrin repeat)	gnl|BL_ORD_ID|313009	sp|Q9LXV4|C3H56_ARATH Zinc finger CCCH domain-containing protein 56 OS=Arabidopsis thaliana GN=At5g12850 PE=2 SV=1
106429787	#N/A	1179	7.41	0	-10.2021	5.56e-11	2.86e-08	PREDICTED: uncharacterized protein LOC106429787 [Brassica napus]	-	-	-	-	-	-	-	-	-	-
106405820	BnaA08T0141600ZS	2337	3.23	0	-10.1832	6.3e-11	3.21e-08	PREDICTED: BRASSINOSTEROID INSENSITIVE 1-associated receptor kinase 1-like [Brassica rapa]	GO:0016020;GO:0016310;GO:0004672;GO:0016301;GO:0006468;GO:0016740;GO:0005524;GO:0000166;GO:0016021;GO:0019199;GO:0004674	membrane;phosphorylation;protein kinase activity;kinase activity;protein phosphorylation;transferase activity;ATP binding;nucleotide binding;integral component of membrane;transmembrane receptor protein kinase activity;protein serine/threonine kinase activity	K13416	BAK1	http://www.genome.jp/dbget-bin/www_bget?ko:K13416	MAPK signaling pathway - plant;Plant hormone signal transduction;Plant-pathogen interaction	ko04016,ko04075,ko04626	-	gnl|BL_ORD_ID|302316	sp|Q94F62|BAK1_ARATH BRASSINOSTEROID INSENSITIVE 1-associated receptor kinase 1 OS=Arabidopsis thaliana GN=BAK1 PE=1 SV=2
106444222	BnaA03T0393100ZS	483	0	30.48	10.1789	6.71e-11	3.38e-08	PREDICTED: pathogenesis-related protein 1-like [Brassica napus]	GO:0005576	extracellular region	K13449	PR1	http://www.genome.jp/dbget-bin/www_bget?ko:K13449	MAPK signaling pathway - plant;Plant hormone signal transduction;Plant-pathogen interaction	ko04016,ko04075,ko04626	KOG3017(S)(Defense-related protein containing SCP domain)	gnl|BL_ORD_ID|144837	sp|Q9ZNS4|PRB1_ARATH Pathogenesis-related protein 1 OS=Arabidopsis thaliana GN=PRB1 PE=2 SV=1
106416461	BnaC02T0039100ZS	907.48	18.37	0.24	-6.296	7.2e-11	3.6e-08	PREDICTED: MADS-box protein FLOWERING LOCUS C-like isoform X2 [Brassica napus];PREDICTED: MADS-box protein FLOWERING LOCUS C-like isoform X1 [Brassica napus]	GO:0046983;GO:0003700;GO:0003677;GO:0006355;GO:0005634;GO:0006351	protein dimerization activity;transcription factor activity, sequence-specific DNA binding;DNA binding;regulation of transcription, DNA-templated;nucleus;transcription, DNA-templated	-	-	-	-	-	-	gnl|BL_ORD_ID|395065	sp|Q9S7Q7|FLC_ARATH MADS-box protein FLOWERING LOCUS C OS=Arabidopsis thaliana GN=FLC PE=2 SV=1
106428250	BnaC06T0215900ZS	1165	7.25	0	-10.1448	8.12e-11	4.02e-08	PREDICTED: V-type proton ATPase subunit D-like isoform X2 [Raphanus sativus];PREDICTED: V-type proton ATPase subunit D-like isoform X1 [Raphanus sativus]	GO:0042626	ATPase activity, coupled to transmembrane movement of substances	K02149	ATPeV1D,ATP6M	http://www.genome.jp/dbget-bin/www_bget?ko:K02149	Phagosome;mTOR signaling pathway;Oxidative phosphorylation;Collecting duct acid secretion;Synaptic vesicle cycle	ko04145,ko04150,ko00190,ko04966,ko04721	KOG1647(C)(Vacuolar H+-ATPase V1 sector, subunit D)	gnl|BL_ORD_ID|242054	sp|Q9XGM1|VATD_ARATH V-type proton ATPase subunit D OS=Arabidopsis thaliana GN=VHA-D PE=1 SV=2
106434600	BnaC07T0375400ZS	2049	0	3.98	10.1148	9.87e-11	4.8e-08	PREDICTED: probable acyl-activating enzyme 17, peroxisomal [Brassica napus]	GO:0008152;GO:0003824	metabolic process;catalytic activity	-	-	-	-	-	KOG1175(I)(Acyl-CoA synthetase)	gnl|BL_ORD_ID|268564	sp|F4KBF3|AAE17_ARATH Probable acyl-activating enzyme 17, peroxisomal OS=Arabidopsis thaliana GN=AAE17 PE=2 SV=1
106438690	BnaC05T0526900ZS	2014	0	4.05	10.1148	9.87e-11	4.8e-08	PREDICTED: bifunctional 3-dehydroquinate dehydratase/shikimate dehydrogenase, chloroplastic-like [Brassica napus]	GO:0003855;GO:0003824;GO:0004764;GO:0055114;GO:0019632;GO:0050661	3-dehydroquinate dehydratase activity;catalytic activity;shikimate 3-dehydrogenase (NADP+) activity;oxidation-reduction process;shikimate metabolic process;NADP binding	K13832	aroDE,DHQ-SDH	http://www.genome.jp/dbget-bin/www_bget?ko:K13832	Phenylalanine, tyrosine and tryptophan biosynthesis;Biosynthesis of amino acids	ko00400,ko01230	-	gnl|BL_ORD_ID|351284	sp|Q9SQT8|DHQSD_ARATH Bifunctional 3-dehydroquinate dehydratase/shikimate dehydrogenase, chloroplastic OS=Arabidopsis thaliana GN=EMB3004 PE=1 SV=1
106353868	BnaC06T0315300ZS	2850	0.22	10.85	5.44004	9.95e-11	4.8e-08	PREDICTED: lipoxygenase 2, chloroplastic-like [Brassica napus]	GO:0031408;GO:0016702;GO:0051213;GO:0055114;GO:0006633;GO:0016491;GO:0046872	oxylipin biosynthetic process;oxidoreductase activity, acting on single donors with incorporation of molecular oxygen, incorporation of two atoms of oxygen;dioxygenase activity;oxidation-reduction process;fatty acid biosynthetic process;oxidoreductase activity;metal ion binding	K00454	LOX2S	http://www.genome.jp/dbget-bin/www_bget?ko:K00454	Linoleic acid metabolism;alpha-Linolenic acid metabolism	ko00591,ko00592	-	gnl|BL_ORD_ID|402965	sp|P38418|LOX2_ARATH Lipoxygenase 2, chloroplastic OS=Arabidopsis thaliana GN=LOX2 PE=1 SV=1
106380791	BnaC09T0485400ZS	461	31.61	0	-10.0953	1.05e-10	5.02e-08	PREDICTED: auxin-responsive protein SAUR21-like [Brassica napus]	GO:0009733	response to auxin	K14488	SAUR	http://www.genome.jp/dbget-bin/www_bget?ko:K14488	Plant hormone signal transduction	ko04075	-	gnl|BL_ORD_ID|484719	sp|Q9FJF9|SAU21_ARATH Auxin-responsive protein SAUR21 OS=Arabidopsis thaliana GN=SAUR21 PE=2 SV=1
106380547	#N/A	460.38	87.11	1.04	-5.66676	1.06e-10	5.02e-08	PREDICTED: uncharacterized protein LOC106325846 [Brassica oleracea var. oleracea]	GO:0005515;GO:0043424;GO:0009611;GO:0008361;GO:0016032;GO:0009744;GO:0009751;GO:0007275;GO:0003677;GO:0009620;GO:0006355;GO:0009416;GO:0005634;GO:0006351;GO:0009753	protein binding;protein histidine kinase binding;response to wounding;regulation of cell size;viral process;response to sucrose;response to salicylic acid;multicellular organism development;DNA binding;response to fungus;regulation of transcription, DNA-templated;response to light stimulus;nucleus;transcription, DNA-templated;response to jasmonic acid	-	-	-	-	-	-	gnl|BL_ORD_ID|106115	sp|Q9C598|NAC81_ARATH Protein ATAF2 OS=Arabidopsis thaliana GN=NAC081 PE=1 SV=1
106351771	BnaA01T0367800ZS	1190	0.06	9.57	7.34234	1.12e-10	5.27e-08	PREDICTED: polygalacturonase inhibitor 1-like [Brassica rapa]	GO:0008134	transcription factor binding	-	-	-	-	-	-	gnl|BL_ORD_ID|128475	sp|Q9M5J9|PGIP1_ARATH Polygalacturonase inhibitor 1 OS=Arabidopsis thaliana GN=PGIP1 PE=1 SV=1
106415343	BnaA09T0582600ZS	3419	1.98	0	-10.075	1.2e-10	5.61e-08	PREDICTED: DNA-directed RNA polymerase 3, chloroplastic [Brassica napus]	GO:0003899;GO:0016740;GO:0003677;GO:0016779;GO:0006351	DNA-directed 5'-3' RNA polymerase activity;transferase activity;DNA binding;nucleotidyltransferase activity;transcription, DNA-templated	K10908	POLRMT,RPO41	http://www.genome.jp/dbget-bin/www_bget?ko:K10908	-	-	KOG1038(KL)(Mitochondrial/chloroplast DNA-directed RNA polymerase RPO41, provides primers for DNA replication-initiation)	gnl|BL_ORD_ID|181497	sp|O24600|RPOT3_ARATH DNA-directed RNA polymerase 3, chloroplastic OS=Arabidopsis thaliana GN=RPOT3 PE=2 SV=1
106365144	BnaC04T0458000ZS	1356	8.79	0.12	-6.55055	1.26e-10	5.78e-08	PREDICTED: zinc finger protein 622-like [Brassica napus]	-	-	K14816	REI1	http://www.genome.jp/dbget-bin/www_bget?ko:K14816	-	-	KOG2785(R)(C2H2-type Zn-finger protein)	gnl|BL_ORD_ID|157380	sp|Q9ZQ18|REIL2_ARATH Cytoplasmic 60S subunit biogenesis factor REI1 homolog 2 OS=Arabidopsis thaliana GN=REIL2 PE=1 SV=1
106365146	BnaC04T0458000ZS	1356	8.79	0.12	-6.55055	1.26e-10	5.78e-08	PREDICTED: zinc finger protein 622-like [Brassica napus]	-	-	K14816	REI1	http://www.genome.jp/dbget-bin/www_bget?ko:K14816	-	-	KOG2785(R)(C2H2-type Zn-finger protein)	gnl|BL_ORD_ID|157380	sp|Q9ZQ18|REIL2_ARATH Cytoplasmic 60S subunit biogenesis factor REI1 homolog 2 OS=Arabidopsis thaliana GN=REIL2 PE=1 SV=1
106449806	BnaA04T0150100ZS	1683	20.02	0.53	-5.37438	1.48e-10	6.73e-08	PREDICTED: 1-aminocyclopropane-1-carboxylate synthase 4 [Brassica napus]	GO:0009058;GO:0030170;GO:0016847;GO:0042802;GO:0003824;GO:0042218	biosynthetic process;pyridoxal phosphate binding;1-aminocyclopropane-1-carboxylate synthase activity;identical protein binding;catalytic activity;1-aminocyclopropane-1-carboxylate biosynthetic process	K01762	ACS	http://www.genome.jp/dbget-bin/www_bget?ko:K01762	Cysteine and methionine metabolism	ko00270	KOG0256(T)(1-aminocyclopropane-1-carboxylate synthase, and related proteins)	gnl|BL_ORD_ID|263575	sp|Q43309|1A14_ARATH 1-aminocyclopropane-1-carboxylate synthase 4 OS=Arabidopsis thaliana GN=ACS4 PE=1 SV=1
106382229	BnaA06T0352000ZS	4952.89	1.28	0	-10.0335	1.58e-10	7.06e-08	PREDICTED: protein MON2 homolog isoform X4 [Brassica napus];PREDICTED: protein MON2 homolog isoform X2 [Brassica napus];PREDICTED: protein MON2 homolog isoform X1 [Brassica napus];PREDICTED: protein MON2 homolog isoform X3 [Brassica napus]	-	-	-	-	-	-	-	KOG1848(S)(Uncharacterized conserved protein)	gnl|BL_ORD_ID|96733	sp|Q9VLT1|MON2_DROME Protein MON2 homolog OS=Drosophila melanogaster GN=mon2 PE=2 SV=4
106400957	BnaC04T0366900ZS	1435	5.18	0	-10.0335	1.58e-10	7.06e-08	PREDICTED: haloalkane dehalogenase 2-like [Brassica napus]	GO:0016787;GO:0003824;GO:0009507	hydrolase activity;catalytic activity;chloroplast	-	-	-	-	-	-	gnl|BL_ORD_ID|359622	sp|P9WMS1|DHMA2_MYCTU Haloalkane dehalogenase 2 OS=Mycobacterium tuberculosis (strain ATCC 25618 / H37Rv) GN=dhmA2 PE=1 SV=1
106379250	BnaC02T0020100ZS	1176	7.94	0.06	-7.14661	1.81e-10	8.05e-08	PREDICTED: peroxidase P7 [Brassica oleracea var. oleracea]	GO:0020037;GO:0006979;GO:0042744;GO:0055114;GO:0005576;GO:0016491;GO:0046872;GO:0004601	heme binding;response to oxidative stress;hydrogen peroxide catabolic process;oxidation-reduction process;extracellular region;oxidoreductase activity;metal ion binding;peroxidase activity	K00430	E1.11.1.7	http://www.genome.jp/dbget-bin/www_bget?ko:K00430	Phenylpropanoid biosynthesis	ko00940	-	gnl|BL_ORD_ID|123143	sp|P00434|PERP7_BRARR Peroxidase P7 OS=Brassica rapa subsp. rapa PE=1 SV=3
106348118	BnaA06T0304700ZS	2010	3.38	0	-10.0016	1.95e-10	8.5e-08	BnaA06g24420D [Brassica napus]	-	-	-	-	-	-	-	-	-	-
106451744	BnaA05T0328400ZS	1492	4.8	0	-10.0016	1.95e-10	8.5e-08	PREDICTED: phosphoribulokinase, chloroplastic [Brassica napus]	GO:0016310;GO:0008152;GO:0016301;GO:0016740;GO:0005524;GO:0000166;GO:0005975;GO:0008974	phosphorylation;metabolic process;kinase activity;transferase activity;ATP binding;nucleotide binding;carbohydrate metabolic process;phosphoribulokinase activity	K00855	PRK,prkB	http://www.genome.jp/dbget-bin/www_bget?ko:K00855	Carbon fixation in photosynthetic organisms;Carbon metabolism	ko00710,ko01200	KOG4203(TZ)(Armadillo/beta-Catenin/plakoglobin)	gnl|BL_ORD_ID|67987	sp|P25697|KPPR_ARATH Phosphoribulokinase, chloroplastic OS=Arabidopsis thaliana GN=At1g32060 PE=2 SV=1
106379232	BnaA02T0043000ZS	519	95.68	2.32	-5.39024	2.06e-10	8.94e-08	PREDICTED: uncharacterized protein LOC106379232 [Brassica napus]	-	-	-	-	-	-	-	-	-	-
106452390	BnaC05T0129800ZS	4476	13.33	0.44	-5.08211	2.11e-10	9.07e-08	PREDICTED: ABC transporter G family member 40-like [Brassica napus]	GO:0016020;GO:0016887;GO:0046865;GO:0080168;GO:0015692;GO:0005524;GO:0000166;GO:0016021;GO:0005886;GO:0006810	membrane;ATPase activity;terpenoid transport;abscisic acid transport;lead ion transport;ATP binding;nucleotide binding;integral component of membrane;plasma membrane;transport	-	-	-	-	-	KOG0065(Q)(Pleiotropic drug resistance proteins (PDR1-15), ABC superfamily)	gnl|BL_ORD_ID|267157	sp|Q9M9E1|AB40G_ARATH ABC transporter G family member 40 OS=Arabidopsis thaliana GN=ABCG40 PE=1 SV=1
106380519	BnaC09T0571100ZS	586	58.35	1.25	-5.58894	2.22e-10	9.46e-08	PREDICTED: protein Asterix [Brassica oleracea var. oleracea]	GO:0016020;GO:0008150;GO:0016021;GO:0009507	membrane;biological_process;integral component of membrane;chloroplast	-	-	-	-	-	-	gnl|BL_ORD_ID|290292	sp|Q9SD88|ASTER_ARATH Protein Asterix OS=Arabidopsis thaliana GN=At5g07960 PE=3 SV=1
106380856	BnaC02T0017500ZS	1558	32.53	1.02	-5.11081	2.25e-10	9.54e-08	PREDICTED: uncharacterized protein LOC106380856 [Brassica napus]	-	-	-	-	-	-	-	-	-	-
106446937	BnaC04T0494100ZS	1066	16.48	0.35	-5.73854	2.4e-10	1.01e-07	PREDICTED: glutathione S-transferase U3-like [Brassica oleracea var. oleracea]	GO:0005737;GO:0004364;GO:0006749;GO:0009407;GO:0016740;GO:0009636;GO:0005829	cytoplasm;glutathione transferase activity;glutathione metabolic process;toxin catabolic process;transferase activity;response to toxic substance;cytosol	K00799	GST,gst	http://www.genome.jp/dbget-bin/www_bget?ko:K00799	Glutathione metabolism;Drug metabolism - cytochrome P450;Metabolism of xenobiotics by cytochrome P450	ko00480,ko00982,ko00980	-	gnl|BL_ORD_ID|30668	sp|Q9ZW28|GSTU3_ARATH Glutathione S-transferase U3 OS=Arabidopsis thaliana GN=GSTU3 PE=2 SV=1
106381630	#N/A	4019	1.53	0	-9.95789	2.59e-10	1.08e-07	PREDICTED: uncharacterized protein LOC106327473 isoform X1 [Brassica oleracea var. oleracea]	GO:0005524;GO:0000166	ATP binding;nucleotide binding	-	-	-	-	-	KOG0737(O)(AAA+-type ATPase)	gnl|BL_ORD_ID|207491	sp|Q6NW58|SPAST_DANRE Spastin OS=Danio rerio GN=spast PE=2 SV=2
106345858	BnaC02T0055700ZS	968	16.68	0.34	-5.87864	2.62e-10	1.08e-07	PREDICTED: ATP synthase subunit O, mitochondrial [Brassica napus]	GO:0046933;GO:0015986	proton-transporting ATP synthase activity, rotational mechanism;ATP synthesis coupled proton transport	K02137	ATPeF0O,ATP5O,ATP5	http://www.genome.jp/dbget-bin/www_bget?ko:K02137	Oxidative phosphorylation	ko00190	KOG1662(C)(Mitochondrial F1F0-ATP synthase, subunit OSCP/ATP5)	gnl|BL_ORD_ID|300454	sp|Q96251|ATPO_ARATH ATP synthase subunit O, mitochondrial OS=Arabidopsis thaliana GN=At5g13450 PE=1 SV=2
106411108	BnaC02T0055700ZS	968	16.68	0.34	-5.87864	2.62e-10	1.08e-07	PREDICTED: ATP synthase subunit O, mitochondrial [Brassica napus]	GO:0046933;GO:0015986	proton-transporting ATP synthase activity, rotational mechanism;ATP synthesis coupled proton transport	K02137	ATPeF0O,ATP5O,ATP5	http://www.genome.jp/dbget-bin/www_bget?ko:K02137	Oxidative phosphorylation	ko00190	KOG1662(C)(Mitochondrial F1F0-ATP synthase, subunit OSCP/ATP5)	gnl|BL_ORD_ID|300454	sp|Q96251|ATPO_ARATH ATP synthase subunit O, mitochondrial OS=Arabidopsis thaliana GN=At5g13450 PE=1 SV=2
106389910	BnaC03T0669700ZS	1152	0	7.05	9.95318	2.78e-10	1.13e-07	PREDICTED: transcription repressor MYB4-like [Brassica napus]	GO:0003677	DNA binding	K09422	MYBP	http://www.genome.jp/dbget-bin/www_bget?ko:K09422	-	-	-	gnl|BL_ORD_ID|409450	sp|Q9SZP1|MYB4_ARATH Transcription repressor MYB4 OS=Arabidopsis thaliana GN=MYB4 PE=1 SV=1
106449690	BnaA10T0056700ZS	1342	0	5.78	9.94092	2.99e-10	1.21e-07	PREDICTED: probable RNA 3'-terminal phosphate cyclase-like protein [Brassica rapa]	GO:0003824;GO:0006396;GO:0042254;GO:0005730	catalytic activity;RNA processing;ribosome biogenesis;nucleolus	K11108	RCL1	http://www.genome.jp/dbget-bin/www_bget?ko:K11108	Ribosome biogenesis in eukaryotes	ko03008	KOG3980(A)(RNA 3'-terminal phosphate cyclase)	gnl|BL_ORD_ID|160518	sp|Q9C578|RCL1_ARATH Probable RNA 3'-terminal phosphate cyclase-like protein OS=Arabidopsis thaliana GN=At5g22100 PE=2 SV=1
106345733	BnaA06T0018600ZS	2002	9.56	303.14	4.83938	3.08e-10	1.24e-07	PREDICTED: beta-D-glucopyranosyl abscisate beta-glucosidase-like [Brassica napus]	GO:0004553;GO:0005975	hydrolase activity, hydrolyzing O-glycosyl compounds;carbohydrate metabolic process	K15748	BG1	http://www.genome.jp/dbget-bin/www_bget?ko:K15748	Carotenoid biosynthesis	ko00906	-	gnl|BL_ORD_ID|308321	sp|Q9SE50|BGL18_ARATH Beta-D-glucopyranosyl abscisate beta-glucosidase OS=Arabidopsis thaliana GN=BGLU18 PE=1 SV=2
106380848	BnaC02T0019300ZS	1556.67	23.18	0.73	-5.12533	3.17e-10	1.26e-07	PREDICTED: probable mediator of RNA polymerase II transcription subunit 26b isoform X1 [Brassica napus];PREDICTED: probable mediator of RNA polymerase II transcription subunit 26b isoform X2 [Brassica napus]	GO:0003677;GO:0005634;GO:0006351	DNA binding;nucleus;transcription, DNA-templated	-	-	-	-	-	KOG1105(K)(Transcription elongation factor TFIIS/Cofactor of enhancer-binding protein Sp1)	gnl|BL_ORD_ID|84008	sp|Q9FHK9|MD26B_ARATH Probable mediator of RNA polymerase II transcription subunit 26b OS=Arabidopsis thaliana GN=MED26B PE=2 SV=1
106426930	BnaC01T0450400ZS	1521	0	4.95	9.92854	3.22e-10	1.28e-07	PREDICTED: WPP domain-interacting protein 3-like isoform X1 [Brassica napus]	-	-	-	-	-	-	-	-	gnl|BL_ORD_ID|249349	sp|Q94AV5|WIP3_ARATH WPP domain-interacting protein 3 OS=Arabidopsis thaliana GN=WIP3 PE=1 SV=1
106368250	BnaC02T0073400ZS	3518	3.09	0.05	-6.05122	3.42e-10	1.35e-07	PREDICTED: sister chromatid cohesion 1 protein 4-like [Brassica napus]	GO:0000228	nuclear chromosome	K06670	SCC1,MCD1,RAD21	http://www.genome.jp/dbget-bin/www_bget?ko:K06670	Cell cycle;Cell cycle - yeast	ko04110,ko04111	KOG1213(D)(Sister chromatid cohesion complex Cohesin, subunit RAD21/SCC1)	gnl|BL_ORD_ID|207987	sp|Q8W1Y0|SSC14_ARATH Sister chromatid cohesion 1 protein 4 OS=Arabidopsis thaliana GN=SYN4 PE=2 SV=1
106416524	BnaC09T0351500ZS	1349.22	5.19	0	-9.91285	3.47e-10	1.35e-07	PREDICTED: spermine synthase-like [Brassica napus]	GO:0006595;GO:0003824;GO:0016740	polyamine metabolic process;catalytic activity;transferase activity	K00797	speE,SRM	http://www.genome.jp/dbget-bin/www_bget?ko:K00797	Arginine and proline metabolism;Cysteine and methionine metabolism;Glutathione metabolism;beta-Alanine metabolism	ko00330,ko00270,ko00480,ko00410	KOG1562(E)(Spermidine synthase)	gnl|BL_ORD_ID|209305	sp|Q94BN2|SPSY_ARATH Spermine synthase OS=Arabidopsis thaliana GN=SPMS PE=1 SV=1
106399221	BnaC02T0007200ZS	1374	7.72	0.1	-6.38239	3.69e-10	1.43e-07	PREDICTED: uncharacterized protein LOC106399221 [Brassica napus]	GO:0016747	transferase activity, transferring acyl groups other than amino-acyl groups	-	-	-	-	-	-	gnl|BL_ORD_ID|159194	sp|A0PDV5|RAS_PLESU Rosmarinate synthase OS=Plectranthus scutellarioides GN=RAS PE=1 SV=1
106437016	#N/A	240	0	309.01	9.90348	3.74e-10	1.43e-07	PREDICTED: defensin-like protein 204 [Brassica napus]	GO:0031640;GO:0005576;GO:0050832;GO:0006952	killing of cells of other organism;extracellular region;defense response to fungus;defense response	-	-	-	-	-	-	gnl|BL_ORD_ID|357995	sp|Q56XB0|DF204_ARATH Defensin-like protein 204 OS=Arabidopsis thaliana GN=At3g05727 PE=3 SV=1
106365737	BnaA10T0056700ZS	1345	5.1	0	-9.90137	3.74e-10	1.43e-07	PREDICTED: probable RNA 3'-terminal phosphate cyclase-like protein [Brassica rapa]	GO:0003824;GO:0006396;GO:0042254;GO:0005730	catalytic activity;RNA processing;ribosome biogenesis;nucleolus	K11108	RCL1	http://www.genome.jp/dbget-bin/www_bget?ko:K11108	Ribosome biogenesis in eukaryotes	ko03008	KOG3980(A)(RNA 3'-terminal phosphate cyclase)	gnl|BL_ORD_ID|160518	sp|Q9C578|RCL1_ARATH Probable RNA 3'-terminal phosphate cyclase-like protein OS=Arabidopsis thaliana GN=At5g22100 PE=2 SV=1
106389560	BnaC03T0647900ZS	1261	0	6.03	9.89078	4.03e-10	1.53e-07	PREDICTED: ubiquitin thioesterase otubain-like [Brassica napus]	GO:0016787;GO:0016579	hydrolase activity;protein deubiquitination	K09602	OTUB1	http://www.genome.jp/dbget-bin/www_bget?ko:K09602	-	-	-	gnl|BL_ORD_ID|432593	sp|Q8LG98|OTUBL_ARATH Ubiquitin thioesterase otubain-like OS=Arabidopsis thaliana GN=At1g28120 PE=2 SV=2
106375366	BnaC01T0063600ZS	1690	0	4.17	9.86505	4.69e-10	1.73e-07	PREDICTED: adenine nucleotide transporter BT1, chloroplastic/mitochondrial-like [Brassica napus]	GO:0016020;GO:0016021;GO:0006810;GO:0055085	membrane;integral component of membrane;transport;transmembrane transport	K14684	SLC25A23S	http://www.genome.jp/dbget-bin/www_bget?ko:K14684	-	-	KOG0036(F)(Predicted mitochondrial carrier protein)	gnl|BL_ORD_ID|305090	sp|Q9SUV1|BRT1_ARATH Adenine nucleotide transporter BT1, chloroplastic/mitochondrial OS=Arabidopsis thaliana GN=BT1 PE=1 SV=1
106386680	BnaC03T0775100ZS	1053	0	7.42	9.86505	4.69e-10	1.73e-07	PREDICTED: GDSL esterase/lipase At4g30140-like [Brassica oleracea var. oleracea]	GO:0016788	hydrolase activity, acting on ester bonds	-	-	-	-	-	-	gnl|BL_ORD_ID|15050	sp|Q9SZW7|GDL68_ARATH GDSL esterase/lipase At4g30140 OS=Arabidopsis thaliana GN=At4g30140 PE=2 SV=1
106362651	BnaC01T0129800ZS.2	2399	2.51	0	-9.8545	4.69e-10	1.73e-07	PREDICTED: potassium transporter 9-like [Brassica napus]	GO:0016020;GO:0006813;GO:0016021;GO:0015079;GO:0006811;GO:0071805	membrane;potassium ion transport;integral component of membrane;potassium ion transmembrane transporter activity;ion transport;potassium ion transmembrane transport	K03549	kup	http://www.genome.jp/dbget-bin/www_bget?ko:K03549	-	-	-	gnl|BL_ORD_ID|139381	sp|O49423|POT9_ARATH Potassium transporter 9 OS=Arabidopsis thaliana GN=POT9 PE=2 SV=2
106451837	#N/A	551	18.46	0	-9.8545	4.69e-10	1.73e-07	DNA-directed RNA polymerases II, IV and V subunit 10 [Noccaea caerulescens]	GO:0005665;GO:0000418;GO:0001054;GO:0005736;GO:0003899;GO:0000419;GO:0001056;GO:0003677;GO:0008270;GO:0005634;GO:0001055;GO:0005666;GO:0006351;GO:0046872	DNA-directed RNA polymerase II, core complex;DNA-directed RNA polymerase IV complex;RNA polymerase I activity;DNA-directed RNA polymerase I complex;DNA-directed 5'-3' RNA polymerase activity;DNA-directed RNA polymerase V complex;RNA polymerase III activity;DNA binding;zinc ion binding;nucleus;RNA polymerase II activity;DNA-directed RNA polymerase III complex;transcription, DNA-templated;metal ion…	K03007	RPB10,POLR2L	http://www.genome.jp/dbget-bin/www_bget?ko:K03007	RNA polymerase;Purine metabolism;Pyrimidine metabolism;Cytosolic DNA-sensing pathway	ko03020,ko00230,ko00240,ko04623	KOG3497(K)(DNA-directed RNA polymerase, subunit RPB10)	gnl|BL_ORD_ID|185814	sp|Q39290|RPAB5_BRANA DNA-directed RNA polymerases I, II, and III subunit RPABC5 OS=Brassica napus PE=3 SV=1
106420499	Bnascaffold0481T0000100ZS	1815	0	3.8	9.852	5.07e-10	1.86e-07	PREDICTED: uncharacterized protein LOC106420499 [Brassica napus]	-	-	-	-	-	-	-	-	-	-
106367669	#N/A	1177.16	5.73	0	-9.81832	5.92e-10	2.16e-07	-	-	-	-	-	-	-	-	-	-	-
106447147	BnaA04T0214200ZS	1821	3.29	0	-9.79368	6.94e-10	2.51e-07	BnaA04g19370D [Brassica napus]	GO:0016567;GO:0004842	protein ubiquitination;ubiquitin-protein transferase activity	K10599	PRPF19,PRP19	http://www.genome.jp/dbget-bin/www_bget?ko:K10599	Ubiquitin mediated proteolysis;Spliceosome	ko04120,ko03040	KOG0266(R)(WD40 repeat-containing protein)	gnl|BL_ORD_ID|142476	sp|O22785|PR19B_ARATH Pre-mRNA-processing factor 19 homolog 2 OS=Arabidopsis thaliana GN=PRP19B PE=1 SV=3
106360885	BnaA05T0040700ZS	2825	0	2.19	9.77117	8.14e-10	2.93e-07	PREDICTED: formin-like protein 2 [Brassica napus]	-	-	-	-	-	-	-	KOG1922(TZ)(Rho GTPase effector BNI1 and related formins)	gnl|BL_ORD_ID|392737	sp|O22824|FH2_ARATH Formin-like protein 2 OS=Arabidopsis thaliana GN=FH2 PE=3 SV=1
106389170	BnaC03T0404000ZS	1317	0	5.2	9.75725	8.83e-10	3.16e-07	PREDICTED: peroxisomal (S)-2-hydroxy-acid oxidase GLO3-like isoform X1 [Brassica napus]	GO:0003824;GO:0010181;GO:0055114;GO:0016491	catalytic activity;FMN binding;oxidation-reduction process;oxidoreductase activity	K11517	HAO	http://www.genome.jp/dbget-bin/www_bget?ko:K11517	Peroxisome;Glyoxylate and dicarboxylate metabolism;Carbon metabolism	ko04146,ko00630,ko01200	KOG0538(C)(Glycolate oxidase)	gnl|BL_ORD_ID|23088	sp|Q24JJ8|GLO3_ARATH Peroxisomal (S)-2-hydroxy-acid oxidase GLO3 OS=Arabidopsis thaliana GN=GLO3 PE=2 SV=1
106380810	BnaC02T0050100ZS	1554.47	7.07	0.13	-5.8901	9.48e-10	3.37e-07	PREDICTED: uncharacterized protein LOC106380810 [Brassica napus]	GO:0016020;GO:0060918;GO:0010929;GO:0016787;GO:0009734;GO:0009536;GO:0003674;GO:0006807;GO:0006107;GO:0005829;GO:0008270;GO:0005886;GO:0009507;GO:0007623;GO:0006810;GO:0005634;GO:0006108;GO:0050152;GO:0016810;GO:0009570	membrane;auxin transport;positive regulation of auxin mediated signaling pathway;hydrolase activity;auxin-activated signaling pathway;plastid;molecular_function;nitrogen compound metabolic process;oxaloacetate metabolic process;cytosol;zinc ion binding;plasma membrane;chloroplast;circadian rhythm;transport;nucleus;malate metabolic process;omega-amidase activity;hydrolase activity, acting on carbo…	K13566	NIT2	http://www.genome.jp/dbget-bin/www_bget?ko:K13566	Alanine, aspartate and glutamate metabolism	ko00250	KOG0806(E)(Carbon-nitrogen hydrolase)	gnl|BL_ORD_ID|109808	sp|Q8RUF8|NILP3_ARATH Omega-amidase, chloroplastic OS=Arabidopsis thaliana GN=NLP3 PE=1 SV=1;gnl|BL_ORD_ID|304772	sp|Q9LYH0|BIG1D_ARATH Protein BIG GRAIN 1-like D OS=Arabidopsis thaliana GN=At5g12050 PE=2 SV=1
106368216	BnaC02T0068700ZS	3262	4.6	0.13	-5.31929	9.77e-10	3.45e-07	PREDICTED: chaperone protein ClpB3, chloroplastic-like [Brassica napus]	GO:0005737;GO:0016485;GO:0009408;GO:0019538;GO:0005524;GO:0000166	cytoplasm;protein processing;response to heat;protein metabolic process;ATP binding;nucleotide binding	K03695	clpB	http://www.genome.jp/dbget-bin/www_bget?ko:K03695	Longevity regulating pathway - multiple species	ko04213	KOG1051(O)(Chaperone HSP104 and related ATP-dependent Clp proteases)	gnl|BL_ORD_ID|333372	sp|Q9LF37|CLPB3_ARATH Chaperone protein ClpB3, chloroplastic OS=Arabidopsis thaliana GN=CLPB3 PE=1 SV=1
106380754	BnaC02T0095000ZS	1308	11.95	0.29	-5.39699	1.05e-09	3.69e-07	PREDICTED: thermospermine synthase ACAULIS5 [Brassica oleracea var. oleracea]	GO:0003824	catalytic activity	K18787	ACL5	http://www.genome.jp/dbget-bin/www_bget?ko:K18787	-	-	KOG1562(E)(Spermidine synthase)	gnl|BL_ORD_ID|268028	sp|Q9S7X6|ACL5_ARATH Thermospermine synthase ACAULIS5 OS=Arabidopsis thaliana GN=ACL5 PE=1 SV=1
106376139	BnaC08T0174400ZS	1572	7.66	0.16	-5.65002	1.11e-09	3.86e-07	PREDICTED: mitochondrial carrier protein MTM1-like [Brassica napus]	GO:0016020;GO:0016021;GO:0006810	membrane;integral component of membrane;transport	K15119	SLC25A39_40	http://www.genome.jp/dbget-bin/www_bget?ko:K15119	-	-	KOG0761(C)(Mitochondrial carrier protein CGI-69)	gnl|BL_ORD_ID|99664	sp|Q944H5|MTM1_ARATH Mitochondrial carrier protein MTM1 OS=Arabidopsis thaliana GN=MTM1 PE=2 SV=1
106415844	BnaC06T0069900ZS	1217	5.09	0	-9.71715	1.13e-09	3.9e-07	PREDICTED: caffeoylshikimate esterase [Brassica oleracea var. oleracea]	GO:0016020;GO:0005783;GO:0016787;GO:0009506;GO:0090430;GO:0010043;GO:0006979;GO:0004622;GO:0046686;GO:0006629;GO:0009809;GO:0005886;GO:0009507;GO:0042542;GO:0003846;GO:0005794	membrane;endoplasmic reticulum;hydrolase activity;plasmodesma;caffeoyl-CoA: alcohol caffeoyl transferase activity;response to zinc ion;response to oxidative stress;lysophospholipase activity;response to cadmium ion;lipid metabolic process;lignin biosynthetic process;plasma membrane;chloroplast;response to hydrogen peroxide;2-acylglycerol O-acyltransferase activity;Golgi apparatus	K18368	CSE	http://www.genome.jp/dbget-bin/www_bget?ko:K18368	Phenylpropanoid biosynthesis	ko00940	KOG1455(I)(Lysophospholipase)	gnl|BL_ORD_ID|340948	sp|Q9C942|CSE_ARATH Caffeoylshikimate esterase OS=Arabidopsis thaliana GN=CSE PE=1 SV=1
106426251	BnaC06T0322100ZS	3892	0	1.49	9.71466	1.13e-09	3.9e-07	PREDICTED: uncharacterized protein LOC106426251 [Brassica napus]	GO:0005739;GO:0005634	mitochondrion;nucleus	K11492	NCAPG2,LUZP5	http://www.genome.jp/dbget-bin/www_bget?ko:K11492	-	-	-	gnl|BL_ORD_ID|314910	sp|Q2TAW0|CNDG2_XENLA Condensin-2 complex subunit G2 OS=Xenopus laevis GN=ncapg2 PE=1 SV=1
106380525	BnaC02T0031000ZS	1845.11	3.01	0	-9.70399	1.23e-09	4.19e-07	PREDICTED: uncharacterized protein LOC106327857 [Brassica oleracea var. oleracea]	-	-	-	-	-	-	-	KOG2850(R)(Predicted peptidoglycan-binding protein, contains LysM domain)	gnl|BL_ORD_ID|27191	sp|Q43316|HEM3_ARATH Porphobilinogen deaminase, chloroplastic OS=Arabidopsis thaliana GN=HEMC PE=1 SV=1
106405267	BnaA08T0141300ZS	607	0	14.59	9.70017	1.23e-09	4.19e-07	PREDICTED: uncharacterized protein LOC106405267 [Brassica napus]	-	-	-	-	-	-	-	-	-	-
106381816	BnaC02T0059400ZS	968	14.02	0.34	-5.63084	1.26e-09	4.22e-07	PREDICTED: translocon-associated protein subunit beta-like [Brassica oleracea var. oleracea]	GO:0016020;GO:0005783;GO:0005789;GO:0016021	membrane;endoplasmic reticulum;endoplasmic reticulum membrane;integral component of membrane	K13250	SSR2	http://www.genome.jp/dbget-bin/www_bget?ko:K13250	Protein processing in endoplasmic reticulum	ko04141	-	-	-
106429884	BnaC02T0059400ZS	968	14.02	0.34	-5.63084	1.26e-09	4.22e-07	PREDICTED: translocon-associated protein subunit beta-like [Brassica oleracea var. oleracea]	GO:0016020;GO:0005783;GO:0005789;GO:0016021	membrane;endoplasmic reticulum;endoplasmic reticulum membrane;integral component of membrane	K13250	SSR2	http://www.genome.jp/dbget-bin/www_bget?ko:K13250	Protein processing in endoplasmic reticulum	ko04141	-	-	-
106384992	BnaC03T0036600ZS	2744	3.13	0.04	-6.1835	1.29e-09	4.29e-07	PREDICTED: diacylglycerol kinase 1-like [Brassica napus]	GO:0016020;GO:0016310;GO:0007205;GO:0016301;GO:0016740;GO:0005524;GO:0035556;GO:0004143;GO:0000166;GO:0016021	membrane;phosphorylation;protein kinase C-activating G-protein coupled receptor signaling pathway;kinase activity;transferase activity;ATP binding;intracellular signal transduction;diacylglycerol kinase activity;nucleotide binding;integral component of membrane	K00901	dgkA,DGK	http://www.genome.jp/dbget-bin/www_bget?ko:K00901	Phosphatidylinositol signaling system;Phospholipase D signaling pathway;Glycerolipid metabolism;Glycerophospholipid metabolism	ko04070,ko04072,ko00561,ko00564	KOG1169(IT)(Diacylglycerol kinase)	gnl|BL_ORD_ID|351153	sp|Q39017|DGK1_ARATH Diacylglycerol kinase 1 OS=Arabidopsis thaliana GN=DGK1 PE=1 SV=2
106379145	BnaC02T0030900ZS	911	11.44	0.16	-6.17494	1.29e-09	4.29e-07	BnaC02g01260D [Brassica napus]	GO:0046982;GO:0005634	protein heterodimerization activity;nucleus	-	-	-	-	-	KOG0871(K)(Class 2 transcription repressor NC2, beta subunit (Dr1))	gnl|BL_ORD_ID|109399	sp|P49592|NC2B_ARATH Protein Dr1 homolog OS=Arabidopsis thaliana GN=DR1 PE=2 SV=1
106445716	BnaA05T0167400ZS	1842.72	1.29	38.59	4.75725	1.3e-09	4.29e-07	PREDICTED: beta-D-glucopyranosyl abscisate beta-glucosidase-like [Brassica napus];PREDICTED: beta-D-glucopyranosyl abscisate beta-glucosidase [Brassica rapa]	GO:0004553;GO:0005975	hydrolase activity, hydrolyzing O-glycosyl compounds;carbohydrate metabolic process	K15748	BG1	http://www.genome.jp/dbget-bin/www_bget?ko:K15748	Carotenoid biosynthesis	ko00906	-	gnl|BL_ORD_ID|308321	sp|Q9SE50|BGL18_ARATH Beta-D-glucopyranosyl abscisate beta-glucosidase OS=Arabidopsis thaliana GN=BGLU18 PE=1 SV=2
106398460	BnaC02T0025600ZS	1890	3.75	0.03	-6.81247	1.43e-09	4.69e-07	PREDICTED: uncharacterized protein LOC106323142 [Brassica oleracea var. oleracea]	GO:0003690;GO:0006355;GO:0005739	double-stranded DNA binding;regulation of transcription, DNA-templated;mitochondrion	-	-	-	-	-	-	gnl|BL_ORD_ID|407931	sp|Q9M219|MTEFH_ARATH Transcription termination factor MTEF18, mitochondrial OS=Arabidopsis thaliana GN=MTERF18 PE=1 SV=1
106423286	BnaA03T0529700ZS	892	7.43	0	-9.66378	1.59e-09	5.19e-07	PREDICTED: uncharacterized protein At2g39795, mitochondrial-like [Brassica napus]	GO:0005759	mitochondrial matrix	K15414	C1QBP	http://www.genome.jp/dbget-bin/www_bget?ko:K15414	-	-	-	gnl|BL_ORD_ID|534439	sp|Q8W487|YB95_ARATH Uncharacterized protein At2g39795, mitochondrial OS=Arabidopsis thaliana GN=At2g39795 PE=1 SV=1
106375828	BnaC08T0332400ZS	1626	15.26	0.5	-5.03137	1.63e-09	5.29e-07	PREDICTED: UDP-glycosyltransferase 73C5-like [Brassica napus]	GO:0008152;GO:0016740;GO:0016758;GO:0016757	metabolic process;transferase activity;transferase activity, transferring hexosyl groups;transferase activity, transferring glycosyl groups	K13496	UGT73C	http://www.genome.jp/dbget-bin/www_bget?ko:K13496	-	-	-	gnl|BL_ORD_ID|226284	sp|Q9ZQ94|U73C5_ARATH UDP-glycosyltransferase 73C5 OS=Arabidopsis thaliana GN=UGT73C5 PE=2 SV=1
106380770	BnaC02T0084700ZS.4	2678	106.86	4.92	-4.5934	1.65e-09	5.31e-07	PREDICTED: 5-methyltetrahydropteroyltriglutamate--homocysteine methyltransferase 1-like [Brassica napus]	GO:0009086;GO:0003871;GO:0008652;GO:0008270	methionine biosynthetic process;5-methyltetrahydropteroyltriglutamate-homocysteine S-methyltransferase activity;cellular amino acid biosynthetic process;zinc ion binding	K00549	metE	http://www.genome.jp/dbget-bin/www_bget?ko:K00549	Cysteine and methionine metabolism;Selenocompound metabolism;Biosynthesis of amino acids	ko00270,ko00450,ko01230	KOG2263(E)(Methionine synthase II (cobalamin-independent))	gnl|BL_ORD_ID|87068	sp|O50008|METE1_ARATH 5-methyltetrahydropteroyltriglutamate--homocysteine methyltransferase 1 OS=Arabidopsis thaliana GN=MS1 PE=1 SV=1
106361070	BnaC03T0748600ZS	1805	37.56	1.6	-4.69319	1.7e-09	5.44e-07	PREDICTED: UDP-glucosyl transferase 73B2-like isoform X2 [Brassica napus]	GO:0008152;GO:0016740;GO:0016758;GO:0016757	metabolic process;transferase activity;transferase activity, transferring hexosyl groups;transferase activity, transferring glycosyl groups	-	-	-	-	-	-	gnl|BL_ORD_ID|234516	sp|Q94C57|U73B2_ARATH UDP-glucosyl transferase 73B2 OS=Arabidopsis thaliana GN=UGT73B2 PE=1 SV=1
106365030	BnaC06T0389200ZS	821	0	8.97	9.65583	1.74e-09	5.5e-07	PREDICTED: kunitz-type serine protease inhibitor DrTI-like [Brassica napus]	-	-	-	-	-	-	-	-	gnl|BL_ORD_ID|251068	sp|Q9C7S6|WSCP_ARATH Cysteine protease inhibitor WSCP OS=Arabidopsis thaliana GN=WSCP PE=1 SV=1
106368228	BnaC01T0498400ZS	1377	4.16	0	-9.65012	1.74e-09	5.5e-07	PREDICTED: UDP-arabinopyranose mutase 2 [Brassica napus]	GO:0030244;GO:0016866	cellulose biosynthetic process;intramolecular transferase activity	K13379	RGP,UTM	http://www.genome.jp/dbget-bin/www_bget?ko:K13379	Amino sugar and nucleotide sugar metabolism	ko00520	-	gnl|BL_ORD_ID|166319	sp|Q9LFW1|RGP2_ARATH UDP-arabinopyranose mutase 2 OS=Arabidopsis thaliana GN=RGP2 PE=1 SV=1
106364985	BnaC02T0067300ZS	554.93	19.61	0.21	-6.7808	1.75e-09	5.52e-07	PREDICTED: uncharacterized protein LOC106364985 [Brassica napus]	-	-	-	-	-	-	-	-	-	-
106395034	BnaA09T0467800ZS	1306	0.04	6.18	6.87789	2.01e-09	6.31e-07	PREDICTED: scarecrow-like protein 32 [Brassica napus]	GO:0003700;GO:0006355;GO:0043565;GO:0005634;GO:0006351	transcription factor activity, sequence-specific DNA binding;regulation of transcription, DNA-templated;sequence-specific DNA binding;nucleus;transcription, DNA-templated	-	-	-	-	-	-	gnl|BL_ORD_ID|197386	sp|Q9SN22|SCL32_ARATH Scarecrow-like protein 32 OS=Arabidopsis thaliana GN=SCL32 PE=2 SV=1
106355888	#N/A	1200	0	5.34	9.6255	2.07e-09	6.38e-07	PREDICTED: lipoxygenase 2, chloroplastic-like [Brassica napus]	GO:0031408;GO:0016702;GO:0051213;GO:0055114;GO:0006633;GO:0016491;GO:0046872	oxylipin biosynthetic process;oxidoreductase activity, acting on single donors with incorporation of molecular oxygen, incorporation of two atoms of oxygen;dioxygenase activity;oxidation-reduction process;fatty acid biosynthetic process;oxidoreductase activity;metal ion binding	K00454	LOX2S	http://www.genome.jp/dbget-bin/www_bget?ko:K00454	Linoleic acid metabolism;alpha-Linolenic acid metabolism	ko00591,ko00592	-	gnl|BL_ORD_ID|402965	sp|P38418|LOX2_ARATH Lipoxygenase 2, chloroplastic OS=Arabidopsis thaliana GN=LOX2 PE=1 SV=1
106364064	BnaC09T0056200ZS	717	0	10.68	9.6255	2.07e-09	6.38e-07	PREDICTED: flowering-promoting factor 1-like [Brassica rapa]	GO:0010228;GO:0009739;GO:0009911;GO:0003674;GO:0005634	vegetative to reproductive phase transition of meristem;response to gibberellin;positive regulation of flower development;molecular_function;nucleus	-	-	-	-	-	-	gnl|BL_ORD_ID|232	sp|O23624|FPF1_ARATH Flowering-promoting factor 1 OS=Arabidopsis thaliana GN=FPF1 PE=2 SV=1
106367691	BnaA06T0388000ZS	1834	0	3.2	9.6255	2.07e-09	6.38e-07	PREDICTED: transcription factor ICE1-like [Brassica napus]	GO:0050826;GO:0046983;GO:0003677;GO:0045893;GO:0005634;GO:0010440	response to freezing;protein dimerization activity;DNA binding;positive regulation of transcription, DNA-templated;nucleus;stomatal lineage progression	-	-	-	-	-	-	gnl|BL_ORD_ID|40801	sp|Q9LSE2|ICE1_ARATH Transcription factor ICE1 OS=Arabidopsis thaliana GN=SCRM PE=1 SV=1
106380515	BnaC02T0030100ZS.1	2748.01	5.05	0.16	-5.19885	2.1e-09	6.43e-07	PREDICTED: diacylglycerol kinase 1-like [Brassica napus];PREDICTED: diacylglycerol kinase 1 [Brassica oleracea var. oleracea]	GO:0016020;GO:0016310;GO:0007205;GO:0016301;GO:0016740;GO:0005524;GO:0035556;GO:0004143;GO:0000166;GO:0016021	membrane;phosphorylation;protein kinase C-activating G-protein coupled receptor signaling pathway;kinase activity;transferase activity;ATP binding;intracellular signal transduction;diacylglycerol kinase activity;nucleotide binding;integral component of membrane	K00901	dgkA,DGK	http://www.genome.jp/dbget-bin/www_bget?ko:K00901	Phosphatidylinositol signaling system;Phospholipase D signaling pathway;Glycerolipid metabolism;Glycerophospholipid metabolism	ko04070,ko04072,ko00561,ko00564	KOG1169(IT)(Diacylglycerol kinase)	gnl|BL_ORD_ID|351153	sp|Q39017|DGK1_ARATH Diacylglycerol kinase 1 OS=Arabidopsis thaliana GN=DGK1 PE=1 SV=2
106364888	BnaC09T0470100ZS	1185	0	5.36	9.61009	2.26e-09	6.86e-07	PREDICTED: uncharacterized protein LOC106364888 [Brassica napus]	-	-	-	-	-	-	-	-	-	-
106420282	BnaA03T0529700ZS	888	0	7.79	9.61009	2.26e-09	6.86e-07	PREDICTED: uncharacterized protein At2g39795, mitochondrial-like [Brassica napus]	GO:0005759	mitochondrial matrix	K15414	C1QBP	http://www.genome.jp/dbget-bin/www_bget?ko:K15414	-	-	-	gnl|BL_ORD_ID|534439	sp|Q8W487|YB95_ARATH Uncharacterized protein At2g39795, mitochondrial OS=Arabidopsis thaliana GN=At2g39795 PE=1 SV=1
106353785	BnaC02T0251900ZS	1247	0	4.97	9.59451	2.48e-09	7.35e-07	PREDICTED: protein TIFY 7-like isoform X1 [Brassica oleracea var. oleracea]	-	-	K13464	JAZ	http://www.genome.jp/dbget-bin/www_bget?ko:K13464	Plant hormone signal transduction	ko04075	-	gnl|BL_ORD_ID|511597	sp|Q8W4J8|TIF7_ARATH Protein TIFY 7 OS=Arabidopsis thaliana GN=TIFY7 PE=1 SV=2
106381147	BnaC02T0251900ZS	1247	0	4.97	9.59451	2.48e-09	7.35e-07	PREDICTED: protein TIFY 7-like isoform X1 [Brassica oleracea var. oleracea]	-	-	K13464	JAZ	http://www.genome.jp/dbget-bin/www_bget?ko:K13464	Plant hormone signal transduction	ko04075	-	gnl|BL_ORD_ID|511597	sp|Q8W4J8|TIF7_ARATH Protein TIFY 7 OS=Arabidopsis thaliana GN=TIFY7 PE=1 SV=2
106389521	BnaA07T0369400ZS	1449	3.71	0	-9.57982	2.48e-09	7.35e-07	PREDICTED: UDP-galactose transporter 1 [Brassica oleracea var. oleracea]	GO:0016020;GO:0072334;GO:0008643;GO:0005459;GO:0005457;GO:0016021;GO:0005886;GO:0006810;GO:0015786;GO:0015783;GO:0005794;GO:0005460;GO:0008514	membrane;UDP-galactose transmembrane transport;carbohydrate transport;UDP-galactose transmembrane transporter activity;GDP-fucose transmembrane transporter activity;integral component of membrane;plasma membrane;transport;UDP-glucose transport;GDP-fucose transport;Golgi apparatus;UDP-glucose transmembrane transporter activity;organic anion transmembrane transporter activity	-	-	-	-	-	KOG1441(GE)(Glucose-6-phosphate/phosphate and phosphoenolpyruvate/phosphate antiporter)	gnl|BL_ORD_ID|232574	sp|Q9C521|UGAL1_ARATH UDP-galactose transporter 1 OS=Arabidopsis thaliana GN=UDP-GALT1 PE=2 SV=1
106401994	BnaC05T0113500ZS	1335.08	4.12	0	-9.57982	2.48e-09	7.35e-07	PREDICTED: uncharacterized protein LOC103872119 isoform X1 [Brassica rapa];PREDICTED: uncharacterized protein LOC106343663 [Brassica oleracea var. oleracea]	GO:0016020;GO:0016021	membrane;integral component of membrane	K07052	K07052	http://www.genome.jp/dbget-bin/www_bget?ko:K07052	-	-	-	-	-
106352437	BnaC02T0079800ZS	791	8.27	0	-9.56534	2.71e-09	8.01e-07	PREDICTED: uncharacterized protein LOC106325724 [Brassica oleracea var. oleracea]	-	-	-	-	-	-	-	-	-	-
106380855	BnaC02T0017900ZS	1534	17.72	0.67	-4.85466	2.94e-09	8.63e-07	PREDICTED: uncharacterized protein LOC106323089 isoform X1 [Brassica oleracea var. oleracea]	-	-	-	-	-	-	-	-	-	-
106423078	BnaC04T0531800ZS	2664	1.8	0	-9.55071	2.98e-09	8.68e-07	PREDICTED: RNA polymerase II degradation factor 1-like [Brassica napus]	-	-	-	-	-	-	-	-	-	-
106380662	BnaC03T0404900ZS	1422	3.69	0	-9.53593	3.26e-09	9.43e-07	PREDICTED: ethylene-responsive transcription factor RAP2-2-like [Brassica napus]	GO:0003700;GO:0003677;GO:0006355;GO:0005634;GO:0006351	transcription factor activity, sequence-specific DNA binding;DNA binding;regulation of transcription, DNA-templated;nucleus;transcription, DNA-templated	K09286	EREBP	http://www.genome.jp/dbget-bin/www_bget?ko:K09286	-	-	-	gnl|BL_ORD_ID|153803	sp|Q9LUM4|RAP22_ARATH Ethylene-responsive transcription factor RAP2-2 OS=Arabidopsis thaliana GN=RAP2-2 PE=1 SV=2
XLOC_083900	#N/A	770	8.43	0	-9.53593	3.26e-09	9.43e-07	-	-	-	-	-	-	-	-	-	-	-
106402210	BnaC02T0007900ZS	965.57	12.14	0.33	-5.47464	3.34e-09	9.59e-07	PREDICTED: lipid phosphate phosphatase gamma, chloroplastic-like [Brassica oleracea var. oleracea];PREDICTED: lipid phosphate phosphatase gamma, chloroplastic-like isoform X1 [Brassica napus]	GO:0016020;GO:0016021	membrane;integral component of membrane	K07252	E3.6.1.43	http://www.genome.jp/dbget-bin/www_bget?ko:K07252	N-Glycan biosynthesis	ko00510	-	gnl|BL_ORD_ID|75263	sp|Q6NLA5|LPPG_ARATH Lipid phosphate phosphatase gamma, chloroplastic OS=Arabidopsis thaliana GN=LPPG PE=1 SV=1
106399292	BnaC02T0007000ZS	2607.83	3.29	0.06	-5.67613	3.65e-09	1.04e-06	PREDICTED: two-component response regulator-like APRR7 [Brassica napus]	GO:0000160	phosphorelay signal transduction system	K12129	PRR7	http://www.genome.jp/dbget-bin/www_bget?ko:K12129	Circadian rhythm - plant	ko04712	-	gnl|BL_ORD_ID|279930	sp|Q93WK5|APRR7_ARATH Two-component response regulator-like APRR7 OS=Arabidopsis thaliana GN=APRR7 PE=1 SV=1
106348257	BnaA01T0218700ZS	1109	2.06	54.33	4.60652	3.76e-09	1.07e-06	PREDICTED: probable 6-phosphogluconolactonase 3 [Brassica rapa]	GO:0006098;GO:0017057;GO:0005975	pentose-phosphate shunt;6-phosphogluconolactonase activity;carbohydrate metabolic process	K01057	PGLS,pgl,devB	http://www.genome.jp/dbget-bin/www_bget?ko:K01057	Pentose phosphate pathway;Carbon metabolism	ko00030,ko01200	KOG3147(G)(6-phosphogluconolactonase - like protein)	gnl|BL_ORD_ID|266454	sp|Q8LEV7|6PGL3_ARATH Probable 6-phosphogluconolactonase 3 OS=Arabidopsis thaliana GN=At5g24420 PE=2 SV=2
106429935	BnaA02T0057000ZS	4512	2.06	0.05	-5.45295	3.84e-09	1.09e-06	PREDICTED: paired amphipathic helix protein Sin3-like 2 [Brassica napus]	GO:0006355	regulation of transcription, DNA-templated	K11644	SIN3A	http://www.genome.jp/dbget-bin/www_bget?ko:K11644	Mitophagy - yeast;Thyroid hormone signaling pathway	ko04139,ko04919	KOG4204(B)(Histone deacetylase complex, SIN3 component)	gnl|BL_ORD_ID|206897	sp|Q9LFQ3|SNL2_ARATH Paired amphipathic helix protein Sin3-like 2 OS=Arabidopsis thaliana GN=SNL2 PE=1 SV=2
106439898	BnaA03T0402800ZS	1017	0	6.08	9.514	3.94e-09	1.11e-06	PREDICTED: ATP-dependent Clp protease proteolytic subunit 2, mitochondrial [Brassica rapa]	GO:0009535;GO:0008233;GO:0008236;GO:0016787;GO:0050897;GO:0006508;GO:0005759;GO:0009532;GO:0008270;GO:0005739;GO:0004252;GO:0009840;GO:0009570	chloroplast thylakoid membrane;peptidase activity;serine-type peptidase activity;hydrolase activity;cobalt ion binding;proteolysis;mitochondrial matrix;plastid stroma;zinc ion binding;mitochondrion;serine-type endopeptidase activity;chloroplastic endopeptidase Clp complex;chloroplast stroma	K01358	clpP,CLPP	http://www.genome.jp/dbget-bin/www_bget?ko:K01358	Cell cycle - Caulobacter;Longevity regulating pathway - worm	ko04112,ko04212	KOG0840(O)(ATP-dependent Clp protease, proteolytic subunit)	gnl|BL_ORD_ID|332830	sp|Q9FN42|CLPP2_ARATH ATP-dependent Clp protease proteolytic subunit 2, mitochondrial OS=Arabidopsis thaliana GN=CLPP2 PE=1 SV=1
106452891	BnaC02T0082300ZS	1142.67	13.71	0.43	-5.09469	4.02e-09	1.13e-06	PREDICTED: LOW QUALITY PROTEIN: disease resistance protein RML1B-like [Brassica napus];PREDICTED: uncharacterized protein LOC106452891 isoform X2 [Brassica napus];PREDICTED: uncharacterized protein LOC106452891 isoform X1 [Brassica napus]	GO:0009941;GO:0007165;GO:0043531;GO:0009507;GO:0016788;GO:0006952	chloroplast envelope;signal transduction;ADP binding;chloroplast;hydrolase activity, acting on ester bonds;defense response	-	-	-	-	-	-	gnl|BL_ORD_ID|511939	sp|Q9FI14|TAO1_ARATH Disease resistance protein TAO1 OS=Arabidopsis thaliana GN=TAO1 PE=4 SV=1
106376576	#N/A	1959.62	0.02	4.32	6.12167	4.22e-09	1.18e-06	PREDICTED: uncharacterized protein LOC106345722 [Brassica napus]	-	-	-	-	-	-	-	-	gnl|BL_ORD_ID|398622	sp|Q94CD1|HHT1_ARATH Omega-hydroxypalmitate O-feruloyl transferase OS=Arabidopsis thaliana GN=HHT1 PE=1 SV=1
106437161	BnaC02T0023200ZS	716	21.3	0.57	-5.28474	4.3e-09	1.19e-06	PREDICTED: glycine-rich RNA-binding protein 4, mitochondrial-like [Brassica napus]	GO:0000166;GO:0003676	nucleotide binding;nucleic acid binding	K13195	CIRBP	http://www.genome.jp/dbget-bin/www_bget?ko:K13195	-	-	-	gnl|BL_ORD_ID|158748	sp|Q9C909|RBG5_ARATH Glycine-rich RNA-binding protein 5, mitochondrial OS=Arabidopsis thaliana GN=RBG5 PE=2 SV=1
106416388	BnaC05T0552800ZS	1370	3.77	0	-9.49067	4.33e-09	1.19e-06	PREDICTED: 5'-adenylylsulfate reductase-like 5 [Brassica napus]	GO:0016020;GO:0045454;GO:0016021	membrane;cell redox homeostasis;integral component of membrane	-	-	-	-	-	-	gnl|BL_ORD_ID|287167	sp|Q93YX4|APRL5_ARATH 5'-adenylylsulfate reductase-like 5 OS=Arabidopsis thaliana GN=APRL5 PE=2 SV=1
106430936	BnaA10T0143500ZS	1180	4.53	0	-9.49067	4.33e-09	1.19e-06	PREDICTED: dehydrodolichyl diphosphate synthase 2-like [Brassica napus]	GO:0016765;GO:0016740	transferase activity, transferring alkyl or aryl (other than methyl) groups;transferase activity	K11778	DHDDS,RER2,SRT1	http://www.genome.jp/dbget-bin/www_bget?ko:K11778	Terpenoid backbone biosynthesis	ko00900	KOG1602(I)(Cis-prenyltransferase)	gnl|BL_ORD_ID|355428	sp|Q56Y11|DDPS2_ARATH Dehydrodolichyl diphosphate synthase 2 OS=Arabidopsis thaliana GN=At5g58770 PE=2 SV=2
106429930	BnaC02T0066100ZS	1237	41.42	1.84	-4.60716	4.46e-09	1.22e-06	PREDICTED: uncharacterized protein LOC106429930 [Brassica napus]	-	-	-	-	-	-	-	-	-	-
106351271	BnaA06T0088400ZS	981	0.06	8.14	6.75357	4.47e-09	1.22e-06	PREDICTED: protein BIG GRAIN 1-like E [Brassica rapa]	GO:0008150;GO:0003674;GO:0005634	biological_process;molecular_function;nucleus	-	-	-	-	-	-	-	-
106388087	BnaC02T0089300ZS	1021.96	110.68	5.1	-4.49165	4.59e-09	1.24e-06	PREDICTED: RING finger and CHY zinc finger domain-containing protein 1-like isoform X4 [Brassica napus];PREDICTED: RING finger and CHY zinc finger domain-containing protein 1-like isoform X2 [Brassica napus];PREDICTED: RING finger and CHY zinc finger domain-containing protein 1-like isoform X5 [Brassica napus];PREDICTED: RING finger and CHY zinc finger domain-containing protein 1-like isoform X6 …	GO:0016567;GO:0008270;GO:0046872	protein ubiquitination;zinc ion binding;metal ion binding	K10144	RCHY1,PIRH2	http://www.genome.jp/dbget-bin/www_bget?ko:K10144	p53 signaling pathway;Ubiquitin mediated proteolysis	ko04115,ko04120	KOG1940(R)(Zn-finger protein)	gnl|BL_ORD_ID|87963	sp|Q8VZK0|MIEL1_ARATH E3 ubiquitin-protein ligase MIEL1 OS=Arabidopsis thaliana GN=MIEL1 PE=1 SV=1
106413450	BnaA09T0586400ZS.1	1440	0	3.83	9.46344	5.26e-09	1.41e-06	PREDICTED: wall-associated receptor kinase-like 14, partial [Brassica napus]	GO:0016020;GO:0004672;GO:0006468;GO:0005524;GO:0000166;GO:0016021;GO:0004674	membrane;protein kinase activity;protein phosphorylation;ATP binding;nucleotide binding;integral component of membrane;protein serine/threonine kinase activity	-	-	-	-	-	-	gnl|BL_ORD_ID|250550	sp|Q8RY67|WAKLO_ARATH Wall-associated receptor kinase-like 14 OS=Arabidopsis thaliana GN=WAKL14 PE=2 SV=2
106414322	BnaC09T0351500ZS	1358	0	4.28	9.46344	5.26e-09	1.41e-06	PREDICTED: spermine synthase-like [Brassica napus]	GO:0006595;GO:0003824;GO:0016740	polyamine metabolic process;catalytic activity;transferase activity	K00797	speE,SRM	http://www.genome.jp/dbget-bin/www_bget?ko:K00797	Arginine and proline metabolism;Cysteine and methionine metabolism;Glutathione metabolism;beta-Alanine metabolism	ko00330,ko00270,ko00480,ko00410	KOG1562(E)(Spermidine synthase)	gnl|BL_ORD_ID|209305	sp|Q94BN2|SPSY_ARATH Spermine synthase OS=Arabidopsis thaliana GN=SPMS PE=1 SV=1
106447379	BnaA06T0018500ZS	2158	0.56	15.82	4.66404	5.36e-09	1.43e-06	BnaA06g37500D, partial [Brassica napus]	-	-	-	-	-	-	-	-	gnl|BL_ORD_ID|226561	sp|F4ICX9|TSA1_ARATH TSK-associating protein 1 OS=Arabidopsis thaliana GN=TSA1 PE=1 SV=1
106358164	BnaC03T0420400ZS	1896	0	2.71	9.44619	5.8e-09	1.53e-06	PREDICTED: probable protein phosphatase 2C 42 [Brassica napus]	GO:0004722;GO:0016787;GO:0004721;GO:0003824;GO:0043169;GO:0006470;GO:0046872	protein serine/threonine phosphatase activity;hydrolase activity;phosphoprotein phosphatase activity;catalytic activity;cation binding;protein dephosphorylation;metal ion binding	K01102	PDP	http://www.genome.jp/dbget-bin/www_bget?ko:K01102	-	-	-	gnl|BL_ORD_ID|429093	sp|Q0V7V2|P2C42_ARATH Probable protein phosphatase 2C 42 OS=Arabidopsis thaliana GN=At3g17090 PE=2 SV=1
106374673	BnaC01T0154900ZS	625	0	11.66	9.44619	5.8e-09	1.53e-06	PREDICTED: putative lipid-binding protein AIR1 [Brassica napus]	-	-	-	-	-	-	-	-	gnl|BL_ORD_ID|275394	sp|Q9S7I2|AIR1_ARATH Putative lipid-binding protein AIR1 OS=Arabidopsis thaliana GN=AIR1 PE=2 SV=1
106427274	BnaC02T0107100ZS	1867	3.22	0.03	-6.57456	6.08e-09	1.6e-06	PREDICTED: cytokinin dehydrogenase 7-like [Brassica napus]	GO:0019139;GO:0050660;GO:0016614;GO:0009690;GO:0003824;GO:0055114;GO:0016491	cytokinin dehydrogenase activity;flavin adenine dinucleotide binding;oxidoreductase activity, acting on CH-OH group of donors;cytokinin metabolic process;catalytic activity;oxidation-reduction process;oxidoreductase activity	K00279	CKX	http://www.genome.jp/dbget-bin/www_bget?ko:K00279	Zeatin biosynthesis	ko00908	-	gnl|BL_ORD_ID|334847	sp|Q9FUJ1|CKX7_ARATH Cytokinin dehydrogenase 7 OS=Arabidopsis thaliana GN=CKX7 PE=1 SV=1
106363573	BnaC02T0071700ZS	1173	10.2	0.29	-5.22423	6.1e-09	1.6e-06	PREDICTED: TBC1 domain family member 10B-like [Brassica napus]	GO:0005737;GO:0031338;GO:0017137;GO:0090630;GO:0005622;GO:0006886;GO:0012505;GO:0005096	cytoplasm;regulation of vesicle fusion;Rab GTPase binding;activation of GTPase activity;intracellular;intracellular protein transport;endomembrane system;GTPase activator activity	K19944	TBC1D10	http://www.genome.jp/dbget-bin/www_bget?ko:K19944	-	-	KOG4436(R)(Predicted GTPase activator NB4S/EVI5 (contains TBC domain)/Calmodulin-binding protein Pollux (contains PTB and TBC domains))	gnl|BL_ORD_ID|505066	sp|Q8BHL3|TB10B_MOUSE TBC1 domain family member 10B OS=Mus musculus GN=Tbc1d10b PE=1 SV=2
106366937	BnaC03T0454400ZS.2	4757	0	0.99	9.42873	6.4e-09	1.67e-06	BnaA03g36630D [Brassica napus]	-	-	-	-	-	-	-	-	gnl|BL_ORD_ID|512485	sp|Q94KE2|TIC_ARATH Protein TIME FOR COFFEE OS=Arabidopsis thaliana GN=TIC PE=1 SV=2
106423531	BnaC05T0455300ZS	1769	18.17	0.82	-4.60808	6.52e-09	1.69e-06	PREDICTED: cytochrome P450 72A13-like [Brassica rapa]	GO:0016020;GO:0020037;GO:0004497;GO:0005506;GO:0055114;GO:0016705;GO:0016021;GO:0016491;GO:0046872	membrane;heme binding;monooxygenase activity;iron ion binding;oxidation-reduction process;oxidoreductase activity, acting on paired donors, with incorporation or reduction of molecular oxygen;integral component of membrane;oxidoreductase activity;metal ion binding	-	-	-	-	-	-	gnl|BL_ORD_ID|307319	sp|Q9LUC5|C7A15_ARATH Cytochrome P450 72A15 OS=Arabidopsis thaliana GN=CYP72A15 PE=2 SV=1
XLOC_075891	#N/A	1352	8.4	0.24	-5.20349	6.97e-09	1.8e-06	BnaCnng69930D [Brassica napus]	-	-	K00872	thrB1	http://www.genome.jp/dbget-bin/www_bget?ko:K00872	Glycine, serine and threonine metabolism;Biosynthesis of amino acids	ko00260,ko01230	-	-	-
106410381	BnaA06T0338500ZS.1	1864	18.72	0.87	-4.56338	7.01e-09	1.8e-06	PREDICTED: eukaryotic translation initiation factor 3 subunit L-like [Brassica napus]	GO:0005737;GO:0003743;GO:0006413;GO:0006412;GO:0033290;GO:0001731;GO:0016282;GO:0006446;GO:0005852	cytoplasm;translation initiation factor activity;translational initiation;translation;eukaryotic 48S preinitiation complex;formation of translation preinitiation complex;eukaryotic 43S preinitiation complex;regulation of translational initiation;eukaryotic translation initiation factor 3 complex	K15029	EIF3L	http://www.genome.jp/dbget-bin/www_bget?ko:K15029	-	-	KOG3677(JK)(RNA polymerase I-associated factor - PAF67)	gnl|BL_ORD_ID|376486	sp|A7SDW5|EIF3L_NEMVE Eukaryotic translation initiation factor 3 subunit L OS=Nematostella vectensis GN=v1g169424 PE=3 SV=1
106350158	#N/A	554	13.48	0	-9.41193	7.08e-09	1.8e-06	PREDICTED: protein CURVATURE THYLAKOID 1A, chloroplastic-like [Brassica napus]	GO:0016020;GO:0016021;GO:0009579	membrane;integral component of membrane;thylakoid	-	-	-	-	-	-	gnl|BL_ORD_ID|348839	sp|O04616|CUT1A_ARATH Protein CURVATURE THYLAKOID 1A, chloroplastic OS=Arabidopsis thaliana GN=CURT1A PE=1 SV=1
106409403	BnaC09T0459200ZS	978.5	0	5.96	9.41105	7.08e-09	1.8e-06	PREDICTED: guanine nucleotide-binding protein subunit gamma 3-like isoform X1 [Brassica napus];PREDICTED: guanine nucleotide-binding protein subunit gamma 3-like isoform X2 [Brassica napus]	-	-	-	-	-	-	-	-	gnl|BL_ORD_ID|18045	sp|Q6AWT8|GG3_ARATH Guanine nucleotide-binding protein subunit gamma 3 OS=Arabidopsis thaliana GN=GG3 PE=2 SV=1
106345674	BnaC08T0194200ZS	1255	3.93	0	-9.39565	7.83e-09	1.97e-06	PREDICTED: PLASMODESMATA CALLOSE-BINDING PROTEIN 4-like [Brassica oleracea var. oleracea]	-	-	-	-	-	-	-	-	gnl|BL_ORD_ID|372637	sp|O65399|E131_ARATH Glucan endo-1,3-beta-glucosidase 1 OS=Arabidopsis thaliana GN=At1g11820 PE=1 SV=3
106381642	BnaA02T0272600ZS	1097	4.67	0	-9.39565	7.83e-09	1.97e-06	PREDICTED: alpha/beta hydrolase domain-containing protein 11-like [Brassica oleracea var. oleracea]	-	-	-	-	-	-	-	-	-	-
106356650	BnaA07T0169400ZS	1603	0.03	4.11	6.64577	8.34e-09	2.09e-06	PREDICTED: BAHD acyltransferase At3g29680-like [Brassica napus]	GO:0016747	transferase activity, transferring acyl groups other than amino-acyl groups	-	-	-	-	-	-	gnl|BL_ORD_ID|304689	sp|Q9LRQ7|BAHD2_ARATH BAHD acyltransferase At3g29680 OS=Arabidopsis thaliana GN=At3g29680 PE=2 SV=1
106362805	BnaA05T0015800ZS	2462	0	1.63	9.37504	8.67e-09	2.17e-06	PREDICTED: protein SUPPRESSOR OF PHYA-105 1 [Brassica napus]	-	-	K16240	SPA1	http://www.genome.jp/dbget-bin/www_bget?ko:K16240	Circadian rhythm - plant	ko04712	KOG0266(R)(WD40 repeat-containing protein)	gnl|BL_ORD_ID|204812	sp|Q9SYX2|SPA1_ARATH Protein SUPPRESSOR OF PHYA-105 1 OS=Arabidopsis thaliana GN=SPA1 PE=1 SV=1
106393646	#N/A	403	49.08	0.98	-5.52881	8.91e-09	2.22e-06	PREDICTED: UPF0057 membrane protein At4g30650 [Brassica rapa]	GO:0016020;GO:0016021;GO:0050832	membrane;integral component of membrane;defense response to fungus	-	-	-	-	-	KOG1773(R)(Stress responsive protein)	gnl|BL_ORD_ID|154734	sp|Q9M095|RC23_ARATH UPF0057 membrane protein At4g30650 OS=Arabidopsis thaliana GN=At4g30650 PE=3 SV=1
106433972	BnaA01T0101600ZS	2298	1.87	0	-9.36253	9.62e-09	2.37e-06	PREDICTED: ABC transporter E family member 2-like [Brassica napus]	GO:0016887;GO:0005524;GO:0000166	ATPase activity;ATP binding;nucleotide binding	K06174	ABCE1,Rli1	http://www.genome.jp/dbget-bin/www_bget?ko:K06174	-	-	KOG0059(IR)(Lipid exporter ABCA1 and related proteins, ABC superfamily)	gnl|BL_ORD_ID|265945	sp|Q8LPJ4|AB2E_ARATH ABC transporter E family member 2 OS=Arabidopsis thaliana GN=ABCE2 PE=2 SV=1
106412462	BnaC08T0210600ZS	1810	0	2.71	9.35669	9.62e-09	2.37e-06	PREDICTED: cytochrome P450 77A3 [Brassica napus]	GO:0020037;GO:0004497;GO:0005506;GO:0055114;GO:0016705;GO:0016491;GO:0046872	heme binding;monooxygenase activity;iron ion binding;oxidation-reduction process;oxidoreductase activity, acting on paired donors, with incorporation or reduction of molecular oxygen;oxidoreductase activity;metal ion binding	-	-	-	-	-	-	gnl|BL_ORD_ID|305244	sp|O48928|C77A3_SOYBN Cytochrome P450 77A3 OS=Glycine max GN=CYP77A3 PE=2 SV=1
106379247	BnaC02T0021700ZS	918	7.48	0.08	-6.4987	9.8e-09	2.41e-06	PREDICTED: WUSCHEL-related homeobox 7-like [Brassica oleracea var. oleracea]	GO:0003677;GO:0005634	DNA binding;nucleus	-	-	-	-	-	-	gnl|BL_ORD_ID|517423	sp|Q8H1D2|WOX5_ARATH WUSCHEL-related homeobox 5 OS=Arabidopsis thaliana GN=WOX5 PE=2 SV=1
106439451	BnaA03T0348400ZS	816	38.52	1.7	-4.60182	1.11e-08	2.71e-06	PREDICTED: uncharacterized protein LOC103859698 [Brassica rapa]	GO:0016020;GO:0016021	membrane;integral component of membrane	-	-	-	-	-	-	-	-
XLOC_065284	#N/A	537	225.07	11.26	-4.36349	1.14e-08	2.77e-06	-	-	-	-	-	-	-	-	-	-	-
106354160	BnaA07T0326300ZS	661	12.05	0.13	-6.4725	1.16e-08	2.8e-06	PREDICTED: ethylene-responsive transcription factor ERF020-like [Brassica napus]	GO:0003700;GO:0003677;GO:0006355;GO:0005634;GO:0006351	transcription factor activity, sequence-specific DNA binding;DNA binding;regulation of transcription, DNA-templated;nucleus;transcription, DNA-templated	-	-	-	-	-	-	gnl|BL_ORD_ID|381277	sp|Q9C9I8|ERF20_ARATH Ethylene-responsive transcription factor ERF020 OS=Arabidopsis thaliana GN=ERF020 PE=2 SV=1
106346553	BnaA06T0088700ZS	1878	0	2.56	9.3381	1.19e-08	2.85e-06	PREDICTED: cytochrome P450 78A5 [Brassica napus]	GO:0016020;GO:0020037;GO:0004497;GO:0005506;GO:0055114;GO:0016705;GO:0016021;GO:0016491;GO:0046872	membrane;heme binding;monooxygenase activity;iron ion binding;oxidation-reduction process;oxidoreductase activity, acting on paired donors, with incorporation or reduction of molecular oxygen;integral component of membrane;oxidoreductase activity;metal ion binding	K00517	E1.14.-.-	http://www.genome.jp/dbget-bin/www_bget?ko:K00517	Stilbenoid, diarylheptanoid and gingerol biosynthesis;Limonene and pinene degradation;Aminobenzoate degradation;Bisphenol degradation;Polycyclic aromatic hydrocarbon degradation	ko00945,ko00903,ko00627,ko00363,ko00624	-	gnl|BL_ORD_ID|307314	sp|Q9LMX7|C78A5_ARATH Cytochrome P450 78A5 OS=Arabidopsis thaliana GN=CYP78A5 PE=2 SV=1
106401149	BnaA10T0033500ZS	791	0	7.61	9.3381	1.19e-08	2.85e-06	PREDICTED: 50S ribosomal protein L6, chloroplastic-like [Brassica napus]	GO:0016020;GO:0009941;GO:0003735;GO:0002181;GO:0005622;GO:0006412;GO:0009536;GO:0005840;GO:0003723;GO:0009735;GO:0009507;GO:0019843;GO:0015934;GO:0030529;GO:0009793;GO:0009570	membrane;chloroplast envelope;structural constituent of ribosome;cytoplasmic translation;intracellular;translation;plastid;ribosome;RNA binding;response to cytokinin;chloroplast;rRNA binding;large ribosomal subunit;intracellular ribonucleoprotein complex;embryo development ending in seed dormancy;chloroplast stroma	K02933	RP-L6,MRPL6,rplF	http://www.genome.jp/dbget-bin/www_bget?ko:K02933	Ribosome	ko03010	KOG3254(J)(Mitochondrial/chloroplast ribosomal protein L6)	gnl|BL_ORD_ID|445239	sp|O23049|RK6_ARATH 50S ribosomal protein L6, chloroplastic OS=Arabidopsis thaliana GN=RPL6 PE=2 SV=1
106380833	BnaC02T0022800ZS	1200	9.14	0.28	-5.10997	1.27e-08	3.05e-06	PREDICTED: uncharacterized protein LOC106380833 [Brassica napus]	GO:0016020;GO:0016021	membrane;integral component of membrane	-	-	-	-	-	-	gnl|BL_ORD_ID|428883	sp|Q8VYD8|ORLIK_ARATH Protein ORANGE-LIKE, chloroplastic OS=Arabidopsis thaliana GN=ORLIKE PE=1 SV=1
106453704	BnaA05T0140500ZS	1193.4	122.48	7.46	-4.2913	1.3e-08	3.08e-06	PREDICTED: glutathione S-transferase U5-like [Brassica napus]	-	-	K00799	GST,gst	http://www.genome.jp/dbget-bin/www_bget?ko:K00799	Glutathione metabolism;Drug metabolism - cytochrome P450;Metabolism of xenobiotics by cytochrome P450	ko00480,ko00982,ko00980	-	gnl|BL_ORD_ID|21147	sp|P46421|GSTU5_ARATH Glutathione S-transferase U5 OS=Arabidopsis thaliana GN=GSTU5 PE=2 SV=1
106424053	#N/A	1265	5.73	0.13	-5.80532	1.3e-08	3.09e-06	PREDICTED: uncharacterized protein LOC106424053 [Brassica napus]	-	-	-	-	-	-	-	-	-	-
106427290	BnaC02T0107200ZS	921	145.59	7.97	-4.30365	1.31e-08	3.09e-06	PREDICTED: uncharacterized protein LOC106324809 [Brassica oleracea var. oleracea]	GO:0005515;GO:0008150;GO:0005634	protein binding;biological_process;nucleus	-	-	-	-	-	-	-	-
106378646	BnaC06T0032800ZS	1487	0	3.33	9.31927	1.32e-08	3.09e-06	PREDICTED: AMSH-like ubiquitin thioesterase 1 [Brassica napus]	-	-	K11866	STAMBP,AMSH	http://www.genome.jp/dbget-bin/www_bget?ko:K11866	Endocytosis	ko04144	KOG2880(T)(SMAD6 interacting protein AMSH, contains JAB/MPN/Mov34 domain)	gnl|BL_ORD_ID|277267	sp|Q8VYB5|AMSH1_ARATH AMSH-like ubiquitin thioesterase 1 OS=Arabidopsis thaliana GN=AMSH1 PE=2 SV=1
106401477	#N/A	838	0	6.91	9.31927	1.32e-08	3.09e-06	BnaC03g37710D [Brassica napus]	-	-	-	-	-	-	-	-	gnl|BL_ORD_ID|372391	sp|Q00874|DR100_ARATH DNA damage-repair/toleration protein DRT100 OS=Arabidopsis thaliana GN=DRT100 PE=2 SV=2
106349062	BnaA09T0155700ZS	1249	2.15	49.27	4.38236	1.36e-08	3.17e-06	BnaCnng68070D [Brassica napus]	GO:0008289;GO:0006869	lipid binding;lipid transport	-	-	-	-	-	-	gnl|BL_ORD_ID|137506	sp|Q00451|PRF1_SOLLC 36.4 kDa proline-rich protein OS=Solanum lycopersicum GN=TPRP-F1 PE=2 SV=1
106434724	BnaC01T0038500ZS	706	0.33	15.96	5.58774	1.44e-08	3.34e-06	PREDICTED: actin-depolymerizing factor 9 [Brassica rapa]	GO:0005737;GO:0030041;GO:0005856;GO:0005622;GO:0015629;GO:0030042;GO:0003779	cytoplasm;actin filament polymerization;cytoskeleton;intracellular;actin cytoskeleton;actin filament depolymerization;actin binding	K05765	CFL	http://www.genome.jp/dbget-bin/www_bget?ko:K05765	Regulation of actin cytoskeleton;Axon guidance;Fc gamma R-mediated phagocytosis	ko04810,ko04360,ko04666	KOG1735(Z)(Actin depolymerizing factor)	gnl|BL_ORD_ID|270387	sp|O49606|ADF9_ARATH Actin-depolymerizing factor 9 OS=Arabidopsis thaliana GN=ADF9 PE=2 SV=2
106422623	BnaC02T0017900ZS	1400.86	12.49	0.49	-4.76128	1.45e-08	3.34e-06	PREDICTED: uncharacterized protein LOC106422623 isoform X2 [Brassica napus];PREDICTED: uncharacterized protein LOC106422623 isoform X1 [Brassica napus]	-	-	-	-	-	-	-	-	-	-
106381420	BnaA04T0254700ZS	5069	0.75	0	-9.29393	1.47e-08	3.38e-06	PREDICTED: uncharacterized protein LOC106381420 [Brassica napus]	-	-	-	-	-	-	-	-	-	-
106368218	BnaC02T0069000ZS	1778	6.1	0.22	-4.95992	1.56e-08	3.58e-06	PREDICTED: UDP-glucose 6-dehydrogenase 3-like [Brassica oleracea var. oleracea]	GO:0016616;GO:0055114;GO:0016491;GO:0003979;GO:0051287	oxidoreductase activity, acting on the CH-OH group of donors, NAD or NADP as acceptor;oxidation-reduction process;oxidoreductase activity;UDP-glucose 6-dehydrogenase activity;NAD binding	K00012	UGDH,ugd	http://www.genome.jp/dbget-bin/www_bget?ko:K00012	Amino sugar and nucleotide sugar metabolism;Ascorbate and aldarate metabolism;Pentose and glucuronate interconversions	ko00520,ko00053,ko00040	-	gnl|BL_ORD_ID|239633	sp|Q9LF33|UGDH3_ARATH UDP-glucose 6-dehydrogenase 3 OS=Arabidopsis thaliana GN=UGD3 PE=1 SV=1
106380417	BnaC02T0076400ZS	1423	3.09	0	-9.27625	1.64e-08	3.69e-06	PREDICTED: uncharacterized protein LOC106380417 [Brassica napus]	GO:0004672;GO:0006468;GO:0005524	protein kinase activity;protein phosphorylation;ATP binding	-	-	-	-	-	-	-	-
106380857	BnaC02T0017400ZS	1143	4.07	0	-9.27625	1.64e-08	3.69e-06	PREDICTED: uncharacterized protein LOC106380857 [Brassica napus]	-	-	-	-	-	-	-	-	-	-
106395882	BnaC07T0207900ZS	1319	3.38	0	-9.27625	1.64e-08	3.69e-06	PREDICTED: mitogen-activated protein kinase kinase kinase 2 [Brassica oleracea var. oleracea]	GO:0004672;GO:0006468;GO:0005524;GO:0000166;GO:0004674	protein kinase activity;protein phosphorylation;ATP binding;nucleotide binding;protein serine/threonine kinase activity	-	-	-	-	-	KOG0198(T)(MEKK and related serine/threonine protein kinases)	gnl|BL_ORD_ID|303176	sp|Q01389|BCK1_YEAST Serine/threonine-protein kinase BCK1/SLK1/SSP31 OS=Saccharomyces cerevisiae (strain ATCC 204508 / S288c) GN=BCK1 PE=1 SV=1
106437586	BnaC03T0172400ZS	678	8.44	0	-9.25836	1.64e-08	3.69e-06	PREDICTED: monothiol glutaredoxin-S9-like [Brassica napus]	GO:0051537;GO:0005737;GO:0045454;GO:0009055;GO:0015035;GO:0051536;GO:0046872	2 iron, 2 sulfur cluster binding;cytoplasm;cell redox homeostasis;electron carrier activity;protein disulfide oxidoreductase activity;iron-sulfur cluster binding;metal ion binding	K03676	grxC,GLRX,GLRX2	http://www.genome.jp/dbget-bin/www_bget?ko:K03676	-	-	-	gnl|BL_ORD_ID|30141	sp|O04341|GRXS9_ARATH Monothiol glutaredoxin-S9 OS=Arabidopsis thaliana GN=GRXS9 PE=3 SV=1
106346649	BnaC05T0129800ZS	4551.88	17.26	0.98	-4.28486	1.67e-08	3.75e-06	PREDICTED: ABC transporter G family member 40 [Brassica napus]	GO:0016020;GO:0016887;GO:0046865;GO:0080168;GO:0015692;GO:0005524;GO:0000166;GO:0016021;GO:0005886;GO:0006810	membrane;ATPase activity;terpenoid transport;abscisic acid transport;lead ion transport;ATP binding;nucleotide binding;integral component of membrane;plasma membrane;transport	-	-	-	-	-	KOG0065(Q)(Pleiotropic drug resistance proteins (PDR1-15), ABC superfamily)	gnl|BL_ORD_ID|267157	sp|Q9M9E1|AB40G_ARATH ABC transporter G family member 40 OS=Arabidopsis thaliana GN=ABCG40 PE=1 SV=1
106380521	BnaA10T0256400ZS	1265	15.78	0.69	-4.63573	1.96e-08	4.37e-06	PREDICTED: syntaxin-132-like [Brassica oleracea var. oleracea]	GO:0016020;GO:0006886;GO:0005484;GO:0016192;GO:0016021	membrane;intracellular protein transport;SNAP receptor activity;vesicle-mediated transport;integral component of membrane	K08486	STX1B_2_3	http://www.genome.jp/dbget-bin/www_bget?ko:K08486	SNARE interactions in vesicular transport;Synaptic vesicle cycle	ko04130,ko04721	KOG0810(U)(SNARE protein Syntaxin 1 and related proteins)	gnl|BL_ORD_ID|499902	sp|Q8VZU2|SY132_ARATH Syntaxin-132 OS=Arabidopsis thaliana GN=SYP132 PE=1 SV=1
106435006	BnaC02T0091200ZS	862	36.05	1.75	-4.46857	2.03e-08	4.51e-06	PREDICTED: basic 7S globulin 2-like [Brassica napus]	GO:0006508;GO:0004190	proteolysis;aspartic-type endopeptidase activity	-	-	-	-	-	-	gnl|BL_ORD_ID|261230	sp|P13917|7SB1_SOYBN Basic 7S globulin OS=Glycine max GN=BG PE=1 SV=2
106438378	BnaC03T0034200ZS	968	0	5.34	9.24139	2.04e-08	4.51e-06	PREDICTED: peptide methionine sulfoxide reductase A2 [Brassica oleracea var. oleracea]	GO:0005737;GO:0030091;GO:0006979;GO:0008113;GO:0034599;GO:0080167;GO:0055114;GO:0005829;GO:0009507;GO:0016491;GO:0033744;GO:0006464;GO:0016671	cytoplasm;protein repair;response to oxidative stress;peptide-methionine (S)-S-oxide reductase activity;cellular response to oxidative stress;response to karrikin;oxidation-reduction process;cytosol;chloroplast;oxidoreductase activity;L-methionine:thioredoxin-disulfide S-oxidoreductase activity;cellular protein modification process;oxidoreductase activity, acting on a sulfur group of donors, disu…	K07304	msrA	http://www.genome.jp/dbget-bin/www_bget?ko:K07304	-	-	KOG1635(O)(Peptide methionine sulfoxide reductase)	gnl|BL_ORD_ID|102204	sp|Q9LY15|MSRA2_ARATH Peptide methionine sulfoxide reductase A2 OS=Arabidopsis thaliana GN=MRSA2 PE=1 SV=1
106446073	BnaC03T0034200ZS	968	0	5.34	9.24139	2.04e-08	4.51e-06	PREDICTED: peptide methionine sulfoxide reductase A2 [Brassica oleracea var. oleracea]	GO:0005737;GO:0030091;GO:0006979;GO:0008113;GO:0034599;GO:0080167;GO:0055114;GO:0005829;GO:0009507;GO:0016491;GO:0033744;GO:0006464;GO:0016671	cytoplasm;protein repair;response to oxidative stress;peptide-methionine (S)-S-oxide reductase activity;cellular response to oxidative stress;response to karrikin;oxidation-reduction process;cytosol;chloroplast;oxidoreductase activity;L-methionine:thioredoxin-disulfide S-oxidoreductase activity;cellular protein modification process;oxidoreductase activity, acting on a sulfur group of donors, disu…	K07304	msrA	http://www.genome.jp/dbget-bin/www_bget?ko:K07304	-	-	KOG1635(O)(Peptide methionine sulfoxide reductase)	gnl|BL_ORD_ID|102204	sp|Q9LY15|MSRA2_ARATH Peptide methionine sulfoxide reductase A2 OS=Arabidopsis thaliana GN=MRSA2 PE=1 SV=1
106385336	BnaC02T0036000ZS	1377	187.73	11.36	-4.1841	2.11e-08	4.63e-06	PREDICTED: malate dehydrogenase 1, glyoxysomal [Brassica napus]	GO:0006097;GO:0009941;GO:0016616;GO:0031998;GO:0003824;GO:0016615;GO:0030060;GO:0048046;GO:0080093;GO:0005777;GO:0055114;GO:0006099;GO:0009735;GO:0005975;GO:0009514;GO:0009507;GO:0016491;GO:0005773;GO:0006108;GO:0019752	glyoxylate cycle;chloroplast envelope;oxidoreductase activity, acting on the CH-OH group of donors, NAD or NADP as acceptor;regulation of fatty acid beta-oxidation;catalytic activity;malate dehydrogenase activity;L-malate dehydrogenase activity;apoplast;regulation of photorespiration;peroxisome;oxidation-reduction process;tricarboxylic acid cycle;response to cytokinin;carbohydrate metabolic proce…	K00026	MDH2	http://www.genome.jp/dbget-bin/www_bget?ko:K00026	Cysteine and methionine metabolism;Citrate cycle (TCA cycle);Glyoxylate and dicarboxylate metabolism;Pyruvate metabolism;Carbon fixation in photosynthetic organisms;Carbon metabolism	ko00270,ko00020,ko00630,ko00620,ko00710,ko01200	KOG1494(C)(NAD-dependent malate dehydrogenase)	gnl|BL_ORD_ID|83338	sp|Q43743|MDHG1_BRANA Malate dehydrogenase 1, glyoxysomal OS=Brassica napus GN=MDH1 PE=2 SV=2
106449900	#N/A	435.89	3.58	78.99	4.61185	2.23e-08	4.89e-06	BnaA04g14140D [Brassica napus]	-	-	-	-	-	-	-	-	-	-
106405141	BnaA02T0405700ZS	1162	41.98	2.3	-4.31519	2.28e-08	4.98e-06	BnaC02g42720D [Brassica napus]	GO:0003677;GO:0006355;GO:0005634;GO:0006351	DNA binding;regulation of transcription, DNA-templated;nucleus;transcription, DNA-templated	-	-	-	-	-	-	gnl|BL_ORD_ID|106089	sp|Q8H115|NA102_ARATH NAC domain-containing protein 102 OS=Arabidopsis thaliana GN=NAC102 PE=1 SV=1
106382913	BnaC02T0538500ZS	1290	34.86	1.92	-4.31291	2.49e-08	5.41e-06	BnaC02g42720D [Brassica napus]	GO:0003677;GO:0006355;GO:0005634;GO:0006351	DNA binding;regulation of transcription, DNA-templated;nucleus;transcription, DNA-templated	-	-	-	-	-	-	gnl|BL_ORD_ID|106089	sp|Q8H115|NA102_ARATH NAC domain-containing protein 102 OS=Arabidopsis thaliana GN=NAC102 PE=1 SV=1
106393937	BnaA03T0543500ZS	1564	0.05	4.52	5.8265	2.51e-08	5.42e-06	PREDICTED: 3-ketoacyl-CoA synthase 16-like [Brassica napus]	GO:0016020;GO:0008152;GO:0016746;GO:0003824;GO:0016740;GO:0016021;GO:0006633;GO:0016747	membrane;metabolic process;transferase activity, transferring acyl groups;catalytic activity;transferase activity;integral component of membrane;fatty acid biosynthetic process;transferase activity, transferring acyl groups other than amino-acyl groups	K15397	KCS	http://www.genome.jp/dbget-bin/www_bget?ko:K15397	Fatty acid elongation	ko00062	-	gnl|BL_ORD_ID|69683	sp|Q9SYZ0|KCS16_ARATH 3-ketoacyl-CoA synthase 16 OS=Arabidopsis thaliana GN=KCS16 PE=2 SV=1
106445986	BnaA03T0369400ZS	2062	0.03	2.71	6.46729	2.51e-08	5.42e-06	PREDICTED: isocitrate lyase [Brassica oleracea var. oleracea]	GO:0006097;GO:0008152;GO:0003824;GO:0005777;GO:0004451;GO:0006099;GO:0016829;GO:0009514;GO:0019752;GO:0046872	glyoxylate cycle;metabolic process;catalytic activity;peroxisome;isocitrate lyase activity;tricarboxylic acid cycle;lyase activity;glyoxysome;carboxylic acid metabolic process;metal ion binding	K01637	E4.1.3.1,aceA	http://www.genome.jp/dbget-bin/www_bget?ko:K01637	Glyoxylate and dicarboxylate metabolism;Carbon metabolism	ko00630,ko01200	KOG1260(C)(Isocitrate lyase)	gnl|BL_ORD_ID|262366	sp|P25248|ACEA_BRANA Isocitrate lyase OS=Brassica napus PE=2 SV=1
106383020	BnaA02T0040900ZS	1994.36	13.1	0.74	-4.38961	2.55e-08	5.48e-06	PREDICTED: ultraviolet-B receptor UVR8-like [Brassica napus]	-	-	-	-	-	-	-	KOG0941(O)(E3 ubiquitin protein ligase)	gnl|BL_ORD_ID|35084	sp|Q15034|HERC3_HUMAN Probable E3 ubiquitin-protein ligase HERC3 OS=Homo sapiens GN=HERC3 PE=1 SV=1;gnl|BL_ORD_ID|240808	sp|Q9FN03|UVR8_ARATH Ultraviolet-B receptor UVR8 OS=Arabidopsis thaliana GN=UVR8 PE=1 SV=1
106451767	BnaA05T0334600ZS	774	6.56	0	-9.18448	2.56e-08	5.49e-06	PREDICTED: non-specific lipid-transfer protein-like protein At2g13820 [Brassica napus]	GO:0008289;GO:0006869	lipid binding;lipid transport	-	-	-	-	-	-	gnl|BL_ORD_ID|115505	sp|Q9ZQI8|NLTL2_ARATH Non-specific lipid-transfer protein-like protein At2g13820 OS=Arabidopsis thaliana GN=At2g13820 PE=1 SV=1
106427114	BnaC05T0149700ZS	1071	11.85	0.45	-4.79571	2.58e-08	5.5e-06	PREDICTED: inorganic pyrophosphatase 2 [Brassica napus]	GO:0016791;GO:0008152	phosphatase activity;metabolic process	K13248	PHOSPHO2	http://www.genome.jp/dbget-bin/www_bget?ko:K13248	Vitamin B6 metabolism	ko00750	KOG3120(R)(Predicted haloacid dehalogenase-like hydrolase)	gnl|BL_ORD_ID|145458	sp|Q9FZ62|PPSP2_ARATH Inorganic pyrophosphatase 2 OS=Arabidopsis thaliana GN=At1g17710 PE=2 SV=1
106380818	BnaC02T0048500ZS	2056.65	79.58	4.97	-4.16183	2.68e-08	5.7e-06	PREDICTED: K(+) efflux antiporter 6-like isoform X1 [Brassica napus];PREDICTED: K(+) efflux antiporter 6-like isoform X2 [Brassica napus]	GO:0016020;GO:0015299;GO:0006812;GO:0016021;GO:0006810;GO:0055085	membrane;solute:proton antiporter activity;cation transport;integral component of membrane;transport;transmembrane transport	-	-	-	-	-	-	gnl|BL_ORD_ID|67679	sp|B5X0N6|KEA6_ARATH K(+) efflux antiporter 6 OS=Arabidopsis thaliana GN=KEA6 PE=2 SV=1
106376001	BnaC01T0173800ZS	867	5.51	0	-9.16541	2.87e-08	6.08e-06	PREDICTED: uncharacterized protein LOC106441607 [Brassica napus]	GO:0016020;GO:0016021	membrane;integral component of membrane	-	-	-	-	-	-	-	-
106375370	BnaC07T0243000ZS	1372	0.87	20.6	4.41225	2.89e-08	6.09e-06	PREDICTED: GDSL esterase/lipase At5g45670 [Brassica napus]	GO:0016788	hydrolase activity, acting on ester bonds	-	-	-	-	-	-	gnl|BL_ORD_ID|13408	sp|Q9FK75|GDL82_ARATH GDSL esterase/lipase At5g45670 OS=Arabidopsis thaliana GN=At5g45670 PE=2 SV=1
106406931	BnaC02T0053900ZS	1120	229.33	14.24	-4.13246	2.95e-08	6.2e-06	PREDICTED: GEM-like protein 5 [Brassica napus]	GO:0005737;GO:0098755;GO:0010029;GO:0003674;GO:0009845;GO:0009793	cytoplasm;maintenance of seed dormancy by absisic acid;regulation of seed germination;molecular_function;seed germination;embryo development ending in seed dormancy	-	-	-	-	-	-	gnl|BL_ORD_ID|21253	sp|Q9LYV6|GEML5_ARATH GEM-like protein 5 OS=Arabidopsis thaliana GN=At5g13200 PE=1 SV=1
106368221	BnaC02T0069200ZS.1	3764.2	3.9	0.24	-4.55709	3.16e-08	6.62e-06	PREDICTED: nipped-B-like protein isoform X2 [Brassica napus];PREDICTED: nipped-B-like protein isoform X1 [Brassica oleracea var. oleracea];PREDICTED: nipped-B-like protein isoform X1 [Brassica napus];PREDICTED: nipped-B-like protein isoform X2 [Brassica oleracea var. oleracea]	GO:0003682;GO:0010468;GO:0008270;GO:0007064;GO:0046872	chromatin binding;regulation of gene expression;zinc ion binding;mitotic sister chromatid cohesion;metal ion binding	K06672	SCC2,NIPBL	http://www.genome.jp/dbget-bin/www_bget?ko:K06672	Cell cycle - yeast	ko04111	KOG1020(BDL)(Sister chromatid cohesion protein SCC2/Nipped-B)	gnl|BL_ORD_ID|111564	sp|F1QBY1|NIPLB_DANRE Nipped-B-like protein B OS=Danio rerio GN=nipblb PE=2 SV=1;gnl|BL_ORD_ID|116009	sp|Q6KC79|NIPBL_HUMAN Nipped-B-like protein OS=Homo sapiens GN=NIPBL PE=1 SV=2
106371110	BnaA02T0352700ZS	1831	0	2.29	9.13773	3.63e-08	7.57e-06	PREDICTED: SNF1-related protein kinase catalytic subunit alpha KIN11-like [Brassica napus]	GO:0016020;GO:0004672;GO:0006468;GO:0005524;GO:0000166;GO:0016021;GO:0004674	membrane;protein kinase activity;protein phosphorylation;ATP binding;nucleotide binding;integral component of membrane;protein serine/threonine kinase activity	K07198	PRKAA,AMPK	http://www.genome.jp/dbget-bin/www_bget?ko:K07198	Tight junction;Autophagy - animal;AMPK signaling pathway;Apelin signaling pathway;FoxO signaling pathway;PI3K-Akt signaling pathway;mTOR signaling pathway;Longevity regulating pathway - mammal;Longevity regulating pathway - multiple species;Adipocytokine signaling pathway;Glucagon signaling pathway;Insulin signaling pathway;Oxytocin signaling pathway;Circadian rhythm	ko04530,ko04140,ko04152,ko04371,ko04068,ko04151,ko04150,ko04211,ko04213,ko04920,ko04922,ko04910,ko04921,ko04710	KOG0588(D)(Serine/threonine protein kinase)	gnl|BL_ORD_ID|52077	sp|P92958|KIN11_ARATH SNF1-related protein kinase catalytic subunit alpha KIN11 OS=Arabidopsis thaliana GN=KIN11 PE=1 SV=1
106380502	BnaC02T0009900ZS	1850.49	5.23	0.2	-4.8149	3.76e-08	7.81e-06	PREDICTED: calcium-binding mitochondrial carrier protein SCaMC-1-like [Brassica oleracea var. oleracea]	GO:0016020;GO:0015867;GO:0080122;GO:0003735;GO:0015114;GO:0015217;GO:0005347;GO:0005743;GO:0006412;GO:0015860;GO:0016021;GO:0005739;GO:0035435;GO:0080121;GO:0006810;GO:0055085;GO:1901679;GO:0005509;GO:0015866	membrane;ATP transport;AMP transmembrane transporter activity;structural constituent of ribosome;phosphate ion transmembrane transporter activity;ADP transmembrane transporter activity;ATP transmembrane transporter activity;mitochondrial inner membrane;translation;purine nucleoside transmembrane transport;integral component of membrane;mitochondrion;phosphate ion transmembrane transport;AMP trans…	K14684	SLC25A23S	http://www.genome.jp/dbget-bin/www_bget?ko:K14684	-	-	KOG0036(F)(Predicted mitochondrial carrier protein);KOG0752(C)(Mitochondrial solute carrier protein)	gnl|BL_ORD_ID|485309	sp|Q5XHA0|SCMC1_XENTR Calcium-binding mitochondrial carrier protein SCaMC-1 OS=Xenopus tropicalis GN=slc25a24 PE=2 SV=1;gnl|BL_ORD_ID|490243	sp|Q8BMD8|SCMC1_MOUSE Calcium-binding mitochondrial carrier protein SCaMC-1 OS=Mus musculus GN=Slc25a24 PE=1 SV=1
106362450	BnaC04T0086000ZS	807	42.45	2.3	-4.30667	3.98e-08	8.23e-06	PREDICTED: heme-binding protein 2-like [Brassica napus]	-	-	-	-	-	-	-	-	gnl|BL_ORD_ID|37155	sp|Q9SR77|HBPL1_ARATH Heme-binding-like protein At3g10130, chloroplastic OS=Arabidopsis thaliana GN=At3g10130 PE=2 SV=1
106428979	BnaA01T0019800ZS	1268	2.95	57.89	4.16166	4.09e-08	8.28e-06	PREDICTED: calcium uniporter protein 1, mitochondrial-like [Brassica napus]	GO:0016020;GO:0016021	membrane;integral component of membrane	-	-	-	-	-	KOG2966(R)(Uncharacterized conserved protein)	gnl|BL_ORD_ID|84004	sp|Q1PE15|MCU1_ARATH Calcium uniporter protein 1, mitochondrial OS=Arabidopsis thaliana GN=At4g36820 PE=2 SV=1
106411803	Bnascaffold0407T0000200ZS	1686	0	2.48	9.11608	4.09e-08	8.28e-06	PREDICTED: putative serine/threonine-protein kinase [Brassica napus]	GO:0004672;GO:0006468;GO:0005524;GO:0000166;GO:0004674	protein kinase activity;protein phosphorylation;ATP binding;nucleotide binding;protein serine/threonine kinase activity	-	-	-	-	-	-	gnl|BL_ORD_ID|530940	sp|C0LGG8|Y5343_ARATH Probable LRR receptor-like serine/threonine-protein kinase At1g53430 OS=Arabidopsis thaliana GN=At1g53430 PE=1 SV=1
106346783	#N/A	2889.75	1.22	0	-9.10662	4.09e-08	8.28e-06	BnaA01g26530D [Brassica napus]	GO:0016020;GO:0009765;GO:0009536;GO:0004497;GO:0055114;GO:0016705;GO:0016021;GO:0044550;GO:0016117;GO:0009507;GO:0031969;GO:0016491;GO:0016123;GO:0016853;GO:0045435	membrane;photosynthesis, light harvesting;plastid;monooxygenase activity;oxidation-reduction process;oxidoreductase activity, acting on paired donors, with incorporation or reduction of molecular oxygen;integral component of membrane;secondary metabolite biosynthetic process;carotenoid biosynthetic process;chloroplast;chloroplast membrane;oxidoreductase activity;xanthophyll biosynthetic process;i…	K06444	lcyE,crtL2	http://www.genome.jp/dbget-bin/www_bget?ko:K06444	Carotenoid biosynthesis	ko00906	-	gnl|BL_ORD_ID|55447	sp|Q38932|LCYE_ARATH Lycopene epsilon cyclase, chloroplastic OS=Arabidopsis thaliana GN=LUT2 PE=1 SV=2
106426252	BnaC06T0322100ZS	3865	0.89	0	-9.10662	4.09e-08	8.28e-06	PREDICTED: uncharacterized protein LOC106426251 [Brassica napus]	GO:0005739;GO:0005634	mitochondrion;nucleus	K11492	NCAPG2,LUZP5	http://www.genome.jp/dbget-bin/www_bget?ko:K11492	-	-	-	gnl|BL_ORD_ID|314910	sp|Q2TAW0|CNDG2_XENLA Condensin-2 complex subunit G2 OS=Xenopus laevis GN=ncapg2 PE=1 SV=1
106441050	#N/A	671	7.79	0	-9.10662	4.09e-08	8.28e-06	-	-	-	-	-	-	-	-	-	-	-
106449878	#N/A	671	7.79	0	-9.10662	4.09e-08	8.28e-06	-	-	-	-	-	-	-	-	-	-	-
106451116	BnaA05T0086200ZS	1598	0.07	4.14	5.73175	4.3e-08	8.67e-06	PREDICTED: growth-regulating factor 3-like [Brassica rapa]	GO:0008285;GO:0009624;GO:0048364;GO:0032502;GO:0005524;GO:0006355;GO:0043565;GO:0061062;GO:0005634;GO:0006351;GO:0044212;GO:0048366	negative regulation of cell proliferation;response to nematode;root development;developmental process;ATP binding;regulation of transcription, DNA-templated;sequence-specific DNA binding;regulation of nematode larval development;nucleus;transcription, DNA-templated;transcription regulatory region DNA binding;leaf development	-	-	-	-	-	-	gnl|BL_ORD_ID|30441	sp|Q9SJR5|GRF3_ARATH Growth-regulating factor 3 OS=Arabidopsis thaliana GN=GRF3 PE=2 SV=1
106418681	BnaA09T0091600ZS	1018	31.3	1.72	-4.27803	4.39e-08	8.82e-06	PREDICTED: 14-3-3-like protein GF14 lambda [Brassica rapa]	GO:0016020;GO:0005737;GO:0005515;GO:0046686;GO:0042742;GO:0045309;GO:0005829;GO:0005886;GO:0009507;GO:0005634;GO:0009742;GO:0005618;GO:0019904	membrane;cytoplasm;protein binding;response to cadmium ion;defense response to bacterium;protein phosphorylated amino acid binding;cytosol;plasma membrane;chloroplast;nucleus;brassinosteroid mediated signaling pathway;cell wall;protein domain specific binding	K06630	YWHAE	http://www.genome.jp/dbget-bin/www_bget?ko:K06630	Cell cycle;Oocyte meiosis;Hippo signaling pathway;Hippo signaling pathway -fly;MAPK signaling pathway - yeast;PI3K-Akt signaling pathway;Neurotrophin signaling pathway	ko04110,ko04114,ko04390,ko04391,ko04011,ko04151,ko04722	KOG0841(O)(Multifunctional chaperone (14-3-3 family))	gnl|BL_ORD_ID|267279	sp|P48349|14336_ARATH 14-3-3-like protein GF14 lambda OS=Arabidopsis thaliana GN=GRF6 PE=1 SV=1
106376517	BnaA01T0123300ZS	1130.19	0.74	17.21	4.45439	4.46e-08	8.93e-06	PREDICTED: alkaline ceramidase 3-like [Brassica napus]	GO:0016020;GO:0005783;GO:0006672;GO:0009814;GO:0030148;GO:0003824;GO:0016811;GO:0009651;GO:0016021;GO:0005634;GO:0005794	membrane;endoplasmic reticulum;ceramide metabolic process;defense response, incompatible interaction;sphingolipid biosynthetic process;catalytic activity;hydrolase activity, acting on carbon-nitrogen (but not peptide) bonds, in linear amides;response to salt stress;integral component of membrane;nucleus;Golgi apparatus	K04711	ACER3,YDC1	http://www.genome.jp/dbget-bin/www_bget?ko:K04711	Sphingolipid metabolism	ko00600	KOG2329(I)(Alkaline ceramidase)	gnl|BL_ORD_ID|264699	sp|Q9D099|ACER3_MOUSE Alkaline ceramidase 3 OS=Mus musculus GN=Acer3 PE=2 SV=1
106376739	BnaC02T0300200ZS	1430	5.69	0.19	-5.05272	4.48e-08	8.94e-06	PREDICTED: 12-oxophytodienoate reductase 1-like [Brassica napus]	GO:0003824;GO:0010181;GO:0055114;GO:0016491	catalytic activity;FMN binding;oxidation-reduction process;oxidoreductase activity	K05894	OPR	http://www.genome.jp/dbget-bin/www_bget?ko:K05894	alpha-Linolenic acid metabolism	ko00592	KOG0134(CR)(NADH:flavin oxidoreductase/12-oxophytodienoate reductase)	gnl|BL_ORD_ID|424653	sp|Q8LAH7|OPR1_ARATH 12-oxophytodienoate reductase 1 OS=Arabidopsis thaliana GN=OPR1 PE=1 SV=2
106368397	BnaC07T0179700ZS	1611.8	0	2.6	9.09409	4.62e-08	9.08e-06	BnaC07g13630D [Brassica napus];PREDICTED: protein NRT1/ PTR FAMILY 5.16-like [Brassica oleracea var. oleracea]	GO:0016020;GO:0006857;GO:0005215;GO:0016021;GO:0006810	membrane;oligopeptide transport;transporter activity;integral component of membrane;transport	K14638	SLC15A3_4,PHT	http://www.genome.jp/dbget-bin/www_bget?ko:K14638	-	-	-	gnl|BL_ORD_ID|443143	sp|Q9SK96|PTR10_ARATH Protein NRT1/ PTR FAMILY 5.16 OS=Arabidopsis thaliana GN=NPF5.16 PE=2 SV=1
106387634	Bnascaffold2238T0000100ZS	1707	0	2.41	9.09409	4.62e-08	9.08e-06	PREDICTED: transcription factor GTE5, chloroplastic-like [Brassica napus]	GO:0005515;GO:0009536;GO:0003677;GO:0006355;GO:0009507;GO:0006351	protein binding;plastid;DNA binding;regulation of transcription, DNA-templated;chloroplast;transcription, DNA-templated	-	-	-	-	-	KOG1474(K)(Transcription initiation factor TFIID, subunit BDF1 and related bromodomain proteins)	gnl|BL_ORD_ID|25909	sp|Q8H1D7|GTE5_ARATH Transcription factor GTE5, chloroplastic OS=Arabidopsis thaliana GN=GTE5 PE=1 SV=1
106368224	BnaC02T0069500ZS	1596.32	2.36	0	-9.08648	4.62e-08	9.08e-06	PREDICTED: transcription initiation factor TFIID subunit 8-like [Brassica napus]	-	-	K14649	TAF8	http://www.genome.jp/dbget-bin/www_bget?ko:K14649	Basal transcription factors	ko03022	-	gnl|BL_ORD_ID|505942	sp|Q9SYZ9|TAF8_ARATH Transcription initiation factor TFIID subunit 8 OS=Arabidopsis thaliana GN=TAF8 PE=1 SV=1
106444416	Bnascaffold0481T0000100ZS	1810	2.04	0	-9.08648	4.62e-08	9.08e-06	PREDICTED: uncharacterized protein LOC106420499 [Brassica napus]	-	-	-	-	-	-	-	-	-	-
106393686	BnaC05T0104300ZS	554	0.15	14.53	6.35197	4.81e-08	9.43e-06	-	-	-	-	-	-	-	-	-	-	-
106368227	BnaC02T0070100ZS	1505	9	0.39	-4.65983	4.96e-08	9.69e-06	PREDICTED: solute carrier family 25 member 44-like [Brassica oleracea var. oleracea]	GO:0016020;GO:0016021;GO:0006810;GO:0055085	membrane;integral component of membrane;transport;transmembrane transport	K15121	SLC25A44	http://www.genome.jp/dbget-bin/www_bget?ko:K15121	-	-	KOG0760(C)(Mitochondrial carrier protein MRS3/4)	gnl|BL_ORD_ID|481059	sp|Q8BGF9|S2544_MOUSE Solute carrier family 25 member 44 OS=Mus musculus GN=Slc25a44 PE=1 SV=1
XLOC_056929	#N/A	536	23.81	0.73	-5.03337	5.06e-08	9.85e-06	BnaC02g01000D [Brassica napus]	-	-	-	-	-	-	-	-	-	-
106395053	BnaC04T0321300ZS	946	0.51	14.59	4.74909	5.14e-08	9.96e-06	PREDICTED: probable RNA-binding protein ARP1 [Brassica oleracea var. oleracea];PREDICTED: probable RNA-binding protein ARP1 isoform X1 [Brassica napus];PREDICTED: probable RNA-binding protein ARP1 isoform X2 [Brassica napus]	-	-	-	-	-	-	-	KOG0149(R)(Predicted RNA-binding protein SEB4 (RRM superfamily))	gnl|BL_ORD_ID|286458	sp|Q9M1S3|ARP1_ARATH Probable RNA-binding protein ARP1 OS=Arabidopsis thaliana GN=ARP1 PE=2 SV=1
106446224	BnaC02T0072700ZS	1319	26.93	1.55	-4.23647	5.17e-08	1e-05	PREDICTED: caffeoylshikimate esterase-like [Brassica napus]	-	-	K01054	MGLL	http://www.genome.jp/dbget-bin/www_bget?ko:K01054	Glycerolipid metabolism;Regulation of lipolysis in adipocyte;Retrograde endocannabinoid signaling	ko00561,ko04923,ko04723	KOG1455(I)(Lysophospholipase)	gnl|BL_ORD_ID|340948	sp|Q9C942|CSE_ARATH Caffeoylshikimate esterase OS=Arabidopsis thaliana GN=CSE PE=1 SV=1
106382841	BnaC02T0544800ZS	585	31.96	1.25	-4.71483	5.25e-08	1.01e-05	PREDICTED: root meristem growth factor 9-like [Brassica oleracea var. oleracea]	-	-	-	-	-	-	-	-	gnl|BL_ORD_ID|165171	sp|Q9FGF6|RGF9_ARATH Root meristem growth factor 9 OS=Arabidopsis thaliana GN=RGF9 PE=3 SV=1
106360597	BnaC02T0011300ZS	1332	16.6	0.88	-4.33707	5.66e-08	1.09e-05	PREDICTED: GDSL esterase/lipase At5g03610-like [Brassica napus]	GO:0016788	hydrolase activity, acting on ester bonds	-	-	-	-	-	-	gnl|BL_ORD_ID|22431	sp|Q9LZS7|GDL71_ARATH GDSL esterase/lipase At5g03610 OS=Arabidopsis thaliana GN=At5g03610 PE=2 SV=1
106368244	BnaC03T0077500ZS	799	0	6.12	9.04909	5.9e-08	1.12e-05	BnaC02g06410D [Brassica napus]	GO:0003735;GO:0005622;GO:0006412;GO:0005840	structural constituent of ribosome;intracellular;translation;ribosome	K02993	RP-S7e,RPS7	http://www.genome.jp/dbget-bin/www_bget?ko:K02993	Ribosome	ko03010	KOG3320(J)(40S ribosomal protein S7)	gnl|BL_ORD_ID|485601	sp|Q8LD03|RS73_ARATH 40S ribosomal protein S7-3 OS=Arabidopsis thaliana GN=RPS7C PE=1 SV=2
106421520	#N/A	260	0	103.75	9.04909	5.9e-08	1.12e-05	PREDICTED: defensin-like protein 4 [Brassica rapa]	GO:0031640;GO:0003674;GO:0005576;GO:0050832;GO:0005618;GO:0006952	killing of cells of other organism;molecular_function;extracellular region;defense response to fungus;cell wall;defense response	-	-	-	-	-	-	gnl|BL_ORD_ID|353559	sp|O24331|DEF4_RAPSA Defensin-like protein 4 OS=Raphanus sativus GN=AFP4 PE=3 SV=1
106425970	BnaC08T0270700ZS	2224	1.55	0	-9.04533	5.9e-08	1.12e-05	PREDICTED: serine hydroxymethyltransferase 6-like [Brassica napus]	GO:0005737;GO:0006544;GO:0035999;GO:0030170;GO:0006730;GO:0003824;GO:0004372;GO:0016740;GO:0006563	cytoplasm;glycine metabolic process;tetrahydrofolate interconversion;pyridoxal phosphate binding;one-carbon metabolic process;catalytic activity;glycine hydroxymethyltransferase activity;transferase activity;L-serine metabolic process	K00600	glyA,SHMT	http://www.genome.jp/dbget-bin/www_bget?ko:K00600	Glycine, serine and threonine metabolism;Glyoxylate and dicarboxylate metabolism;Methane metabolism;One carbon pool by folate;Cyanoamino acid metabolism;Biosynthesis of amino acids;Carbon metabolism	ko00260,ko00630,ko00680,ko00670,ko00460,ko01230,ko01200	KOG2467(E)(Glycine/serine hydroxymethyltransferase)	gnl|BL_ORD_ID|16966	sp|Q9LM59|GLYC6_ARATH Serine hydroxymethyltransferase 6 OS=Arabidopsis thaliana GN=SHM6 PE=2 SV=1
106441133	BnaA03T0543200ZS	1098	3.67	0	-9.04533	5.9e-08	1.12e-05	PREDICTED: agamous-like MADS-box protein AGL16 [Brassica rapa]	GO:0046983;GO:0003700;GO:0003677;GO:0006355;GO:0005634;GO:0006351	protein dimerization activity;transcription factor activity, sequence-specific DNA binding;DNA binding;regulation of transcription, DNA-templated;nucleus;transcription, DNA-templated	K09264	K09264	http://www.genome.jp/dbget-bin/www_bget?ko:K09264	-	-	-	gnl|BL_ORD_ID|269926	sp|A2RVQ5|AGL16_ARATH Agamous-like MADS-box protein AGL16 OS=Arabidopsis thaliana GN=AGL16 PE=1 SV=1
106403065	BnaC06T0363600ZS	1674.27	4.51	0.15	-4.99388	6.09e-08	1.15e-05	PREDICTED: protein kinase 2B, chloroplastic-like isoform X1 [Brassica napus];PREDICTED: protein kinase 2B, chloroplastic-like isoform X2 [Brassica napus]	GO:0004672;GO:0006468;GO:0005524;GO:0004674	protein kinase activity;protein phosphorylation;ATP binding;protein serine/threonine kinase activity	K04733	IRAK4	http://www.genome.jp/dbget-bin/www_bget?ko:K04733	NF-kappa B signaling pathway;NOD-like receptor signaling pathway;Toll and Imd signaling pathway;Toll-like receptor signaling pathway;Neurotrophin signaling pathway	ko04064,ko04621,ko04624,ko04620,ko04722	-	gnl|BL_ORD_ID|433051	sp|Q5XF79|PBL18_ARATH Probable serine/threonine-protein kinase PBL18 OS=Arabidopsis thaliana GN=PBL18 PE=2 SV=1
106377811	BnaC02T0051600ZS	4949.36	2.39	0.11	-4.56012	6.66e-08	1.24e-05	BnaC02g04340D [Brassica napus];PREDICTED: uncharacterized protein LOC106377811 [Brassica napus]	GO:0003677;GO:0008270;GO:0046872	DNA binding;zinc ion binding;metal ion binding	-	-	-	-	-	KOG0383(R)(Predicted helicase)	gnl|BL_ORD_ID|440324	sp|F4JYC8|PTM_ARATH DDT domain-containing protein PTM OS=Arabidopsis thaliana GN=PTM PE=1 SV=1
106350113	#N/A	3411	0.34	7.22	4.25685	6.68e-08	1.24e-05	PREDICTED: uncharacterized protein LOC106350113 [Brassica napus]	-	-	-	-	-	-	-	-	gnl|BL_ORD_ID|77119	sp|P08548|LIN1_NYCCO LINE-1 reverse transcriptase homolog OS=Nycticebus coucang PE=3 SV=1
106365032	BnaC06T0389200ZS	745	0	6.33	9.02605	6.69e-08	1.24e-05	PREDICTED: cysteine protease inhibitor WSCP-like [Brassica rapa];PREDICTED: trypsin inhibitor B-like [Brassica napus]	GO:0004866	endopeptidase inhibitor activity	-	-	-	-	-	-	gnl|BL_ORD_ID|251068	sp|Q9C7S6|WSCP_ARATH Cysteine protease inhibitor WSCP OS=Arabidopsis thaliana GN=WSCP PE=1 SV=1
106368254	BnaC02T0073700ZS	948	4.37	0	-9.02431	6.69e-08	1.24e-05	PREDICTED: uncharacterized protein LOC106368254 [Brassica napus]	-	-	-	-	-	-	-	-	-	-
106400866	BnaC05T0077100ZS	815	5.42	0	-9.02431	6.69e-08	1.24e-05	PREDICTED: TRAF-type zinc finger domain-containing protein 1-like [Brassica napus]	GO:0016020;GO:0016021;GO:0008270;GO:0046872	membrane;integral component of membrane;zinc ion binding;metal ion binding	-	-	-	-	-	-	gnl|BL_ORD_ID|222988	sp|Q99MM4|TRAD1_RAT TRAF-type zinc finger domain-containing protein 1 OS=Rattus norvegicus GN=Trafd1 PE=1 SV=2
106429880	Bnascaffold0130T0000200ZS	1060	8.89	0.33	-4.83219	6.71e-08	1.24e-05	PREDICTED: uncharacterized protein At4g17700-like [Brassica napus]	-	-	-	-	-	-	-	-	gnl|BL_ORD_ID|255652	sp|O23610|Y4177_ARATH Uncharacterized protein At4g17700 OS=Arabidopsis thaliana GN=At4g17700 PE=2 SV=2
106380837	BnaA03T0021400ZS	1383	12.22	0.61	-4.42812	7.02e-08	1.29e-05	PREDICTED: 26S proteasome non-ATPase regulatory subunit 7 homolog A-like isoform X1 [Brassica oleracea var. oleracea]	-	-	K03038	PSMD7,RPN8	http://www.genome.jp/dbget-bin/www_bget?ko:K03038	Proteasome	ko03050	KOG1556(O)(26S proteasome regulatory complex, subunit RPN8/PSMD7)	gnl|BL_ORD_ID|442931	sp|O24412|PSD7A_ARATH 26S proteasome non-ATPase regulatory subunit 7 homolog A OS=Arabidopsis thaliana GN=RPN8A PE=1 SV=1
106447075	BnaC09T0215200ZS	1375	0.04	3.84	6.28168	7.11e-08	1.31e-05	PREDICTED: dihydroflavonol-4-reductase [Brassica rapa]	GO:0003824;GO:0050662	catalytic activity;coenzyme binding	K13082	DFR	http://www.genome.jp/dbget-bin/www_bget?ko:K13082	Flavonoid biosynthesis	ko00941	KOG1502(V)(Flavonol reductase/cinnamoyl-CoA reductase)	gnl|BL_ORD_ID|350478	sp|P51102|DFRA_ARATH Dihydroflavonol 4-reductase OS=Arabidopsis thaliana GN=DFRA PE=1 SV=2
106385076	BnaC02T0009800ZS	650	25.71	1.06	-4.66468	7.21e-08	1.32e-05	PREDICTED: uncharacterized protein LOC106385076 [Brassica napus]	-	-	-	-	-	-	-	-	-	-
106380825	BnaC09T0584400ZS	952	8.9	0.31	-4.96353	7.36e-08	1.34e-05	BnaC02g02020D [Brassica napus]	-	-	K14842	NSA2	http://www.genome.jp/dbget-bin/www_bget?ko:K14842	-	-	KOG3163(R)(Uncharacterized conserved protein related to ribosomal protein S8E)	gnl|BL_ORD_ID|424030	sp|O95478|NSA2_HUMAN Ribosome biogenesis protein NSA2 homolog OS=Homo sapiens GN=NSA2 PE=1 SV=1
106397038	BnaC04T0539500ZS	1050	3.78	0	-9.00298	7.6e-08	1.37e-05	PREDICTED: 28 kDa ribonucleoprotein, chloroplastic-like [Brassica napus]	GO:0000166;GO:0009507;GO:0009579;GO:0003676;GO:0009570	nucleotide binding;chloroplast;thylakoid;nucleic acid binding;chloroplast stroma	-	-	-	-	-	KOG0123(AJ)(Polyadenylate-binding protein (RRM superfamily))	gnl|BL_ORD_ID|182113	sp|P19683|ROC4_NICSY 31 kDa ribonucleoprotein, chloroplastic OS=Nicotiana sylvestris PE=1 SV=1
106439608	BnaA01T0196200ZS	1734	2.01	0	-9.00298	7.6e-08	1.37e-05	PREDICTED: UDP-glycosyltransferase 84A3-like [Brassica napus]	GO:0080043;GO:0050284;GO:0008194;GO:0047218;GO:0008152;GO:0016740;GO:0052696;GO:0009813;GO:0016758;GO:0043231;GO:0102359;GO:0102361;GO:0016757;GO:0080044	quercetin 3-O-glucosyltransferase activity;sinapate 1-glucosyltransferase activity;UDP-glycosyltransferase activity;hydroxycinnamate 4-beta-glucosyltransferase activity;metabolic process;transferase activity;flavonoid glucuronidation;flavonoid biosynthetic process;transferase activity, transferring hexosyl groups;intracellular membrane-bounded organelle;daphnetin 4-O-beta-glucosyltransferase acti…	-	-	-	-	-	-	gnl|BL_ORD_ID|230814	sp|O23401|U84A3_ARATH UDP-glycosyltransferase 84A3 OS=Arabidopsis thaliana GN=UGT84A3 PE=1 SV=1
106453925	BnaC05T0404100ZS	3642	0.88	0	-9.00298	7.6e-08	1.37e-05	PREDICTED: uncharacterized protein LOC106453925 [Brassica napus]	GO:0006914	autophagy	K17906	ATG2	http://www.genome.jp/dbget-bin/www_bget?ko:K17906	Autophagy - animal;Autophagy - other eukaryotes;Autophagy - yeast	ko04140,ko04136,ko04138	-	gnl|BL_ORD_ID|297584	sp|F8S296|ATG2_ARATH Autophagy-related protein 2 OS=Arabidopsis thaliana GN=ATG2 PE=2 SV=1
106380989	BnaC05T0109200ZS	1877	0	2.03	9.00263	7.6e-08	1.37e-05	PREDICTED: cytochrome P450 78A5-like [Brassica napus]	GO:0016020;GO:0020037;GO:0004497;GO:0005506;GO:0055114;GO:0016705;GO:0016021;GO:0016491;GO:0046872	membrane;heme binding;monooxygenase activity;iron ion binding;oxidation-reduction process;oxidoreductase activity, acting on paired donors, with incorporation or reduction of molecular oxygen;integral component of membrane;oxidoreductase activity;metal ion binding	K00517	E1.14.-.-	http://www.genome.jp/dbget-bin/www_bget?ko:K00517	Stilbenoid, diarylheptanoid and gingerol biosynthesis;Limonene and pinene degradation;Aminobenzoate degradation;Bisphenol degradation;Polycyclic aromatic hydrocarbon degradation	ko00945,ko00903,ko00627,ko00363,ko00624	-	gnl|BL_ORD_ID|307314	sp|Q9LMX7|C78A5_ARATH Cytochrome P450 78A5 OS=Arabidopsis thaliana GN=CYP78A5 PE=2 SV=1
106433222	BnaC04T0192400ZS	999	0.6	14.6	4.46759	7.82e-08	1.4e-05	PREDICTED: osmotin-like protein [Brassica napus]	-	-	-	-	-	-	-	-	gnl|BL_ORD_ID|424611	sp|Q41350|OLP1_SOLLC Osmotin-like protein OS=Solanum lycopersicum PE=1 SV=1
106357149	BnaC06T0344600ZS	1367	2.64	0	-8.98133	8.64e-08	1.53e-05	PREDICTED: putative clathrin assembly protein At1g68110 [Brassica oleracea var. oleracea]	GO:0030276;GO:0030136;GO:0005545;GO:0048268;GO:0005543	clathrin binding;clathrin-coated vesicle;1-phosphatidylinositol binding;clathrin coat assembly;phospholipid binding	-	-	-	-	-	-	gnl|BL_ORD_ID|307551	sp|Q9C9X5|CAP12_ARATH Putative clathrin assembly protein At1g68110 OS=Arabidopsis thaliana GN=At1g68110 PE=2 SV=1
106347354	BnaA06T0151400ZS	1123	0	3.71	8.97883	8.64e-08	1.53e-05	PREDICTED: TOM1-like protein 2 [Brassica napus]	GO:0005622;GO:0006886	intracellular;intracellular protein transport	-	-	-	-	-	-	gnl|BL_ORD_ID|224377	sp|O88746|TOM1_MOUSE Target of Myb protein 1 OS=Mus musculus GN=Tom1 PE=1 SV=1
106364158	BnaA09T0098200ZS	600	0	6.28	8.97883	8.64e-08	1.53e-05	PREDICTED: uncharacterized protein LOC106364158 isoform X2 [Brassica napus];PREDICTED: uncharacterized protein LOC103837713 [Brassica rapa]	-	-	-	-	-	-	-	-	-	-
106365692	BnaC08T0020600ZS	505	0	12.2	8.97883	8.64e-08	1.53e-05	BnaC08g01530D [Brassica napus]	GO:0008168;GO:0032259;GO:0016740;GO:0008270;GO:0005634;GO:0046872	methyltransferase activity;methylation;transferase activity;zinc ion binding;nucleus;metal ion binding	-	-	-	-	-	-	gnl|BL_ORD_ID|257504	sp|A8MS78|Y1583_ARATH Uncharacterized protein At1g05835 OS=Arabidopsis thaliana GN=At1g05835 PE=2 SV=1
106426565	BnaC04T0387700ZS	2879.04	0	1.24	8.97883	8.64e-08	1.53e-05	PREDICTED: putative receptor-like protein kinase At5g39000 [Brassica napus]	-	-	-	-	-	-	-	-	gnl|BL_ORD_ID|525069	sp|Q9FID8|Y5900_ARATH Putative receptor-like protein kinase At5g39000 OS=Arabidopsis thaliana GN=At5g39000 PE=3 SV=1
106387438	BnaC03T0134600ZS	1287	0.38	9.69	4.48434	9.01e-08	1.59e-05	PREDICTED: nitrilase 2-like [Brassica oleracea var. oleracea]	GO:0006807;GO:0016810	nitrogen compound metabolic process;hydrolase activity, acting on carbon-nitrogen (but not peptide) bonds	K01501	E3.5.5.1	http://www.genome.jp/dbget-bin/www_bget?ko:K01501	Tryptophan metabolism;Nitrogen metabolism;Cyanoamino acid metabolism;Aminobenzoate degradation;Styrene degradation	ko00380,ko00910,ko00460,ko00627,ko00643	KOG0805(E)(Carbon-nitrogen hydrolase)	gnl|BL_ORD_ID|112660	sp|P32962|NRL2_ARATH Nitrilase 2 OS=Arabidopsis thaliana GN=NIT2 PE=1 SV=1
106361047	BnaA08T0137500ZS	1782	18.01	1.13	-4.13373	9.26e-08	1.62e-05	PREDICTED: UDP-glucosyl transferase 73B2-like [Brassica rapa]	GO:0008152;GO:0016740;GO:0016758;GO:0016757	metabolic process;transferase activity;transferase activity, transferring hexosyl groups;transferase activity, transferring glycosyl groups	-	-	-	-	-	-	gnl|BL_ORD_ID|234516	sp|Q94C57|U73B2_ARATH UDP-glucosyl transferase 73B2 OS=Arabidopsis thaliana GN=UGT73B2 PE=1 SV=1
106421954	BnaC03T0561600ZS	1792	53.11	3.72	-3.97869	9.42e-08	1.65e-05	PREDICTED: uncharacterized protein LOC106421954 [Brassica napus]	GO:0016020;GO:0016021	membrane;integral component of membrane	-	-	-	-	-	-	-	-
106382564	BnaC02T0499400ZS	1347	5.57	0.18	-4.92205	9.52e-08	1.66e-05	PREDICTED: replication factor C subunit 3-like [Brassica napus]	GO:0006260;GO:0003677	DNA replication;DNA binding	K10756	RFC3_5	http://www.genome.jp/dbget-bin/www_bget?ko:K10756	DNA replication;Mismatch repair;Nucleotide excision repair	ko03030,ko03430,ko03420	KOG0989(L)(Replication factor C, subunit RFC4)	gnl|BL_ORD_ID|164020	sp|Q8VXX4|RFC3_ARATH Replication factor C subunit 3 OS=Arabidopsis thaliana GN=RFC3 PE=2 SV=1
106373526	#N/A	903	0	4.83	8.95464	9.84e-08	1.71e-05	PREDICTED: leucine-rich repeat extensin-like protein 3 [Brassica napus]	GO:0008233;GO:0006508;GO:0005575	peptidase activity;proteolysis;cellular_component	-	-	-	-	-	-	gnl|BL_ORD_ID|272016	sp|Q9ZSP6|AIR1L_ARATH Putative lipid-binding protein AIR1B OS=Arabidopsis thaliana GN=AIR1B PE=3 SV=1
106407414	BnaC05T0266600ZS	1757	8.75	0.46	-4.36148	1.04e-07	1.8e-05	PREDICTED: reticuline oxidase-like protein [Brassica napus]	GO:0050660;GO:0009055;GO:0016614;GO:0003824;GO:0055114;GO:0005576;GO:0009507;GO:0016491	flavin adenine dinucleotide binding;electron carrier activity;oxidoreductase activity, acting on CH-OH group of donors;catalytic activity;oxidation-reduction process;extracellular region;chloroplast;oxidoreductase activity	-	-	-	-	-	-	gnl|BL_ORD_ID|301322	sp|Q9SA85|BBE8_ARATH Berberine bridge enzyme-like 8 OS=Arabidopsis thaliana GN=At1g30700 PE=2 SV=1
106380795	BnaC02T0086200ZS	2673.15	12.1	0.63	-4.08504	1.06e-07	1.82e-05	PREDICTED: uncharacterized protein LOC106380795 [Brassica napus]	GO:0004672;GO:0006468;GO:0005524;GO:0000166;GO:0004674	protein kinase activity;protein phosphorylation;ATP binding;nucleotide binding;protein serine/threonine kinase activity	-	-	-	-	-	KOG1163(T)(Casein kinase (serine/threonine/tyrosine protein kinase))	gnl|BL_ORD_ID|33148	sp|Q852L0|HD16N_ORYSJ Casein kinase 1-like protein HD16 OS=Oryza sativa subsp. japonica GN=HD16 PE=1 SV=1
106381817	BnaC02T0059500ZS	1516	22.61	1.45	-4.09696	1.06e-07	1.82e-05	PREDICTED: mitochondrial phosphate carrier protein 3, mitochondrial-like [Brassica oleracea var. oleracea]	GO:0016020;GO:0016021;GO:0006810	membrane;integral component of membrane;transport	K15102	SLC25A3,PHC,PIC	http://www.genome.jp/dbget-bin/www_bget?ko:K15102	-	-	KOG0767(C)(Mitochondrial phosphate carrier protein)	gnl|BL_ORD_ID|99389	sp|Q9FMU6|MPCP3_ARATH Mitochondrial phosphate carrier protein 3, mitochondrial OS=Arabidopsis thaliana GN=MPT3 PE=1 SV=1
106379687	BnaC02T0061100ZS	664	11.12	0.26	-5.44158	1.07e-07	1.83e-05	PREDICTED: 30S ribosomal protein S13, chloroplastic-like isoform X1 [Brassica napus];PREDICTED: 30S ribosomal protein S13, chloroplastic-like isoform X2 [Brassica napus]	GO:0015935;GO:0009941;GO:0003735;GO:0005622;GO:0006412;GO:0009536;GO:0005840;GO:0003723;GO:0042254;GO:0005829;GO:0009507;GO:0019843;GO:0003676;GO:0030529;GO:0009570	small ribosomal subunit;chloroplast envelope;structural constituent of ribosome;intracellular;translation;plastid;ribosome;RNA binding;ribosome biogenesis;cytosol;chloroplast;rRNA binding;nucleic acid binding;intracellular ribonucleoprotein complex;chloroplast stroma	K02952	RP-S13,rpsM	http://www.genome.jp/dbget-bin/www_bget?ko:K02952	Ribosome	ko03010	KOG3311(J)(Ribosomal protein S18)	gnl|BL_ORD_ID|189066	sp|P42732|RR13_ARATH 30S ribosomal protein S13, chloroplastic OS=Arabidopsis thaliana GN=RPS13 PE=2 SV=1
106345912	BnaA06T0014500ZS	1099	0.9	18.86	4.25623	1.07e-07	1.84e-05	PREDICTED: lectin-like protein At1g53070 [Brassica napus]	GO:0030246	carbohydrate binding	-	-	-	-	-	-	gnl|BL_ORD_ID|53709	sp|Q9LNN2|LECT3_ARATH Lectin-like protein At1g53070 OS=Arabidopsis thaliana GN=At1g53070 PE=2 SV=1
106385138	BnaA03T0100800ZS	586	8.72	0	-8.93702	1.12e-07	1.9e-05	PREDICTED: zinc finger protein ZAT12-like [Brassica rapa]	GO:0046872	metal ion binding	-	-	-	-	-	-	gnl|BL_ORD_ID|545702	sp|Q42410|ZAT12_ARATH Zinc finger protein ZAT12 OS=Arabidopsis thaliana GN=ZAT12 PE=2 SV=1
106353401	BnaA07T0230600ZS	1642	0	2.24	8.93002	1.12e-07	1.9e-05	PREDICTED: glyceraldehyde-3-phosphate dehydrogenase GAPCP1, chloroplastic-like [Brassica napus]	GO:0006006;GO:0055114;GO:0016491;GO:0016620;GO:0051287;GO:0050661	glucose metabolic process;oxidation-reduction process;oxidoreductase activity;oxidoreductase activity, acting on the aldehyde or oxo group of donors, NAD or NADP as acceptor;NAD binding;NADP binding	K00134	GAPDH,gapA	http://www.genome.jp/dbget-bin/www_bget?ko:K00134	HIF-1 signaling pathway;Glycolysis / Gluconeogenesis;Carbon fixation in photosynthetic organisms;Biosynthesis of amino acids;Carbon metabolism	ko04066,ko00010,ko00710,ko01230,ko01200	KOG0657(G)(Glyceraldehyde 3-phosphate dehydrogenase)	gnl|BL_ORD_ID|10564	sp|Q9SAJ6|G3PP1_ARATH Glyceraldehyde-3-phosphate dehydrogenase GAPCP1, chloroplastic OS=Arabidopsis thaliana GN=GAPCP1 PE=1 SV=1
106385524	BnaA09T0316300ZS	1602	0	2.32	8.93002	1.12e-07	1.9e-05	PREDICTED: cytochrome P450 81F1-like [Brassica napus]	GO:0020037;GO:0004497;GO:0005506;GO:0055114;GO:0016705;GO:0016491;GO:0046872	heme binding;monooxygenase activity;iron ion binding;oxidation-reduction process;oxidoreductase activity, acting on paired donors, with incorporation or reduction of molecular oxygen;oxidoreductase activity;metal ion binding	K00517	E1.14.-.-	http://www.genome.jp/dbget-bin/www_bget?ko:K00517	Stilbenoid, diarylheptanoid and gingerol biosynthesis;Limonene and pinene degradation;Aminobenzoate degradation;Bisphenol degradation;Polycyclic aromatic hydrocarbon degradation	ko00945,ko00903,ko00627,ko00363,ko00624	-	gnl|BL_ORD_ID|307324	sp|Q9SZU1|C81F4_ARATH Cytochrome P450 81F4 OS=Arabidopsis thaliana GN=CYP81F4 PE=1 SV=1
106380527	BnaC02T0031300ZS	1356	20.58	1.3	-4.09565	1.19e-07	2.01e-05	PREDICTED: succinyl-CoA ligase [ADP-forming] subunit alpha-1, mitochondrial-like [Brassica oleracea var. oleracea]	GO:0016874;GO:0008152;GO:0003824;GO:0048037	ligase activity;metabolic process;catalytic activity;cofactor binding	K01899	LSC1	http://www.genome.jp/dbget-bin/www_bget?ko:K01899	Citrate cycle (TCA cycle);Propanoate metabolism;Carbon metabolism	ko00020,ko00640,ko01200	KOG1254(C)(ATP-citrate lyase)	gnl|BL_ORD_ID|210271	sp|P68209|SUCA1_ARATH Succinate--CoA ligase [ADP-forming] subunit alpha-1, mitochondrial OS=Arabidopsis thaliana GN=At5g08300 PE=1 SV=1
106400938	BnaC02T0418300ZS	1432	0.49	10.79	4.30349	1.27e-07	2.13e-05	PREDICTED: probable pectinesterase 68 [Brassica napus]	GO:0016020;GO:0030599;GO:0016787;GO:0045490;GO:0016021;GO:0042545;GO:0045330;GO:0005618	membrane;pectinesterase activity;hydrolase activity;pectin catabolic process;integral component of membrane;cell wall modification;aspartyl esterase activity;cell wall	-	-	-	-	-	-	gnl|BL_ORD_ID|130731	sp|Q8LPF3|PME68_ARATH Probable pectinesterase 68 OS=Arabidopsis thaliana GN=PME68 PE=2 SV=1
106402149	BnaC05T0203500ZS	1806	1.8	0	-8.91435	1.28e-07	2.13e-05	PREDICTED: probable pectinesterase/pectinesterase inhibitor 6 [Brassica rapa]	GO:0016020;GO:0030599;GO:0016787;GO:0004857;GO:0045490;GO:0016021;GO:0042545;GO:0045330;GO:0005618	membrane;pectinesterase activity;hydrolase activity;enzyme inhibitor activity;pectin catabolic process;integral component of membrane;cell wall modification;aspartyl esterase activity;cell wall	-	-	-	-	-	-	gnl|BL_ORD_ID|128297	sp|O49298|PME6_ARATH Probable pectinesterase/pectinesterase inhibitor 6 OS=Arabidopsis thaliana GN=PME6 PE=2 SV=1
106416694	BnaC05T0445500ZS	1224	2.92	0	-8.91435	1.28e-07	2.13e-05	PREDICTED: probable 2-oxoglutarate-dependent dioxygenase AOP1 [Brassica napus]	GO:0055114;GO:0016491;GO:0046872	oxidation-reduction process;oxidoreductase activity;metal ion binding	-	-	-	-	-	-	gnl|BL_ORD_ID|280800	sp|Q945B6|AOP1L_ARATH Probable 2-oxoglutarate-dependent dioxygenase AOP1.2 OS=Arabidopsis thaliana GN=AOP1.2 PE=2 SV=1
106434368	BnaC07T0399900ZS	2102	1.51	0	-8.91435	1.28e-07	2.13e-05	PREDICTED: uncharacterized protein LOC106434368 [Brassica napus]	-	-	-	-	-	-	-	-	-	-
106348840	#N/A	3999	0	0.83	8.90498	1.28e-07	2.13e-05	PREDICTED: uncharacterized protein LOC106327473 isoform X1 [Brassica oleracea var. oleracea]	GO:0005524;GO:0000166	ATP binding;nucleotide binding	-	-	-	-	-	KOG0737(O)(AAA+-type ATPase)	gnl|BL_ORD_ID|207491	sp|Q6NW58|SPAST_DANRE Spastin OS=Danio rerio GN=spast PE=2 SV=2
106414839	BnaA09T0500800ZS	1551	0	2.38	8.90498	1.28e-07	2.13e-05	PREDICTED: fructokinase-like 1, chloroplastic [Brassica napus]	GO:0016310;GO:0016773;GO:0005737;GO:0005515;GO:0016301;GO:0009536;GO:0016740;GO:0042793;GO:0009658;GO:0009507;GO:0005634;GO:0042644;GO:0009295	phosphorylation;phosphotransferase activity, alcohol group as acceptor;cytoplasm;protein binding;kinase activity;plastid;transferase activity;transcription from plastid promoter;chloroplast organization;chloroplast;nucleus;chloroplast nucleoid;nucleoid	-	-	-	-	-	-	gnl|BL_ORD_ID|487383	sp|Q9M394|SCKL1_ARATH Fructokinase-like 1, chloroplastic OS=Arabidopsis thaliana GN=FLN1 PE=1 SV=1
106390081	BnaC03T0778100ZS	1487	0.25	7.13	4.65072	1.36e-07	2.25e-05	PREDICTED: venom phosphodiesterase 2-like [Brassica napus]	-	-	-	-	-	-	-	KOG2645(R)(Type I phosphodiesterase/nucleotide pyrophosphatase)	gnl|BL_ORD_ID|123558	sp|J3SBP3|PDE2_CROAD Venom phosphodiesterase 2 OS=Crotalus adamanteus PE=1 SV=1
106388928	BnaC03T0367300ZS	3986	0.02	1.31	5.53734	1.39e-07	2.28e-05	PREDICTED: putative E3 ubiquitin-protein ligase LIN-1 isoform X2 [Brassica napus];PREDICTED: putative E3 ubiquitin-protein ligase LIN-1 isoform X1 [Brassica napus]	GO:0007165	signal transduction	-	-	-	-	-	KOG0306(A)(WD40-repeat-containing subunit of the 18S rRNA processing complex)	gnl|BL_ORD_ID|405481	sp|C6L7U1|LIN1_LOTJA Putative E3 ubiquitin-protein ligase LIN-1 OS=Lotus japonicus GN=CERBERUS PE=2 SV=2
106380541	BnaC02T0033200ZS.1	2426	2	0.05	-5.39814	1.39e-07	2.28e-05	PREDICTED: uncharacterized protein LOC106380541 [Brassica napus]	-	-	-	-	-	-	-	-	-	-
106380808	BnaC02T0050400ZS	1902	7.31	0.39	-4.34862	1.39e-07	2.28e-05	PREDICTED: uncharacterized protein LOC106380808 [Brassica napus]	-	-	-	-	-	-	-	-	-	-
106360898	BnaC04T0042900ZS	512	7.23	119.59	4.00916	1.48e-07	2.43e-05	PREDICTED: defensin-like protein 2 [Brassica napus]	GO:0008200;GO:0005576;GO:0006952	ion channel inhibitor activity;extracellular region;defense response	-	-	-	-	-	-	gnl|BL_ORD_ID|357350	sp|P26780|DEF2_SINAL Defensin-like protein 2 OS=Sinapis alba PE=1 SV=2
106371347	#N/A	1182	1.74	30.67	4.01274	1.58e-07	2.58e-05	-	-	-	-	-	-	-	-	-	-	-
106346133	BnaC06T0041200ZS	1645	2.53	0.04	-6.00875	1.63e-07	2.65e-05	PREDICTED: cytochrome P450 72A15-like [Brassica napus]	GO:0016020;GO:0020037;GO:0004497;GO:0005506;GO:0055114;GO:0016705;GO:0016021;GO:0016491;GO:0046872	membrane;heme binding;monooxygenase activity;iron ion binding;oxidation-reduction process;oxidoreductase activity, acting on paired donors, with incorporation or reduction of molecular oxygen;integral component of membrane;oxidoreductase activity;metal ion binding	-	-	-	-	-	-	gnl|BL_ORD_ID|307319	sp|Q9LUC5|C7A15_ARATH Cytochrome P450 72A15 OS=Arabidopsis thaliana GN=CYP72A15 PE=2 SV=1
106444492	BnaA03T0466400ZS	747	6.01	98.38	3.93343	1.66e-07	2.68e-05	BnaC07g37310D [Brassica napus]	GO:0008233;GO:0006508	peptidase activity;proteolysis	-	-	-	-	-	-	gnl|BL_ORD_ID|265574	sp|P14009|14KD_DAUCA 14 kDa proline-rich protein DC2.15 OS=Daucus carota PE=2 SV=1
106394985	BnaC04T0092100ZS	753	8.59	0.26	-5.36843	1.66e-07	2.68e-05	PREDICTED: zinc finger protein ZAT11-like [Brassica napus]	GO:0046872	metal ion binding	-	-	-	-	-	-	gnl|BL_ORD_ID|549884	sp|Q9SLD4|ZAT11_ARATH Zinc finger protein ZAT11 OS=Arabidopsis thaliana GN=ZAT11 PE=2 SV=1
106394989	BnaC04T0092100ZS	753	8.59	0.26	-5.36843	1.66e-07	2.68e-05	PREDICTED: zinc finger protein ZAT11-like [Brassica napus]	GO:0046872	metal ion binding	-	-	-	-	-	-	gnl|BL_ORD_ID|549884	sp|Q9SLD4|ZAT11_ARATH Zinc finger protein ZAT11 OS=Arabidopsis thaliana GN=ZAT11 PE=2 SV=1
106390221	BnaC04T0026300ZS	1630	0	2.19	8.8795	1.68e-07	2.69e-05	PREDICTED: mediator of DNA damage checkpoint protein 1-like [Brassica napus]	GO:0008080;GO:0016740;GO:0005634	N-acetyltransferase activity;transferase activity;nucleus	-	-	-	-	-	KOG2043(KTDL)(Signaling protein SWIFT and related BRCT domain proteins)	gnl|BL_ORD_ID|434121	sp|Q90WJ3|PAXI1_XENLA PAX-interacting protein 1 OS=Xenopus laevis GN=paxip1 PE=1 SV=1
106401995	BnaA02T0342800ZS	3463	0	0.95	8.8795	1.68e-07	2.69e-05	PREDICTED: uncharacterized protein LOC106401995 [Brassica napus]	-	-	-	-	-	-	-	-	-	-
106367144	BnaC08T0426300ZS	2031	1.53	0	-8.8679	1.68e-07	2.69e-05	PREDICTED: uncharacterized protein LOC103842187 [Brassica rapa]	-	-	-	-	-	-	-	-	-	-
106451535	BnaC04T0185400ZS	844	128.19	9.31	-3.88411	1.7e-07	2.71e-05	PREDICTED: glutathione S-transferase U5-like [Brassica napus]	-	-	K00799	GST,gst	http://www.genome.jp/dbget-bin/www_bget?ko:K00799	Glutathione metabolism;Drug metabolism - cytochrome P450;Metabolism of xenobiotics by cytochrome P450	ko00480,ko00982,ko00980	-	gnl|BL_ORD_ID|21147	sp|P46421|GSTU5_ARATH Glutathione S-transferase U5 OS=Arabidopsis thaliana GN=GSTU5 PE=2 SV=1
106380734	BnaA02T0082200ZS	812.77	18.63	0.93	-4.39715	1.73e-07	2.75e-05	BnaA02g04520D [Brassica napus];PREDICTED: uncharacterized protein LOC106380732 isoform X1 [Brassica napus]	-	-	-	-	-	-	-	-	-	-
106425179	#N/A	1186	0.03	4.12	6.12992	1.82e-07	2.87e-05	PREDICTED: nuclear pore complex protein NUP50A-like [Brassica oleracea var. oleracea]	GO:0046907;GO:0005643	intracellular transport;nuclear pore	K15304	RANBP3	http://www.genome.jp/dbget-bin/www_bget?ko:K15304	-	-	KOG0866(U)(Ran-binding protein RANBP3)	gnl|BL_ORD_ID|418660	sp|Q9C829|NU50A_ARATH Nuclear pore complex protein NUP50A OS=Arabidopsis thaliana GN=NUP50A PE=1 SV=1
106380787	BnaA02T0323000ZS	610	9.89	0.15	-5.9904	1.82e-07	2.87e-05	PREDICTED: auxin-responsive protein SAUR21-like [Brassica oleracea var. oleracea]	GO:0009733	response to auxin	K14488	SAUR	http://www.genome.jp/dbget-bin/www_bget?ko:K14488	Plant hormone signal transduction	ko04075	-	gnl|BL_ORD_ID|484719	sp|Q9FJF9|SAU21_ARATH Auxin-responsive protein SAUR21 OS=Arabidopsis thaliana GN=SAUR21 PE=2 SV=1
106382566	BnaC02T0499400ZS	1357	0	2.67	8.85356	1.94e-07	3.01e-05	PREDICTED: replication factor C subunit 3-like [Brassica napus]	GO:0006260;GO:0003677	DNA replication;DNA binding	K10756	RFC3_5	http://www.genome.jp/dbget-bin/www_bget?ko:K10756	DNA replication;Mismatch repair;Nucleotide excision repair	ko03030,ko03430,ko03420	KOG0989(L)(Replication factor C, subunit RFC4)	gnl|BL_ORD_ID|164020	sp|Q8VXX4|RFC3_ARATH Replication factor C subunit 3 OS=Arabidopsis thaliana GN=RFC3 PE=2 SV=1
106387510	BnaC01T0429800ZS	649	0	7.23	8.85356	1.94e-07	3.01e-05	PREDICTED: probable histone H2A variant 3 [Brassica rapa]	GO:0005694;GO:0003677;GO:0046982;GO:0000786;GO:0005634	chromosome;DNA binding;protein heterodimerization activity;nucleosome;nucleus	K11251	H2A	http://www.genome.jp/dbget-bin/www_bget?ko:K11251	Necroptosis	ko04217	KOG1757(B)(Histone 2A)	gnl|BL_ORD_ID|37984	sp|Q9C944|H2AV3_ARATH Probable histone H2A variant 3 OS=Arabidopsis thaliana GN=At1g52740 PE=1 SV=1
106399295	BnaC02T0006900ZS	1560	0	2.28	8.85356	1.94e-07	3.01e-05	PREDICTED: serine/threonine-protein kinase CDL1 [Brassica napus]	GO:0016020;GO:0016310;GO:0007166;GO:0004672;GO:1900459;GO:0016301;GO:0006468;GO:0016740;GO:0005524;GO:0000166;GO:0005886;GO:0009742;GO:0004674;GO:0004675	membrane;phosphorylation;cell surface receptor signaling pathway;protein kinase activity;positive regulation of brassinosteroid mediated signaling pathway;kinase activity;protein phosphorylation;transferase activity;ATP binding;nucleotide binding;plasma membrane;brassinosteroid mediated signaling pathway;protein serine/threonine kinase activity;transmembrane receptor protein serine/threonine kina…	-	-	-	-	-	-	gnl|BL_ORD_ID|121763	sp|Q0WRY5|PBL7_ARATH Probable serine/threonine-protein kinase PBL7 OS=Arabidopsis thaliana GN=PBL7 PE=1 SV=1
106445587	BnaC02T0499400ZS	1357	0	2.67	8.85356	1.94e-07	3.01e-05	PREDICTED: replication factor C subunit 3-like [Brassica napus]	GO:0006260;GO:0003677	DNA replication;DNA binding	K10756	RFC3_5	http://www.genome.jp/dbget-bin/www_bget?ko:K10756	DNA replication;Mismatch repair;Nucleotide excision repair	ko03030,ko03430,ko03420	KOG0989(L)(Replication factor C, subunit RFC4)	gnl|BL_ORD_ID|164020	sp|Q8VXX4|RFC3_ARATH Replication factor C subunit 3 OS=Arabidopsis thaliana GN=RFC3 PE=2 SV=1
106444891	#N/A	646.87	6.87	0	-8.84411	1.94e-07	3.01e-05	-	-	-	-	-	-	-	-	-	-	-
106368211	BnaC03T0071400ZS	956.51	23.16	1.58	-4.09342	2.01e-07	3.13e-05	PREDICTED: 40S ribosomal protein S9-1-like [Brassica napus]	GO:0016020;GO:0015935;GO:0005515;GO:0003735;GO:0003729;GO:0009506;GO:0005622;GO:0006412;GO:0022626;GO:0045903;GO:0005840;GO:0003723;GO:0005730;GO:0005829;GO:0005739;GO:0009507;GO:0019843;GO:0005774;GO:0005618;GO:0005794;GO:0030529;GO:0022627	membrane;small ribosomal subunit;protein binding;structural constituent of ribosome;mRNA binding;plasmodesma;intracellular;translation;cytosolic ribosome;positive regulation of translational fidelity;ribosome;RNA binding;nucleolus;cytosol;mitochondrion;chloroplast;rRNA binding;vacuolar membrane;cell wall;Golgi apparatus;intracellular ribonucleoprotein complex;cytosolic small ribosomal subunit	K02997	RP-S9e,RPS9	http://www.genome.jp/dbget-bin/www_bget?ko:K02997	Ribosome	ko03010	KOG4655(A)(U3 small nucleolar ribonucleoprotein (snoRNP) component)	gnl|BL_ORD_ID|468711	sp|Q9LXG1|RS91_ARATH 40S ribosomal protein S9-1 OS=Arabidopsis thaliana GN=RPS9B PE=1 SV=1
106389499	#N/A	1583	0.03	2.74	6.10977	2.03e-07	3.14e-05	PREDICTED: serine carboxypeptidase-like 10 isoform X3 [Brassica oleracea var. oleracea];PREDICTED: serine carboxypeptidase-like 10 [Brassica napus]	GO:0006508;GO:0004185	proteolysis;serine-type carboxypeptidase activity	K16296	SCPL-I	http://www.genome.jp/dbget-bin/www_bget?ko:K16296	-	-	-	gnl|BL_ORD_ID|487416	sp|O64810|SCP10_ARATH Serine carboxypeptidase-like 10 OS=Arabidopsis thaliana GN=SCPL10 PE=2 SV=1
106360584	BnaC02T0008700ZS	973	12.43	0.59	-4.48846	2.09e-07	3.22e-05	PREDICTED: probable E3 ubiquitin-protein ligase LUL1 [Brassica oleracea var. oleracea]	GO:0005737;GO:0016874;GO:0016567;GO:0008270;GO:0004842;GO:0046872	cytoplasm;ligase activity;protein ubiquitination;zinc ion binding;ubiquitin-protein transferase activity;metal ion binding	K10604	MGRN1	http://www.genome.jp/dbget-bin/www_bget?ko:K10604	Ubiquitin mediated proteolysis	ko04120	KOG1571(O)(Predicted E3 ubiquitin ligase)	gnl|BL_ORD_ID|403213	sp|Q9LYW5|LUL1_ARATH Probable E3 ubiquitin-protein ligase LUL1 OS=Arabidopsis thaliana GN=LUL1 PE=1 SV=1
106385947	#N/A	458	1.57	38.21	4.57817	2.16e-07	3.33e-05	BnaCnng03390D [Brassica napus]	-	-	-	-	-	-	-	-	-	-
106382341	BnaC08T0225700ZS	714	63.11	4.34	-3.94823	2.23e-07	3.34e-05	PREDICTED: uncharacterized protein LOC106382341 [Brassica napus]	GO:0009941;GO:0046686;GO:0003674;GO:0009651;GO:0009735;GO:0005886;GO:0009507;GO:0009570	chloroplast envelope;response to cadmium ion;molecular_function;response to salt stress;response to cytokinin;plasma membrane;chloroplast;chloroplast stroma	-	-	-	-	-	-	gnl|BL_ORD_ID|115328	sp|Q9ZQ80|NDRP1_ARATH Nodulin-related protein 1 OS=Arabidopsis thaliana GN=NRP1 PE=1 SV=1
106353673	BnaA07T0247200ZS	1434	0	2.46	8.82715	2.23e-07	3.34e-05	PREDICTED: zinc-finger homeodomain protein 5-like [Brassica rapa]	GO:0003677	DNA binding	-	-	-	-	-	-	gnl|BL_ORD_ID|551017	sp|Q9FRL5|ZHD5_ARATH Zinc-finger homeodomain protein 5 OS=Arabidopsis thaliana GN=ZHD5 PE=1 SV=1
106375501	BnaC01T0098100ZS	681	0	6.58	8.82715	2.23e-07	3.34e-05	-	-	-	-	-	-	-	-	-	-	-
106375553	BnaC01T0098100ZS	681	0	6.58	8.82715	2.23e-07	3.34e-05	-	-	-	-	-	-	-	-	-	-	-
106405813	BnaA02T0414100ZS	2144	0	1.53	8.82715	2.23e-07	3.34e-05	PREDICTED: receptor-like cytosolic serine/threonine-protein kinase RBK1 [Brassica rapa]	GO:0004672;GO:0006468;GO:0005524;GO:0000166;GO:0004674	protein kinase activity;protein phosphorylation;ATP binding;nucleotide binding;protein serine/threonine kinase activity	-	-	-	-	-	-	gnl|BL_ORD_ID|153305	sp|Q8H1D6|RBK1_ARATH Receptor-like cytosolic serine/threonine-protein kinase RBK1 OS=Arabidopsis thaliana GN=RBK1 PE=1 SV=1
106426504	BnaC07T0125600ZS	1431	0	2.45	8.82715	2.23e-07	3.34e-05	PREDICTED: uncharacterized protein LOC106426504 isoform X1 [Brassica napus];PREDICTED: uncharacterized protein LOC106426504 isoform X2 [Brassica napus]	-	-	-	-	-	-	-	-	gnl|BL_ORD_ID|294722	sp|Q8VZ20|ASR3_ARATH Trihelix transcription factor ASR3 OS=Arabidopsis thaliana GN=ASR3 PE=1 SV=1
106411377	BnaC02T0054400ZS	1631	1.91	0	-8.81991	2.23e-07	3.34e-05	PREDICTED: inactive leucine-rich repeat receptor-like protein kinase CORYNE [Brassica napus]	GO:0016020;GO:0004672;GO:0006468;GO:0005524;GO:0016021	membrane;protein kinase activity;protein phosphorylation;ATP binding;integral component of membrane	-	-	-	-	-	-	gnl|BL_ORD_ID|336984	sp|Q9LYU7|CRN_ARATH Inactive leucine-rich repeat receptor-like protein kinase CORYNE OS=Arabidopsis thaliana GN=CRN PE=1 SV=1
106364771	#N/A	784	4.87	0	-8.79531	2.23e-07	3.34e-05	-	-	-	-	-	-	-	-	-	-	-
106380779	BnaC09T0485400ZS	411	16.98	0	-8.79531	2.23e-07	3.34e-05	PREDICTED: auxin-responsive protein SAUR21-like [Brassica napus]	GO:0009733	response to auxin	K14488	SAUR	http://www.genome.jp/dbget-bin/www_bget?ko:K14488	Plant hormone signal transduction	ko04075	-	gnl|BL_ORD_ID|484719	sp|Q9FJF9|SAU21_ARATH Auxin-responsive protein SAUR21 OS=Arabidopsis thaliana GN=SAUR21 PE=2 SV=1
106429910	BnaC02T0061100ZS	670	6.27	0	-8.79531	2.23e-07	3.34e-05	PREDICTED: 30S ribosomal protein S13, chloroplastic-like isoform X1 [Brassica napus];PREDICTED: 30S ribosomal protein S13, chloroplastic-like isoform X2 [Brassica napus]	GO:0015935;GO:0009941;GO:0003735;GO:0005622;GO:0006412;GO:0009536;GO:0005840;GO:0003723;GO:0042254;GO:0005829;GO:0009507;GO:0019843;GO:0003676;GO:0030529;GO:0009570	small ribosomal subunit;chloroplast envelope;structural constituent of ribosome;intracellular;translation;plastid;ribosome;RNA binding;ribosome biogenesis;cytosol;chloroplast;rRNA binding;nucleic acid binding;intracellular ribonucleoprotein complex;chloroplast stroma	K02952	RP-S13,rpsM	http://www.genome.jp/dbget-bin/www_bget?ko:K02952	Ribosome	ko03010	KOG3311(J)(Ribosomal protein S18)	gnl|BL_ORD_ID|189066	sp|P42732|RR13_ARATH 30S ribosomal protein S13, chloroplastic OS=Arabidopsis thaliana GN=RPS13 PE=2 SV=1
106386441	BnaC07T0243000ZS	1396	2.19	35.56	3.88485	2.33e-07	3.49e-05	PREDICTED: GDSL esterase/lipase At5g45670-like [Brassica napus]	GO:0016788	hydrolase activity, acting on ester bonds	-	-	-	-	-	-	gnl|BL_ORD_ID|13408	sp|Q9FK75|GDL82_ARATH GDSL esterase/lipase At5g45670 OS=Arabidopsis thaliana GN=At5g45670 PE=2 SV=1
106380802	BnaC02T0051500ZS	683	9.65	0.24	-5.30712	2.41e-07	3.59e-05	PREDICTED: mitochondrial fission 1 protein B [Brassica napus]	GO:0016020;GO:0016559;GO:0005777;GO:0016021;GO:0005739;GO:0000266	membrane;peroxisome fission;peroxisome;integral component of membrane;mitochondrion;mitochondrial fission	K17969	FIS1,TTC11,MDV2	http://www.genome.jp/dbget-bin/www_bget?ko:K17969	Mitophagy - animal;Mitophagy - yeast	ko04137,ko04139	-	gnl|BL_ORD_ID|388967	sp|Q94CK3|FIS1B_ARATH Mitochondrial fission 1 protein B OS=Arabidopsis thaliana GN=FIS1B PE=1 SV=1
106428582	BnaC03T0789800ZS	3089.96	0.37	6.91	4.04252	2.46e-07	3.65e-05	PREDICTED: myrosinase-binding protein 2-like [Brassica napus]	-	-	-	-	-	-	-	-	gnl|BL_ORD_ID|61607	sp|O04316|JAL29_ARATH Nitrile-specifier protein 4 OS=Arabidopsis thaliana GN=NSP4 PE=2 SV=1
106384854	BnaA02T0088900ZS	992	7.29	111.19	3.81443	2.46e-07	3.65e-05	PREDICTED: uncharacterized protein LOC106384854 [Brassica napus]	GO:0005515;GO:0008150;GO:0005634	protein binding;biological_process;nucleus	-	-	-	-	-	-	-	-
106389705	BnaC01T0491900ZS	1931	13.89	0.97	-3.98617	2.52e-07	3.72e-05	PREDICTED: purple acid phosphatase 15-like [Brassica napus]	GO:0016787;GO:0003993;GO:0046872	hydrolase activity;acid phosphatase activity;metal ion binding	-	-	-	-	-	KOG1378(G)(Purple acid phosphatase)	gnl|BL_ORD_ID|137344	sp|Q9SFU3|PPA15_ARATH Purple acid phosphatase 15 OS=Arabidopsis thaliana GN=PAP15 PE=1 SV=1
106350005	BnaA08T0226800ZS	1297	0	2.71	8.80024	2.57e-07	3.77e-05	PREDICTED: serine/threonine-protein phosphatase 2A 65 kDa regulatory subunit A alpha isoform-like [Brassica napus]	-	-	K03456	PPP2R1	http://www.genome.jp/dbget-bin/www_bget?ko:K03456	Cell cycle - yeast;Meiosis - yeast;Oocyte meiosis;Tight junction;AMPK signaling pathway;Hippo signaling pathway;Hippo signaling pathway -fly;PI3K-Akt signaling pathway;Sphingolipid signaling pathway;TGF-beta signaling pathway;mRNA surveillance pathway;Adrenergic signaling in cardiomyocytes;Dopaminergic synapse;Long-term depression	ko04111,ko04113,ko04114,ko04530,ko04152,ko04390,ko04391,ko04151,ko04071,ko04350,ko03015,ko04261,ko04728,ko04730	KOG0211(T)(Protein phosphatase 2A regulatory subunit A and related proteins)	gnl|BL_ORD_ID|264988	sp|Q38845|2AAA_ARATH Serine/threonine-protein phosphatase 2A 65 kDa regulatory subunit A alpha isoform OS=Arabidopsis thaliana GN=PP2AA1 PE=1 SV=1
106370468	BnaA10T0181200ZS	1341	0	2.61	8.80024	2.57e-07	3.77e-05	PREDICTED: uncharacterized protein LOC103845761 [Brassica rapa]	-	-	-	-	-	-	-	-	-	-
106438781	BnaA03T0259900ZS	1963	1.48	0	-8.77027	2.57e-07	3.77e-05	PREDICTED: uncharacterized protein LOC106438781 [Brassica napus]	GO:0005739;GO:0046872	mitochondrion;metal ion binding	-	-	-	-	-	-	-	-
106429952	BnaC02T0064600ZS.1	1513.25	10.69	0.49	-4.1519	2.58e-07	3.77e-05	BnaC02g05710D [Brassica napus];PREDICTED: serine/threonine-protein kinase BLUS1-like [Brassica napus];PREDICTED: serine/threonine-protein kinase BLUS1-like [Brassica oleracea var. oleracea]	GO:0016310;GO:0005737;GO:0004672;GO:0004702;GO:0016301;GO:0006468;GO:0005524;GO:0000166;GO:0005886;GO:0005634	phosphorylation;cytoplasm;protein kinase activity;signal transducer, downstream of receptor, with serine/threonine kinase activity;kinase activity;protein phosphorylation;ATP binding;nucleotide binding;plasma membrane;nucleus	K08835	OXSR1,STK39	http://www.genome.jp/dbget-bin/www_bget?ko:K08835	-	-	KOG0582(T)(Ste20-like serine/threonine protein kinase)	gnl|BL_ORD_ID|3214	sp|Q551H4|FRAY2_DICDI Serine/threonine-protein kinase fray2 OS=Dictyostelium discoideum GN=fray2 PE=3 SV=1
106451088	BnaC08T0332400ZS	1590	18.72	1.33	-3.95016	2.67e-07	3.9e-05	PREDICTED: UDP-glycosyltransferase 73C5-like [Brassica rapa]	GO:0008152;GO:0016740;GO:0016758;GO:0016757	metabolic process;transferase activity;transferase activity, transferring hexosyl groups;transferase activity, transferring glycosyl groups	K13496	UGT73C	http://www.genome.jp/dbget-bin/www_bget?ko:K13496	-	-	-	gnl|BL_ORD_ID|226284	sp|Q9ZQ94|U73C5_ARATH UDP-glycosyltransferase 73C5 OS=Arabidopsis thaliana GN=UGT73C5 PE=2 SV=1
106379147	BnaC02T0033700ZS	1728	7.99	0.46	-4.20195	2.74e-07	3.99e-05	PREDICTED: probable E3 ubiquitin-protein ligase ARI16 [Brassica oleracea var. oleracea]	GO:0016567;GO:0008270;GO:0004842;GO:0046872	protein ubiquitination;zinc ion binding;ubiquitin-protein transferase activity;metal ion binding	K11968	ARIH1	http://www.genome.jp/dbget-bin/www_bget?ko:K11968	-	-	KOG1815(O)(Predicted E3 ubiquitin ligase)	gnl|BL_ORD_ID|287546	sp|Q9C5A4|ARI16_ARATH Probable E3 ubiquitin-protein ligase ARI16 OS=Arabidopsis thaliana GN=ARI16 PE=2 SV=1
106380558	#N/A	505.46	14.74	0.19	-5.91458	2.84e-07	4.13e-05	PREDICTED: uncharacterized protein LOC106325603 [Brassica oleracea var. oleracea]	GO:0016020;GO:0008150;GO:0003674;GO:0016021;GO:0005739	membrane;biological_process;molecular_function;integral component of membrane;mitochondrion	-	-	-	-	-	-	-	-
106422802	BnaA02T0016500ZS	1584	14.45	1.01	-3.9696	2.9e-07	4.19e-05	PREDICTED: 3-ketoacyl-CoA synthase 21 [Brassica napus]	GO:0016020;GO:0008152;GO:0016746;GO:0003824;GO:0016740;GO:0016021;GO:0006633;GO:0016747	membrane;metabolic process;transferase activity, transferring acyl groups;catalytic activity;transferase activity;integral component of membrane;fatty acid biosynthetic process;transferase activity, transferring acyl groups other than amino-acyl groups	K15397	KCS	http://www.genome.jp/dbget-bin/www_bget?ko:K15397	Fatty acid elongation	ko00062	-	gnl|BL_ORD_ID|63670	sp|Q9LZ72|KCS19_ARATH 3-ketoacyl-CoA synthase 19 OS=Arabidopsis thaliana GN=KCS19 PE=2 SV=1
106348131	BnaA03T0548600ZS	1697	8.97	0.56	-4.13221	2.92e-07	4.21e-05	PREDICTED: lysine histidine transporter-like 7 [Brassica napus]	GO:0016020;GO:0016021	membrane;integral component of membrane	-	-	-	-	-	-	gnl|BL_ORD_ID|76125	sp|Q84WE9|LHTL7_ARATH Lysine histidine transporter-like 7 OS=Arabidopsis thaliana GN=At4g35180 PE=2 SV=2
106391834	#N/A	374	10.08	150.62	3.99763	2.94e-07	4.21e-05	PREDICTED: defensin-like protein 2 [Brassica napus]	GO:0008200;GO:0005576;GO:0006952	ion channel inhibitor activity;extracellular region;defense response	-	-	-	-	-	-	gnl|BL_ORD_ID|357350	sp|P26780|DEF2_SINAL Defensin-like protein 2 OS=Sinapis alba PE=1 SV=2
106391622	BnaA02T0143300ZS	2387	0	1.57	8.77282	2.97e-07	4.21e-05	PREDICTED: ABC transporter G family member 8 isoform X1 [Brassica napus];PREDICTED: ABC transporter G family member 8 isoform X4 [Brassica napus];PREDICTED: ABC transporter G family member 8 isoform X3 [Brassica napus]	GO:0016020;GO:0016887;GO:0005524;GO:0000166;GO:0016021	membrane;ATPase activity;ATP binding;nucleotide binding;integral component of membrane	-	-	-	-	-	KOG0061(Q)(Transporter, ABC superfamily (Breast cancer resistance protein))	gnl|BL_ORD_ID|264511	sp|Q9FLX5|AB8G_ARATH ABC transporter G family member 8 OS=Arabidopsis thaliana GN=ABCG8 PE=2 SV=1
106399404	BnaA02T0268100ZS	757	0	5.45	8.77282	2.97e-07	4.21e-05	PREDICTED: dirigent protein 6-like [Brassica napus]	-	-	-	-	-	-	-	-	gnl|BL_ORD_ID|362765	sp|Q9T019|DIR14_ARATH Dirigent protein 14 OS=Arabidopsis thaliana GN=DIR14 PE=2 SV=1
106422251	BnaC03T0712100ZS	2940	0	1.22	8.77282	2.97e-07	4.21e-05	PREDICTED: inactive disease resistance protein RPS4-like isoform X3 [Brassica napus];PREDICTED: inactive disease resistance protein RPS4-like isoform X1 [Brassica napus];PREDICTED: inactive disease resistance protein RPS4-like isoform X2 [Brassica napus]	-	-	-	-	-	-	-	-	gnl|BL_ORD_ID|180715	sp|Q9SCX7|RPS4R_ARATH Inactive disease resistance protein RPS4 OS=Arabidopsis thaliana GN=RPS4 PE=3 SV=1
106451234	BnaA09T0463400ZS	1233	0	2.83	8.77282	2.97e-07	4.21e-05	PREDICTED: endoplasmic reticulum-Golgi intermediate compartment protein 3-like [Brassica rapa]	GO:0016020;GO:0016021	membrane;integral component of membrane	K20367	ERGIC3,ERV46	http://www.genome.jp/dbget-bin/www_bget?ko:K20367	-	-	KOG2667(U)(COPII vesicle protein)	gnl|BL_ORD_ID|383018	sp|Q9CQE7|ERGI3_MOUSE Endoplasmic reticulum-Golgi intermediate compartment protein 3 OS=Mus musculus GN=Ergic3 PE=1 SV=1
106409037	BnaC02T0055300ZS	2128.01	3.86	0	-8.7448	2.97e-07	4.21e-05	PREDICTED: peptidyl-prolyl cis-trans isomerase FKBP19, chloroplastic isoform X1 [Brassica oleracea var. oleracea];PREDICTED: peptidyl-prolyl cis-trans isomerase FKBP19, chloroplastic isoform X4 [Brassica oleracea var. oleracea];PREDICTED: transaldolase-like [Brassica oleracea var. oleracea];PREDICTED: peptidyl-prolyl cis-trans isomerase FKBP19, chloroplastic isoform X2 [Brassica oleracea var. ole…	GO:0009535;GO:0005737;GO:0006457;GO:0003824;GO:0006098;GO:0003755;GO:0004801;GO:0031977;GO:0005975;GO:0009507;GO:0016853;GO:0009579	chloroplast thylakoid membrane;cytoplasm;protein folding;catalytic activity;pentose-phosphate shunt;peptidyl-prolyl cis-trans isomerase activity;sedoheptulose-7-phosphate:D-glyceraldehyde-3-phosphate glyceronetransferase activity;thylakoid lumen;carbohydrate metabolic process;chloroplast;isomerase activity;thylakoid	K00616	E2.2.1.2,talA,talB	http://www.genome.jp/dbget-bin/www_bget?ko:K00616	Pentose phosphate pathway;Biosynthesis of amino acids;Carbon metabolism	ko00030,ko01230,ko01200	KOG0552(O)(FKBP-type peptidyl-prolyl cis-trans isomerase)	gnl|BL_ORD_ID|391947	sp|Q9LYR5|FKB19_ARATH Peptidyl-prolyl cis-trans isomerase FKBP19, chloroplastic OS=Arabidopsis thaliana GN=FKBP19 PE=1 SV=1
106423853	BnaA05T0313900ZS	3028	1.57	0	-8.7448	2.97e-07	4.21e-05	PREDICTED: calcium-dependent protein kinase 11 [Brassica rapa]	GO:0016310;GO:0005737;GO:0005515;GO:0004683;GO:0004672;GO:1901979;GO:0009789;GO:0016301;GO:0006468;GO:0046777;GO:0018105;GO:0016740;GO:0005524;GO:0035556;GO:0080092;GO:0005829;GO:0000166;GO:0005516;GO:0005886;GO:0005634;GO:0046872;GO:0004674;GO:0005509;GO:0009931	phosphorylation;cytoplasm;protein binding;calmodulin-dependent protein kinase activity;protein kinase activity;regulation of inward rectifier potassium channel activity;positive regulation of abscisic acid-activated signaling pathway;kinase activity;protein phosphorylation;protein autophosphorylation;peptidyl-serine phosphorylation;transferase activity;ATP binding;intracellular signal transductio…	K13412	CPK	http://www.genome.jp/dbget-bin/www_bget?ko:K13412	Plant-pathogen interaction	ko04626	-	gnl|BL_ORD_ID|335865	sp|Q39016|CDPKB_ARATH Calcium-dependent protein kinase 11 OS=Arabidopsis thaliana GN=CPK11 PE=1 SV=2
106422609	#N/A	3442.15	2.27	0.12	-4.38317	2.97e-07	4.21e-05	PREDICTED: uncharacterized protein LOC106422609 isoform X1 [Brassica napus];PREDICTED: uncharacterized protein LOC106422609 isoform X3 [Brassica napus];BnaC09g50590D [Brassica napus];PREDICTED: uncharacterized protein LOC106422609 isoform X5 [Brassica napus];PREDICTED: uncharacterized protein LOC106422609 isoform X2 [Brassica napus]	GO:0016020;GO:0048868;GO:0005768;GO:0016740;GO:0016021;GO:0005634;GO:0005802;GO:0016757;GO:0005794	membrane;pollen tube development;endosome;transferase activity;integral component of membrane;nucleus;trans-Golgi network;transferase activity, transferring glycosyl groups;Golgi apparatus	-	-	-	-	-	-	-	-
106380533	BnaA02T0029200ZS	1472	12.65	0.83	-4.04322	3.04e-07	4.28e-05	PREDICTED: alpha-galactosidase 1 [Brassica napus]	GO:0016787;GO:0008152;GO:0003824;GO:0004557;GO:0004553;GO:0005975;GO:0052692;GO:0016798	hydrolase activity;metabolic process;catalytic activity;alpha-galactosidase activity;hydrolase activity, hydrolyzing O-glycosyl compounds;carbohydrate metabolic process;raffinose alpha-galactosidase activity;hydrolase activity, acting on glycosyl bonds	K07407	E3.2.1.22B,galA,rafA	http://www.genome.jp/dbget-bin/www_bget?ko:K07407	Galactose metabolism;Glycosphingolipid biosynthesis - globo and isoglobo series;Glycerolipid metabolism;Sphingolipid metabolism	ko00052,ko00603,ko00561,ko00600	KOG2366(G)(Alpha-D-galactosidase (melibiase))	gnl|BL_ORD_ID|268466	sp|Q9FT97|AGAL1_ARATH Alpha-galactosidase 1 OS=Arabidopsis thaliana GN=AGAL1 PE=2 SV=1
106345840	BnaC05T0379300ZS	2255.63	0.25	5.06	4.20633	3.07e-07	4.33e-05	PREDICTED: DNA topoisomerase 6 subunit B-like isoform X1 [Brassica napus]	GO:0006265;GO:0003918;GO:0003916;GO:0003677;GO:0005524;GO:0000166;GO:0005634;GO:0016853;GO:0009330	DNA topological change;DNA topoisomerase type II (ATP-hydrolyzing) activity;DNA topoisomerase activity;DNA binding;ATP binding;nucleotide binding;nucleus;isomerase activity;DNA topoisomerase complex (ATP-hydrolyzing)	-	-	-	-	-	-	gnl|BL_ORD_ID|222078	sp|Q9C5V6|TOP6B_ARATH DNA topoisomerase 6 subunit B OS=Arabidopsis thaliana GN=TOP6B PE=1 SV=1
106385326	BnaA10T0185000ZS	1742	0.3	6.32	4.23826	3.15e-07	4.42e-05	PREDICTED: sugar transporter ERD6-like 16 [Brassica napus]	GO:0016020;GO:0022891;GO:0016021;GO:0006810;GO:0055085;GO:0022857	membrane;substrate-specific transmembrane transporter activity;integral component of membrane;transport;transmembrane transport;transmembrane transporter activity	K08145	SLC2A8,GLUT8	http://www.genome.jp/dbget-bin/www_bget?ko:K08145	-	-	KOG0254(R)(Predicted transporter (major facilitator superfamily))	gnl|BL_ORD_ID|378841	sp|Q8LBI9|EDL16_ARATH Sugar transporter ERD6-like 16 OS=Arabidopsis thaliana GN=At5g18840 PE=2 SV=2
106452206	BnaA05T0390800ZS	1601	13.74	201.91	3.73564	3.15e-07	4.42e-05	PREDICTED: jacalin-related lectin 35 [Brassica napus]	GO:0016020;GO:0005737;GO:0010228;GO:0005515;GO:0009611;GO:0009506;GO:0009651;GO:0009507;GO:0005634;GO:0009409;GO:0009753;GO:0005773;GO:0030246	membrane;cytoplasm;vegetative to reproductive phase transition of meristem;protein binding;response to wounding;plasmodesma;response to salt stress;chloroplast;nucleus;response to cold;response to jasmonic acid;vacuole;carbohydrate binding	-	-	-	-	-	-	gnl|BL_ORD_ID|62405	sp|O04309|JAL35_ARATH Jacalin-related lectin 35 OS=Arabidopsis thaliana GN=JAL35 PE=1 SV=1
106399430	BnaA06T0416100ZS	1237	0.05	3.65	6.02626	3.19e-07	4.45e-05	PREDICTED: probable pectinesterase 68 [Brassica napus]	GO:0016020;GO:0030599;GO:0016787;GO:0045490;GO:0016021;GO:0042545;GO:0045330;GO:0005618	membrane;pectinesterase activity;hydrolase activity;pectin catabolic process;integral component of membrane;cell wall modification;aspartyl esterase activity;cell wall	-	-	-	-	-	-	gnl|BL_ORD_ID|130731	sp|Q8LPF3|PME68_ARATH Probable pectinesterase 68 OS=Arabidopsis thaliana GN=PME68 PE=2 SV=1
106380535	BnaC09T0567600ZS	1298	3.8	0.1	-5.25936	3.2e-07	4.46e-05	PREDICTED: KRR1 small subunit processome component homolog [Brassica oleracea var. oleracea]	GO:0006364;GO:0003723;GO:0042254;GO:0005730;GO:0005634;GO:0030529	rRNA processing;RNA binding;ribosome biogenesis;nucleolus;nucleus;intracellular ribonucleoprotein complex	K06961	KRR1	http://www.genome.jp/dbget-bin/www_bget?ko:K06961	-	-	KOG2874(JD)(rRNA processing protein)	gnl|BL_ORD_ID|56407	sp|O74777|KRR1_SCHPO KRR1 small subunit processome component homolog OS=Schizosaccharomyces pombe (strain 972 / ATCC 24843) GN=mis3 PE=3 SV=1
106452893	BnaC02T0082100ZS	588.99	17.99	0.78	-4.56579	3.27e-07	4.55e-05	PREDICTED: uncharacterized protein LOC106452893 [Brassica napus];PREDICTED: uncharacterized protein LOC103851117 isoform X2 [Brassica rapa]	GO:0005783;GO:0008150;GO:0003674;GO:0005576	endoplasmic reticulum;biological_process;molecular_function;extracellular region	-	-	-	-	-	-	-	-
106380505	BnaC02T0027900ZS	1476	205.43	17.08	-3.72589	3.37e-07	4.66e-05	PREDICTED: glutamate dehydrogenase 2-like [Brassica oleracea var. oleracea]	GO:0006520;GO:0055114;GO:0016639;GO:0016491	cellular amino acid metabolic process;oxidation-reduction process;oxidoreductase activity, acting on the CH-NH2 group of donors, NAD or NADP as acceptor;oxidoreductase activity	K00261	GLUD1_2,gdhA	http://www.genome.jp/dbget-bin/www_bget?ko:K00261	Necroptosis;Alanine, aspartate and glutamate metabolism;Arginine biosynthesis;Nitrogen metabolism;D-Glutamine and D-glutamate metabolism;Carbon metabolism;Proximal tubule bicarbonate reclamation	ko04217,ko00250,ko00220,ko00910,ko00471,ko01200,ko04964	KOG2250(E)(Glutamate/leucine/phenylalanine/valine dehydrogenases)	gnl|BL_ORD_ID|366649	sp|Q38946|DHE2_ARATH Glutamate dehydrogenase 2 OS=Arabidopsis thaliana GN=GDH2 PE=1 SV=1
106406756	BnaC06T0067100ZS	2498	1.41	21.94	3.81093	3.44e-07	4.66e-05	PREDICTED: TSK-associating protein 1-like isoform X3 [Brassica napus];PREDICTED: TSK-associating protein 1-like isoform X5 [Brassica napus];PREDICTED: TSK-associating protein 1-like isoform X4 [Brassica napus];PREDICTED: TSK-associating protein 1-like isoform X1 [Brassica napus];PREDICTED: TSK-associating protein 1-like isoform X2 [Brassica napus]	-	-	-	-	-	-	-	-	gnl|BL_ORD_ID|226561	sp|F4ICX9|TSA1_ARATH TSK-associating protein 1 OS=Arabidopsis thaliana GN=TSA1 PE=1 SV=1
106388508	BnaC03T0286700ZS	1265	0	2.71	8.74487	3.45e-07	4.66e-05	PREDICTED: uncharacterized protein LOC106388508 [Brassica napus]	GO:0016020;GO:0016021	membrane;integral component of membrane	-	-	-	-	-	-	-	-
106416371	BnaA01T0292000ZS	555	0	8.75	8.74487	3.45e-07	4.66e-05	BnaC07g08110D [Brassica napus]	GO:0003735;GO:0005622;GO:0006412;GO:0005840;GO:0030529	structural constituent of ribosome;intracellular;translation;ribosome;intracellular ribonucleoprotein complex	K02929	RP-L44e,RPL44	http://www.genome.jp/dbget-bin/www_bget?ko:K02929	Ribosome	ko03010	KOG3464(J)(60S ribosomal protein L44)	gnl|BL_ORD_ID|176013	sp|O23290|RL36A_ARATH 60S ribosomal protein L36a OS=Arabidopsis thaliana GN=RPL36AA PE=3 SV=3
106438104	BnaA03T0190400ZS	3110	0	0.96	8.74487	3.45e-07	4.66e-05	PREDICTED: serine/threonine-protein kinase-like protein CCR2 [Brassica napus]	GO:0016020;GO:0004672;GO:0006468;GO:0005524;GO:0016021;GO:0004674	membrane;protein kinase activity;protein phosphorylation;ATP binding;integral component of membrane;protein serine/threonine kinase activity	-	-	-	-	-	-	gnl|BL_ORD_ID|266139	sp|O80963|ACCR2_ARATH Serine/threonine-protein kinase-like protein CCR2 OS=Arabidopsis thaliana GN=CCR2 PE=1 SV=1
106438244	BnaC01T0103900ZS	691	0	6.13	8.74487	3.45e-07	4.66e-05	PREDICTED: uncharacterized protein At4g28440-like [Brassica napus]	-	-	K07466	RFA1,RPA1,rpa	http://www.genome.jp/dbget-bin/www_bget?ko:K07466	DNA replication;Fanconi anemia pathway;Homologous recombination;Mismatch repair;Nucleotide excision repair	ko03030,ko03460,ko03440,ko03430,ko03420	-	gnl|BL_ORD_ID|526212	sp|O49453|Y4844_ARATH Uncharacterized protein At4g28440 OS=Arabidopsis thaliana GN=At4g28440 PE=1 SV=1
106391067	BnaC03T0404000ZS	1337	2.29	0	-8.71886	3.45e-07	4.66e-05	PREDICTED: peroxisomal (S)-2-hydroxy-acid oxidase GLO3-like isoform X1 [Brassica napus]	GO:0003824;GO:0010181;GO:0055114;GO:0016491	catalytic activity;FMN binding;oxidation-reduction process;oxidoreductase activity	K11517	HAO	http://www.genome.jp/dbget-bin/www_bget?ko:K11517	Peroxisome;Glyoxylate and dicarboxylate metabolism;Carbon metabolism	ko04146,ko00630,ko01200	KOG0538(C)(Glycolate oxidase)	gnl|BL_ORD_ID|23088	sp|Q24JJ8|GLO3_ARATH Peroxisomal (S)-2-hydroxy-acid oxidase GLO3 OS=Arabidopsis thaliana GN=GLO3 PE=2 SV=1
106413423	BnaC03T0463000ZS.1	593	7.4	0	-8.71886	3.45e-07	4.66e-05	PREDICTED: glutathione reductase, cytosolic-like [Brassica napus]	GO:0050660;GO:0045454;GO:0016668;GO:0004362;GO:0006749;GO:0055114;GO:0016491;GO:0050661	flavin adenine dinucleotide binding;cell redox homeostasis;oxidoreductase activity, acting on a sulfur group of donors, NAD(P) as acceptor;glutathione-disulfide reductase activity;glutathione metabolic process;oxidation-reduction process;oxidoreductase activity;NADP binding	K00383	GSR,gor	http://www.genome.jp/dbget-bin/www_bget?ko:K00383	Glutathione metabolism;Thyroid hormone synthesis	ko00480,ko04918	KOG4716(O)(Thioredoxin reductase)	gnl|BL_ORD_ID|30198	sp|O04955|GSHRC_BRARP Glutathione reductase, cytosolic OS=Brassica rapa subsp. pekinensis GN=GR1 PE=2 SV=2
106416942	#N/A	1853	1.54	0	-8.71886	3.45e-07	4.66e-05	PREDICTED: serine/threonine-protein kinase BLUS1-like [Brassica napus]	-	-	K08835	OXSR1,STK39	http://www.genome.jp/dbget-bin/www_bget?ko:K08835	-	-	KOG0582(T)(Ste20-like serine/threonine protein kinase)	gnl|BL_ORD_ID|3214	sp|Q551H4|FRAY2_DICDI Serine/threonine-protein kinase fray2 OS=Dictyostelium discoideum GN=fray2 PE=3 SV=1
106423699	BnaC02T0075000ZS	1291	2.36	0	-8.71886	3.45e-07	4.66e-05	PREDICTED: glutamine synthetase cytosolic isozyme 1-4-like [Brassica oleracea var. oleracea]	GO:0004356;GO:0016874;GO:0003824;GO:0005524;GO:0006542;GO:0006807;GO:0000166	glutamate-ammonia ligase activity;ligase activity;catalytic activity;ATP binding;glutamine biosynthetic process;nitrogen compound metabolic process;nucleotide binding	K01915	glnA,GLUL	http://www.genome.jp/dbget-bin/www_bget?ko:K01915	Necroptosis;Two-component system;Alanine, aspartate and glutamate metabolism;Arginine biosynthesis;Glyoxylate and dicarboxylate metabolism;Nitrogen metabolism;Biosynthesis of amino acids;GABAergic synapse;Glutamatergic synapse	ko04217,ko02020,ko00250,ko00220,ko00630,ko00910,ko01230,ko04727,ko04724	KOG0683(E)(Glutamine synthetase)	gnl|BL_ORD_ID|12887	sp|Q9FMD9|GLN14_ARATH Glutamine synthetase cytosolic isozyme 1-4 OS=Arabidopsis thaliana GN=GLN1-4 PE=1 SV=1
106440512	BnaC01T0162200ZS	2304	1.2	0	-8.71886	3.45e-07	4.66e-05	PREDICTED: cysteine-rich receptor-like protein kinase 15 [Brassica napus]	GO:0016020;GO:0004672;GO:0006468;GO:0005524;GO:0016021;GO:0004674	membrane;protein kinase activity;protein phosphorylation;ATP binding;integral component of membrane;protein serine/threonine kinase activity	-	-	-	-	-	-	gnl|BL_ORD_ID|320224	sp|Q8GYA4|CRK10_ARATH Cysteine-rich receptor-like protein kinase 10 OS=Arabidopsis thaliana GN=CRK10 PE=1 SV=3
106452123	#N/A	1433.63	7.13	108.72	3.74009	3.46e-07	4.66e-05	PREDICTED: jacalin-related lectin 35 [Brassica oleracea var. oleracea]	GO:0016020;GO:0005737;GO:0010228;GO:0005515;GO:0009611;GO:0009506;GO:0009651;GO:0009507;GO:0005634;GO:0009409;GO:0009753;GO:0005773;GO:0030246	membrane;cytoplasm;vegetative to reproductive phase transition of meristem;protein binding;response to wounding;plasmodesma;response to salt stress;chloroplast;nucleus;response to cold;response to jasmonic acid;vacuole;carbohydrate binding	-	-	-	-	-	-	gnl|BL_ORD_ID|62405	sp|O04309|JAL35_ARATH Jacalin-related lectin 35 OS=Arabidopsis thaliana GN=JAL35 PE=1 SV=1
106385090	BnaC02T0036200ZS	848	10.21	0.46	-4.55491	3.5e-07	4.71e-05	PREDICTED: cytochrome b5 domain-containing protein RLF-like [Brassica napus]	GO:0040008;GO:0010311;GO:0020037;GO:0050464;GO:0006807;GO:0005829;GO:0071949;GO:0005634;GO:0046872	regulation of growth;lateral root formation;heme binding;nitrate reductase (NADPH) activity;nitrogen compound metabolic process;cytosol;FAD binding;nucleus;metal ion binding	-	-	-	-	-	KOG0536(C)(Flavohemoprotein b5+b5R)	gnl|BL_ORD_ID|184561	sp|Q9LXD1|RLF_ARATH Cytochrome b5 domain-containing protein RLF OS=Arabidopsis thaliana GN=RLF PE=2 SV=1
106415445	BnaC08T0345100ZS	904	22.21	1.45	-4.02152	3.86e-07	5.18e-05	PREDICTED: endochitinase PR4-like [Brassica napus]	-	-	K01183	E3.2.1.14	http://www.genome.jp/dbget-bin/www_bget?ko:K01183	Amino sugar and nucleotide sugar metabolism	ko00520	-	gnl|BL_ORD_ID|329896	sp|Q9M2U5|CHI5_ARATH Endochitinase EP3 OS=Arabidopsis thaliana GN=EP3 PE=1 SV=1
106379332	BnaC06T0255600ZS	917	6.81	0.24	-4.88392	3.92e-07	5.25e-05	PREDICTED: glutathione S-transferase U22-like [Brassica napus]	-	-	K00799	GST,gst	http://www.genome.jp/dbget-bin/www_bget?ko:K00799	Glutathione metabolism;Drug metabolism - cytochrome P450;Metabolism of xenobiotics by cytochrome P450	ko00480,ko00982,ko00980	-	gnl|BL_ORD_ID|27435	sp|Q8GYM1|GSTUM_ARATH Glutathione S-transferase U22 OS=Arabidopsis thaliana GN=GSTU22 PE=1 SV=1
106431058	BnaA08T0271000ZS	2096.04	10.03	0.73	-3.91517	3.98e-07	5.3e-05	PREDICTED: transmembrane 9 superfamily member 2-like [Brassica napus]	GO:0016020;GO:0005768;GO:0010008;GO:0000139;GO:0016021;GO:0006810;GO:0005802;GO:0005794	membrane;endosome;endosome membrane;Golgi membrane;integral component of membrane;transport;trans-Golgi network;Golgi apparatus	-	-	-	-	-	KOG1278(U)(Endosomal membrane proteins, EMP70)	gnl|BL_ORD_ID|218921	sp|Q940S0|TMN2_ARATH Transmembrane 9 superfamily member 2 OS=Arabidopsis thaliana GN=TMN2 PE=2 SV=1
106361041	BnaA08T0137100ZS	1868	0	1.66	8.71637	4e-07	5.3e-05	PREDICTED: cyclin-D3-1-like [Brassica napus]	GO:0009741;GO:0042127;GO:0016538;GO:0007067;GO:0048316;GO:0005515;GO:0009744;GO:0000082;GO:0051726;GO:0010444;GO:0009735;GO:0005634;GO:0051301;GO:0007049	response to brassinosteroid;regulation of cell proliferation;cyclin-dependent protein serine/threonine kinase regulator activity;mitotic nuclear division;seed development;protein binding;response to sucrose;G1/S transition of mitotic cell cycle;regulation of cell cycle;guard mother cell differentiation;response to cytokinin;nucleus;cell division;cell cycle	K14505	CYCD3	http://www.genome.jp/dbget-bin/www_bget?ko:K14505	Plant hormone signal transduction	ko04075	KOG0653(D)(Cyclin B and related kinase-activating proteins)	gnl|BL_ORD_ID|312928	sp|P42753|CCD31_ARATH Cyclin-D3-1 OS=Arabidopsis thaliana GN=CYCD3-1 PE=1 SV=3
106353855	#N/A	884	3.8	0	-8.69245	4e-07	5.3e-05	PREDICTED: putative zinc finger protein At1g68190 [Brassica napus]	GO:0003700;GO:0005622;GO:0006355;GO:0008270;GO:0005634;GO:0046872	transcription factor activity, sequence-specific DNA binding;intracellular;regulation of transcription, DNA-templated;zinc ion binding;nucleus;metal ion binding	-	-	-	-	-	-	gnl|BL_ORD_ID|318268	sp|Q9C9F4|COLX_ARATH Putative zinc finger protein At1g68190 OS=Arabidopsis thaliana GN=At1g68190 PE=2 SV=1
106361468	BnaC03T0670500ZS	802	4.42	0	-8.69245	4e-07	5.3e-05	peptidyl-prolyl cis-trans isomerase CYP18-3 [Brassica rapa]	GO:0006457;GO:0003755;GO:0000413;GO:0016853	protein folding;peptidyl-prolyl cis-trans isomerase activity;protein peptidyl-prolyl isomerization;isomerase activity	K01802	E5.2.1.8	http://www.genome.jp/dbget-bin/www_bget?ko:K01802	-	-	KOG0865(O)(Cyclophilin type peptidyl-prolyl cis-trans isomerase)	gnl|BL_ORD_ID|319383	sp|P34790|CP18C_ARATH Peptidyl-prolyl cis-trans isomerase CYP18-3 OS=Arabidopsis thaliana GN=CYP18-3 PE=1 SV=1
106422250	Bnascaffold0149T0000300ZS	3567	0.73	0	-8.69245	4e-07	5.3e-05	PREDICTED: probable WRKY transcription factor 19 isoform X1 [Brassica oleracea var. oleracea]	GO:0007165;GO:0043531;GO:0003677;GO:0006355;GO:0005634;GO:0006351;GO:0046872	signal transduction;ADP binding;DNA binding;regulation of transcription, DNA-templated;nucleus;transcription, DNA-templated;metal ion binding	-	-	-	-	-	-	gnl|BL_ORD_ID|522492	sp|Q9SZ67|WRK19_ARATH Probable WRKY transcription factor 19 OS=Arabidopsis thaliana GN=WRKY19 PE=3 SV=1
106453443	BnaA05T0073900ZS	1623	0.13	4.13	4.80445	4.15e-07	5.48e-05	PREDICTED: glycerol-3-phosphate 2-O-acyltransferase 6, partial [Brassica napus]	GO:0016020;GO:0008152;GO:0016746;GO:0016740;GO:0016021	membrane;metabolic process;transferase activity, transferring acyl groups;transferase activity;integral component of membrane	K13508	GPAT	http://www.genome.jp/dbget-bin/www_bget?ko:K13508	Glycerolipid metabolism;Glycerophospholipid metabolism	ko00561,ko00564	-	gnl|BL_ORD_ID|13147	sp|O80437|GPAT6_ARATH Glycerol-3-phosphate 2-O-acyltransferase 6 OS=Arabidopsis thaliana GN=GPAT6 PE=1 SV=1
106385334	BnaC02T0035900ZS	2396	2.67	0.13	-4.52178	4.28e-07	5.63e-05	PREDICTED: heat shock 70 kDa protein 10, mitochondrial [Brassica napus]	GO:0006457;GO:0005524;GO:0000166;GO:0051082	protein folding;ATP binding;nucleotide binding;unfolded protein binding	K03283	HSPA1_8	http://www.genome.jp/dbget-bin/www_bget?ko:K03283	Endocytosis;MAPK signaling pathway;Protein processing in endoplasmic reticulum;Spliceosome;Longevity regulating pathway - multiple species;Estrogen signaling pathway;Antigen processing and presentation	ko04144,ko04010,ko04141,ko03040,ko04213,ko04915,ko04612	KOG0100(O)(Molecular chaperones GRP78/BiP/KAR2, HSP70 superfamily)	gnl|BL_ORD_ID|42077	sp|Q9LDZ0|HSP7J_ARATH Heat shock 70 kDa protein 10, mitochondrial OS=Arabidopsis thaliana GN=HSP70-10 PE=1 SV=1
106423638	BnaC02T0075600ZS	2789	1.23	0.02	-5.83456	4.54e-07	5.97e-05	PREDICTED: DNA repair protein RAD4-like [Brassica napus]	GO:0006289;GO:0003684;GO:0003677;GO:0005634	nucleotide-excision repair;damaged DNA binding;DNA binding;nucleus	K10838	XPC	http://www.genome.jp/dbget-bin/www_bget?ko:K10838	Nucleotide excision repair	ko03420	KOG2179(L)(Nucleotide excision repair complex XPC-HR23B, subunit XPC/DPB11)	gnl|BL_ORD_ID|156353	sp|Q8W489|RAD4_ARATH DNA repair protein RAD4 OS=Arabidopsis thaliana GN=RAD4 PE=1 SV=1
106392842	BnaC04T0148300ZS.1	2851	0	1.02	8.6873	4.66e-07	6.05e-05	PREDICTED: probable DNA double-strand break repair Rad50 ATPase [Brassica napus]	-	-	-	-	-	-	-	-	gnl|BL_ORD_ID|392592	sp|O49624|FB242_ARATH Putative F-box protein At4g22180 OS=Arabidopsis thaliana GN=At4g22180 PE=4 SV=3
106398338	BnaA10T0120700ZS	1747	0	1.47	8.6873	4.66e-07	6.05e-05	PREDICTED: KH domain-containing protein At5g56140-like [Brassica napus];BnaC08g01420D [Brassica napus]	GO:0031625;GO:0005737;GO:0019005;GO:0009751;GO:0003723;GO:0009555;GO:0006355;GO:0016567;GO:0042787;GO:0009723;GO:0030162;GO:0009651;GO:0008270;GO:0003712;GO:0009553;GO:0005516;GO:0005634;GO:0009409;GO:0004402;GO:0042542;GO:0003676;GO:0046872;GO:0043161	ubiquitin protein ligase binding;cytoplasm;SCF ubiquitin ligase complex;response to salicylic acid;RNA binding;pollen development;regulation of transcription, DNA-templated;protein ubiquitination;protein ubiquitination involved in ubiquitin-dependent protein catabolic process;response to ethylene;regulation of proteolysis;response to salt stress;zinc ion binding;transcription cofactor activity;em…	K14945	QKI	http://www.genome.jp/dbget-bin/www_bget?ko:K14945	-	-	KOG1588(A)(RNA-binding protein Sam68 and related KH domain proteins)	gnl|BL_ORD_ID|154111	sp|Q9FKT4|QKIL2_ARATH KH domain-containing protein At5g56140 OS=Arabidopsis thaliana GN=At5g56140 PE=2 SV=1;gnl|BL_ORD_ID|311316	sp|Q9SYL0|BT3_ARATH BTB/POZ and TAZ domain-containing protein 3 OS=Arabidopsis thaliana GN=BT3 PE=1 SV=2
106406326	BnaC06T0315600ZS	2813	0	1.05	8.6873	4.66e-07	6.05e-05	PREDICTED: lipoxygenase 2, chloroplastic-like [Brassica napus]	GO:0031408;GO:0016702;GO:0051213;GO:0055114;GO:0006633;GO:0016491;GO:0046872	oxylipin biosynthetic process;oxidoreductase activity, acting on single donors with incorporation of molecular oxygen, incorporation of two atoms of oxygen;dioxygenase activity;oxidation-reduction process;fatty acid biosynthetic process;oxidoreductase activity;metal ion binding	K00454	LOX2S	http://www.genome.jp/dbget-bin/www_bget?ko:K00454	Linoleic acid metabolism;alpha-Linolenic acid metabolism	ko00591,ko00592	-	gnl|BL_ORD_ID|402965	sp|P38418|LOX2_ARATH Lipoxygenase 2, chloroplastic OS=Arabidopsis thaliana GN=LOX2 PE=1 SV=1
106393849	BnaA03T0544300ZS	1572	1.79	0	-8.66555	4.66e-07	6.05e-05	PREDICTED: sucrose transport protein SUC1-like [Brassica napus]	GO:0016020;GO:0005887;GO:0008515;GO:0016021;GO:0055085;GO:0015770	membrane;integral component of plasma membrane;sucrose transmembrane transporter activity;integral component of membrane;transmembrane transport;sucrose transport	K15378	SLC45A1_2_4	http://www.genome.jp/dbget-bin/www_bget?ko:K15378	-	-	KOG0637(G)(Sucrose transporter and related proteins)	gnl|BL_ORD_ID|501549	sp|Q39232|SUC1_ARATH Sucrose transport protein SUC1 OS=Arabidopsis thaliana GN=SUC1 PE=1 SV=1
106440531	BnaC07T0451800ZS	1317	2.21	0	-8.66555	4.66e-07	6.05e-05	PREDICTED: protein SGT1 homolog A [Brassica rapa]	-	-	K12795	SUGT1,SGT1	http://www.genome.jp/dbget-bin/www_bget?ko:K12795	Plant-pathogen interaction;NOD-like receptor signaling pathway	ko04626,ko04621	KOG1309(T)(Suppressor of G2 allele of skp1)	gnl|BL_ORD_ID|200666	sp|Q9SUR9|SGT1A_ARATH Protein SGT1 homolog A OS=Arabidopsis thaliana GN=SGT1A PE=1 SV=1
106380813	BnaC02T0049700ZS	1436.92	15.26	1.12	-3.87652	4.96e-07	6.43e-05	PREDICTED: putative nuclease HARBI1 [Brassica napus]	-	-	-	-	-	-	-	-	gnl|BL_ORD_ID|284357	sp|Q9M2U3|ALPL_ARATH Protein ALP1-like OS=Arabidopsis thaliana GN=At3g55350 PE=2 SV=1
106412065	BnaC08T0508200ZS	648	5.13	75.86	3.79914	5.03e-07	6.5e-05	-	-	-	-	-	-	-	-	-	-	-
106399899	BnaC05T0044000ZS	904	0.07	5.15	5.93761	5.12e-07	6.59e-05	PREDICTED: ethylene-responsive transcription factor ERF094 [Brassica oleracea var. oleracea]	GO:0003700;GO:0003677;GO:0006355;GO:0005634;GO:0006351	transcription factor activity, sequence-specific DNA binding;DNA binding;regulation of transcription, DNA-templated;nucleus;transcription, DNA-templated	K14516	ERF1	http://www.genome.jp/dbget-bin/www_bget?ko:K14516	MAPK signaling pathway - plant;Plant hormone signal transduction	ko04016,ko04075	-	gnl|BL_ORD_ID|374453	sp|Q9LND1|ERF94_ARATH Ethylene-responsive transcription factor ERF094 OS=Arabidopsis thaliana GN=ERF094 PE=2 SV=1
106350295	#N/A	593	9.21	0.16	-5.81384	5.12e-07	6.59e-05	-	-	-	-	-	-	-	-	-	-	-
106446873	BnaA09T0237100ZS	2243	0.2	4.15	4.19332	5.14e-07	6.6e-05	PREDICTED: putative cysteine-rich receptor-like protein kinase 39 [Brassica napus]	GO:0016020;GO:0004672;GO:0006468;GO:0005524;GO:0000166;GO:0016021;GO:0004674	membrane;protein kinase activity;protein phosphorylation;ATP binding;nucleotide binding;integral component of membrane;protein serine/threonine kinase activity	-	-	-	-	-	-	gnl|BL_ORD_ID|338965	sp|Q9SYS7|CRK39_ARATH Putative cysteine-rich receptor-like protein kinase 39 OS=Arabidopsis thaliana GN=CRK39 PE=3 SV=1
106359404	BnaA08T0299000ZS	1638	0	1.88	8.65762	5.43e-07	6.89e-05	PREDICTED: RNA polymerase sigma factor sigB-like, partial [Brassica napus]	GO:0006352;GO:0003700;GO:0003677;GO:0006355;GO:0016987	DNA-templated transcription, initiation;transcription factor activity, sequence-specific DNA binding;DNA binding;regulation of transcription, DNA-templated;sigma factor activity	-	-	-	-	-	-	gnl|BL_ORD_ID|198443	sp|O22056|SIGB_ARATH RNA polymerase sigma factor sigB OS=Arabidopsis thaliana GN=SIGB PE=2 SV=2
106402393	BnaC06T0344600ZS	1365	0	2.32	8.65762	5.43e-07	6.89e-05	PREDICTED: putative clathrin assembly protein At1g68110 [Brassica oleracea var. oleracea]	GO:0030276;GO:0030136;GO:0005545;GO:0048268;GO:0005543	clathrin binding;clathrin-coated vesicle;1-phosphatidylinositol binding;clathrin coat assembly;phospholipid binding	-	-	-	-	-	-	gnl|BL_ORD_ID|307551	sp|Q9C9X5|CAP12_ARATH Putative clathrin assembly protein At1g68110 OS=Arabidopsis thaliana GN=At1g68110 PE=2 SV=1
106422663	BnaA01T0090700ZS	949	0	3.65	8.65762	5.43e-07	6.89e-05	PREDICTED: eukaryotic translation initiation factor 4E-1-like [Brassica napus]	GO:0005737;GO:0003743;GO:0006413;GO:0006412;GO:0003723	cytoplasm;translation initiation factor activity;translational initiation;translation;RNA binding	K03259	EIF4E	http://www.genome.jp/dbget-bin/www_bget?ko:K03259	HIF-1 signaling pathway;PI3K-Akt signaling pathway;mTOR signaling pathway;RNA transport;Longevity regulating pathway - mammal;Insulin signaling pathway	ko04066,ko04151,ko04150,ko03013,ko04211,ko04910	KOG1670(J)(Translation initiation factor 4F, cap-binding subunit (eIF-4E) and related cap-binding proteins)	gnl|BL_ORD_ID|50951	sp|O23252|IF4E1_ARATH Eukaryotic translation initiation factor 4E-1 OS=Arabidopsis thaliana GN=EIF4E1 PE=1 SV=1
106429810	BnaA09T0458500ZS	1262	0	2.57	8.65762	5.43e-07	6.89e-05	PREDICTED: putative methyltransferase At1g22800 [Brassica napus]	GO:0008168;GO:0032259;GO:0008152;GO:0016740;GO:0005739	methyltransferase activity;methylation;metabolic process;transferase activity;mitochondrion	K18162	NDUFAF5	http://www.genome.jp/dbget-bin/www_bget?ko:K18162	-	-	KOG2940(R)(Predicted methyltransferase)	gnl|BL_ORD_ID|257226	sp|O80543|Y1280_ARATH Putative methyltransferase At1g22800 OS=Arabidopsis thaliana GN=At1g22800 PE=2 SV=2
106411853	BnaC08T0441200ZS	1233	2.36	0	-8.63814	5.43e-07	6.89e-05	PREDICTED: uncharacterized protein LOC106308204 isoform X1 [Brassica oleracea var. oleracea]	-	-	-	-	-	-	-	-	-	-
106383037	BnaC02T0043300ZS	1015	33.24	2.59	-3.79589	5.79e-07	7.33e-05	PREDICTED: putative protein TPRXL [Brassica napus]	-	-	-	-	-	-	-	-	-	-
106374427	#N/A	556	12.45	0.34	-5.15882	5.82e-07	7.35e-05	PREDICTED: uncharacterized protein LOC106340842 [Brassica oleracea var. oleracea]	-	-	-	-	-	-	-	-	-	-
106439970	BnaA06T0099800ZS	1461	0	2.09	8.62732	6.35e-07	7.92e-05	PREDICTED: serine carboxypeptidase-like 50, partial [Brassica napus]	GO:0008233;GO:0016787;GO:0006508;GO:0004180;GO:0005576;GO:0005773;GO:0004185	peptidase activity;hydrolase activity;proteolysis;carboxypeptidase activity;extracellular region;vacuole;serine-type carboxypeptidase activity	K09645	CPVL	http://www.genome.jp/dbget-bin/www_bget?ko:K09645	-	-	KOG1282(OE)(Serine carboxypeptidases (lysosomal cathepsin A))	gnl|BL_ORD_ID|488192	sp|Q9M9Q6|SCP50_ARATH Serine carboxypeptidase-like 50 OS=Arabidopsis thaliana GN=SCPL50 PE=2 SV=1
106446457	BnaC04T0443600ZS	1320	0	2.14	8.62732	6.35e-07	7.92e-05	PREDICTED: serine carboxypeptidase-like 13 isoform X1 [Brassica rapa];PREDICTED: serine carboxypeptidase-like 12 isoform X2 [Brassica napus]	GO:0006508;GO:0004185	proteolysis;serine-type carboxypeptidase activity	K16296	SCPL-I	http://www.genome.jp/dbget-bin/www_bget?ko:K16296	-	-	-	gnl|BL_ORD_ID|481366	sp|O81009|SCP12_ARATH Serine carboxypeptidase-like 12 OS=Arabidopsis thaliana GN=SCPL12 PE=2 SV=1
106357328	BnaC06T0440200ZS	1273	2.23	0	-8.6102	6.35e-07	7.92e-05	PREDICTED: glutathione S-transferase U22-like [Brassica oleracea var. oleracea]	GO:0004364;GO:0016740	glutathione transferase activity;transferase activity	K00799	GST,gst	http://www.genome.jp/dbget-bin/www_bget?ko:K00799	Glutathione metabolism;Drug metabolism - cytochrome P450;Metabolism of xenobiotics by cytochrome P450	ko00480,ko00982,ko00980	-	gnl|BL_ORD_ID|27435	sp|Q8GYM1|GSTUM_ARATH Glutathione S-transferase U22 OS=Arabidopsis thaliana GN=GSTU22 PE=1 SV=1
106366624	BnaA02T0031200ZS	1823	1.45	0	-8.6102	6.35e-07	7.92e-05	PREDICTED: NAC domain-containing protein 82-like [Brassica napus]	GO:0003677;GO:0006355;GO:0005634;GO:0006351	DNA binding;regulation of transcription, DNA-templated;nucleus;transcription, DNA-templated	-	-	-	-	-	-	gnl|BL_ORD_ID|415721	sp|Q9FY82|NAC82_ARATH NAC domain-containing protein 82 OS=Arabidopsis thaliana GN=NAC082 PE=1 SV=1
106379350	BnaC02T0208900ZS	1036	2.9	0	-8.6102	6.35e-07	7.92e-05	BnaC02g17110D [Brassica napus]	-	-	-	-	-	-	-	-	-	-
106395126	BnaA07T0326300ZS	519	8.77	0	-8.6102	6.35e-07	7.92e-05	PREDICTED: ethylene-responsive transcription factor ERF020-like [Brassica napus]	GO:0003700;GO:0003677;GO:0006355;GO:0005634;GO:0006351	transcription factor activity, sequence-specific DNA binding;DNA binding;regulation of transcription, DNA-templated;nucleus;transcription, DNA-templated	-	-	-	-	-	-	gnl|BL_ORD_ID|381277	sp|Q9C9I8|ERF20_ARATH Ethylene-responsive transcription factor ERF020 OS=Arabidopsis thaliana GN=ERF020 PE=2 SV=1
106443089	BnaA03T0057100ZS	1159	0.15	5.15	4.93337	6.63e-07	8.22e-05	PREDICTED: uncharacterized protein LOC106443089 [Brassica napus]	-	-	-	-	-	-	-	-	gnl|BL_ORD_ID|53009	sp|Q5XV40|LAZY1_ARATH Protein LAZY 1 OS=Arabidopsis thaliana GN=LA1 PE=1 SV=1
106388085	BnaC02T0089200ZS	1347	3.81	0.15	-4.79568	6.63e-07	8.22e-05	PREDICTED: lipase-like [Brassica napus]	GO:0016787;GO:0006629	hydrolase activity;lipid metabolic process	-	-	-	-	-	KOG4569(I)(Predicted lipase)	gnl|BL_ORD_ID|74288	sp|P61871|LIP_RHINI Lipase OS=Rhizopus niveus PE=1 SV=1;gnl|BL_ORD_ID|394367	sp|A2QSY5|FAEA_ASPNC Probable feruloyl esterase A OS=Aspergillus niger (strain CBS 513.88 / FGSC A1513) GN=faeA PE=3 SV=1
106376223	BnaC05T0376900ZS	2271	0.13	3.31	4.46283	6.75e-07	8.36e-05	PREDICTED: ABC transporter G family member 15 isoform X1 [Brassica oleracea var. oleracea]	GO:0016020;GO:0016887;GO:0080167;GO:0005524;GO:0000166;GO:0016021;GO:0005886;GO:0006810;GO:0042626	membrane;ATPase activity;response to karrikin;ATP binding;nucleotide binding;integral component of membrane;plasma membrane;transport;ATPase activity, coupled to transmembrane movement of substances	-	-	-	-	-	KOG0061(Q)(Transporter, ABC superfamily (Breast cancer resistance protein))	gnl|BL_ORD_ID|264501	sp|Q8RWI9|AB15G_ARATH ABC transporter G family member 15 OS=Arabidopsis thaliana GN=ABCG15 PE=2 SV=2
106371821	#N/A	1181	5.2	0.23	-4.57928	7.14e-07	8.82e-05	-	-	-	-	-	-	-	-	-	-	-
106419209	BnaA10T0276700ZS	538	81.94	6.16	-3.77567	7.26e-07	8.92e-05	PREDICTED: uncharacterized protein LOC106419209 [Brassica napus]	-	-	-	-	-	-	-	-	-	-
106360593	BnaC02T0010600ZS	1787	5.35	0.31	-4.20849	7.27e-07	8.92e-05	PREDICTED: serine/threonine protein phosphatase 2A 57 kDa regulatory subunit B' alpha isoform-like isoform X1 [Brassica napus]	GO:0000159;GO:0007165	protein phosphatase type 2A complex;signal transduction	K11584	PPP2R5	http://www.genome.jp/dbget-bin/www_bget?ko:K11584	Meiosis - yeast;Oocyte meiosis;AMPK signaling pathway;PI3K-Akt signaling pathway;Sphingolipid signaling pathway;mRNA surveillance pathway;Adrenergic signaling in cardiomyocytes;Dopaminergic synapse	ko04113,ko04114,ko04152,ko04151,ko04071,ko03015,ko04261,ko04728	KOG2085(T)(Serine/threonine protein phosphatase 2A, regulatory subunit)	gnl|BL_ORD_ID|269973	sp|O04375|2A5A_ARATH Serine/threonine protein phosphatase 2A 57 kDa regulatory subunit B' alpha isoform OS=Arabidopsis thaliana GN=B'ALPHA PE=1 SV=1
106381381	BnaC02T0292700ZS	435.69	41.08	2.19	-4.20849	7.27e-07	8.92e-05	PREDICTED: defensin-like protein 1 [Camelina sativa]	GO:0031640;GO:0005576;GO:0050832;GO:0006952	killing of cells of other organism;extracellular region;defense response to fungus;defense response	-	-	-	-	-	-	gnl|BL_ORD_ID|355455	sp|P69241|DEF1_RAPSA Defensin-like protein 1 OS=Raphanus sativus GN=AFP1 PE=1 SV=1
106380748	BnaC02T0095600ZS	754.04	41.49	3.12	-3.80454	7.41e-07	9.02e-05	PREDICTED: uncharacterized protein LOC106380748 [Brassica napus]	-	-	-	-	-	-	-	-	-	-
106368276	BnaC08T0383100ZS	1585	0	1.87	8.59638	7.45e-07	9.02e-05	PREDICTED: F-box protein At3g58530 [Brassica napus]	GO:0005829	cytosol	K10268	FBXL2_20	http://www.genome.jp/dbget-bin/www_bget?ko:K10268	-	-	KOG4341(R)(F-box protein containing LRR)	gnl|BL_ORD_ID|387571	sp|Q8LB33|FB330_ARATH F-box protein At3g58530 OS=Arabidopsis thaliana GN=At3g58530 PE=2 SV=1
106425865	BnaA04T0174000ZS	1763	0	1.66	8.59638	7.45e-07	9.02e-05	PREDICTED: fe(3+)-Zn(2+) purple acid phosphatase 12 [Brassica oleracea var. oleracea]	GO:0016787;GO:0003993;GO:0046872	hydrolase activity;acid phosphatase activity;metal ion binding	-	-	-	-	-	-	gnl|BL_ORD_ID|136696	sp|Q38924|PPA12_ARATH Fe(3+)-Zn(2+) purple acid phosphatase 12 OS=Arabidopsis thaliana GN=PAP12 PE=2 SV=3
106368233	#N/A	2135	1.18	0	-8.5817	7.45e-07	9.02e-05	PREDICTED: DNA-directed RNA polymerase 2, chloroplastic/mitochondrial-like [Brassica napus]	GO:0003899;GO:0016740;GO:0003677;GO:0016779;GO:0006351	DNA-directed 5'-3' RNA polymerase activity;transferase activity;DNA binding;nucleotidyltransferase activity;transcription, DNA-templated	K10908	POLRMT,RPO41	http://www.genome.jp/dbget-bin/www_bget?ko:K10908	-	-	KOG1038(KL)(Mitochondrial/chloroplast DNA-directed RNA polymerase RPO41, provides primers for DNA replication-initiation)	gnl|BL_ORD_ID|188904	sp|Q9LFV6|RPOT2_ARATH DNA-directed RNA polymerase 2, chloroplastic/mitochondrial OS=Arabidopsis thaliana GN=RPOT2 PE=1 SV=1
106405578	BnaA03T0116800ZS	1905.82	1.44	0	-8.5817	7.45e-07	9.02e-05	PREDICTED: probable pyruvate kinase, cytosolic isozyme isoform X1 [Brassica napus];PREDICTED: probable pyruvate kinase, cytosolic isozyme isoform X2 [Brassica napus]	GO:0016310;GO:0006096;GO:0030955;GO:0016301;GO:0003824;GO:0016740;GO:0000287;GO:0004743	phosphorylation;glycolytic process;potassium ion binding;kinase activity;catalytic activity;transferase activity;magnesium ion binding;pyruvate kinase activity	K00873	PK,pyk	http://www.genome.jp/dbget-bin/www_bget?ko:K00873	Glycolysis / Gluconeogenesis;Pyruvate metabolism;Purine metabolism;Biosynthesis of amino acids;Carbon metabolism;Glucagon signaling pathway	ko00010,ko00620,ko00230,ko01230,ko01200,ko04922	KOG2323(G)(Pyruvate kinase)	gnl|BL_ORD_ID|52272	sp|O65595|KPYC_ARATH Probable pyruvate kinase, cytosolic isozyme OS=Arabidopsis thaliana GN=At4g26390 PE=3 SV=1
106415467	BnaC08T0097000ZS	1848	0.94	0	-8.5817	7.45e-07	9.02e-05	PREDICTED: uncharacterized protein LOC106415467 isoform X1 [Brassica napus];PREDICTED: phospholipase ABHD3-like isoform X2 [Brassica napus];PREDICTED: phospholipase ABHD3-like isoform X4 [Brassica napus]	GO:0016020;GO:0016021	membrane;integral component of membrane	-	-	-	-	-	KOG1838(R)(Alpha/beta hydrolase)	gnl|BL_ORD_ID|376927	sp|Q40863|EMB8_PICGL Embryogenesis-associated protein EMB8 OS=Picea glauca GN=EMB8 PE=2 SV=1
106401769	BnaC05T0534800ZS	1792	8.27	0.61	-3.92798	7.46e-07	9.02e-05	PREDICTED: SH3 and multiple ankyrin repeat domains protein 1-like [Brassica napus]	GO:0008270;GO:0046872	zinc ion binding;metal ion binding	-	-	-	-	-	-	-	-
106380814	BnaC02T0049500ZS	1826.6	15.8	1.37	-3.74474	7.48e-07	9.02e-05	PREDICTED: conserved oligomeric Golgi complex subunit 8-like [Brassica napus]	GO:0017119	Golgi transport complex	K20295	COG8	http://www.genome.jp/dbget-bin/www_bget?ko:K20295	-	-	KOG2069(U)(Golgi transport complex subunit)	gnl|BL_ORD_ID|319726	sp|Q96MW5|COG8_HUMAN Conserved oligomeric Golgi complex subunit 8 OS=Homo sapiens GN=COG8 PE=1 SV=2
106436644	BnaC02T0111200ZS	1593	5.71	0.34	-4.27103	7.57e-07	9.11e-05	PREDICTED: fatty acyl-CoA reductase 1-like [Brassica napus]	GO:0080019	fatty-acyl-CoA reductase (alcohol-forming) activity	K13356	FAR	http://www.genome.jp/dbget-bin/www_bget?ko:K13356	Peroxisome;Cutin, suberine and wax biosynthesis;Longevity regulating pathway - worm	ko04146,ko00073,ko04212	KOG1221(I)(Acyl-CoA reductase)	gnl|BL_ORD_ID|386762	sp|Q39152|FACR1_ARATH Fatty acyl-CoA reductase 1 OS=Arabidopsis thaliana GN=FAR1 PE=2 SV=1
106417662	BnaC02T0037900ZS	696	10.84	0.48	-4.56587	7.74e-07	9.28e-05	PREDICTED: DNA-directed RNA polymerase II subunit 4-like [Brassica napus]	GO:0005665;GO:0000932;GO:0031990;GO:0003697;GO:0044237;GO:0003824;GO:0031369;GO:0003899;GO:0006367;GO:0045948;GO:0000166;GO:0003727;GO:0005634;GO:0000288;GO:0006351;GO:0006366;GO:0034402	DNA-directed RNA polymerase II, core complex;P-body;mRNA export from nucleus in response to heat stress;single-stranded DNA binding;cellular metabolic process;catalytic activity;translation initiation factor binding;DNA-directed 5'-3' RNA polymerase activity;transcription initiation from RNA polymerase II promoter;positive regulation of translational initiation;nucleotide binding;single-stranded …	K03012	RPB4,POLR2D	http://www.genome.jp/dbget-bin/www_bget?ko:K03012	RNA polymerase;Purine metabolism;Pyrimidine metabolism	ko03020,ko00230,ko00240	KOG2351(K)(RNA polymerase II, fourth largest subunit)	gnl|BL_ORD_ID|420204	sp|O48890|NRPB4_ARATH DNA-directed RNA polymerase II subunit 4 OS=Arabidopsis thaliana GN=NRPB4 PE=1 SV=1
106414640	BnaC02T0440200ZS	2405	11.79	0.99	-3.73287	7.83e-07	9.38e-05	PREDICTED: subtilisin-like protease SBT1.6 [Brassica napus]	GO:0008233;GO:0008236;GO:0016787;GO:0006508;GO:0004252	peptidase activity;serine-type peptidase activity;hydrolase activity;proteolysis;serine-type endopeptidase activity	-	-	-	-	-	-	gnl|BL_ORD_ID|488757	sp|Q9FHA4|SBT19_ARATH Subtilisin-like protease SBT1.9 OS=Arabidopsis thaliana GN=SBT1.9 PE=2 SV=1
106368235	BnaA02T0061500ZS	1638.97	7.52	0.52	-4.01639	8e-07	9.57e-05	BnaC02g06300D [Brassica napus];PREDICTED: isoprenylcysteine alpha-carbonyl methylesterase ICME [Brassica oleracea var. oleracea]	GO:0016020;GO:0016787;GO:0008152;GO:0016021	membrane;hydrolase activity;metabolic process;integral component of membrane	K15889	PCME	http://www.genome.jp/dbget-bin/www_bget?ko:K15889	Terpenoid backbone biosynthesis	ko00900	KOG1516(R)(Carboxylesterase and related proteins)	gnl|BL_ORD_ID|48182	sp|Q94AS5|ICME_ARATH Isoprenylcysteine alpha-carbonyl methylesterase ICME OS=Arabidopsis thaliana GN=ICME PE=2 SV=1
106380762	BnaC02T0094400ZS.2	3176.08	9.75	0.84	-3.69605	8.19e-07	9.76e-05	PREDICTED: rho GTPase-activating protein 7-like isoform X2 [Brassica napus];PREDICTED: rho GTPase-activating protein 7-like isoform X1 [Brassica napus]	GO:0007165;GO:0005096	signal transduction;GTPase activator activity	-	-	-	-	-	KOG4270(T)(GTPase-activator protein)	gnl|BL_ORD_ID|156171	sp|Q8RWQ4|RGAP7_ARATH Rho GTPase-activating protein 7 OS=Arabidopsis thaliana GN=ROPGAP7 PE=2 SV=1
XLOC_059094	#N/A	711	10.43	0.46	-4.55234	8.38e-07	9.98e-05	BnaA02g33510D [Brassica napus]	-	-	-	-	-	-	-	-	-	-
106383366	BnaC03T0035700ZS	1976.97	0	1.4	8.56475	8.76e-07	0.000102664	PREDICTED: uncharacterized protein LOC106383366 [Brassica napus];PREDICTED: formin-like protein 20 isoform X1 [Brassica napus]	GO:0016020;GO:0008150;GO:0003674;GO:0016021;GO:0005634	membrane;biological_process;molecular_function;integral component of membrane;nucleus	K02184	FMN2	http://www.genome.jp/dbget-bin/www_bget?ko:K02184	Dorso-ventral axis formation	ko04320	KOG1922(TZ)(Rho GTPase effector BNI1 and related formins)	gnl|BL_ORD_ID|394935	sp|Q9FLQ7|FH20_ARATH Formin-like protein 20 OS=Arabidopsis thaliana GN=FH20 PE=2 SV=3
106390330	BnaC07T0205700ZS	2500	0	1.09	8.56475	8.76e-07	0.000102664	PREDICTED: probable LRR receptor-like serine/threonine-protein kinase At4g37250 [Brassica oleracea var. oleracea]	GO:0016020;GO:0004672;GO:0006468;GO:0005524;GO:0016021	membrane;protein kinase activity;protein phosphorylation;ATP binding;integral component of membrane	-	-	-	-	-	-	gnl|BL_ORD_ID|524858	sp|C0LGS3|Y4372_ARATH Probable LRR receptor-like serine/threonine-protein kinase At4g37250 OS=Arabidopsis thaliana GN=At4g37250 PE=2 SV=1
106438740	BnaA03T0264700ZS	754	0	4.75	8.56475	8.76e-07	0.000102664	PREDICTED: thionin [Brassica rapa]	GO:0006952	defense response	-	-	-	-	-	-	gnl|BL_ORD_ID|513938	sp|Q9SBK8|THN_BRARP Thionin OS=Brassica rapa subsp. pekinensis GN=THI2 PE=2 SV=1
106448590	BnaA05T0412000ZS	1768	0	1.6	8.56475	8.76e-07	0.000102664	PREDICTED: growth-regulating factor 5-like [Brassica napus]	GO:0032502;GO:0005524;GO:0006355;GO:0005634;GO:0006351;GO:0048366	developmental process;ATP binding;regulation of transcription, DNA-templated;nucleus;transcription, DNA-templated;leaf development	-	-	-	-	-	-	gnl|BL_ORD_ID|20484	sp|Q8L8A6|GRF5_ARATH Growth-regulating factor 5 OS=Arabidopsis thaliana GN=GRF5 PE=1 SV=1
106419535	BnaA03T0101200ZS	1034	2.83	0	-8.55263	8.76e-07	0.000102664	PREDICTED: transcription factor MYB59 isoform X1 [Brassica napus];PREDICTED: transcription factor MYB59 isoform X2 [Brassica napus]	GO:0000981;GO:0003700;GO:0030154;GO:0009751;GO:0046686;GO:0001135;GO:0003677;GO:0006355;GO:0009739;GO:0009723;GO:0006357;GO:0010200;GO:0043565;GO:0005634;GO:0009753;GO:0006351;GO:0044212	RNA polymerase II transcription factor activity, sequence-specific DNA binding;transcription factor activity, sequence-specific DNA binding;cell differentiation;response to salicylic acid;response to cadmium ion;transcription factor activity, RNA polymerase II transcription factor recruiting;DNA binding;regulation of transcription, DNA-templated;response to gibberellin;response to ethylene;regula…	K09422	MYBP	http://www.genome.jp/dbget-bin/www_bget?ko:K09422	-	-	-	gnl|BL_ORD_ID|414622	sp|Q4JL84|MYB59_ARATH Transcription factor MYB59 OS=Arabidopsis thaliana GN=MYB59 PE=2 SV=2
106429148	BnaC02T0152500ZS	1840	1.37	0	-8.55263	8.76e-07	0.000102664	PREDICTED: probable receptor-like protein kinase At5g56460 [Brassica napus]	GO:0004672;GO:0006468;GO:0005524;GO:0004674	protein kinase activity;protein phosphorylation;ATP binding;protein serine/threonine kinase activity	-	-	-	-	-	-	gnl|BL_ORD_ID|120915	sp|Q9FM85|PBL16_ARATH Probable serine/threonine-protein kinase PBL16 OS=Arabidopsis thaliana GN=PBL16 PE=2 SV=1
106429961	BnaC02T0063100ZS	1827	1.39	0	-8.55263	8.76e-07	0.000102664	PREDICTED: high affinity nitrate transporter 2.7 [Brassica oleracea var. oleracea]	GO:0016020;GO:0009705;GO:0042128;GO:0015706;GO:0016021;GO:0005886;GO:0015112;GO:0055085;GO:0005773;GO:0005774	membrane;plant-type vacuole membrane;nitrate assimilation;nitrate transport;integral component of membrane;plasma membrane;nitrate transmembrane transporter activity;transmembrane transport;vacuole;vacuolar membrane	K02575	NRT,narK,nrtP,nasA	http://www.genome.jp/dbget-bin/www_bget?ko:K02575	Nitrogen metabolism	ko00910	-	gnl|BL_ORD_ID|419971	sp|Q9LYK2|NRT27_ARATH High affinity nitrate transporter 2.7 OS=Arabidopsis thaliana GN=NRT2.7 PE=2 SV=1
106380760	BnaC02T0094500ZS.1	3697.94	5.84	0.48	-3.77617	8.83e-07	0.000102792	PREDICTED: protein SMG7-like [Brassica napus]	-	-	K14409	SMG7,EST1C	http://www.genome.jp/dbget-bin/www_bget?ko:K14409	mRNA surveillance pathway	ko03015	KOG2162(A)(Nonsense-mediated mRNA decay protein)	gnl|BL_ORD_ID|207248	sp|A9QM73|SMG7_ARATH Protein SMG7 OS=Arabidopsis thaliana GN=SMG7 PE=2 SV=1
106364609	BnaA02T0058200ZS	635	30.17	2.05	-3.94178	8.84e-07	0.000102792	-	-	-	-	-	-	-	-	-	-	-
106345854	BnaC02T0055200ZS	2010	1.98	0.05	-5.06932	8.84e-07	0.000102792	PREDICTED: protein NRT1/ PTR FAMILY 6.1 [Brassica oleracea var. oleracea]	GO:0016020;GO:0006857;GO:0005215;GO:0016021;GO:0006810	membrane;oligopeptide transport;transporter activity;integral component of membrane;transport	-	-	-	-	-	-	gnl|BL_ORD_ID|439817	sp|Q9LYR6|PTR49_ARATH Protein NRT1/ PTR FAMILY 6.1 OS=Arabidopsis thaliana GN=NPF6.1 PE=2 SV=1
106410922	BnaC02T0055200ZS	2010	1.98	0.05	-5.06932	8.84e-07	0.000102792	PREDICTED: protein NRT1/ PTR FAMILY 6.1 [Brassica oleracea var. oleracea]	GO:0016020;GO:0006857;GO:0005215;GO:0016021;GO:0006810	membrane;oligopeptide transport;transporter activity;integral component of membrane;transport	-	-	-	-	-	-	gnl|BL_ORD_ID|439817	sp|Q9LYR6|PTR49_ARATH Protein NRT1/ PTR FAMILY 6.1 OS=Arabidopsis thaliana GN=NPF6.1 PE=2 SV=1
106406209	BnaC06T0120800ZS	1951	3.48	46.74	3.59806	9.05e-07	0.000105008	PREDICTED: beta-D-glucopyranosyl abscisate beta-glucosidase-like [Brassica napus]	GO:0004553;GO:0005975	hydrolase activity, hydrolyzing O-glycosyl compounds;carbohydrate metabolic process	K15748	BG1	http://www.genome.jp/dbget-bin/www_bget?ko:K15748	Carotenoid biosynthesis	ko00906	-	gnl|BL_ORD_ID|308321	sp|Q9SE50|BGL18_ARATH Beta-D-glucopyranosyl abscisate beta-glucosidase OS=Arabidopsis thaliana GN=BGLU18 PE=1 SV=2
106357688	BnaC03T0670100ZS	1489	0.29	6.14	4.25237	9.35e-07	0.000108235	PREDICTED: thaumatin-like protein 1b [Brassica napus]	GO:0051707;GO:0031225;GO:0003674;GO:0005576	response to other organism;anchored component of membrane;molecular_function;extracellular region	-	-	-	-	-	-	gnl|BL_ORD_ID|214574	sp|O80327|TLP1_PYRPY Thaumatin-like protein 1 OS=Pyrus pyrifolia GN=TL1 PE=1 SV=1
106445717	BnaA05T0167300ZS	2310.63	0.61	9.15	3.78494	9.53e-07	0.000109823	PREDICTED: TSK-associating protein 1-like isoform X7 [Brassica napus];PREDICTED: TSK-associating protein 1-like isoform X3 [Brassica napus];PREDICTED: TSK-associating protein 1-like isoform X5 [Brassica napus];PREDICTED: TSK-associating protein 1-like isoform X4 [Brassica napus];PREDICTED: TSK-associating protein 1-like isoform X6 [Brassica napus];PREDICTED: TSK-associating protein 1-like isoform…	-	-	-	-	-	-	-	-	gnl|BL_ORD_ID|226561	sp|F4ICX9|TSA1_ARATH TSK-associating protein 1 OS=Arabidopsis thaliana GN=TSA1 PE=1 SV=1
106407562	BnaC07T0260100ZS	1325	0.12	4.17	4.86556	9.55e-07	0.000109823	PREDICTED: probable pectinesterase 68 isoform X1 [Brassica napus]	GO:0016020;GO:0030599;GO:0016787;GO:0045490;GO:0016021;GO:0042545;GO:0045330;GO:0005618	membrane;pectinesterase activity;hydrolase activity;pectin catabolic process;integral component of membrane;cell wall modification;aspartyl esterase activity;cell wall	-	-	-	-	-	-	gnl|BL_ORD_ID|130731	sp|Q8LPF3|PME68_ARATH Probable pectinesterase 68 OS=Arabidopsis thaliana GN=PME68 PE=2 SV=1
106382540	Bnascaffold2602T0000100ZS	1541	3.14	0.11	-4.73371	9.55e-07	0.000109823	PREDICTED: uncharacterized protein At3g60930, chloroplastic-like [Brassica napus]	-	-	-	-	-	-	-	-	-	-
106412106	BnaA01T0218700ZS	990	0.08	4.19	5.81855	9.57e-07	0.000109903	PREDICTED: probable 6-phosphogluconolactonase 3 [Brassica napus]	GO:0006098;GO:0017057;GO:0005975	pentose-phosphate shunt;6-phosphogluconolactonase activity;carbohydrate metabolic process	K01057	PGLS,pgl,devB	http://www.genome.jp/dbget-bin/www_bget?ko:K01057	Pentose phosphate pathway;Carbon metabolism	ko00030,ko01200	KOG3147(G)(6-phosphogluconolactonase - like protein)	gnl|BL_ORD_ID|266454	sp|Q8LEV7|6PGL3_ARATH Probable 6-phosphogluconolactonase 3 OS=Arabidopsis thaliana GN=At5g24420 PE=2 SV=2
106348579	BnaC06T0443300ZS	2055	4.1	0.24	-4.21984	9.8e-07	0.000112032	PREDICTED: uncharacterized protein LOC106348579 [Brassica napus]	-	-	-	-	-	-	-	-	gnl|BL_ORD_ID|255655	sp|O04244|Y4200_ARATH Uncharacterized protein At4g02000 OS=Arabidopsis thaliana GN=At4g02000 PE=2 SV=1
106380506	BnaC02T0028800ZS	1055.58	9.2	0.53	-4.21984	9.8e-07	0.000112032	PREDICTED: autophagy-related protein 3-like [Brassica napus]	GO:0005737;GO:0006914;GO:0015031;GO:0006810	cytoplasm;autophagy;protein transport;transport	K08343	ATG3	http://www.genome.jp/dbget-bin/www_bget?ko:K08343	Autophagy - animal;Autophagy - other eukaryotes;Autophagy - yeast	ko04140,ko04136,ko04138	KOG2981(R)(Protein involved in autophagocytosis during starvation)	gnl|BL_ORD_ID|296914	sp|Q0WWQ1|ATG3_ARATH Autophagy-related protein 3 OS=Arabidopsis thaliana GN=ATG3 PE=1 SV=2
106389256	#N/A	678	0	5.44	8.53242	1.03e-06	0.000117038	-	-	-	-	-	-	-	-	-	-	-
106411713	BnaC08T0357000ZS	934	0	3.48	8.53242	1.03e-06	0.000117038	PREDICTED: LIM domain-containing protein WLIM2b-like [Brassica napus]	GO:0008270;GO:0046872	zinc ion binding;metal ion binding	K09377	CSRP	http://www.genome.jp/dbget-bin/www_bget?ko:K09377	-	-	KOG1700(TZ)(Regulatory protein MLP and related LIM proteins)	gnl|BL_ORD_ID|251020	sp|Q9M047|WLI2B_ARATH LIM domain-containing protein WLIM2b OS=Arabidopsis thaliana GN=WLIM2B PE=1 SV=1
106419078	BnaA10T0256800ZS	959	0	3.32	8.53242	1.03e-06	0.000117038	PREDICTED: PLASMODESMATA CALLOSE-BINDING PROTEIN 2 [Brassica napus]	GO:0009506;GO:0030247;GO:0001872;GO:0046658	plasmodesma;polysaccharide binding;(1->3)-beta-D-glucan binding;anchored component of plasma membrane	-	-	-	-	-	-	gnl|BL_ORD_ID|119785	sp|Q9SD84|PDCB2_ARATH PLASMODESMATA CALLOSE-BINDING PROTEIN 2 OS=Arabidopsis thaliana GN=PDCB2 PE=1 SV=1
106392022	BnaC04T0609700ZS	1088	2.58	0	-8.52297	1.03e-06	0.000117038	BnaA04g26680D [Brassica napus]	-	-	K17427	MRPL46	http://www.genome.jp/dbget-bin/www_bget?ko:K17427	-	-	KOG4548(J)(Mitochondrial ribosomal protein L17)	gnl|BL_ORD_ID|171042	sp|P36528|RM17_YEAST 54S ribosomal protein L17, mitochondrial OS=Saccharomyces cerevisiae (strain ATCC 204508 / S288c) GN=MRPL17 PE=1 SV=2
106367766	BnaA02T0369300ZS	992	0.18	5.92	4.8481	1.05e-06	0.000118608	PREDICTED: GRF1-interacting factor 1-like isoform X1 [Brassica rapa];PREDICTED: GRF1-interacting factor 1-like isoform X2 [Brassica napus]	GO:0005515;GO:0009955;GO:0006355;GO:0008283;GO:0005634;GO:0006351;GO:0003713;GO:0048366	protein binding;adaxial/abaxial pattern specification;regulation of transcription, DNA-templated;cell proliferation;nucleus;transcription, DNA-templated;transcription coactivator activity;leaf development	-	-	-	-	-	-	gnl|BL_ORD_ID|9349	sp|Q8L8A5|GIF1_ARATH GRF1-interacting factor 1 OS=Arabidopsis thaliana GN=GIF1 PE=1 SV=1
106354642	BnaC06T0428900ZS	1516.4	1.78	25.02	3.66375	1.05e-06	0.000118981	-	-	-	-	-	-	-	-	-	-	-
106360587	BnaA02T0011700ZS	1514	15.6	1.29	-3.74071	1.08e-06	0.000121076	PREDICTED: isocitrate dehydrogenase [NAD] catalytic subunit 5, mitochondrial-like [Brassica napus]	GO:0016616;GO:0004449;GO:0000287;GO:0055114;GO:0006099;GO:0005739;GO:0016491;GO:0051287;GO:0046872	oxidoreductase activity, acting on the CH-OH group of donors, NAD or NADP as acceptor;isocitrate dehydrogenase (NAD+) activity;magnesium ion binding;oxidation-reduction process;tricarboxylic acid cycle;mitochondrion;oxidoreductase activity;NAD binding;metal ion binding	K00030	IDH3	http://www.genome.jp/dbget-bin/www_bget?ko:K00030	Citrate cycle (TCA cycle);2-Oxocarboxylic acid metabolism;Biosynthesis of amino acids;Carbon metabolism	ko00020,ko01210,ko01230,ko01200	KOG0784(E)(Isocitrate dehydrogenase, gamma subunit)	gnl|BL_ORD_ID|46437	sp|Q945K7|IDH5_ARATH Isocitrate dehydrogenase [NAD] catalytic subunit 5, mitochondrial OS=Arabidopsis thaliana GN=IDH5 PE=1 SV=1
106425323	BnaA02T0011700ZS	1514	15.6	1.29	-3.74071	1.08e-06	0.000121076	PREDICTED: isocitrate dehydrogenase [NAD] catalytic subunit 5, mitochondrial-like [Brassica napus]	GO:0016616;GO:0004449;GO:0000287;GO:0055114;GO:0006099;GO:0005739;GO:0016491;GO:0051287;GO:0046872	oxidoreductase activity, acting on the CH-OH group of donors, NAD or NADP as acceptor;isocitrate dehydrogenase (NAD+) activity;magnesium ion binding;oxidation-reduction process;tricarboxylic acid cycle;mitochondrion;oxidoreductase activity;NAD binding;metal ion binding	K00030	IDH3	http://www.genome.jp/dbget-bin/www_bget?ko:K00030	Citrate cycle (TCA cycle);2-Oxocarboxylic acid metabolism;Biosynthesis of amino acids;Carbon metabolism	ko00020,ko01210,ko01230,ko01200	KOG0784(E)(Isocitrate dehydrogenase, gamma subunit)	gnl|BL_ORD_ID|46437	sp|Q945K7|IDH5_ARATH Isocitrate dehydrogenase [NAD] catalytic subunit 5, mitochondrial OS=Arabidopsis thaliana GN=IDH5 PE=1 SV=1
106427305	#N/A	2952.14	3.33	0.2	-3.90745	1.09e-06	0.00012231	PREDICTED: E3 ubiquitin-protein ligase RHF2A-like, partial [Brassica napus]	GO:0016020;GO:0016021;GO:0008270;GO:0046872	membrane;integral component of membrane;zinc ion binding;metal ion binding	K19043	RHF	http://www.genome.jp/dbget-bin/www_bget?ko:K19043	-	-	KOG0800(O)(FOG: Predicted E3 ubiquitin ligase)	gnl|BL_ORD_ID|166398	sp|Q9ZT42|RHF2A_ARATH E3 ubiquitin-protein ligase RHF2A OS=Arabidopsis thaliana GN=RHF2A PE=2 SV=1
106409264	BnaC04T0081800ZS	1055	7.74	0.48	-4.15359	1.13e-06	0.000126262	BnaC04g53380D [Brassica napus]	GO:0009738;GO:0003700;GO:0003677;GO:0009414;GO:0006355;GO:0045893;GO:0043565;GO:0009651;GO:0005634;GO:0006351;GO:0034605;GO:0044212	abscisic acid-activated signaling pathway;transcription factor activity, sequence-specific DNA binding;DNA binding;response to water deprivation;regulation of transcription, DNA-templated;positive regulation of transcription, DNA-templated;sequence-specific DNA binding;response to salt stress;nucleus;transcription, DNA-templated;cellular response to heat;transcription regulatory region DNA binding	-	-	-	-	-	-	gnl|BL_ORD_ID|365025	sp|O80917|DRE2E_ARATH Dehydration-responsive element-binding protein 2E OS=Arabidopsis thaliana GN=DREB2E PE=2 SV=1
106411649	BnaC08T0121400ZS	1275	5.54	0.32	-4.24183	1.15e-06	0.000128042	PREDICTED: probable zinc transporter 10 [Brassica napus]	GO:0016020;GO:0030001;GO:0005515;GO:0046873;GO:0006812;GO:0006829;GO:0016021;GO:0005886;GO:0071577;GO:0006810;GO:0055085;GO:0006811;GO:0005385;GO:0008324	membrane;metal ion transport;protein binding;metal ion transmembrane transporter activity;cation transport;zinc II ion transport;integral component of membrane;plasma membrane;zinc II ion transmembrane transport;transport;transmembrane transport;ion transport;zinc ion transmembrane transporter activity;cation transmembrane transporter activity	K14709	SLC39A1_2_3,ZIP1_2_3	http://www.genome.jp/dbget-bin/www_bget?ko:K14709	-	-	KOG1558(P)(Fe2+/Zn2+ regulated transporter)	gnl|BL_ORD_ID|549979	sp|Q8W245|ZIP10_ARATH Probable zinc transporter 10 OS=Arabidopsis thaliana GN=ZIP10 PE=1 SV=2
106390625	BnaC08T0266500ZS	993	1.99	27.93	3.68154	1.21e-06	0.000133936	PREDICTED: bidirectional sugar transporter SWEET1-like [Brassica napus]	GO:0016020;GO:0005783;GO:0051260;GO:0051119;GO:0005887;GO:0005515;GO:0008643;GO:0005789;GO:0016021;GO:0005886;GO:0006810	membrane;endoplasmic reticulum;protein homooligomerization;sugar transmembrane transporter activity;integral component of plasma membrane;protein binding;carbohydrate transport;endoplasmic reticulum membrane;integral component of membrane;plasma membrane;transport	K15382	SLC50A,SWEET	http://www.genome.jp/dbget-bin/www_bget?ko:K15382	-	-	-	gnl|BL_ORD_ID|501672	sp|Q8L9J7|SWET1_ARATH Bidirectional sugar transporter SWEET1 OS=Arabidopsis thaliana GN=SWEET1 PE=1 SV=1
106380733	BnaC02T0097600ZS	991	46.52	4.12	-3.61242	1.21e-06	0.000133936	BnaC02g09090D [Brassica napus]	-	-	-	-	-	-	-	-	gnl|BL_ORD_ID|148690	sp|Q8L9X2|RBCX2_ARATH Chaperonin-like RbcX protein 2, chloroplastic OS=Arabidopsis thaliana GN=RBCX2 PE=1 SV=1
106375558	BnaA01T0081500ZS.1	4549	0.1	1.87	4.00494	1.21e-06	0.000133936	PREDICTED: DNA topoisomerase 2 [Brassica napus]	GO:0006259;GO:0006265;GO:0003918;GO:0003916;GO:0003677;GO:0005524;GO:0000166;GO:0005634;GO:0016853	DNA metabolic process;DNA topological change;DNA topoisomerase type II (ATP-hydrolyzing) activity;DNA topoisomerase activity;DNA binding;ATP binding;nucleotide binding;nucleus;isomerase activity	K03164	TOP2	http://www.genome.jp/dbget-bin/www_bget?ko:K03164	-	-	KOG0355(B)(DNA topoisomerase type II)	gnl|BL_ORD_ID|218968	sp|P30182|TOP2_ARATH DNA topoisomerase 2 OS=Arabidopsis thaliana GN=TOP2 PE=2 SV=2
106348277	#N/A	507	0	8.68	8.49934	1.22e-06	0.000133936	PREDICTED: uncharacterized protein LOC106411620 [Brassica napus]	-	-	-	-	-	-	-	-	-	-
106350175	BnaA06T0257600ZS	509	0	8.59	8.49934	1.22e-06	0.000133936	PREDICTED: ras-related protein RABE1c-like [Brassica napus]	GO:0016020;GO:0005515;GO:0015031;GO:0009306;GO:0005525;GO:0009873;GO:0006904;GO:0000139;GO:0000166;GO:0007264;GO:0005886;GO:0006810;GO:0005773;GO:0005774;GO:0005794	membrane;protein binding;protein transport;protein secretion;GTP binding;ethylene-activated signaling pathway;vesicle docking involved in exocytosis;Golgi membrane;nucleotide binding;small GTPase mediated signal transduction;plasma membrane;transport;vacuole;vacuolar membrane;Golgi apparatus	K07901	RAB8A,MEL	http://www.genome.jp/dbget-bin/www_bget?ko:K07901	Tight junction;Endocytosis;AMPK signaling pathway;Pancreatic secretion	ko04530,ko04144,ko04152,ko04972	KOG0084(TU)(GTPase Rab1/YPT1, small G protein superfamily, and related GTP-binding proteins)	gnl|BL_ORD_ID|156380	sp|P28186|RAE1C_ARATH Ras-related protein RABE1c OS=Arabidopsis thaliana GN=RABE1C PE=1 SV=1
106352359	BnaA09T0400300ZS	1524	0	1.81	8.49934	1.22e-06	0.000133936	PREDICTED: uncharacterized protein LOC106424542 [Brassica napus]	-	-	-	-	-	-	-	-	-	-
106419431	BnaC02T0178300ZS	1497	0	1.87	8.49934	1.22e-06	0.000133936	PREDICTED: transcription factor SPEECHLESS [Brassica oleracea var. oleracea]	GO:0046983;GO:0003700;GO:0010374;GO:0007275;GO:0003677;GO:0006355;GO:0005634;GO:0006351	protein dimerization activity;transcription factor activity, sequence-specific DNA binding;stomatal complex development;multicellular organism development;DNA binding;regulation of transcription, DNA-templated;nucleus;transcription, DNA-templated	K20558	SPCH	http://www.genome.jp/dbget-bin/www_bget?ko:K20558	MAPK signaling pathway - plant	ko04016	-	gnl|BL_ORD_ID|210566	sp|Q700C7|SPCH_ARATH Transcription factor SPEECHLESS OS=Arabidopsis thaliana GN=SPCH PE=1 SV=1
106440726	BnaC08T0261900ZS	879	0	3.62	8.49934	1.22e-06	0.000133936	PREDICTED: coiled-coil domain-containing protein 115-like isoform X1 [Brassica napus]	GO:0008150;GO:0003674;GO:0005634	biological_process;molecular_function;nucleus	-	-	-	-	-	-	-	-
106419133	BnaC07T0236800ZS	1417	1.8	0	-8.49267	1.22e-06	0.000133936	PREDICTED: disease resistance protein RPS4-like [Brassica napus]	GO:0016020;GO:0007165;GO:0043531;GO:0016021	membrane;signal transduction;ADP binding;integral component of membrane	-	-	-	-	-	-	gnl|BL_ORD_ID|180715	sp|Q9SCX7|RPS4R_ARATH Inactive disease resistance protein RPS4 OS=Arabidopsis thaliana GN=RPS4 PE=3 SV=1;gnl|BL_ORD_ID|182505	sp|Q9XGM3|RPS4C_ARATH Disease resistance protein RPS4 OS=Arabidopsis thaliana GN=RPS4 PE=1 SV=1
106358817	BnaC09T0092800ZS	2236	1.68	0.05	-5.01284	1.23e-06	0.00013425	PREDICTED: subtilisin-like protease SBT1.7, partial [Brassica napus]	GO:0016787;GO:0006508;GO:0004252	hydrolase activity;proteolysis;serine-type endopeptidase activity	-	-	-	-	-	-	gnl|BL_ORD_ID|488051	sp|O65351|SBT17_ARATH Subtilisin-like protease SBT1.7 OS=Arabidopsis thaliana GN=SBT1.7 PE=1 SV=1
106401175	BnaC03T0011500ZS	1368	48.6	4.56	-3.54023	1.42e-06	0.000155751	PREDICTED: probable protein phosphatase 2C 67 [Brassica napus]	GO:0016020;GO:0004722;GO:0016787;GO:0004721;GO:0003824;GO:0043169;GO:0016021;GO:0006470;GO:0046872	membrane;protein serine/threonine phosphatase activity;hydrolase activity;phosphoprotein phosphatase activity;catalytic activity;cation binding;integral component of membrane;protein dephosphorylation;metal ion binding	K01102	PDP	http://www.genome.jp/dbget-bin/www_bget?ko:K01102	-	-	-	gnl|BL_ORD_ID|429099	sp|Q501F9|P2C67_ARATH Probable protein phosphatase 2C 67 OS=Arabidopsis thaliana GN=At5g02760 PE=2 SV=1
106346150	BnaA06T0032900ZS	1334	0	2.1	8.46549	1.45e-06	0.000157182	PREDICTED: F-box protein At1g49990-like [Brassica napus]	-	-	-	-	-	-	-	-	gnl|BL_ORD_ID|389419	sp|Q9LPM2|FB51_ARATH F-box protein At1g49990 OS=Arabidopsis thaliana GN=At1g49990 PE=2 SV=1
106422551	BnaA02T0221900ZS	1288	0	2.18	8.46549	1.45e-06	0.000157182	PREDICTED: AT-hook motif nuclear-localized protein 29-like [Brassica napus]	-	-	-	-	-	-	-	-	gnl|BL_ORD_ID|272525	sp|Q9C9K7|AHL29_ARATH AT-hook motif nuclear-localized protein 29 OS=Arabidopsis thaliana GN=AHL29 PE=1 SV=1
106364859	BnaC08T0332200ZS	1656	1.51	0	-8.46174	1.45e-06	0.000157182	PREDICTED: UDP-glycosyltransferase 73D1-like [Brassica napus]	GO:0080043;GO:0008194;GO:0008152;GO:0016740;GO:0052696;GO:0009813;GO:0016758;GO:0043231;GO:0016757;GO:0080044	quercetin 3-O-glucosyltransferase activity;UDP-glycosyltransferase activity;metabolic process;transferase activity;flavonoid glucuronidation;flavonoid biosynthetic process;transferase activity, transferring hexosyl groups;intracellular membrane-bounded organelle;transferase activity, transferring glycosyl groups;quercetin 7-O-glucosyltransferase activity	-	-	-	-	-	-	gnl|BL_ORD_ID|238974	sp|Q9SCP6|U73D1_ARATH UDP-glycosyltransferase 73D1 OS=Arabidopsis thaliana GN=UGT73D1 PE=3 SV=1
106391708	BnaC04T0590000ZS	1106	1.47	21.11	3.71375	1.45e-06	0.000157473	PREDICTED: protodermal factor 1-like [Brassica napus]	-	-	-	-	-	-	-	-	gnl|BL_ORD_ID|122601	sp|Q9S728|PDF1_ARATH Protodermal factor 1 OS=Arabidopsis thaliana GN=PDF1 PE=2 SV=1
106361151	BnaA08T0156100ZS	1882.91	0.41	7.13	3.91047	1.46e-06	0.000158095	BnaA08g13170D [Brassica napus];PREDICTED: ATPase 2, plasma membrane-type isoform X1 [Brassica rapa]	GO:0016020;GO:0005887;GO:0005515;GO:0016787;GO:0016887;GO:0009506;GO:0008553;GO:0000287;GO:0005524;GO:0006754;GO:0005829;GO:0000166;GO:0016021;GO:0005886;GO:0015992;GO:0006810;GO:0051453;GO:0006811;GO:0005774;GO:0015991;GO:0046872;GO:0005794	membrane;integral component of plasma membrane;protein binding;hydrolase activity;ATPase activity;plasmodesma;hydrogen-exporting ATPase activity, phosphorylative mechanism;magnesium ion binding;ATP binding;ATP biosynthetic process;cytosol;nucleotide binding;integral component of membrane;plasma membrane;proton transport;transport;regulation of intracellular pH;ion transport;vacuolar membrane;ATP …	K01535	PMA1,PMA2	http://www.genome.jp/dbget-bin/www_bget?ko:K01535	Oxidative phosphorylation	ko00190	KOG0205(P)(Plasma membrane H+-transporting ATPase)	gnl|BL_ORD_ID|129555	sp|P19456|PMA2_ARATH ATPase 2, plasma membrane-type OS=Arabidopsis thaliana GN=AHA2 PE=1 SV=2
106416410	BnaC02T0038400ZS	1656	6.86	0.59	-3.91381	1.49e-06	0.000161205	PREDICTED: transcription factor TGA4-like isoform X1 [Brassica napus];PREDICTED: transcription factor TGA4-like isoform X2 [Brassica napus]	GO:0005515;GO:0003700;GO:0003677;GO:0006355;GO:0042742;GO:0043565;GO:0005516;GO:0005634;GO:0009409;GO:0006351	protein binding;transcription factor activity, sequence-specific DNA binding;DNA binding;regulation of transcription, DNA-templated;defense response to bacterium;sequence-specific DNA binding;calmodulin binding;nucleus;response to cold;transcription, DNA-templated	K14431	TGA	http://www.genome.jp/dbget-bin/www_bget?ko:K14431	Plant hormone signal transduction	ko04075	-	gnl|BL_ORD_ID|514327	sp|Q39162|TGA4_ARATH Transcription factor TGA4 OS=Arabidopsis thaliana GN=TGA4 PE=1 SV=2
106353425	BnaA01T0007900ZS	1550	4.59	0.28	-4.10078	1.54e-06	0.000166523	PREDICTED: inositol-3-phosphate synthase-like [Brassica napus]	GO:0010264;GO:0005737;GO:0006021;GO:0008654;GO:0009791;GO:0004512;GO:0006659;GO:0009793	myo-inositol hexakisphosphate biosynthetic process;cytoplasm;inositol biosynthetic process;phospholipid biosynthetic process;post-embryonic development;inositol-3-phosphate synthase activity;phosphatidylserine biosynthetic process;embryo development ending in seed dormancy	K01858	INO1,ISYNA1	http://www.genome.jp/dbget-bin/www_bget?ko:K01858	Streptomycin biosynthesis;Inositol phosphate metabolism	ko00521,ko00562	KOG0693(I)(Myo-inositol-1-phosphate synthase)	gnl|BL_ORD_ID|50782	sp|Q96348|INO1_BRANA Inositol-3-phosphate synthase OS=Brassica napus PE=2 SV=2
106356036	BnaA01T0061300ZS	823	8.65	0.47	-4.29216	1.57e-06	0.000169244	PREDICTED: zinc finger protein 622-like [Brassica napus]	GO:0008270;GO:0003676;GO:0046872	zinc ion binding;nucleic acid binding;metal ion binding	K14816	REI1	http://www.genome.jp/dbget-bin/www_bget?ko:K14816	-	-	KOG2505(R)(Ankyrin repeat protein)	gnl|BL_ORD_ID|159765	sp|Q8H1G5|REIL1_ARATH Cytoplasmic 60S subunit biogenesis factor REI1 homolog 1 OS=Arabidopsis thaliana GN=REIL1 PE=1 SV=1
106390235	BnaC04T0020300ZS	2684	0.11	2.47	4.31488	1.62e-06	0.000173741	PREDICTED: potassium transporter 2 isoform X2 [Brassica oleracea var. oleracea];PREDICTED: potassium transporter 2 isoform X1 [Brassica oleracea var. oleracea]	GO:0016020;GO:0006813;GO:0016021;GO:0015079;GO:0006811;GO:0071805	membrane;potassium ion transport;integral component of membrane;potassium ion transmembrane transporter activity;ion transport;potassium ion transmembrane transport	K03549	kup	http://www.genome.jp/dbget-bin/www_bget?ko:K03549	-	-	-	gnl|BL_ORD_ID|131466	sp|O22881|POT2_ARATH Potassium transporter 2 OS=Arabidopsis thaliana GN=POT2 PE=1 SV=2
106376246	BnaA06T0084400ZS	801	17.46	208.74	3.47564	1.63e-06	0.000174359	hypothetical protein MP_TR19458_c0_g1_i1_g.55579, partial [Noccaea caerulescens]	-	-	-	-	-	-	-	-	-	-
106432491	BnaA01T0012400ZS	1586	4.93	0.34	-4.06093	1.68e-06	0.000180054	PREDICTED: 1-aminocyclopropane-1-carboxylate synthase 8-like [Brassica napus]	GO:0009058;GO:0030170;GO:0003824	biosynthetic process;pyridoxal phosphate binding;catalytic activity	K01762	ACS	http://www.genome.jp/dbget-bin/www_bget?ko:K01762	Cysteine and methionine metabolism	ko00270	KOG0256(T)(1-aminocyclopropane-1-carboxylate synthase, and related proteins)	gnl|BL_ORD_ID|263576	sp|Q9T065|1A18_ARATH 1-aminocyclopropane-1-carboxylate synthase 8 OS=Arabidopsis thaliana GN=ACS8 PE=1 SV=1
106385871	BnaA02T0099200ZS	553	3.33	46.06	3.72836	1.71e-06	0.000180812	PREDICTED: uncharacterized protein LOC106385871 [Brassica napus]	-	-	-	-	-	-	-	-	-	-
106354203	BnaC06T0389200ZS	884	0	3.46	8.43082	1.72e-06	0.000180812	PREDICTED: kunitz-type serine protease inhibitor DrTI-like [Brassica napus]	GO:0004866	endopeptidase inhibitor activity	-	-	-	-	-	-	gnl|BL_ORD_ID|251068	sp|Q9C7S6|WSCP_ARATH Cysteine protease inhibitor WSCP OS=Arabidopsis thaliana GN=WSCP PE=1 SV=1
106366488	BnaA09T0145800ZS	1739	0	1.48	8.43082	1.72e-06	0.000180812	PREDICTED: probable membrane-associated kinase regulator 2 [Brassica rapa]	GO:0005886	plasma membrane	-	-	-	-	-	-	gnl|BL_ORD_ID|86013	sp|Q9SH58|MAKR2_ARATH Probable membrane-associated kinase regulator 2 OS=Arabidopsis thaliana GN=MAKR2 PE=2 SV=1
XLOC_022276	#N/A	709	0	5.26	8.43082	1.72e-06	0.000180812	-	-	-	-	-	-	-	-	-	-	-
106346236	Bnascaffold0130T0000200ZS	1053	2.53	0	-8.43012	1.72e-06	0.000180812	PREDICTED: uncharacterized protein At4g17700-like [Brassica napus]	-	-	-	-	-	-	-	-	gnl|BL_ORD_ID|255652	sp|O23610|Y4177_ARATH Uncharacterized protein At4g17700 OS=Arabidopsis thaliana GN=At4g17700 PE=2 SV=2
106363737	BnaA09T0125500ZS	1021	2.62	0	-8.43012	1.72e-06	0.000180812	PREDICTED: NADH dehydrogenase [ubiquinone] 1 alpha subcomplex subunit 9, mitochondrial-like [Brassica napus]	-	-	K03953	NDUFA9	http://www.genome.jp/dbget-bin/www_bget?ko:K03953	Oxidative phosphorylation;Retrograde endocannabinoid signaling	ko00190,ko04723	-	gnl|BL_ORD_ID|115687	sp|Q9SK66|NDUA9_ARATH NADH dehydrogenase [ubiquinone] 1 alpha subcomplex subunit 9, mitochondrial OS=Arabidopsis thaliana GN=At2g20360 PE=1 SV=2
106368217	BnaC02T0068800ZS	2196.44	1.11	0	-8.43012	1.72e-06	0.000180812	PREDICTED: probable galacturonosyltransferase 14 isoform X2 [Brassica napus];PREDICTED: probable galacturonosyltransferase 14 isoform X1 [Brassica napus]	GO:0016020;GO:0047262;GO:0016740;GO:0045489;GO:0000139;GO:0016021;GO:0071555;GO:0016757;GO:0005794	membrane;polygalacturonate 4-alpha-galacturonosyltransferase activity;transferase activity;pectin biosynthetic process;Golgi membrane;integral component of membrane;cell wall organization;transferase activity, transferring glycosyl groups;Golgi apparatus	K13648	GAUT	http://www.genome.jp/dbget-bin/www_bget?ko:K13648	Amino sugar and nucleotide sugar metabolism	ko00520	-	gnl|BL_ORD_ID|22181	sp|Q8GWT1|GAUTE_ARATH Probable galacturonosyltransferase 14 OS=Arabidopsis thaliana GN=GAUT14 PE=2 SV=1
106429479	BnaC02T0372100ZS	1250	2.04	0	-8.43012	1.72e-06	0.000180812	PREDICTED: small glutamine-rich tetratricopeptide repeat-containing protein beta-like, partial [Brassica napus]	-	-	K16365	SGTA	http://www.genome.jp/dbget-bin/www_bget?ko:K16365	-	-	KOG0553(R)(TPR repeat-containing protein)	gnl|BL_ORD_ID|201376	sp|Q80W98|SGTB_RAT Small glutamine-rich tetratricopeptide repeat-containing protein beta OS=Rattus norvegicus GN=Sgtb PE=1 SV=1
106451058	BnaA05T0074500ZS	2483	0.9	0	-8.43012	1.72e-06	0.000180812	PREDICTED: neutral ceramidase-like isoform X1 [Brassica napus]	-	-	K12349	ASAH2	http://www.genome.jp/dbget-bin/www_bget?ko:K12349	Sphingolipid signaling pathway;Sphingolipid metabolism	ko04071,ko00600	-	gnl|BL_ORD_ID|110715	sp|Q304B9|NCASE_ARATH Neutral ceramidase OS=Arabidopsis thaliana GN=At2g38010 PE=3 SV=1
106439659	#N/A	640.87	1.12	18.99	3.93509	1.77e-06	0.000185956	-	-	-	-	-	-	-	-	-	-	-
106407594	BnaC02T0040500ZS	1124	4.91	0.23	-4.40957	1.79e-06	0.000186533	PREDICTED: uncharacterized protein LOC106407594 [Brassica napus]	GO:0009507	chloroplast	-	-	-	-	-	KOG2882(P)(p-Nitrophenyl phosphatase)	gnl|BL_ORD_ID|133630	sp|Q00472|PNPP_SCHPO 4-nitrophenylphosphatase OS=Schizosaccharomyces pombe (strain 972 / ATCC 24843) GN=pho2 PE=4 SV=2
106407601	BnaC02T0040500ZS	1124	4.91	0.23	-4.40957	1.79e-06	0.000186533	PREDICTED: uncharacterized protein LOC106407594 [Brassica napus]	GO:0009507	chloroplast	-	-	-	-	-	KOG2882(P)(p-Nitrophenyl phosphatase)	gnl|BL_ORD_ID|133630	sp|Q00472|PNPP_SCHPO 4-nitrophenylphosphatase OS=Schizosaccharomyces pombe (strain 972 / ATCC 24843) GN=pho2 PE=4 SV=2
106416718	BnaC02T0040500ZS	1124	4.91	0.23	-4.40957	1.79e-06	0.000186533	PREDICTED: uncharacterized protein LOC106407594 [Brassica napus]	GO:0009507	chloroplast	-	-	-	-	-	KOG2882(P)(p-Nitrophenyl phosphatase)	gnl|BL_ORD_ID|133630	sp|Q00472|PNPP_SCHPO 4-nitrophenylphosphatase OS=Schizosaccharomyces pombe (strain 972 / ATCC 24843) GN=pho2 PE=4 SV=2
106380540	BnaC02T0033100ZS	2179	23.91	2.34	-3.50487	1.79e-06	0.000186919	PREDICTED: translation factor GUF1 homolog, chloroplastic-like [Brassica napus]	GO:0003924;GO:0005525;GO:0045727;GO:0000166;GO:0009507	GTPase activity;GTP binding;positive regulation of translation;nucleotide binding;chloroplast	K03596	lepA	http://www.genome.jp/dbget-bin/www_bget?ko:K03596	-	-	KOG0465(J)(Mitochondrial elongation factor)	gnl|BL_ORD_ID|32780	sp|Q9FNM5|GUFP_ARATH Translation factor GUF1 homolog, chloroplastic OS=Arabidopsis thaliana GN=At5g08650 PE=1 SV=2
106380792	#N/A	596	11.1	0.46	-4.6184	1.87e-06	0.000194646	PREDICTED: auxin-responsive protein SAUR21-like [Brassica oleracea var. oleracea]	GO:0009733	response to auxin	K14488	SAUR	http://www.genome.jp/dbget-bin/www_bget?ko:K14488	Plant hormone signal transduction	ko04075	-	gnl|BL_ORD_ID|484719	sp|Q9FJF9|SAU21_ARATH Auxin-responsive protein SAUR21 OS=Arabidopsis thaliana GN=SAUR21 PE=2 SV=1
106425779	BnaA02T0086600ZS	841	1.6	22.94	3.72309	1.88e-06	0.000195432	PREDICTED: germin-like protein 1 isoform X1 [Brassica napus]	GO:0045735;GO:0005576;GO:0030145;GO:0046872	nutrient reservoir activity;extracellular region;manganese ion binding;metal ion binding	-	-	-	-	-	-	gnl|BL_ORD_ID|19795	sp|P45854|GLP1_SINAL Germin-like protein 1 OS=Sinapis alba GN=GLP1 PE=2 SV=1
106435943	BnaC05T0547700ZS	1199	555.42	57.12	-3.41182	1.99e-06	0.000206639	PREDICTED: NADP-dependent alkenal double bond reductase P1-like [Brassica napus]	GO:0055114;GO:0008270;GO:0016491	oxidation-reduction process;zinc ion binding;oxidoreductase activity	K08070	E1.3.1.74	http://www.genome.jp/dbget-bin/www_bget?ko:K08070	-	-	KOG1197(CR)(Predicted quinone oxidoreductase)	gnl|BL_ORD_ID|270834	sp|Q39172|AER_ARATH NADPH-dependent oxidoreductase 2-alkenal reductase OS=Arabidopsis thaliana GN=AER PE=1 SV=1
106380831	#N/A	1828.64	10.7	0.96	-3.61043	2e-06	0.000207165	BnaC02g02070D [Brassica napus]	GO:0000398;GO:0003723;GO:0005681;GO:0008270;GO:0005634;GO:0003676	mRNA splicing, via spliceosome;RNA binding;spliceosomal complex;zinc ion binding;nucleus;nucleic acid binding	K12827	SF3A3,SAP61,PRP9	http://www.genome.jp/dbget-bin/www_bget?ko:K12827	Spliceosome	ko03040	KOG2636(A)(Splicing factor 3a, subunit 3)	gnl|BL_ORD_ID|290908	sp|Q9FG01|ATO_ARATH Splicing factor SF3a60 homolog OS=Arabidopsis thaliana GN=ATO PE=1 SV=1
106443176	BnaC09T0485400ZS	613	31.81	2.47	-3.75119	2.05e-06	0.000207702	PREDICTED: auxin-responsive protein SAUR21-like [Brassica napus]	GO:0009733	response to auxin	K14488	SAUR	http://www.genome.jp/dbget-bin/www_bget?ko:K14488	Plant hormone signal transduction	ko04075	-	gnl|BL_ORD_ID|488732	sp|Q9FJG0|SAU20_ARATH Auxin-responsive protein SAUR20 OS=Arabidopsis thaliana GN=SAUR20 PE=2 SV=1
106371582	#N/A	3257	0.65	0	-8.39779	2.05e-06	0.000207702	BnaCnng58230D [Brassica napus]	GO:0016020;GO:0004672;GO:0006468;GO:0005524;GO:0016021	membrane;protein kinase activity;protein phosphorylation;ATP binding;integral component of membrane	-	-	-	-	-	-	gnl|BL_ORD_ID|523106	sp|C0LGH2|Y1561_ARATH Probable LRR receptor-like serine/threonine-protein kinase At1g56130 OS=Arabidopsis thaliana GN=At1g56130 PE=2 SV=2
106431046	BnaA08T0270900ZS	1331.06	1.95	0	-8.39779	2.05e-06	0.000207702	PREDICTED: protein BASIC PENTACYSTEINE2 isoform X1 [Brassica napus]	-	-	-	-	-	-	-	-	gnl|BL_ORD_ID|305034	sp|Q9LDE2|BPC2_ARATH Protein BASIC PENTACYSTEINE2 OS=Arabidopsis thaliana GN=BPC2 PE=1 SV=1
106431059	BnaA08T0270900ZS	1331.06	1.95	0	-8.39779	2.05e-06	0.000207702	PREDICTED: protein BASIC PENTACYSTEINE2 isoform X1 [Brassica napus]	-	-	-	-	-	-	-	-	gnl|BL_ORD_ID|305034	sp|Q9LDE2|BPC2_ARATH Protein BASIC PENTACYSTEINE2 OS=Arabidopsis thaliana GN=BPC2 PE=1 SV=1
106438438	BnaA03T0232700ZS	995.78	2.47	0	-8.39779	2.05e-06	0.000207702	PREDICTED: uncharacterized protein LOC106438438 [Brassica napus]	-	-	-	-	-	-	-	-	-	-
106348778	BnaC07T0339600ZS	994	0	2.86	8.3953	2.05e-06	0.000207702	PREDICTED: GRF1-interacting factor 1 [Brassica rapa]	-	-	-	-	-	-	-	-	gnl|BL_ORD_ID|9349	sp|Q8L8A5|GIF1_ARATH GRF1-interacting factor 1 OS=Arabidopsis thaliana GN=GIF1 PE=1 SV=1
106356648	BnaA07T0169200ZS	679	0	5	8.3953	2.05e-06	0.000207702	PREDICTED: germin-like protein subfamily 1 member 11 [Brassica rapa]	GO:0045735;GO:0005576;GO:0030145;GO:0046872	nutrient reservoir activity;extracellular region;manganese ion binding;metal ion binding	-	-	-	-	-	-	gnl|BL_ORD_ID|18421	sp|Q9FMA8|GL111_ARATH Germin-like protein subfamily 1 member 11 OS=Arabidopsis thaliana GN=At5g38940 PE=2 SV=1
106356649	BnaA07T0169200ZS	679	0	5	8.3953	2.05e-06	0.000207702	PREDICTED: germin-like protein subfamily 1 member 11 [Brassica rapa]	GO:0045735;GO:0005576;GO:0030145;GO:0046872	nutrient reservoir activity;extracellular region;manganese ion binding;metal ion binding	-	-	-	-	-	-	gnl|BL_ORD_ID|18421	sp|Q9FMA8|GL111_ARATH Germin-like protein subfamily 1 member 11 OS=Arabidopsis thaliana GN=At5g38940 PE=2 SV=1
106371906	BnaC09T0476300ZS	1746	0	1.45	8.3953	2.05e-06	0.000207702	PREDICTED: sugar transporter ERD6-like 16 [Brassica napus]	GO:0016020;GO:0022891;GO:0016021;GO:0006810;GO:0055085;GO:0022857	membrane;substrate-specific transmembrane transporter activity;integral component of membrane;transport;transmembrane transport;transmembrane transporter activity	K08145	SLC2A8,GLUT8	http://www.genome.jp/dbget-bin/www_bget?ko:K08145	-	-	KOG0254(R)(Predicted transporter (major facilitator superfamily))	gnl|BL_ORD_ID|378841	sp|Q8LBI9|EDL16_ARATH Sugar transporter ERD6-like 16 OS=Arabidopsis thaliana GN=At5g18840 PE=2 SV=2
106375007	BnaC08T0362300ZS	572	0	6.55	8.3953	2.05e-06	0.000207702	hypothetical protein EUTSA_v10006245mg [Eutrema salsugineum]	GO:0003735;GO:0005622;GO:0006412;GO:0005840	structural constituent of ribosome;intracellular;translation;ribosome	K02976	RP-S26e,RPS26	http://www.genome.jp/dbget-bin/www_bget?ko:K02976	Ribosome	ko03010	KOG1768(J)(40s ribosomal protein S26)	gnl|BL_ORD_ID|472267	sp|Q8LPJ7|RS262_ARATH 40S ribosomal protein S26-2 OS=Arabidopsis thaliana GN=RPS26B PE=2 SV=2
106429600	BnaC03T0259400ZS	1241	0	2.09	8.3953	2.05e-06	0.000207702	PREDICTED: uncharacterized protein LOC106429600 isoform X1 [Brassica napus];PREDICTED: uncharacterized protein LOC106429600 isoform X2 [Brassica napus];PREDICTED: uncharacterized protein LOC106429593 [Brassica napus]	-	-	-	-	-	-	-	-	-	-
106432534	BnaC06T0363600ZS	1649	5.51	0.35	-4.02598	2.07e-06	0.000209505	PREDICTED: protein kinase 2B, chloroplastic [Brassica rapa]	GO:0004672;GO:0006468;GO:0005524;GO:0004674	protein kinase activity;protein phosphorylation;ATP binding;protein serine/threonine kinase activity	K04733	IRAK4	http://www.genome.jp/dbget-bin/www_bget?ko:K04733	NF-kappa B signaling pathway;NOD-like receptor signaling pathway;Toll and Imd signaling pathway;Toll-like receptor signaling pathway;Neurotrophin signaling pathway	ko04064,ko04621,ko04624,ko04620,ko04722	-	gnl|BL_ORD_ID|433051	sp|Q5XF79|PBL18_ARATH Probable serine/threonine-protein kinase PBL18 OS=Arabidopsis thaliana GN=PBL18 PE=2 SV=1
XLOC_079849	#N/A	560	32.41	2.36	-3.82106	2.12e-06	0.000214516	BnaC08g04710D [Brassica napus]	GO:0016020;GO:0016021	membrane;integral component of membrane	-	-	-	-	-	-	-	-
106420922	BnaA03T0460800ZS	1416	2.18	0.05	-5.53878	2.14e-06	0.000215685	PREDICTED: transcription factor MYB35-like [Brassica napus]	GO:0003677	DNA binding	K09422	MYBP	http://www.genome.jp/dbget-bin/www_bget?ko:K09422	-	-	-	gnl|BL_ORD_ID|415576	sp|Q9LDR8|MY102_ARATH Transcription factor MYB102 OS=Arabidopsis thaliana GN=MYB102 PE=2 SV=1
106426148	BnaA02T0323000ZS	533	9.27	0.18	-5.53878	2.14e-06	0.000215685	PREDICTED: auxin-responsive protein SAUR21-like [Brassica napus]	GO:0009733	response to auxin	K14488	SAUR	http://www.genome.jp/dbget-bin/www_bget?ko:K14488	Plant hormone signal transduction	ko04075	-	gnl|BL_ORD_ID|198680	sp|Q9FK62|SAU24_ARATH Auxin-responsive protein SAUR24 OS=Arabidopsis thaliana GN=SAUR24 PE=2 SV=1
106420956	BnaC05T0205800ZS	1372	0.08	3.03	5.04626	2.16e-06	0.000217169	PREDICTED: homeobox protein knotted-1-like 6 isoform X1 [Brassica napus];PREDICTED: homeobox protein knotted-1-like 6 isoform X1 [Brassica oleracea var. oleracea];PREDICTED: homeobox protein knotted-1-like 6 isoform X2 [Brassica oleracea var. oleracea]	GO:0010073;GO:0003700;GO:0003677;GO:0006355;GO:0043565;GO:0005634	meristem maintenance;transcription factor activity, sequence-specific DNA binding;DNA binding;regulation of transcription, DNA-templated;sequence-specific DNA binding;nucleus	-	-	-	-	-	KOG0773(K)(Transcription factor MEIS1 and related HOX domain proteins)	gnl|BL_ORD_ID|52214	sp|Q84JS6|KNAT6_ARATH Homeobox protein knotted-1-like 6 OS=Arabidopsis thaliana GN=KNAT6 PE=1 SV=1
106374190	BnaC01T0038500ZS	797	1.71	24.23	3.69442	2.2e-06	0.000220884	PREDICTED: actin-depolymerizing factor 9 [Brassica rapa]	GO:0005737;GO:0030041;GO:0005856;GO:0005622;GO:0015629;GO:0030042;GO:0003779	cytoplasm;actin filament polymerization;cytoskeleton;intracellular;actin cytoskeleton;actin filament depolymerization;actin binding	K05765	CFL	http://www.genome.jp/dbget-bin/www_bget?ko:K05765	Regulation of actin cytoskeleton;Axon guidance;Fc gamma R-mediated phagocytosis	ko04810,ko04360,ko04666	KOG1735(Z)(Actin depolymerizing factor)	gnl|BL_ORD_ID|270387	sp|O49606|ADF9_ARATH Actin-depolymerizing factor 9 OS=Arabidopsis thaliana GN=ADF9 PE=2 SV=2
106361068	BnaC03T0748400ZS	1817	8.08	0.7	-3.68491	2.24e-06	0.000224304	PREDICTED: UDP-glycosyltransferase 73B1-like [Brassica napus]	GO:0008152;GO:0016740;GO:0016758;GO:0016757	metabolic process;transferase activity;transferase activity, transferring hexosyl groups;transferase activity, transferring glycosyl groups	-	-	-	-	-	-	gnl|BL_ORD_ID|238971	sp|Q8VZE9|U73B1_ARATH UDP-glycosyltransferase 73B1 OS=Arabidopsis thaliana GN=UGT73B1 PE=2 SV=1
106419166	BnaC09T0580800ZS	776	14.87	1.01	-3.9617	2.26e-06	0.000225782	PREDICTED: 18 kDa seed maturation protein [Brassica rapa]	GO:0009790	embryo development	-	-	-	-	-	-	gnl|BL_ORD_ID|57091	sp|Q9FG31|LEA46_ARATH Late embryogenesis abundant protein 46 OS=Arabidopsis thaliana GN=LEA46 PE=2 SV=1
106347405	BnaA06T0157400ZS	942.82	0.28	6.49	4.36256	2.33e-06	0.000232327	PREDICTED: probable 2-oxoglutarate-dependent dioxygenase At3g49630 isoform X2 [Brassica napus];PREDICTED: probable 2-oxoglutarate-dependent dioxygenase At3g49630 isoform X1 [Brassica napus]	GO:0005506;GO:0055114;GO:0016491;GO:0046872	iron ion binding;oxidation-reduction process;oxidoreductase activity;metal ion binding	-	-	-	-	-	-	gnl|BL_ORD_ID|359685	sp|Q8H113|DIN11_ARATH Probable 2-oxoglutarate-dependent dioxygenase DIN11 OS=Arabidopsis thaliana GN=DIN11 PE=2 SV=1;gnl|BL_ORD_ID|356385	sp|F4IY03|DIOX1_ARATH Probable 2-oxoglutarate-dependent dioxygenase At3g49630 OS=Arabidopsis thaliana GN=At3g49630 PE=3 SV=1
106368231	BnaC02T0070400ZS	6832	4.41	0.43	-3.51469	2.36e-06	0.000235063	PREDICTED: protein furry homolog [Brassica napus]	-	-	-	-	-	-	-	KOG1825(R)(Fry-like conserved proteins)	gnl|BL_ORD_ID|506005	sp|P40468|TAO3_YEAST Cell morphogenesis protein PAG1 OS=Saccharomyces cerevisiae (strain ATCC 204508 / S288c) GN=TAO3 PE=1 SV=1
106433479	BnaC02T0263100ZS	1786	23.41	2.32	-3.47287	2.38e-06	0.000236631	PREDICTED: protein NRT1/ PTR FAMILY 5.12-like [Brassica napus]	GO:0016020;GO:0005215;GO:0016021;GO:0006810	membrane;transporter activity;integral component of membrane;transport	K14638	SLC15A3_4,PHT	http://www.genome.jp/dbget-bin/www_bget?ko:K14638	-	-	-	gnl|BL_ORD_ID|443147	sp|Q9C7U1|PTR25_ARATH Protein NRT1/ PTR FAMILY 5.12 OS=Arabidopsis thaliana GN=NPF5.12 PE=2 SV=1
106365885	BnaA09T0061200ZS	1242	0.66	10.6	3.74618	2.39e-06	0.000237324	PREDICTED: uncharacterized protein LOC106365885 isoform X1 [Brassica napus]	-	-	-	-	-	-	-	-	gnl|BL_ORD_ID|235349	sp|Q9FPT1|UBP12_ARATH Ubiquitin carboxyl-terminal hydrolase 12 OS=Arabidopsis thaliana GN=UBP12 PE=2 SV=2
106417640	BnaC02T0040400ZS	811	61.08	5.93	-3.47623	2.45e-06	0.000240939	PREDICTED: classical arabinogalactan protein 4-like [Brassica napus]	-	-	-	-	-	-	-	-	-	-
106351352	BnaA03T0013200ZS	747.51	3.87	0	-8.36472	2.45e-06	0.000240939	PREDICTED: uncharacterized protein LOC106442994 isoform X1 [Brassica napus];PREDICTED: peroxisomal fatty acid beta-oxidation multifunctional protein AIM1-like isoform X2 [Brassica napus]	GO:0008152;GO:0003824;GO:0005777;GO:0055114;GO:0006635;GO:0006631;GO:0016491;GO:0003857	metabolic process;catalytic activity;peroxisome;oxidation-reduction process;fatty acid beta-oxidation;fatty acid metabolic process;oxidoreductase activity;3-hydroxyacyl-CoA dehydrogenase activity	K10527	MFP2	http://www.genome.jp/dbget-bin/www_bget?ko:K10527	Fatty acid degradation;alpha-Linolenic acid metabolism;Fatty acid metabolism	ko00071,ko00592,ko01212	-	gnl|BL_ORD_ID|275932	sp|Q9ZPI6|AIM1_ARATH Peroxisomal fatty acid beta-oxidation multifunctional protein AIM1 OS=Arabidopsis thaliana GN=AIM1 PE=1 SV=1
106427333	BnaC02T0107900ZS	745	3.97	0	-8.36472	2.45e-06	0.000240939	PREDICTED: outer envelope protein 61-like [Brassica napus]	GO:0016020;GO:0016021	membrane;integral component of membrane	-	-	-	-	-	-	gnl|BL_ORD_ID|433488	sp|B7ZWR6|OEP61_ARATH Outer envelope protein 61 OS=Arabidopsis thaliana GN=OEP61 PE=1 SV=1
106448470	BnaC07T0397700ZS	1266	1.89	0	-8.36472	2.45e-06	0.000240939	PREDICTED: RNA pseudouridine synthase 5-like [Brassica napus]	-	-	-	-	-	-	-	KOG1919(A)(RNA pseudouridylate synthases)	gnl|BL_ORD_ID|440894	sp|Q5M721|PUS5_ARATH RNA pseudouridine synthase 5 OS=Arabidopsis thaliana GN=At3g52260 PE=2 SV=2
106352078	BnaC07T0364100ZS	1143	0	2.37	8.35889	2.45e-06	0.000240939	PREDICTED: uncharacterized protein LOC106303767 [Brassica oleracea var. oleracea]	GO:0030001;GO:0005507;GO:0006825;GO:0005634;GO:0046872	metal ion transport;copper ion binding;copper ion transport;nucleus;metal ion binding	-	-	-	-	-	-	gnl|BL_ORD_ID|38882	sp|Q9FLU5|HIP9_ARATH Heavy metal-associated isoprenylated plant protein 9 OS=Arabidopsis thaliana GN=HIPP09 PE=2 SV=1
106380422	BnaC02T0076700ZS	1057	14.41	1.23	-3.70309	2.47e-06	0.000242301	BnaA02g03280D [Brassica napus]	-	-	-	-	-	-	-	-	gnl|BL_ORD_ID|301639	sp|Q9LFD5|BPA1_ARATH Binding partner of ACD11 1 OS=Arabidopsis thaliana GN=BPA1 PE=1 SV=1
XLOC_041399	#N/A	518	19.8	1.16	-4.09879	2.48e-06	0.00024345	PREDICTED: uncharacterized protein LOC108840780 [Raphanus sativus]	-	-	-	-	-	-	-	-	-	-
106416600	BnaA01T0367800ZS	1267	0.21	5.02	4.34747	2.52e-06	0.000246883	PREDICTED: polygalacturonase inhibitor 1-like [Brassica napus]	GO:0008134	transcription factor binding	-	-	-	-	-	-	gnl|BL_ORD_ID|128475	sp|Q9M5J9|PGIP1_ARATH Polygalacturonase inhibitor 1 OS=Arabidopsis thaliana GN=PGIP1 PE=1 SV=1
106380838	BnaC02T0021400ZS	1661	2.53	0.11	-4.54812	2.53e-06	0.000246883	PREDICTED: cytochrome P450 90A1-like [Brassica oleracea var. oleracea]	GO:0020037;GO:0004497;GO:0005506;GO:0055114;GO:0016705;GO:0016491;GO:0046872	heme binding;monooxygenase activity;iron ion binding;oxidation-reduction process;oxidoreductase activity, acting on paired donors, with incorporation or reduction of molecular oxygen;oxidoreductase activity;metal ion binding	K09588	CYP90A1,CPD	http://www.genome.jp/dbget-bin/www_bget?ko:K09588	Brassinosteroid biosynthesis	ko00905	-	gnl|BL_ORD_ID|313042	sp|Q42569|C90A1_ARATH Cytochrome P450 90A1 OS=Arabidopsis thaliana GN=CYP90A1 PE=2 SV=1
106395347	BnaA02T0030600ZS	1690	0.53	7.72	3.7168	2.53e-06	0.000246883	PREDICTED: probable E3 ubiquitin-protein ligase ARI16 [Brassica napus]	GO:0016567;GO:0008270;GO:0004842;GO:0046872	protein ubiquitination;zinc ion binding;ubiquitin-protein transferase activity;metal ion binding	K11968	ARIH1	http://www.genome.jp/dbget-bin/www_bget?ko:K11968	-	-	KOG1815(O)(Predicted E3 ubiquitin ligase)	gnl|BL_ORD_ID|287546	sp|Q9C5A4|ARI16_ARATH Probable E3 ubiquitin-protein ligase ARI16 OS=Arabidopsis thaliana GN=ARI16 PE=2 SV=1
106370572	#N/A	490	102.18	9.05	-3.51607	2.54e-06	0.000246929	PREDICTED: stress-induced protein KIN2-like [Brassica rapa]	-	-	-	-	-	-	-	-	gnl|BL_ORD_ID|55601	sp|P31169|KIN2_ARATH Stress-induced protein KIN2 OS=Arabidopsis thaliana GN=KIN2 PE=2 SV=1
106359290	BnaC08T0280000ZS	1576	0.39	5.92	3.83961	2.56e-06	0.000248583	PREDICTED: microtubule-associated protein TORTIFOLIA1-like [Brassica napus]	-	-	-	-	-	-	-	-	gnl|BL_ORD_ID|217233	sp|Q93ZH1|TORL4_ARATH TORTIFOLIA1-like protein 4 OS=Arabidopsis thaliana GN=TOR1L4 PE=2 SV=1
106380742	BnaC02T0096700ZS	1313	17.65	1.63	-3.57089	2.63e-06	0.000254487	PREDICTED: mitochondrial dicarboxylate/tricarboxylate transporter DTC-like [Brassica oleracea var. oleracea]	GO:0016020;GO:0016021;GO:0006810;GO:0055085	membrane;integral component of membrane;transport;transmembrane transport	K15104	SLC25A11,OGC	http://www.genome.jp/dbget-bin/www_bget?ko:K15104	-	-	KOG0759(C)(Mitochondrial oxoglutarate/malate carrier proteins)	gnl|BL_ORD_ID|365105	sp|Q9C5M0|DTC_ARATH Mitochondrial dicarboxylate/tricarboxylate transporter DTC OS=Arabidopsis thaliana GN=DTC PE=1 SV=1
106380746	#N/A	1480.46	6.11	0.48	-3.92797	2.76e-06	0.000267229	PREDICTED: protein phosphatase 1 regulatory subunit pprA-like isoform X1 [Brassica oleracea var. oleracea];PREDICTED: protein phosphatase 1 regulatory subunit pprA [Brassica napus]	-	-	K17550	PPP1R7,SDS22	http://www.genome.jp/dbget-bin/www_bget?ko:K17550	-	-	KOG0531(T)(Protein phosphatase 1, regulatory subunit, and related proteins)	gnl|BL_ORD_ID|135494	sp|Q54Q39|PP1R7_DICDI Protein phosphatase 1 regulatory subunit pprA OS=Dictyostelium discoideum GN=pprA PE=3 SV=1
106416569	BnaC02T0038600ZS	1840	2.21	0.1	-4.53001	2.81e-06	0.000271173	PREDICTED: regulation of nuclear pre-mRNA domain-containing protein 1A-like [Brassica napus]	-	-	K15559	RTT103	http://www.genome.jp/dbget-bin/www_bget?ko:K15559	-	-	KOG2669(A)(Regulator of nuclear mRNA)	gnl|BL_ORD_ID|182503	sp|Q96P16|RPR1A_HUMAN Regulation of nuclear pre-mRNA domain-containing protein 1A OS=Homo sapiens GN=RPRD1A PE=1 SV=1
106348849	BnaC07T0339600ZS	930	0.07	4.04	5.6334	2.85e-06	0.000274005	PREDICTED: GRF1-interacting factor 1 [Brassica rapa]	-	-	-	-	-	-	-	-	gnl|BL_ORD_ID|9349	sp|Q8L8A5|GIF1_ARATH GRF1-interacting factor 1 OS=Arabidopsis thaliana GN=GIF1 PE=1 SV=1
106379203	BnaC02T0098300ZS	844.1	3.46	0.11	-5.48737	2.85e-06	0.000274005	PREDICTED: mediator of RNA polymerase II transcription subunit 31-like isoform X2 [Brassica napus];PREDICTED: mediator of RNA polymerase II transcription subunit 31-like isoform X1 [Brassica napus]	GO:0006355;GO:0016592;GO:0001104	regulation of transcription, DNA-templated;mediator complex;RNA polymerase II transcription cofactor activity	K15153	MED31,SOH1	http://www.genome.jp/dbget-bin/www_bget?ko:K15153	-	-	KOG4086(KL)(Transcriptional regulator SOH1)	gnl|BL_ORD_ID|90364	sp|Q8VYB1|MED31_ARATH Mediator of RNA polymerase II transcription subunit 31 OS=Arabidopsis thaliana GN=MED31 PE=1 SV=1
106380546	BnaC02T0034000ZS	1088	396.92	42.26	-3.35705	2.86e-06	0.000274793	PREDICTED: protein ATAF2-like [Brassica oleracea var. oleracea]	GO:0005515;GO:0043424;GO:0009611;GO:0008361;GO:0016032;GO:0009744;GO:0009751;GO:0007275;GO:0003677;GO:0009620;GO:0006355;GO:0009416;GO:0005634;GO:0009753;GO:0006351	protein binding;protein histidine kinase binding;response to wounding;regulation of cell size;viral process;response to sucrose;response to salicylic acid;multicellular organism development;DNA binding;response to fungus;regulation of transcription, DNA-templated;response to light stimulus;nucleus;response to jasmonic acid;transcription, DNA-templated	-	-	-	-	-	-	gnl|BL_ORD_ID|106115	sp|Q9C598|NAC81_ARATH Protein ATAF2 OS=Arabidopsis thaliana GN=NAC081 PE=1 SV=1
106452647	BnaC02T0051700ZS	1703	5.13	0.38	-3.91081	2.91e-06	0.000276855	PREDICTED: O-acyltransferase WSD1-like [Brassica napus]	GO:0016020;GO:0004144;GO:0016021;GO:0045017	membrane;diacylglycerol O-acyltransferase activity;integral component of membrane;glycerolipid biosynthetic process	-	-	-	-	-	-	gnl|BL_ORD_ID|249402	sp|Q93ZR6|WSD1_ARATH O-acyltransferase WSD1 OS=Arabidopsis thaliana GN=WSD1 PE=2 SV=1
106353243	BnaA01T0222000ZS	1052	2.33	0	-8.33088	2.94e-06	0.000276855	PREDICTED: long chain base biosynthesis protein 2b-like [Brassica napus]	GO:0009058;GO:0030170;GO:0008152;GO:0003824;GO:0016740	biosynthetic process;pyridoxal phosphate binding;metabolic process;catalytic activity;transferase activity	K00654	SPT	http://www.genome.jp/dbget-bin/www_bget?ko:K00654	Autophagy - yeast;Sphingolipid signaling pathway;Sphingolipid metabolism	ko04138,ko04071,ko00600	KOG1360(H)(5-aminolevulinate synthase)	gnl|BL_ORD_ID|56039	sp|Q9M304|LCB2B_ARATH Long chain base biosynthesis protein 2b OS=Arabidopsis thaliana GN=LCB2b PE=1 SV=1
106427730	#N/A	479	8.53	0	-8.33088	2.94e-06	0.000276855	PREDICTED: uncharacterized protein LOC103829132 [Brassica rapa]	-	-	-	-	-	-	-	-	-	-
106347351	BnaA06T0149300ZS	1317	0	1.9	8.32153	2.94e-06	0.000276855	PREDICTED: chaperone protein dnaJ 10-like [Brassica napus]	-	-	-	-	-	-	-	KOG0691(O)(Molecular chaperone (DnaJ superfamily))	gnl|BL_ORD_ID|365587	sp|Q8GYX8|DNJ10_ARATH Chaperone protein dnaJ 10 OS=Arabidopsis thaliana GN=ATJ10 PE=2 SV=2
106348217	BnaA09T0582300ZS	2148	0	1.08	8.32153	2.94e-06	0.000276855	PREDICTED: F-box/LRR-repeat protein At3g58930-like [Brassica napus]	-	-	-	-	-	-	-	-	gnl|BL_ORD_ID|390092	sp|Q9LXQ8|FBL60_ARATH F-box/LRR-repeat protein At3g58940 OS=Arabidopsis thaliana GN=At3g58940 PE=2 SV=1
106358344	#N/A	780	0	3.8	8.32153	2.94e-06	0.000276855	PREDICTED: F-box/kelch-repeat protein SKIP6-like [Brassica napus]	-	-	-	-	-	-	-	-	gnl|BL_ORD_ID|199953	sp|Q9SJ04|SKIP6_ARATH F-box/kelch-repeat protein SKIP6 OS=Arabidopsis thaliana GN=SKIP6 PE=1 SV=1
106360824	BnaA08T0105100ZS	1062	0	2.48	8.32153	2.94e-06	0.000276855	PREDICTED: deSI-like protein At4g17486 [Brassica napus]	GO:0008233;GO:0016787;GO:0006508;GO:0009507	peptidase activity;hydrolase activity;proteolysis;chloroplast	-	-	-	-	-	KOG0324(S)(Uncharacterized conserved protein)	gnl|BL_ORD_ID|136118	sp|Q93VG8|PPDEX_ARATH DeSI-like protein At4g17486 OS=Arabidopsis thaliana GN=At4g17486 PE=2 SV=1
106362290	BnaA08T0299400ZS	1097.28	0	2.43	8.32153	2.94e-06	0.000276855	PREDICTED: putative axial regulator YABBY 2 isoform X2 [Brassica rapa];PREDICTED: putative axial regulator YABBY 2 isoform X1 [Brassica rapa]	GO:0007275	multicellular organism development	-	-	-	-	-	-	gnl|BL_ORD_ID|534356	sp|Q9XFB0|YAB2_ARATH Putative axial regulator YABBY 2 OS=Arabidopsis thaliana GN=YAB2 PE=1 SV=1
106389308	BnaC05T0355300ZS	1127	0	2.36	8.32153	2.94e-06	0.000276855	PREDICTED: probable rRNA-processing protein EBP2 homolog [Brassica napus]	-	-	K14823	EBP2,EBNA1BP2	http://www.genome.jp/dbget-bin/www_bget?ko:K14823	-	-	KOG3080(A)(Nucleolar protein-like/EBNA1-binding protein)	gnl|BL_ORD_ID|371055	sp|Q9LUJ5|EBP2_ARATH Probable rRNA-processing protein EBP2 homolog OS=Arabidopsis thaliana GN=EBP2 PE=1 SV=1
106396366	BnaA09T0104100ZS.1	2669	0	0.85	8.32153	2.94e-06	0.000276855	PREDICTED: protein CHROMATIN REMODELING 5-like [Brassica napus]	GO:0009506;GO:0005524;GO:0005634	plasmodesma;ATP binding;nucleus	K11367	CHD1	http://www.genome.jp/dbget-bin/www_bget?ko:K11367	-	-	KOG0385(K)(Chromatin remodeling complex WSTF-ISWI, small subunit)	gnl|BL_ORD_ID|327319	sp|F4IV99|CHR5_ARATH Protein CHROMATIN REMODELING 5 OS=Arabidopsis thaliana GN=CHR5 PE=3 SV=1
106410571	BnaA03T0228700ZS	1711	0	1.71	8.32153	2.94e-06	0.000276855	PREDICTED: putative beta-glucosidase 2 isoform X2 [Brassica napus];PREDICTED: beta-glucosidase 3-like isoform X1 [Brassica napus]	GO:0004553;GO:0005975	hydrolase activity, hydrolyzing O-glycosyl compounds;carbohydrate metabolic process	K01188	E3.2.1.21	http://www.genome.jp/dbget-bin/www_bget?ko:K01188	Phenylpropanoid biosynthesis;Starch and sucrose metabolism;Cyanoamino acid metabolism	ko00940,ko00500,ko00460	-	gnl|BL_ORD_ID|303918	sp|O65458|BGL03_ARATH Beta-glucosidase 3 OS=Arabidopsis thaliana GN=BGLU3 PE=3 SV=2
106433394	BnaA07T0112700ZS	1791	0	1.33	8.32153	2.94e-06	0.000276855	PREDICTED: probable mannan synthase 10 [Brassica napus]	GO:0016020;GO:0016759;GO:0016740;GO:0000139;GO:0016021;GO:0071555;GO:0016757;GO:0005794	membrane;cellulose synthase activity;transferase activity;Golgi membrane;integral component of membrane;cell wall organization;transferase activity, transferring glycosyl groups;Golgi apparatus	-	-	-	-	-	-	gnl|BL_ORD_ID|338152	sp|Q9LR87|CSLAA_ARATH Probable mannan synthase 10 OS=Arabidopsis thaliana GN=CSLA10 PE=2 SV=2
106369037	BnaA09T0616200ZS	1079	0.54	8.62	3.8509	2.95e-06	0.000277473	PREDICTED: probable aquaporin TIP3-2 [Brassica rapa]	GO:0016020;GO:0005215;GO:0016021;GO:0006810	membrane;transporter activity;integral component of membrane;transport	K09873	TIP	http://www.genome.jp/dbget-bin/www_bget?ko:K09873	-	-	KOG0223(G)(Aquaporin (major intrinsic protein family))	gnl|BL_ORD_ID|217460	sp|O22588|TIP32_ARATH Probable aquaporin TIP3-2 OS=Arabidopsis thaliana GN=TIP3-2 PE=2 SV=1
106399573	BnaC02T0271000ZS	2035	0.1	2.5	4.44822	3.06e-06	0.000286423	PREDICTED: protein HOTHEAD-like [Brassica napus]	GO:0010430;GO:0050660;GO:0016614;GO:0055114;GO:0016491	fatty acid omega-oxidation;flavin adenine dinucleotide binding;oxidoreductase activity, acting on CH-OH group of donors;oxidation-reduction process;oxidoreductase activity	K15403	ACE,HTH	http://www.genome.jp/dbget-bin/www_bget?ko:K15403	Cutin, suberine and wax biosynthesis	ko00073	-	gnl|BL_ORD_ID|39449	sp|Q9S746|HTH_ARATH Protein HOTHEAD OS=Arabidopsis thaliana GN=HTH PE=1 SV=1
106447440	#N/A	331	2.4	46.68	4.44822	3.06e-06	0.000286423	-	-	-	-	-	-	-	-	-	-	-
106392628	#N/A	1164	3.26	0.11	-4.85041	3.09e-06	0.000288838	PREDICTED: aspartic proteinase PCS1-like [Brassica napus]	GO:0008233;GO:0016787;GO:0006508;GO:0004190	peptidase activity;hydrolase activity;proteolysis;aspartic-type endopeptidase activity	-	-	-	-	-	-	gnl|BL_ORD_ID|434343	sp|Q9LZL3|PCS1L_ARATH Aspartic proteinase PCS1 OS=Arabidopsis thaliana GN=PCS1 PE=2 SV=1
106365141	BnaA09T0578400ZS	1155	0.15	4.3	4.66077	3.11e-06	0.00029028	PREDICTED: peroxidase 18 [Brassica napus]	GO:0020037;GO:0006979;GO:0042744;GO:0055114;GO:0005576;GO:0016491;GO:0046872;GO:0004601	heme binding;response to oxidative stress;hydrogen peroxide catabolic process;oxidation-reduction process;extracellular region;oxidoreductase activity;metal ion binding;peroxidase activity	K00430	E1.11.1.7	http://www.genome.jp/dbget-bin/www_bget?ko:K00430	Phenylpropanoid biosynthesis	ko00940	-	gnl|BL_ORD_ID|126715	sp|Q9SK52|PER18_ARATH Peroxidase 18 OS=Arabidopsis thaliana GN=PER18 PE=3 SV=1
106401617	BnaC08T0115700ZS	1763	0.09	2.58	4.66077	3.11e-06	0.00029028	PREDICTED: selenium-binding protein 2 [Brassica napus]	GO:0010197;GO:0009507;GO:0008430	polar nucleus fusion;chloroplast;selenium binding	K17285	SELENBP1	http://www.genome.jp/dbget-bin/www_bget?ko:K17285	-	-	KOG0918(P)(Selenium-binding protein)	gnl|BL_ORD_ID|491242	sp|Q93WN0|SEBP2_ARATH Selenium-binding protein 2 OS=Arabidopsis thaliana GN=SBP2 PE=1 SV=1
106370163	BnaA10T0042700ZS	865	0.07	4.34	5.6049	3.29e-06	0.000306105	PREDICTED: ethylene-responsive transcription factor ERF094 [Brassica rapa]	GO:0003700;GO:0003677;GO:0006355;GO:0005634;GO:0006351	transcription factor activity, sequence-specific DNA binding;DNA binding;regulation of transcription, DNA-templated;nucleus;transcription, DNA-templated	K14516	ERF1	http://www.genome.jp/dbget-bin/www_bget?ko:K14516	MAPK signaling pathway - plant;Plant hormone signal transduction	ko04016,ko04075	-	gnl|BL_ORD_ID|374453	sp|Q9LND1|ERF94_ARATH Ethylene-responsive transcription factor ERF094 OS=Arabidopsis thaliana GN=ERF094 PE=2 SV=1
106397509	BnaC03T0394100ZS	1137	0.56	8.49	3.78903	3.36e-06	0.000311946	PREDICTED: endochitinase CH25-like [Brassica oleracea var. oleracea]	GO:0006032;GO:0004568;GO:0008061;GO:0005975;GO:0016998	chitin catabolic process;chitinase activity;chitin binding;carbohydrate metabolic process;cell wall macromolecule catabolic process	K20547	CHIB	http://www.genome.jp/dbget-bin/www_bget?ko:K20547	MAPK signaling pathway - plant;Amino sugar and nucleotide sugar metabolism	ko04016,ko00520	-	gnl|BL_ORD_ID|327245	sp|Q09023|CHI2_BRANA Endochitinase CH25 OS=Brassica napus PE=2 SV=1
106364120	BnaA01T0173400ZS	1098.06	4.28	0.2	-4.49307	3.46e-06	0.000320834	elongation factor 1-alpha, partial [Striga hermonthica];PREDICTED: 3-hydroxyisobutyryl-CoA hydrolase-like protein 3, mitochondrial, partial [Brassica napus]	GO:0003746;GO:0005737;GO:0016787;GO:0003924;GO:0005525;GO:0006414;GO:0000166;GO:0003860	translation elongation factor activity;cytoplasm;hydrolase activity;GTPase activity;GTP binding;translational elongation;nucleotide binding;3-hydroxyisobutyryl-CoA hydrolase activity	K03231	EEF1A	http://www.genome.jp/dbget-bin/www_bget?ko:K03231	RNA transport	ko03013	KOG1684(I)(Enoyl-CoA hydratase);KOG0052(J)(Translation elongation factor EF-1 alpha/Tu);KOG1680(I)(Enoyl-CoA hydratase)	gnl|BL_ORD_ID|370382	sp|Q8GTY0|EF1A4_ARATH Elongation factor 1-alpha 4 OS=Arabidopsis thaliana GN=A4 PE=1 SV=2;gnl|BL_ORD_ID|397271	sp|Q9T0K7|HIBC6_ARATH 3-hydroxyisobutyryl-CoA hydrolase-like protein 3, mitochondrial OS=Arabidopsis thaliana GN=At4g13360 PE=1 SV=2
106362485	BnaA01T0151200ZS	1791	1.17	0	-8.29622	3.54e-06	0.00032454	PREDICTED: uncharacterized protein LOC106442951 [Brassica napus]	GO:0046872	metal ion binding	-	-	-	-	-	-	-	-
106365001	BnaC02T0071100ZS	901	2.84	0	-8.29622	3.54e-06	0.00032454	PREDICTED: basic leucine zipper 43-like [Brassica oleracea var. oleracea]	GO:0003700;GO:0006355;GO:0043565	transcription factor activity, sequence-specific DNA binding;regulation of transcription, DNA-templated;sequence-specific DNA binding	-	-	-	-	-	-	gnl|BL_ORD_ID|310666	sp|Q9FMC2|BZP43_ARATH Basic leucine zipper 43 OS=Arabidopsis thaliana GN=BZIP43 PE=1 SV=1
106379240	#N/A	1600	1.36	0	-8.29622	3.54e-06	0.00032454	PREDICTED: myosin-binding protein 7-like [Brassica oleracea var. oleracea]	GO:0016020;GO:0016021	membrane;integral component of membrane	-	-	-	-	-	-	gnl|BL_ORD_ID|105387	sp|Q9FG14|MYOB7_ARATH Myosin-binding protein 7 OS=Arabidopsis thaliana GN=MYOB7 PE=1 SV=1
106361405	BnaA08T0186900ZS	1699	0	1.39	8.28317	3.54e-06	0.00032454	PREDICTED: probable N-acetyltransferase HLS1 [Brassica napus]	GO:0008080	N-acetyltransferase activity	-	-	-	-	-	-	gnl|BL_ORD_ID|399401	sp|Q42381|HLS1_ARATH Probable N-acetyltransferase HLS1 OS=Arabidopsis thaliana GN=HLS1 PE=1 SV=1
106394903	BnaA03T0499800ZS	1253	0	2	8.28317	3.54e-06	0.00032454	PREDICTED: B3 domain-containing protein REM9-like [Brassica rapa]	-	-	-	-	-	-	-	-	gnl|BL_ORD_ID|157396	sp|O81778|REM9_ARATH B3 domain-containing protein REM9 OS=Arabidopsis thaliana GN=REM9 PE=2 SV=1
106453119	BnaC08T0198800ZS	1535	0	1.56	8.28317	3.54e-06	0.00032454	PREDICTED: putative lipase YOR059C isoform X1 [Brassica napus];PREDICTED: putative lipase YOR059C isoform X2 [Brassica napus]	GO:0016787;GO:0005634	hydrolase activity;nucleus	-	-	-	-	-	KOG4372(R)(Predicted alpha/beta hydrolase)	gnl|BL_ORD_ID|543338	sp|O14162|YE7A_SCHPO Putative lipase C4A8.10 OS=Schizosaccharomyces pombe (strain 972 / ATCC 24843) GN=SPAC4A8.10 PE=3 SV=2
XLOC_026662	#N/A	1200	0	2.1	8.28317	3.54e-06	0.00032454	-	-	-	-	-	-	-	-	-	-	-
106375028	#N/A	1496	35.93	3.81	-3.3739	3.68e-06	0.000336365	BnaC08g49690D [Brassica napus]	GO:0009738;GO:0009785;GO:0046983;GO:0005515;GO:0003700;GO:0007165;GO:0009642;GO:0010017;GO:0003677;GO:0006355;GO:0009585;GO:0010218;GO:0005829;GO:0003712;GO:0005634;GO:0006351	abscisic acid-activated signaling pathway;blue light signaling pathway;protein dimerization activity;protein binding;transcription factor activity, sequence-specific DNA binding;signal transduction;response to light intensity;red or far-red light signaling pathway;DNA binding;regulation of transcription, DNA-templated;red, far-red light phototransduction;response to far red light;cytosol;transcri…	-	-	-	-	-	-	gnl|BL_ORD_ID|36995	sp|Q9FE22|HFR1_ARATH Transcription factor HFR1 OS=Arabidopsis thaliana GN=HFR1 PE=1 SV=1
106380776	BnaA02T0323000ZS	571	26.12	1.96	-3.78251	3.76e-06	0.000343367	PREDICTED: auxin-responsive protein SAUR21-like [Brassica napus]	GO:0009733	response to auxin	K14488	SAUR	http://www.genome.jp/dbget-bin/www_bget?ko:K14488	Plant hormone signal transduction	ko04075	-	gnl|BL_ORD_ID|484719	sp|Q9FJF9|SAU21_ARATH Auxin-responsive protein SAUR21 OS=Arabidopsis thaliana GN=SAUR21 PE=2 SV=1
106409549	#N/A	575	7.47	0.16	-5.43406	3.81e-06	0.000347022	-	-	-	-	-	-	-	-	-	-	-
106446230	BnaC02T0073000ZS	2468	1.03	0.02	-5.43406	3.81e-06	0.000347022	PREDICTED: chloroplastic group IIA intron splicing facilitator CRS1, chloroplastic-like isoform X1 [Brassica napus];PREDICTED: chloroplastic group IIA intron splicing facilitator CRS1, chloroplastic-like isoform X2 [Brassica napus]	GO:0000373;GO:0003723	Group II intron splicing;RNA binding	-	-	-	-	-	-	gnl|BL_ORD_ID|345876	sp|Q9LF10|CRS1_ARATH Chloroplastic group IIA intron splicing facilitator CRS1, chloroplastic OS=Arabidopsis thaliana GN=At5g16180 PE=3 SV=2
106380553	BnaC02T0034500ZS	1788	3.45	0.24	-3.92969	3.94e-06	0.00035761	PREDICTED: NAC domain-containing protein 82-like [Brassica napus]	GO:0003677;GO:0006355;GO:0005634;GO:0006351	DNA binding;regulation of transcription, DNA-templated;nucleus;transcription, DNA-templated	-	-	-	-	-	-	gnl|BL_ORD_ID|415721	sp|Q9FY82|NAC82_ARATH NAC domain-containing protein 82 OS=Arabidopsis thaliana GN=NAC082 PE=1 SV=1
106371101	BnaA02T0353800ZS	2994	0.03	1.16	4.92914	3.95e-06	0.00035761	PREDICTED: alpha-glucan phosphorylase 1-like [Brassica napus]	GO:0030170;GO:0016740;GO:0005975;GO:0004645;GO:0016757;GO:0008184	pyridoxal phosphate binding;transferase activity;carbohydrate metabolic process;phosphorylase activity;transferase activity, transferring glycosyl groups;glycogen phosphorylase activity	K00688	E2.4.1.1,glgP,PYG	http://www.genome.jp/dbget-bin/www_bget?ko:K00688	Necroptosis;Biofilm formation - Escherichia coli;Starch and sucrose metabolism;Glucagon signaling pathway;Insulin signaling pathway	ko04217,ko02026,ko00500,ko04922,ko04910	KOG2099(G)(Glycogen phosphorylase)	gnl|BL_ORD_ID|131761	sp|Q9LIB2|PHS1_ARATH Alpha-glucan phosphorylase 1 OS=Arabidopsis thaliana GN=PHS1 PE=1 SV=1
XLOC_089296	#N/A	404	20.03	0.65	-4.80677	3.95e-06	0.00035761	BnaC02g00590D [Brassica napus]	GO:0008150;GO:0003674;GO:0005634	biological_process;molecular_function;nucleus	-	-	-	-	-	-	-	-
106354665	BnaA07T0378100ZS	1546	3.89	43.81	3.35087	4.08e-06	0.000369078	PREDICTED: epidermis-specific secreted glycoprotein EP1-like [Brassica napus]	-	-	-	-	-	-	-	-	gnl|BL_ORD_ID|380460	sp|Q39688|EP1G_DAUCA Epidermis-specific secreted glycoprotein EP1 OS=Daucus carota GN=EP1 PE=1 SV=1
106383036	BnaC02T0043900ZS	1483.99	15.29	1.34	-3.49821	4.12e-06	0.000372059	PREDICTED: DEAD-box ATP-dependent RNA helicase 56-like [Brassica napus];BnaA03g03240D [Brassica napus]	GO:0016787;GO:0005524;GO:0004386;GO:0003676	hydrolase activity;ATP binding;helicase activity;nucleic acid binding	K12812	UAP56,BAT1,SUB2	http://www.genome.jp/dbget-bin/www_bget?ko:K12812	Spliceosome;RNA transport;mRNA surveillance pathway	ko03040,ko03013,ko03015	KOG0327(J)(Translation initiation factor 4F, helicase subunit (eIF-4A) and related helicases)	gnl|BL_ORD_ID|165207	sp|Q9LFN6|RH56_ARATH DEAD-box ATP-dependent RNA helicase 56 OS=Arabidopsis thaliana GN=RH56 PE=1 SV=2;gnl|BL_ORD_ID|165200	sp|Q56XG6|RH15_ARATH DEAD-box ATP-dependent RNA helicase 15 OS=Arabidopsis thaliana GN=RH15 PE=1 SV=3
106402475	BnaC06T0074000ZS	1063	0.61	9.05	3.7578	4.2e-06	0.000378324	PREDICTED: lectin-like protein At1g53070 [Brassica oleracea var. oleracea]	GO:0030246	carbohydrate binding	-	-	-	-	-	-	gnl|BL_ORD_ID|53709	sp|Q9LNN2|LECT3_ARATH Lectin-like protein At1g53070 OS=Arabidopsis thaliana GN=At1g53070 PE=2 SV=1
106360920	BnaA08T0113600ZS	1991	1.02	0	-8.26071	4.28e-06	0.000380212	PREDICTED: probable carotenoid cleavage dioxygenase 4, chloroplastic [Brassica napus]	GO:0005515;GO:0016702;GO:0051213;GO:0009536;GO:0055114;GO:0009507;GO:0016491;GO:0010287;GO:0046872	protein binding;oxidoreductase activity, acting on single donors with incorporation of molecular oxygen, incorporation of two atoms of oxygen;dioxygenase activity;plastid;oxidation-reduction process;chloroplast;oxidoreductase activity;plastoglobule;metal ion binding	K09840	NCED	http://www.genome.jp/dbget-bin/www_bget?ko:K09840	Carotenoid biosynthesis	ko00906	-	gnl|BL_ORD_ID|324308	sp|O49675|CCD4_ARATH Probable carotenoid cleavage dioxygenase 4, chloroplastic OS=Arabidopsis thaliana GN=CCD4 PE=1 SV=1
106442641	BnaC02T0107400ZS	1276	1.76	0	-8.26071	4.28e-06	0.000380212	PREDICTED: 2-hydroxy-6-oxononadienedioate/2-hydroxy-6-oxononatrienedioate hydrolase 1-like [Brassica napus]	GO:0016787;GO:0003824;GO:0008150;GO:0009507	hydrolase activity;catalytic activity;biological_process;chloroplast	-	-	-	-	-	-	gnl|BL_ORD_ID|398119	sp|P9WNH5|HSAD_MYCTU 4,5:9,10-diseco-3-hydroxy-5,9,17-trioxoandrosta-1(10),2-diene-4-oate hydrolase OS=Mycobacterium tuberculosis (strain ATCC 25618 / H37Rv) GN=hsaD PE=1 SV=1
106356037	BnaC01T0074200ZS	1707	0	1.33	8.24377	4.28e-06	0.000380212	PREDICTED: protein KAKU4-like [Brassica napus]	-	-	-	-	-	-	-	-	gnl|BL_ORD_ID|65222	sp|Q949W6|KAKU4_ARATH Protein KAKU4 OS=Arabidopsis thaliana GN=KAKU4 PE=1 SV=1
106375104	BnaC01T0443200ZS	1208	0	2.02	8.24377	4.28e-06	0.000380212	PREDICTED: uncharacterized protein LOC106375104 [Brassica napus]	GO:0016020;GO:0060918;GO:0010929;GO:0009734;GO:0003674;GO:0005886;GO:0006810;GO:0005634	membrane;auxin transport;positive regulation of auxin mediated signaling pathway;auxin-activated signaling pathway;molecular_function;plasma membrane;transport;nucleus	-	-	-	-	-	-	gnl|BL_ORD_ID|309155	sp|Q9LVK2|BIG1A_ARATH Protein BIG GRAIN 1-like A OS=Arabidopsis thaliana GN=At3g13980 PE=3 SV=1
106384830	#N/A	539	0.07	6.45	8.24377	4.28e-06	0.000380212	BnaC03g68260D [Brassica napus]	-	-	K12602	WDR61,REC14,SKI8	http://www.genome.jp/dbget-bin/www_bget?ko:K12602	RNA degradation	ko03018	KOG0266(R)(WD40 repeat-containing protein)	gnl|BL_ORD_ID|519286	sp|Q9SZQ5|VIP3_ARATH WD repeat-containing protein VIP3 OS=Arabidopsis thaliana GN=VIP3 PE=1 SV=1
106403208	#N/A	243	0	90.62	8.24377	4.28e-06	0.000380212	PREDICTED: defensin-like protein 4 [Brassica napus]	GO:0031640;GO:0005576;GO:0050832;GO:0006952	killing of cells of other organism;extracellular region;defense response to fungus;defense response	-	-	-	-	-	-	gnl|BL_ORD_ID|353559	sp|O24331|DEF4_RAPSA Defensin-like protein 4 OS=Raphanus sativus GN=AFP4 PE=3 SV=1
106433556	BnaC03T0086200ZS	817	0	3.39	8.24377	4.28e-06	0.000380212	PREDICTED: uncharacterized protein LOC106433556 [Brassica napus]	GO:0031072;GO:0051082	heat shock protein binding;unfolded protein binding	-	-	-	-	-	-	-	-
106445487	BnaA09T0462400ZS	1269	0	1.88	8.24377	4.28e-06	0.000380212	BnaA09g30710D [Brassica napus]	GO:0000166;GO:0003676	nucleotide binding;nucleic acid binding	-	-	-	-	-	KOG4205(A)(RNA-binding protein musashi/mRNA cleavage and polyadenylation factor I complex, subunit HRP1)	gnl|BL_ORD_ID|286458	sp|Q9M1S3|ARP1_ARATH Probable RNA-binding protein ARP1 OS=Arabidopsis thaliana GN=ARP1 PE=2 SV=1
106454848	BnaA09T0474400ZS	1126	0	2.21	8.24377	4.28e-06	0.000380212	PREDICTED: zinc-finger homeodomain protein 7 [Brassica rapa]	GO:0003677	DNA binding	-	-	-	-	-	-	gnl|BL_ORD_ID|552462	sp|Q9SVL0|ZHD7_ARATH Zinc-finger homeodomain protein 7 OS=Arabidopsis thaliana GN=ZHD7 PE=1 SV=1
106420110	BnaA09T0677500ZS	960	1.14	15.24	3.61369	4.35e-06	0.000385987	PREDICTED: ethylene-responsive transcription factor ERF094-like [Brassica napus]	GO:0003700;GO:0003677;GO:0006355;GO:0005634;GO:0006351	transcription factor activity, sequence-specific DNA binding;DNA binding;regulation of transcription, DNA-templated;nucleus;transcription, DNA-templated	K14516	ERF1	http://www.genome.jp/dbget-bin/www_bget?ko:K14516	MAPK signaling pathway - plant;Plant hormone signal transduction	ko04016,ko04075	-	gnl|BL_ORD_ID|374453	sp|Q9LND1|ERF94_ARATH Ethylene-responsive transcription factor ERF094 OS=Arabidopsis thaliana GN=ERF094 PE=2 SV=1
106380805	BnaC02T0050700ZS	1704	22.97	2.47	-3.36707	4.36e-06	0.000386296	PREDICTED: protein CLT3, chloroplastic-like [Brassica napus]	GO:0016020;GO:0034635;GO:0046686;GO:0009536;GO:0002229;GO:0016021	membrane;glutathione transport;response to cadmium ion;plastid;defense response to oomycetes;integral component of membrane	-	-	-	-	-	-	gnl|BL_ORD_ID|335115	sp|Q8RWL5|CLT3_ARATH Protein CLT3, chloroplastic OS=Arabidopsis thaliana GN=CLT3 PE=2 SV=1
106377026	BnaC05T0064400ZS	1447	0.92	12.01	3.53955	4.37e-06	0.000386717	PREDICTED: probable low-specificity L-threonine aldolase 1 [Brassica napus]	GO:0006520;GO:0003824;GO:0016829	cellular amino acid metabolic process;catalytic activity;lyase activity	K01620	ltaE	http://www.genome.jp/dbget-bin/www_bget?ko:K01620	Glycine, serine and threonine metabolism;Biosynthesis of amino acids	ko00260,ko01230	KOG1368(E)(Threonine aldolase)	gnl|BL_ORD_ID|513744	sp|Q8RXU4|THA1_ARATH Probable low-specificity L-threonine aldolase 1 OS=Arabidopsis thaliana GN=THA1 PE=1 SV=1
106381783	BnaA02T0296100ZS	1266.47	2.31	0.04	-5.40665	4.42e-06	0.000390679	PREDICTED: GDSL esterase/lipase At5g45950-like isoform X1 [Brassica napus]	GO:0052689;GO:0016787;GO:0006629;GO:0016042;GO:0005576;GO:0016788	carboxylic ester hydrolase activity;hydrolase activity;lipid metabolic process;lipid catabolic process;extracellular region;hydrolase activity, acting on ester bonds	-	-	-	-	-	-	gnl|BL_ORD_ID|17980	sp|Q9FJ41|GDL85_ARATH GDSL esterase/lipase At5g45950 OS=Arabidopsis thaliana GN=At5g45950 PE=2 SV=1
106394854	BnaA07T0123600ZS	1356	0.08	2.83	4.90452	4.47e-06	0.000393501	PREDICTED: probable RNA-binding protein ARP1 [Brassica napus]	GO:0000166;GO:0003676	nucleotide binding;nucleic acid binding	-	-	-	-	-	KOG4205(A)(RNA-binding protein musashi/mRNA cleavage and polyadenylation factor I complex, subunit HRP1)	gnl|BL_ORD_ID|286458	sp|Q9M1S3|ARP1_ARATH Probable RNA-binding protein ARP1 OS=Arabidopsis thaliana GN=ARP1 PE=2 SV=1
106396265	BnaC04T0101400ZS	1527	0.07	2.45	4.90452	4.47e-06	0.000393501	PREDICTED: growth-regulating factor 3-like [Brassica napus]	-	-	-	-	-	-	-	-	gnl|BL_ORD_ID|30441	sp|Q9SJR5|GRF3_ARATH Growth-regulating factor 3 OS=Arabidopsis thaliana GN=GRF3 PE=2 SV=1
106439406	BnaA03T0341400ZS	991	4.57	50.57	3.35307	4.48e-06	0.000393501	PREDICTED: expansin-A12-like [Brassica napus]	GO:0016020;GO:0009664;GO:0005576;GO:0005618	membrane;plant-type cell wall organization;extracellular region;cell wall	-	-	-	-	-	-	gnl|BL_ORD_ID|380007	sp|Q9LDJ3|EXP12_ARATH Expansin-A12 OS=Arabidopsis thaliana GN=EXPA12 PE=2 SV=1
106353515	BnaC06T0265000ZS	1321	0.38	5.89	3.81609	4.51e-06	0.000395646	PREDICTED: caffeic acid 3-O-methyltransferase-like [Brassica oleracea var. oleracea]	GO:0008168;GO:0046983;GO:0008171;GO:0032259;GO:0016740	methyltransferase activity;protein dimerization activity;O-methyltransferase activity;methylation;transferase activity	K13066	E2.1.1.68,COMT	http://www.genome.jp/dbget-bin/www_bget?ko:K13066	Phenylpropanoid biosynthesis	ko00940	-	gnl|BL_ORD_ID|51742	sp|Q9SRD4|IGMT5_ARATH Indole glucosinolate O-methyltransferase 5 OS=Arabidopsis thaliana GN=IGMT5 PE=2 SV=1
106389287	BnaA03T0362100ZS	1742	0.15	3.19	4.23719	4.52e-06	0.000395893	PREDICTED: uncharacterized protein LOC106389287 [Brassica napus]	GO:0003735;GO:0005622;GO:0006412;GO:0005840	structural constituent of ribosome;intracellular;translation;ribosome	-	-	-	-	-	-	-	-
106401882	BnaC05T0090200ZS	1194	36.33	3.85	-3.35645	4.53e-06	0.000395893	PREDICTED: uncharacterized protein LOC106401882 [Brassica napus]	GO:0016020;GO:0006979;GO:0016021	membrane;response to oxidative stress;integral component of membrane	-	-	-	-	-	-	-	-
106422777	BnaC02T0015300ZS	2494	2.32	0.17	-3.90526	4.53e-06	0.000395893	PREDICTED: DNA gyrase subunit B, mitochondrial [Brassica napus]	GO:0006265;GO:0003918;GO:0005694;GO:0003916;GO:0003677;GO:0005524;GO:0000166;GO:0005739;GO:0016853	DNA topological change;DNA topoisomerase type II (ATP-hydrolyzing) activity;chromosome;DNA topoisomerase activity;DNA binding;ATP binding;nucleotide binding;mitochondrion;isomerase activity	K02470	gyrB	http://www.genome.jp/dbget-bin/www_bget?ko:K02470	-	-	KOG0355(B)(DNA topoisomerase type II)	gnl|BL_ORD_ID|26896	sp|Q94BZ7|GYRBM_ARATH DNA gyrase subunit B, mitochondrial OS=Arabidopsis thaliana GN=GYRBM PE=2 SV=1
106417721	#N/A	966.95	6.99	0.53	-3.99489	4.54e-06	0.00039599	BnaC02g00450D [Brassica napus]	-	-	-	-	-	-	-	-	-	-
106423411	BnaA03T0531100ZS	1088.22	47.27	5.04	-3.35041	4.55e-06	0.000396322	PREDICTED: auxin-responsive protein IAA29-like isoform X2 [Brassica napus];PREDICTED: auxin-responsive protein IAA29-like isoform X1 [Brassica napus]	-	-	K14484	IAA	http://www.genome.jp/dbget-bin/www_bget?ko:K14484	Plant hormone signal transduction	ko04075	-	gnl|BL_ORD_ID|39785	sp|Q93WC4|IAA29_ARATH Auxin-responsive protein IAA29 OS=Arabidopsis thaliana GN=IAA29 PE=2 SV=2
106452892	BnaC02T0082200ZS	1275.71	10.6	0.98	-3.59323	4.59e-06	0.000398865	PREDICTED: AUGMIN subunit 7 [Brassica rapa];PREDICTED: uncharacterized protein LOC106452892 isoform X1 [Brassica napus]	GO:0005874;GO:0005737;GO:0007067;GO:0005515;GO:0005856;GO:0051011;GO:0009524;GO:0005819;GO:0005876;GO:0051301;GO:0007049	microtubule;cytoplasm;mitotic nuclear division;protein binding;cytoskeleton;microtubule minus-end binding;phragmoplast;spindle;spindle microtubule;cell division;cell cycle	-	-	-	-	-	-	gnl|BL_ORD_ID|300486	sp|Q0WTP1|AUG7_ARATH AUGMIN subunit 7 OS=Arabidopsis thaliana GN=AUG7 PE=1 SV=1
106401176	BnaC02T0006700ZS	1479	25.84	2.77	-3.35896	4.74e-06	0.000411716	PREDICTED: protein MODIFIER OF SNC1 11-like [Brassica napus]	-	-	K18732	SARNP,CIP29,THO1	http://www.genome.jp/dbget-bin/www_bget?ko:K18732	-	-	-	gnl|BL_ORD_ID|99373	sp|Q9LZ08|MOS11_ARATH Protein MODIFIER OF SNC1 11 OS=Arabidopsis thaliana GN=MOS11 PE=1 SV=1
106350029	BnaA06T0072500ZS	1165	86.72	9.67	-3.29685	4.83e-06	0.0004184	PREDICTED: uncharacterized protein LOC103871884 [Brassica rapa]	GO:0016020;GO:0006979;GO:0016021	membrane;response to oxidative stress;integral component of membrane	-	-	-	-	-	-	-	-
106421108	BnaC07T0434900ZS	837	7.47	0.54	-4.23425	4.9e-06	0.000423639	PREDICTED: transcription factor bHLH36-like [Brassica napus]	GO:0046983;GO:0003677	protein dimerization activity;DNA binding	-	-	-	-	-	-	gnl|BL_ORD_ID|304372	sp|F4JIJ7|BH162_ARATH Transcription factor bHLH162 OS=Arabidopsis thaliana GN=BHLH162 PE=2 SV=1
106420850	BnaC09T0544400ZS	1107	5.53	0.38	-3.98136	4.91e-06	0.000424101	PREDICTED: disease resistance protein TAO1-like [Brassica napus]	-	-	-	-	-	-	-	-	gnl|BL_ORD_ID|511939	sp|Q9FI14|TAO1_ARATH Disease resistance protein TAO1 OS=Arabidopsis thaliana GN=TAO1 PE=4 SV=1
106405493	BnaC06T0422200ZS	717	0.49	9.86	4.22073	4.93e-06	0.000424934	PREDICTED: uncharacterized protein LOC106299591 [Brassica oleracea var. oleracea]	GO:0008150;GO:0003674;GO:0005575	biological_process;molecular_function;cellular_component	-	-	-	-	-	-	-	-
106356483	BnaC09T0556800ZS	656.25	30.87	2.94	-3.51739	4.98e-06	0.000429079	80A08_10 [Brassica rapa subsp. pekinensis];PREDICTED: protein DOWNSTREAM OF FLC-like [Brassica rapa]	GO:0005615	extracellular space	-	-	-	-	-	-	gnl|BL_ORD_ID|362734	sp|Q9LX15|DFC_ARATH Protein DOWNSTREAM OF FLC OS=Arabidopsis thaliana GN=DFC PE=2 SV=1
106367247	BnaA09T0406600ZS	1717	5.64	0.48	-3.69156	5.13e-06	0.000439285	PREDICTED: reticuline oxidase-like protein [Brassica rapa]	GO:0050660;GO:0009055;GO:0016614;GO:0003824;GO:0055114;GO:0005576;GO:0009507;GO:0016491	flavin adenine dinucleotide binding;electron carrier activity;oxidoreductase activity, acting on CH-OH group of donors;catalytic activity;oxidation-reduction process;extracellular region;chloroplast;oxidoreductase activity	-	-	-	-	-	-	gnl|BL_ORD_ID|301322	sp|Q9SA85|BBE8_ARATH Berberine bridge enzyme-like 8 OS=Arabidopsis thaliana GN=At1g30700 PE=2 SV=1
106385120	BnaC09T0485400ZS	545	55.46	5.13	-3.47736	5.16e-06	0.000439285	PREDICTED: auxin-responsive protein SAUR21-like [Brassica oleracea var. oleracea]	GO:0009733	response to auxin	K14488	SAUR	http://www.genome.jp/dbget-bin/www_bget?ko:K14488	Plant hormone signal transduction	ko04075	-	gnl|BL_ORD_ID|198680	sp|Q9FK62|SAU24_ARATH Auxin-responsive protein SAUR24 OS=Arabidopsis thaliana GN=SAUR24 PE=2 SV=1
106380753	BnaC02T0095100ZS	1546	5.37	0.4	-3.81259	5.17e-06	0.000439285	PREDICTED: uncharacterized protein LOC106380753 [Brassica napus]	-	-	-	-	-	-	-	-	-	-
106345892	BnaA03T0138900ZS	1314.72	1.75	0	-8.22431	5.19e-06	0.000439285	PREDICTED: 65-kDa microtubule-associated protein 3-like [Brassica napus]	GO:0000910;GO:0008017;GO:0000226	cytokinesis;microtubule binding;microtubule cytoskeleton organization	K16732	PRC1	http://www.genome.jp/dbget-bin/www_bget?ko:K16732	-	-	-	gnl|BL_ORD_ID|407751	sp|Q9FHM4|MA653_ARATH 65-kDa microtubule-associated protein 3 OS=Arabidopsis thaliana GN=MAP65-3 PE=1 SV=1
106372696	BnaA10T0284100ZS	3143	0.59	0	-8.22431	5.19e-06	0.000439285	PREDICTED: pullulanase 1, chloroplastic-like [Brassica napus]	GO:0010303;GO:0003824;GO:0019252;GO:0051060;GO:0004553;GO:0005975;GO:0009507;GO:0005983;GO:0009570	limit dextrinase activity;catalytic activity;starch biosynthetic process;pullulanase activity;hydrolase activity, hydrolyzing O-glycosyl compounds;carbohydrate metabolic process;chloroplast;starch catabolic process;chloroplast stroma	-	-	-	-	-	-	gnl|BL_ORD_ID|443197	sp|Q8GTR4|PULA1_ARATH Pullulanase 1, chloroplastic OS=Arabidopsis thaliana GN=PU1 PE=1 SV=2
106379206	BnaC02T0098000ZS	1114	2.02	0	-8.22431	5.19e-06	0.000439285	PREDICTED: peroxidase 58-like [Brassica oleracea var. oleracea]	GO:0020037;GO:0006979;GO:0042744;GO:0055114;GO:0005576;GO:0016491;GO:0046872;GO:0004601	heme binding;response to oxidative stress;hydrogen peroxide catabolic process;oxidation-reduction process;extracellular region;oxidoreductase activity;metal ion binding;peroxidase activity	K00430	E1.11.1.7	http://www.genome.jp/dbget-bin/www_bget?ko:K00430	Phenylpropanoid biosynthesis	ko00940	-	gnl|BL_ORD_ID|126729	sp|P59120|PER58_ARATH Peroxidase 58 OS=Arabidopsis thaliana GN=PER58 PE=2 SV=1
106407843	BnaC09T0378800ZS	1504	1.38	0	-8.22431	5.19e-06	0.000439285	PREDICTED: mitogen-activated protein kinase kinase kinase 2-like [Brassica napus]	GO:0004672;GO:0006468;GO:0005524;GO:0000166;GO:0004674	protein kinase activity;protein phosphorylation;ATP binding;nucleotide binding;protein serine/threonine kinase activity	-	-	-	-	-	KOG0198(T)(MEKK and related serine/threonine protein kinases)	gnl|BL_ORD_ID|83786	sp|Q9FZ36|M3K2_ARATH Mitogen-activated protein kinase kinase kinase 2 OS=Arabidopsis thaliana GN=ANP2 PE=2 SV=1
106430649	BnaC07T0154600ZS	1523	1.38	0.01	-8.22431	5.19e-06	0.000439285	PREDICTED: cyclin-L1-1-like [Brassica napus]	GO:0016538;GO:0019901;GO:1901409;GO:0009506;GO:0045944;GO:0051726;GO:0006355;GO:0045737;GO:0000307;GO:0051321;GO:0009651;GO:0005634;GO:0051301;GO:0007049;GO:0000079	cyclin-dependent protein serine/threonine kinase regulator activity;protein kinase binding;positive regulation of phosphorylation of RNA polymerase II C-terminal domain;plasmodesma;positive regulation of transcription from RNA polymerase II promoter;regulation of cell cycle;regulation of transcription, DNA-templated;positive regulation of cyclin-dependent protein serine/threonine kinase activity;…	-	-	-	-	-	KOG0835(R)(Cyclin L)	gnl|BL_ORD_ID|325819	sp|Q8RWV3|CCL11_ARATH Cyclin-L1-1 OS=Arabidopsis thaliana GN=CYCL1-1 PE=1 SV=2
106394811	BnaA05T0379500ZS	1328	0	1.68	8.20327	5.19e-06	0.000439285	BnaA05g22250D [Brassica napus];PREDICTED: WUSCHEL-related homeobox 1-like [Brassica napus]	GO:0003677;GO:0005634	DNA binding;nucleus	-	-	-	-	-	-	gnl|BL_ORD_ID|251042	sp|Q6X7K0|WOX1_ARATH WUSCHEL-related homeobox 1 OS=Arabidopsis thaliana GN=WOX1 PE=2 SV=2
106404488	BnaC02T0520300ZS	1608	0	1.38	8.20327	5.19e-06	0.000439285	PREDICTED: calcium-dependent protein kinase 12-like [Brassica napus]	GO:0004672;GO:0006468;GO:0005524;GO:0000166;GO:0004674;GO:0005509	protein kinase activity;protein phosphorylation;ATP binding;nucleotide binding;protein serine/threonine kinase activity;calcium ion binding	K13412	CPK	http://www.genome.jp/dbget-bin/www_bget?ko:K13412	Plant-pathogen interaction	ko04626	-	gnl|BL_ORD_ID|324521	sp|Q42396|CDPKC_ARATH Calcium-dependent protein kinase 12 OS=Arabidopsis thaliana GN=CPK12 PE=1 SV=1
106440066	#N/A	1306	0	1.79	8.20327	5.19e-06	0.000439285	PREDICTED: RNA pseudouridine synthase 5-like [Brassica napus]	-	-	-	-	-	-	-	KOG1919(A)(RNA pseudouridylate synthases)	gnl|BL_ORD_ID|440894	sp|Q5M721|PUS5_ARATH RNA pseudouridine synthase 5 OS=Arabidopsis thaliana GN=At3g52260 PE=2 SV=2
106402187	BnaC01T0091800ZS	1536	0.1	2.81	4.55711	5.33e-06	0.000450367	PREDICTED: venom phosphodiesterase 2-like [Brassica napus]	GO:0008152;GO:0003824	metabolic process;catalytic activity	-	-	-	-	-	KOG2645(R)(Type I phosphodiesterase/nucleotide pyrophosphatase)	gnl|BL_ORD_ID|377188	sp|O14638|ENPP3_HUMAN Ectonucleotide pyrophosphatase/phosphodiesterase family member 3 OS=Homo sapiens GN=ENPP3 PE=1 SV=2
106419861	BnaA09T0662300ZS	1376	4.53	0.34	-3.86783	5.62e-06	0.000474615	PREDICTED: galactinol synthase 3 [Brassica rapa]	GO:0016051;GO:0005737;GO:0006979;GO:0047216;GO:0016740;GO:0016758;GO:0005975;GO:0005634;GO:0009409;GO:0046872;GO:0016757;GO:0006012	carbohydrate biosynthetic process;cytoplasm;response to oxidative stress;inositol 3-alpha-galactosyltransferase activity;transferase activity;transferase activity, transferring hexosyl groups;carbohydrate metabolic process;nucleus;response to cold;metal ion binding;transferase activity, transferring glycosyl groups;galactose metabolic process	K18819	GOLS	http://www.genome.jp/dbget-bin/www_bget?ko:K18819	Galactose metabolism	ko00052	KOG1950(G)(Glycosyl transferase, family 8 - glycogenin)	gnl|BL_ORD_ID|16228	sp|O80518|GOLS3_ARATH Galactinol synthase 3 OS=Arabidopsis thaliana GN=GOLS3 PE=1 SV=1
106368251	#N/A	1816	3.82	0.29	-3.91116	5.72e-06	0.000482349	PREDICTED: acetolactate synthase small subunit 1, chloroplastic-like [Brassica napus]	GO:0016597;GO:0009082;GO:0003984;GO:0005948;GO:0006573;GO:0008152;GO:0009536;GO:0008652;GO:0009099;GO:0005829;GO:0009507;GO:0006551;GO:0009097	amino acid binding;branched-chain amino acid biosynthetic process;acetolactate synthase activity;acetolactate synthase complex;valine metabolic process;metabolic process;plastid;cellular amino acid biosynthetic process;valine biosynthetic process;cytosol;chloroplast;leucine metabolic process;isoleucine biosynthetic process	K01653	E2.2.1.6S,ilvH,ilvN	http://www.genome.jp/dbget-bin/www_bget?ko:K01653	Valine, leucine and isoleucine biosynthesis;Butanoate metabolism;C5-Branched dibasic acid metabolism;Pantothenate and CoA biosynthesis;2-Oxocarboxylic acid metabolism;Biosynthesis of amino acids	ko00290,ko00650,ko00660,ko00770,ko01210,ko01230	KOG2663(E)(Acetolactate synthase, small subunit)	gnl|BL_ORD_ID|48565	sp|Q9FFF4|ILVH1_ARATH Acetolactate synthase small subunit 1, chloroplastic OS=Arabidopsis thaliana GN=VAT1 PE=1 SV=1
106363592	#N/A	580	0.67	13.58	4.18722	5.87e-06	0.000493558	-	-	-	-	-	-	-	-	-	-	-
106404528	BnaC09T0215600ZS	1185	0.51	7.52	3.69325	5.91e-06	0.000496957	PREDICTED: uncharacterized protein LOC106404528 [Brassica napus]	GO:0016020;GO:0016021;GO:0005886	membrane;integral component of membrane;plasma membrane	-	-	-	-	-	-	-	-
106366441	BnaA03T0510500ZS	1579	0.1	2.66	4.53545	5.95e-06	0.000498612	BnaC07g41860D [Brassica napus]	-	-	-	-	-	-	-	-	gnl|BL_ORD_ID|405945	sp|Q9LHF1|LRX4_ARATH Leucine-rich repeat extensin-like protein 4 OS=Arabidopsis thaliana GN=LRX4 PE=1 SV=1
106396203	BnaC04T0124600ZS	1863	1.99	0.1	-4.39638	5.95e-06	0.000498612	PREDICTED: cytochrome P450 710A1 [Brassica napus]	GO:0016020;GO:0020037;GO:0004497;GO:0005506;GO:0055114;GO:0016705;GO:0016021;GO:0016491;GO:0046872	membrane;heme binding;monooxygenase activity;iron ion binding;oxidation-reduction process;oxidoreductase activity, acting on paired donors, with incorporation or reduction of molecular oxygen;integral component of membrane;oxidoreductase activity;metal ion binding	K09832	CYP710A	http://www.genome.jp/dbget-bin/www_bget?ko:K09832	Steroid biosynthesis	ko00100	KOG0157(QI)(Cytochrome P450 CYP4/CYP19/CYP26 subfamilies)	gnl|BL_ORD_ID|307835	sp|O64697|C7101_ARATH Cytochrome P450 710A1 OS=Arabidopsis thaliana GN=CYP710A1 PE=1 SV=1
106385310	BnaC09T0485400ZS	543	7.84	0.18	-5.35021	6e-06	0.000500647	PREDICTED: auxin-responsive protein SAUR21-like [Brassica napus]	GO:0009733	response to auxin	K14488	SAUR	http://www.genome.jp/dbget-bin/www_bget?ko:K14488	Plant hormone signal transduction	ko04075	-	gnl|BL_ORD_ID|488732	sp|Q9FJG0|SAU20_ARATH Auxin-responsive protein SAUR20 OS=Arabidopsis thaliana GN=SAUR20 PE=2 SV=1
106385673	BnaC03T0082300ZS	1079	2.71	0.06	-5.35021	6e-06	0.000500647	BnaC03g08130D [Brassica napus]	GO:0055114;GO:0008270;GO:0016491	oxidation-reduction process;zinc ion binding;oxidoreductase activity	-	-	-	-	-	KOG1196(R)(Predicted NAD-dependent oxidoreductase)	gnl|BL_ORD_ID|429113	sp|Q39173|P2_ARATH NADP-dependent alkenal double bond reductase P2 OS=Arabidopsis thaliana GN=P2 PE=2 SV=2
106397797	BnaC03T0705700ZS	2734	0.87	0.02	-5.35021	6e-06	0.000500647	PREDICTED: receptor-like protein 12 isoform X2 [Brassica napus];PREDICTED: receptor-like protein 12 isoform X1 [Brassica napus]	-	-	-	-	-	-	-	-	gnl|BL_ORD_ID|173507	sp|Q9MA83|RLP30_ARATH Receptor like protein 30 OS=Arabidopsis thaliana GN=RLP30 PE=2 SV=1
106447479	BnaA04T0256300ZS	1185.49	0.34	5.96	3.9891	6.05e-06	0.000503576	PREDICTED: jacalin-related lectin 23-like [Brassica napus]	GO:0005737;GO:0009506;GO:0005773;GO:0030246	cytoplasm;plasmodesma;vacuole;carbohydrate binding	-	-	-	-	-	-	gnl|BL_ORD_ID|61606	sp|O80948|JAL23_ARATH Jacalin-related lectin 23 OS=Arabidopsis thaliana GN=JAL23 PE=1 SV=1
106380737	BnaC02T0096900ZS	1700.26	52.32	6.22	-3.25466	6.17e-06	0.000512846	PREDICTED: tubulin alpha-3 chain-like isoform X1 [Brassica oleracea var. oleracea];PREDICTED: tubulin alpha-3 chain-like [Camelina sativa];tubulin alpha-3 [Arabidopsis thaliana]	GO:0016020;GO:0045298;GO:0005874;GO:0005737;GO:0005856;GO:0009506;GO:0003924;GO:0046686;GO:0005525;GO:0071258;GO:0048046;GO:0005829;GO:0000166;GO:0007017;GO:0005886;GO:0005200;GO:0005618	membrane;tubulin complex;microtubule;cytoplasm;cytoskeleton;plasmodesma;GTPase activity;response to cadmium ion;GTP binding;cellular response to gravity;apoplast;cytosol;nucleotide binding;microtubule-based process;plasma membrane;structural constituent of cytoskeleton;cell wall	K07374	TUBA	http://www.genome.jp/dbget-bin/www_bget?ko:K07374	Apoptosis;Gap junction;Tight junction;Phagosome	ko04210,ko04540,ko04530,ko04145	KOG1376(Z)(Alpha tubulin)	gnl|BL_ORD_ID|515538	sp|Q56WH1|TBA3_ARATH Tubulin alpha-3 chain OS=Arabidopsis thaliana GN=TUBA3 PE=1 SV=2;gnl|BL_ORD_ID|513456	sp|B9DHQ0|TBA5_ARATH Tubulin alpha-5 chain OS=Arabidopsis thaliana GN=TUBA5 PE=1 SV=2
106372189	#N/A	1501	1.35	0	-8.18696	6.32e-06	0.000522809	PREDICTED: S-adenosylmethionine decarboxylase proenzyme 2-like [Brassica napus]	GO:0004014;GO:0006597;GO:0016831;GO:0006557;GO:0016829;GO:0006596;GO:0008295	adenosylmethionine decarboxylase activity;spermine biosynthetic process;carboxy-lyase activity;S-adenosylmethioninamine biosynthetic process;lyase activity;polyamine biosynthetic process;spermidine biosynthetic process	K01611	speD,AMD1	http://www.genome.jp/dbget-bin/www_bget?ko:K01611	Arginine and proline metabolism;Cysteine and methionine metabolism	ko00330,ko00270	KOG0788(T)(S-adenosylmethionine decarboxylase)	gnl|BL_ORD_ID|350663	sp|O49972|DCAM2_BRAJU S-adenosylmethionine decarboxylase proenzyme 2 OS=Brassica juncea GN=SAMDC2 PE=2 SV=1
106415594	#N/A	2357	0.8	0	-8.18696	6.32e-06	0.000522809	PREDICTED: transmembrane 9 superfamily member 1 [Brassica napus]	GO:0016020;GO:0016021	membrane;integral component of membrane	K17087	TM9SF3	http://www.genome.jp/dbget-bin/www_bget?ko:K17087	-	-	KOG1278(U)(Endosomal membrane proteins, EMP70)	gnl|BL_ORD_ID|217110	sp|Q940G0|TMN1_ARATH Transmembrane 9 superfamily member 1 OS=Arabidopsis thaliana GN=TMN1 PE=1 SV=1
106434870	BnaC04T0497800ZS	765	3.34	0	-8.18696	6.32e-06	0.000522809	PREDICTED: LOB domain-containing protein 12 [Brassica oleracea var. oleracea]	GO:0009965;GO:0003677;GO:0005634;GO:0010016	leaf morphogenesis;DNA binding;nucleus;shoot system morphogenesis	-	-	-	-	-	-	gnl|BL_ORD_ID|56023	sp|Q8LBW3|LBD12_ARATH LOB domain-containing protein 12 OS=Arabidopsis thaliana GN=LBD12 PE=2 SV=2
106380513	BnaC02T0029900ZS	1210.22	6.22	0.46	-3.88949	6.49e-06	0.000536063	PREDICTED: plant intracellular Ras-group-related LRR protein 7 [Brassica oleracea var. oleracea]	GO:0005886	plasma membrane	-	-	-	-	-	KOG0619(R)(FOG: Leucine rich repeat)	gnl|BL_ORD_ID|132419	sp|B9F655|PIRL7_ORYSJ Plant intracellular Ras-group-related LRR protein 7 OS=Oryza sativa subsp. japonica GN=IRL7 PE=2 SV=1
106375212	BnaA01T0149900ZS	571	15.99	1.14	-3.84233	6.51e-06	0.000537069	PREDICTED: LOW QUALITY PROTEIN: uncharacterized protein LOC106375212 [Brassica napus]	GO:0016020;GO:0003674;GO:0005576;GO:0016021;GO:0016998	membrane;molecular_function;extracellular region;integral component of membrane;cell wall macromolecule catabolic process	-	-	-	-	-	-	-	-
106441225	BnaC02T0201400ZS	1763	1.81	0.07	-4.71533	6.56e-06	0.000540304	PREDICTED: amino acid permease 6 [Brassica oleracea var. oleracea]	GO:0016020;GO:0015175;GO:0006865;GO:0015827;GO:0015293;GO:0015810;GO:0015172;GO:0016021;GO:0005886;GO:0006810;GO:0015171	membrane;neutral amino acid transmembrane transporter activity;amino acid transport;tryptophan transport;symporter activity;aspartate transport;acidic amino acid transmembrane transporter activity;integral component of membrane;plasma membrane;transport;amino acid transmembrane transporter activity	-	-	-	-	-	-	gnl|BL_ORD_ID|267101	sp|P92934|AAP6_ARATH Amino acid permease 6 OS=Arabidopsis thaliana GN=AAP6 PE=1 SV=1
106389025	BnaA03T0305900ZS	3911	0.05	1.11	4.31968	6.57e-06	0.000540304	PREDICTED: putative E3 ubiquitin-protein ligase LIN-1 [Brassica napus]	GO:0007165	signal transduction	-	-	-	-	-	KOG0274(R)(Cdc4 and related F-box and WD-40 proteins)	gnl|BL_ORD_ID|405481	sp|C6L7U1|LIN1_LOTJA Putative E3 ubiquitin-protein ligase LIN-1 OS=Lotus japonicus GN=CERBERUS PE=2 SV=2
106402809	BnaC06T0413600ZS	1105	28.11	3.08	-3.31322	6.83e-06	0.000561142	PREDICTED: isoflavone reductase homolog P3-like [Brassica napus]	-	-	-	-	-	-	-	-	gnl|BL_ORD_ID|49533	sp|P52577|IFRH_ARATH Isoflavone reductase homolog P3 OS=Arabidopsis thaliana GN=At1g75280 PE=2 SV=1
106380784	BnaA02T0323000ZS	521	123.7	13.05	-3.28108	6.94e-06	0.000568978	PREDICTED: auxin-responsive protein SAUR21-like [Brassica napus]	GO:0009733	response to auxin	K14488	SAUR	http://www.genome.jp/dbget-bin/www_bget?ko:K14488	Plant hormone signal transduction	ko04075	-	gnl|BL_ORD_ID|490173	sp|Q9FJF6|SAU23_ARATH Auxin-responsive protein SAUR23 OS=Arabidopsis thaliana GN=SAUR23 PE=2 SV=1
106386585	BnaA09T0180300ZS	969	6.38	66.25	3.25696	6.98e-06	0.000571816	PREDICTED: basic endochitinase CHB4-like [Brassica napus]	GO:0006032;GO:0004568;GO:0008061;GO:0005975;GO:0016998	chitin catabolic process;chitinase activity;chitin binding;carbohydrate metabolic process;cell wall macromolecule catabolic process	K01183	E3.2.1.14	http://www.genome.jp/dbget-bin/www_bget?ko:K01183	Amino sugar and nucleotide sugar metabolism	ko00520	-	gnl|BL_ORD_ID|332528	sp|Q06209|CHI4_BRANA Basic endochitinase CHB4 OS=Brassica napus PE=1 SV=2
106364997	BnaC02T0070800ZS	1151	2.44	0.06	-5.32114	7.02e-06	0.000574052	PREDICTED: proline-rich receptor-like protein kinase PERK12 [Brassica napus]	GO:0016020;GO:0016021	membrane;integral component of membrane	-	-	-	-	-	-	-	-
106359636	BnaA09T0516100ZS	1530.86	0.64	8.32	3.55052	7.15e-06	0.000584182	PREDICTED: probable 2-oxoglutarate/Fe(II)-dependent dioxygenase [Brassica napus]	GO:0005506;GO:0055114;GO:0016491;GO:0046872	iron ion binding;oxidation-reduction process;oxidoreductase activity;metal ion binding	-	-	-	-	-	-	gnl|BL_ORD_ID|359690	sp|Q9LY48|DIOX3_ARATH Probable 2-oxoglutarate-dependent dioxygenase JRG21 OS=Arabidopsis thaliana GN=JRG21 PE=2 SV=1
106425608	BnaA02T0384700ZS	1183	0.43	6.34	3.72718	7.21e-06	0.000587729	PREDICTED: glutamic acid-rich protein-like [Brassica napus]	GO:0030001;GO:0046872	metal ion transport;metal ion binding	-	-	-	-	-	-	gnl|BL_ORD_ID|38882	sp|Q9FLU5|HIP9_ARATH Heavy metal-associated isoprenylated plant protein 9 OS=Arabidopsis thaliana GN=HIPP09 PE=2 SV=1
106364979	#N/A	677.9	8.06	0.46	-4.14693	7.26e-06	0.000589969	-	-	-	-	-	-	-	-	-	-	-
106427738	BnaC03T0214800ZS	1321.78	3.59	0.19	-4.14693	7.26e-06	0.000589969	BnaC03g21150D [Brassica napus];PREDICTED: gibberellin 2-beta-dioxygenase 1-like [Brassica napus]	GO:0005506;GO:0055114;GO:0016491;GO:0046872	iron ion binding;oxidation-reduction process;oxidoreductase activity;metal ion binding	K04125	E1.14.11.13	http://www.genome.jp/dbget-bin/www_bget?ko:K04125	Diterpenoid biosynthesis	ko00904	-	gnl|BL_ORD_ID|9985	sp|Q8LEA2|G2OX1_ARATH Gibberellin 2-beta-dioxygenase 1 OS=Arabidopsis thaliana GN=GA2OX1 PE=2 SV=2
106380523	BnaC02T0030800ZS	618	19.71	1.57	-3.70409	7.27e-06	0.00059028	PREDICTED: H/ACA ribonucleoprotein complex subunit 2-like protein [Brassica napus]	GO:0003723;GO:0005730	RNA binding;nucleolus	K11129	NHP2,NOLA2	http://www.genome.jp/dbget-bin/www_bget?ko:K11129	Ribosome biogenesis in eukaryotes	ko03008	KOG3387(AJ)(60S ribosomal protein 15.5kD/SNU13, NHP2/L7A family (includes ribonuclease P subunit p38), involved in splicing)	gnl|BL_ORD_ID|116356	sp|Q9LEY9|NHP2_ARATH H/ACA ribonucleoprotein complex subunit 2-like protein OS=Arabidopsis thaliana GN=At5g08180 PE=1 SV=1
106389855	BnaC05T0475600ZS	1322	0.25	4.64	4.04435	7.32e-06	0.000592445	PREDICTED: DNA-3-methyladenine glycosylase 1-like isoform X1 [Brassica napus]	GO:0008725;GO:0003824;GO:0006284;GO:0006281	DNA-3-methyladenine glycosylase activity;catalytic activity;base-excision repair;DNA repair	K01246	tag	http://www.genome.jp/dbget-bin/www_bget?ko:K01246	Base excision repair	ko03410	-	gnl|BL_ORD_ID|264286	sp|P05100|3MG1_ECOLI DNA-3-methyladenine glycosylase 1 OS=Escherichia coli (strain K12) GN=tag PE=1 SV=1
106449800	BnaC01T0335400ZS	1320	4.18	0.3	-3.8974	7.32e-06	0.000592445	PREDICTED: probable aldo-keto reductase 6 [Brassica napus]	-	-	-	-	-	-	-	KOG1575(C)(Voltage-gated shaker-like K+ channel, subunit beta/KCNAB)	gnl|BL_ORD_ID|277819	sp|F4HPY8|ALKR6_ARATH Probable aldo-keto reductase 6 OS=Arabidopsis thaliana GN=At1g60750 PE=3 SV=1
106392769	#N/A	942.5	0.11	6.13	4.49114	7.46e-06	0.000600778	putative protein [Arabidopsis thaliana];PREDICTED: uncharacterized protein LOC106392769 [Brassica napus]	-	-	-	-	-	-	-	-	gnl|BL_ORD_ID|404578	sp|P93293|M300_ARATH Uncharacterized mitochondrial protein AtMg00300 OS=Arabidopsis thaliana GN=AtMg00300 PE=4 SV=1
XLOC_079871	#N/A	612	0.38	9.31	4.49114	7.46e-06	0.000600778	PREDICTED: thioredoxin M2, chloroplastic-like [Brassica napus]	GO:0045454;GO:0006662;GO:0015035	cell redox homeostasis;glycerol ether metabolic process;protein disulfide oxidoreductase activity	K03671	trxA	http://www.genome.jp/dbget-bin/www_bget?ko:K03671	NOD-like receptor signaling pathway	ko04621	-	-	-
106396415	BnaA01T0079500ZS	2001	1.77	0.09	-4.35582	7.46e-06	0.000600778	PREDICTED: ATP-dependent 6-phosphofructokinase 1 [Brassica napus]	GO:0016310;GO:0003872;GO:0006096;GO:0005737;GO:0006002;GO:0008152;GO:0016301;GO:0003824;GO:0046835;GO:0016740;GO:0005524;GO:0005829;GO:0000166;GO:0005886;GO:0046872	phosphorylation;6-phosphofructokinase activity;glycolytic process;cytoplasm;fructose 6-phosphate metabolic process;metabolic process;kinase activity;catalytic activity;carbohydrate phosphorylation;transferase activity;ATP binding;cytosol;nucleotide binding;plasma membrane;metal ion binding	K00850	pfkA,PFK	http://www.genome.jp/dbget-bin/www_bget?ko:K00850	AMPK signaling pathway;RNA degradation;Fructose and mannose metabolism;Galactose metabolism;Glycolysis / Gluconeogenesis;Pentose phosphate pathway;Methane metabolism;Biosynthesis of amino acids;Carbon metabolism	ko04152,ko03018,ko00051,ko00052,ko00010,ko00030,ko00680,ko01230,ko01200	KOG2440(G)(Pyrophosphate-dependent phosphofructo-1-kinase)	gnl|BL_ORD_ID|117946	sp|Q9M0F9|PFKA1_ARATH ATP-dependent 6-phosphofructokinase 1 OS=Arabidopsis thaliana GN=PFK1 PE=1 SV=1
106423693	BnaC02T0075200ZS	2215	21.04	2.46	-3.24707	7.48e-06	0.000600778	BnaC02g06710D [Brassica napus]	-	-	K06185	ABCF2	http://www.genome.jp/dbget-bin/www_bget?ko:K06185	-	-	KOG0066(J)(eIF2-interacting protein ABC50 (ABC superfamily))	gnl|BL_ORD_ID|261269	sp|Q9FJH6|AB1F_ARATH ABC transporter F family member 1 OS=Arabidopsis thaliana GN=ABCF1 PE=2 SV=1
106363975	BnaC08T0430500ZS	1349	0.1	2.71	4.82806	7.49e-06	0.000600778	BnaC08g49050D, partial [Brassica napus]	GO:0020037;GO:0006979;GO:0042744;GO:0055114;GO:0005576;GO:0016491;GO:0046872;GO:0004601	heme binding;response to oxidative stress;hydrogen peroxide catabolic process;oxidation-reduction process;extracellular region;oxidoreductase activity;metal ion binding;peroxidase activity	K00430	E1.11.1.7	http://www.genome.jp/dbget-bin/www_bget?ko:K00430	Phenylpropanoid biosynthesis	ko00940	-	gnl|BL_ORD_ID|126715	sp|Q9SK52|PER18_ARATH Peroxidase 18 OS=Arabidopsis thaliana GN=PER18 PE=3 SV=1
106394859	BnaC08T0430500ZS	1349	0.1	2.71	4.82806	7.49e-06	0.000600778	BnaC08g49050D, partial [Brassica napus]	GO:0020037;GO:0006979;GO:0042744;GO:0055114;GO:0005576;GO:0016491;GO:0046872;GO:0004601	heme binding;response to oxidative stress;hydrogen peroxide catabolic process;oxidation-reduction process;extracellular region;oxidoreductase activity;metal ion binding;peroxidase activity	K00430	E1.11.1.7	http://www.genome.jp/dbget-bin/www_bget?ko:K00430	Phenylpropanoid biosynthesis	ko00940	-	gnl|BL_ORD_ID|126715	sp|Q9SK52|PER18_ARATH Peroxidase 18 OS=Arabidopsis thaliana GN=PER18 PE=3 SV=1
106446968	BnaC04T0493700ZS	915	32.62	3.51	-3.31494	7.61e-06	0.000606406	PREDICTED: glutathione S-transferase U7-like [Brassica napus]	GO:0005829	cytosol	K00799	GST,gst	http://www.genome.jp/dbget-bin/www_bget?ko:K00799	Glutathione metabolism;Drug metabolism - cytochrome P450;Metabolism of xenobiotics by cytochrome P450	ko00480,ko00982,ko00980	-	gnl|BL_ORD_ID|30270	sp|Q9ZW24|GSTU7_ARATH Glutathione S-transferase U7 OS=Arabidopsis thaliana GN=GSTU7 PE=2 SV=1
106418502	BnaC02T0039600ZS	1766.16	6.61	0.63	-3.50017	7.64e-06	0.000606406	PREDICTED: uncharacterized protein LOC104769218 isoform X2 [Camelina sativa];PREDICTED: uncharacterized protein LOC106327235 [Brassica oleracea var. oleracea]	GO:0016020;GO:0015144;GO:0016021;GO:0055085;GO:0005351	membrane;carbohydrate transmembrane transporter activity;integral component of membrane;transmembrane transport;sugar:proton symporter activity	-	-	-	-	-	-	-	-
106417677	BnaC08T0298300ZS	1121.63	0.49	6.96	3.71402	7.72e-06	0.000606406	PREDICTED: probable 2-oxoglutarate-dependent dioxygenase At3g49630 isoform X2 [Brassica napus];PREDICTED: probable 2-oxoglutarate-dependent dioxygenase At3g49630 isoform X3 [Brassica napus];PREDICTED: probable 2-oxoglutarate-dependent dioxygenase At3g49630 isoform X1 [Brassica napus]	GO:0005506;GO:0055114;GO:0016491;GO:0046872	iron ion binding;oxidation-reduction process;oxidoreductase activity;metal ion binding	-	-	-	-	-	-	gnl|BL_ORD_ID|359685	sp|Q8H113|DIN11_ARATH Probable 2-oxoglutarate-dependent dioxygenase DIN11 OS=Arabidopsis thaliana GN=DIN11 PE=2 SV=1
106351398	BnaC05T0146300ZS	963	0	2.55	8.16159	7.72e-06	0.000606406	PREDICTED: uncharacterized protein YpgQ-like [Brassica napus]	-	-	K06950	K06950	http://www.genome.jp/dbget-bin/www_bget?ko:K06950	-	-	-	gnl|BL_ORD_ID|548620	sp|P54168|YPGQ_BACSU Uncharacterized protein YpgQ OS=Bacillus subtilis (strain 168) GN=ypgQ PE=4 SV=1
106354281	BnaA07T0338300ZS	1823.72	0	1.16	8.16159	7.72e-06	0.000606406	PREDICTED: uncharacterized protein LOC106354280 [Brassica napus]	-	-	-	-	-	-	-	-	-	-
106387512	BnaC05T0445500ZS	1222	0	1.9	8.16159	7.72e-06	0.000606406	PREDICTED: probable 2-oxoglutarate-dependent dioxygenase AOP1 [Brassica napus]	GO:0055114;GO:0016491;GO:0046872	oxidation-reduction process;oxidoreductase activity;metal ion binding	-	-	-	-	-	-	gnl|BL_ORD_ID|280800	sp|Q945B6|AOP1L_ARATH Probable 2-oxoglutarate-dependent dioxygenase AOP1.2 OS=Arabidopsis thaliana GN=AOP1.2 PE=2 SV=1
106427179	BnaC05T0152700ZS	902	0	2.79	8.16159	7.72e-06	0.000606406	PREDICTED: probable calcium-binding protein CML27 [Brassica oleracea var. oleracea]	GO:0008150;GO:0005886;GO:0005773;GO:0046872;GO:0005509	biological_process;plasma membrane;vacuole;metal ion binding;calcium ion binding	K13448	CML	http://www.genome.jp/dbget-bin/www_bget?ko:K13448	Plant-pathogen interaction	ko04626	KOG0027(T)(Calmodulin and related proteins (EF-Hand superfamily))	gnl|BL_ORD_ID|315763	sp|Q9LE22|CML27_ARATH Probable calcium-binding protein CML27 OS=Arabidopsis thaliana GN=CML27 PE=1 SV=1
106429074	#N/A	4022	0	0.49	8.16159	7.72e-06	0.000606406	PREDICTED: trafficking protein particle complex subunit 11-like [Brassica napus]	-	-	K20308	TRAPPC11	http://www.genome.jp/dbget-bin/www_bget?ko:K20308	-	-	-	gnl|BL_ORD_ID|223416	sp|Q7Z392|TPC11_HUMAN Trafficking protein particle complex subunit 11 OS=Homo sapiens GN=TRAPPC11 PE=1 SV=2
106369507	#N/A	650	4.22	0	-8.14862	7.72e-06	0.000606406	PREDICTED: transmembrane 9 superfamily member 2-like [Brassica napus]	GO:0016020;GO:0005768;GO:0010008;GO:0000139;GO:0016021;GO:0006810;GO:0005802;GO:0005794	membrane;endosome;endosome membrane;Golgi membrane;integral component of membrane;transport;trans-Golgi network;Golgi apparatus	-	-	-	-	-	KOG1278(U)(Endosomal membrane proteins, EMP70)	gnl|BL_ORD_ID|218921	sp|Q940S0|TMN2_ARATH Transmembrane 9 superfamily member 2 OS=Arabidopsis thaliana GN=TMN2 PE=2 SV=1
106380420	BnaC02T0076500ZS	1843	1.04	0	-8.14862	7.72e-06	0.000606406	PREDICTED: heat stress transcription factor A-1b-like [Brassica napus]	GO:0003700;GO:0003677;GO:0006355;GO:0043565;GO:0005634	transcription factor activity, sequence-specific DNA binding;DNA binding;regulation of transcription, DNA-templated;sequence-specific DNA binding;nucleus	K09419	HSFF	http://www.genome.jp/dbget-bin/www_bget?ko:K09419	-	-	KOG0627(K)(Heat shock transcription factor)	gnl|BL_ORD_ID|36938	sp|O81821|HFA1B_ARATH Heat stress transcription factor A-1b OS=Arabidopsis thaliana GN=HSFA1B PE=2 SV=2
106437887	BnaC03T0637100ZS	898	2.88	0	-8.14862	7.72e-06	0.000606406	PREDICTED: uncharacterized protein LOC106437887 isoform X2 [Brassica napus];PREDICTED: protein KRI1-like isoform X1 [Brassica napus]	-	-	-	-	-	-	-	-	-	-
106450746	BnaC05T0105700ZS	717	3.58	0	-8.14862	7.72e-06	0.000606406	PREDICTED: stigma-specific STIG1-like protein 1 [Brassica oleracea var. oleracea]	GO:0016020;GO:0016021	membrane;integral component of membrane	-	-	-	-	-	-	gnl|BL_ORD_ID|499648	sp|Q9SZ28|STGL1_ARATH Stigma-specific STIG1-like protein 1 OS=Arabidopsis thaliana GN=At4g26880 PE=3 SV=1
106397651	BnaC02T0026700ZS	1454	1.34	0	-8.10923	7.72e-06	0.000606406	PREDICTED: gibberellin 20 oxidase 3-like [Brassica oleracea var. oleracea]	GO:0005506;GO:0055114;GO:0016491;GO:0046872	iron ion binding;oxidation-reduction process;oxidoreductase activity;metal ion binding	K05282	E1.14.11.12	http://www.genome.jp/dbget-bin/www_bget?ko:K05282	Diterpenoid biosynthesis	ko00904	-	gnl|BL_ORD_ID|8754	sp|Q39112|GAOX3_ARATH Gibberellin 20 oxidase 3 OS=Arabidopsis thaliana GN=GA20OX3 PE=2 SV=1
106412361	BnaC08T0121900ZS	1550	1.24	0	-8.10923	7.72e-06	0.000606406	PREDICTED: spermidine sinapoyl CoA acyltransferase-like [Brassica napus]	GO:0005737;GO:0008216;GO:0016746;GO:0016740;GO:0080089;GO:0016747;GO:0006596;GO:0080072	cytoplasm;spermidine metabolic process;transferase activity, transferring acyl groups;transferase activity;sinapoyl spermidine:sinapoyl CoA N-acyltransferase activity;transferase activity, transferring acyl groups other than amino-acyl groups;polyamine biosynthetic process;spermidine:sinapoyl CoA N-acyltransferase activity	K20239	SDT	http://www.genome.jp/dbget-bin/www_bget?ko:K20239	-	-	-	gnl|BL_ORD_ID|198064	sp|O80467|SDT_ARATH Spermidine sinapoyl-CoA acyltransferase OS=Arabidopsis thaliana GN=SDT PE=1 SV=1
106453824	BnaC05T0345500ZS	971	2.26	0	-8.10923	7.72e-06	0.000606406	PREDICTED: secretory carrier-associated membrane protein 4-like [Brassica napus]	GO:0016020;GO:0015031;GO:0016021	membrane;protein transport;integral component of membrane	K19995	SCAMP	http://www.genome.jp/dbget-bin/www_bget?ko:K19995	-	-	KOG3088(U)(Secretory carrier membrane protein)	gnl|BL_ORD_ID|488122	sp|Q9C6X2|SCAM4_ARATH Secretory carrier-associated membrane protein 4 OS=Arabidopsis thaliana GN=SCAMP4 PE=1 SV=1
106411417	#N/A	677	10.17	102.05	3.23304	7.98e-06	0.000625614	60S ribosomal protein L26-1, partial [Noccaea caerulescens]	GO:0003735;GO:0005622;GO:0006412;GO:0005840;GO:0015934	structural constituent of ribosome;intracellular;translation;ribosome;large ribosomal subunit	K02898	RP-L26e,RPL26	http://www.genome.jp/dbget-bin/www_bget?ko:K02898	Ribosome	ko03010	KOG3401(J)(60S ribosomal protein L26)	gnl|BL_ORD_ID|455998	sp|P51414|RL261_ARATH 60S ribosomal protein L26-1 OS=Arabidopsis thaliana GN=RPL26A PE=2 SV=2
106348302	BnaA06T0323900ZS.1	1676	0.21	3.74	3.93203	8.14e-06	0.000636411	PREDICTED: tubulin beta-8 chain-like [Brassica napus]	GO:0045298;GO:0016020;GO:0005874;GO:0005737;GO:0005515;GO:0005856;GO:0003924;GO:0005525;GO:0000166;GO:0009651;GO:0007017;GO:0005200;GO:0005794	tubulin complex;membrane;microtubule;cytoplasm;protein binding;cytoskeleton;GTPase activity;GTP binding;nucleotide binding;response to salt stress;microtubule-based process;structural constituent of cytoskeleton;Golgi apparatus	K07375	TUBB	http://www.genome.jp/dbget-bin/www_bget?ko:K07375	Gap junction;Phagosome	ko04540,ko04145	KOG1375(Z)(Beta tubulin)	gnl|BL_ORD_ID|512026	sp|P29516|TBB8_ARATH Tubulin beta-8 chain OS=Arabidopsis thaliana GN=TUBB8 PE=2 SV=2
106351715	BnaA06T0173800ZS	464	1.52	23.76	3.93203	8.14e-06	0.000636411	PREDICTED: uncharacterized protein LOC103873216 [Brassica rapa]	GO:0009611;GO:0003674;GO:0005634	response to wounding;molecular_function;nucleus	-	-	-	-	-	-	-	-
106454681	BnaA05T0079100ZS	713	19.97	1.83	-3.52764	8.22e-06	0.000641371	PREDICTED: zinc finger protein ZAT11 [Brassica rapa]	GO:0046872	metal ion binding	-	-	-	-	-	-	gnl|BL_ORD_ID|549884	sp|Q9SLD4|ZAT11_ARATH Zinc finger protein ZAT11 OS=Arabidopsis thaliana GN=ZAT11 PE=2 SV=1
106385307	BnaC09T0485400ZS	535	55.87	5.49	-3.38756	8.22e-06	0.000641371	Auxin-induced protein X10A, partial [Noccaea caerulescens]	GO:0009733	response to auxin	K14488	SAUR	http://www.genome.jp/dbget-bin/www_bget?ko:K14488	Plant hormone signal transduction	ko04075	-	gnl|BL_ORD_ID|198680	sp|Q9FK62|SAU24_ARATH Auxin-responsive protein SAUR24 OS=Arabidopsis thaliana GN=SAUR24 PE=2 SV=1
106430549	BnaA10T0094700ZS	1168	10.88	1.05	-3.4873	8.24e-06	0.000641371	PREDICTED: probable membrane-associated kinase regulator 6 [Brassica rapa]	-	-	-	-	-	-	-	-	gnl|BL_ORD_ID|82375	sp|Q84JK8|MAKR6_ARATH Probable membrane-associated kinase regulator 6 OS=Arabidopsis thaliana GN=MAKR6 PE=2 SV=1
106401377	BnaC05T0448600ZS	996.68	0.24	5.02	4.46846	8.36e-06	0.000650479	PREDICTED: expansin-A12 [Brassica napus]	GO:0016020;GO:0009664;GO:0005576;GO:0005618	membrane;plant-type cell wall organization;extracellular region;cell wall	-	-	-	-	-	-	gnl|BL_ORD_ID|380007	sp|Q9LDJ3|EXP12_ARATH Expansin-A12 OS=Arabidopsis thaliana GN=EXPA12 PE=2 SV=1
106401268	BnaA08T0321900ZS	4292.38	8.41	0.99	-3.25426	8.45e-06	0.000655908	PREDICTED: ABC transporter B family member 11 [Brassica napus]	GO:0016020;GO:0016887;GO:0009506;GO:0010540;GO:0005524;GO:0000166;GO:0016021;GO:0005886;GO:0006810;GO:0005634;GO:0055085;GO:0010329;GO:0042626	membrane;ATPase activity;plasmodesma;basipetal auxin transport;ATP binding;nucleotide binding;integral component of membrane;plasma membrane;transport;nucleus;transmembrane transport;auxin efflux transmembrane transporter activity;ATPase activity, coupled to transmembrane movement of substances	K05658	ABCB1	http://www.genome.jp/dbget-bin/www_bget?ko:K05658	ABC transporters;Bile secretion	ko02010,ko04976	KOG0055(Q)(Multidrug/pheromone exporter, ABC superfamily)	gnl|BL_ORD_ID|266630	sp|Q9FWX7|AB11B_ARATH ABC transporter B family member 11 OS=Arabidopsis thaliana GN=ABCB11 PE=2 SV=1
106351589	BnaA03T0123600ZS	601	61.95	6.59	-3.29687	8.46e-06	0.00065648	PREDICTED: uncharacterized protein LOC106351589 [Brassica napus]	-	-	-	-	-	-	-	-	-	-
106352603	BnaA09T0691900ZS	1070.37	12.81	1.26	-3.46061	8.54e-06	0.000661735	PREDICTED: transcription factor HFR1-like isoform X2 [Brassica napus];PREDICTED: transcription factor HFR1-like isoform X1 [Brassica napus]	GO:0046983	protein dimerization activity	-	-	-	-	-	-	gnl|BL_ORD_ID|36995	sp|Q9FE22|HFR1_ARATH Transcription factor HFR1 OS=Arabidopsis thaliana GN=HFR1 PE=1 SV=1
106424005	#N/A	534	9.89	97.82	3.25949	8.86e-06	0.000685557	BnaCnng03390D [Brassica napus]	-	-	-	-	-	-	-	-	-	-
106399297	BnaC02T0006800ZS	967.72	15.55	1.57	-3.41947	9.12e-06	0.00070448	PREDICTED: glutathione S-transferase L3 isoform X1 [Brassica napus];PREDICTED: glutathione S-transferase L1 isoform X2 [Brassica napus]	GO:0005737;GO:0004364;GO:0006749;GO:0046686;GO:0016740;GO:0009636;GO:0005829;GO:0010731	cytoplasm;glutathione transferase activity;glutathione metabolic process;response to cadmium ion;transferase activity;response to toxic substance;cytosol;protein glutathionylation	K00799	GST,gst	http://www.genome.jp/dbget-bin/www_bget?ko:K00799	Glutathione metabolism;Drug metabolism - cytochrome P450;Metabolism of xenobiotics by cytochrome P450	ko00480,ko00982,ko00980	KOG0867(O)(Glutathione S-transferase);KOG0406(O)(Glutathione S-transferase)	gnl|BL_ORD_ID|28455	sp|Q6NLB0|GSTL1_ARATH Glutathione S-transferase L1 OS=Arabidopsis thaliana GN=GSTL1 PE=2 SV=1;gnl|BL_ORD_ID|27420	sp|Q9LZ06|GSTL3_ARATH Glutathione S-transferase L3 OS=Arabidopsis thaliana GN=GSTL3 PE=2 SV=1
106446942	BnaA04T0190100ZS	907	106.34	12.65	-3.18779	9.29e-06	0.000716772	PREDICTED: glutathione S-transferase U7 [Brassica rapa]	GO:0005829	cytosol	K00799	GST,gst	http://www.genome.jp/dbget-bin/www_bget?ko:K00799	Glutathione metabolism;Drug metabolism - cytochrome P450;Metabolism of xenobiotics by cytochrome P450	ko00480,ko00982,ko00980	-	gnl|BL_ORD_ID|30270	sp|Q9ZW24|GSTU7_ARATH Glutathione S-transferase U7 OS=Arabidopsis thaliana GN=GSTU7 PE=2 SV=1
106445489	BnaC07T0537700ZS	2193	0.07	1.72	4.44542	9.39e-06	0.000722728	PREDICTED: cytochrome P450 81D11-like isoform X1 [Brassica napus];PREDICTED: cytochrome P450 81D11-like isoform X2 [Brassica rapa]	GO:0016020;GO:0005783;GO:0098542;GO:0042343;GO:0020037;GO:0080167;GO:0004497;GO:0016709;GO:0005506;GO:0019825;GO:0055114;GO:0016705;GO:0005576;GO:0016021;GO:0044550;GO:0005886;GO:0016491;GO:0046872	membrane;endoplasmic reticulum;defense response to other organism;indole glucosinolate metabolic process;heme binding;response to karrikin;monooxygenase activity;oxidoreductase activity, acting on paired donors, with incorporation or reduction of molecular oxygen, NAD(P)H as one donor, and incorporation of one atom of oxygen;iron ion binding;oxygen binding;oxidation-reduction process;oxidoreducta…	K00517	E1.14.-.-	http://www.genome.jp/dbget-bin/www_bget?ko:K00517	Stilbenoid, diarylheptanoid and gingerol biosynthesis;Limonene and pinene degradation;Aminobenzoate degradation;Bisphenol degradation;Polycyclic aromatic hydrocarbon degradation	ko00945,ko00903,ko00627,ko00363,ko00624	-	gnl|BL_ORD_ID|312028	sp|Q9LHA1|C8D11_ARATH Cytochrome P450 81D11 OS=Arabidopsis thaliana GN=CYP81D11 PE=2 SV=1
106356736	BnaC06T0197900ZS	664	0	4.06	8.11868	9.48e-06	0.000722728	PREDICTED: uncharacterized protein LOC106356736 isoform X2 [Brassica napus];PREDICTED: uncharacterized protein LOC106405374 isoform X3 [Brassica napus];PREDICTED: uncharacterized protein LOC103830041 isoform X1 [Brassica rapa]	GO:0046983	protein dimerization activity	-	-	-	-	-	-	-	-
106370440	BnaA10T0172300ZS	984.5	0	2.41	8.11868	9.48e-06	0.000722728	PREDICTED: guanine nucleotide-binding protein subunit gamma 3-like isoform X2 [Brassica rapa];PREDICTED: guanine nucleotide-binding protein subunit gamma 3-like isoform X3 [Brassica rapa]	-	-	-	-	-	-	-	-	gnl|BL_ORD_ID|18045	sp|Q6AWT8|GG3_ARATH Guanine nucleotide-binding protein subunit gamma 3 OS=Arabidopsis thaliana GN=GG3 PE=2 SV=1
106384892	BnaC03T0048000ZS	2170	0	1.02	8.11868	9.48e-06	0.000722728	PREDICTED: AP2-like ethylene-responsive transcription factor AIL6 [Brassica rapa]	GO:0003700;GO:0007275;GO:0003677;GO:0006355;GO:0005634;GO:0006351	transcription factor activity, sequence-specific DNA binding;multicellular organism development;DNA binding;regulation of transcription, DNA-templated;nucleus;transcription, DNA-templated	K09285	OVM,ANT	http://www.genome.jp/dbget-bin/www_bget?ko:K09285	-	-	-	gnl|BL_ORD_ID|273150	sp|Q52QU2|AIL6_ARATH AP2-like ethylene-responsive transcription factor AIL6 OS=Arabidopsis thaliana GN=AIL6 PE=2 SV=1
106423379	BnaA03T0533400ZS.1	2366.42	0	0.86	8.11868	9.48e-06	0.000722728	PREDICTED: TOM1-like protein 2 isoform X1 [Brassica napus];PREDICTED: TOM1-like protein 2 isoform X2 [Brassica napus]	GO:0005622;GO:0006886	intracellular;intracellular protein transport	-	-	-	-	-	KOG1818(TU)(Membrane trafficking and cell signaling protein HRS, contains VHS and FYVE domains)	gnl|BL_ORD_ID|215004	sp|Q94FY7|TOCC_ARATH Tocopherol cyclase, chloroplastic OS=Arabidopsis thaliana GN=VTE1 PE=2 SV=1;gnl|BL_ORD_ID|217512	sp|Q6ZVM7|TM1L2_HUMAN TOM1-like protein 2 OS=Homo sapiens GN=TOM1L2 PE=1 SV=1
XLOC_065289	#N/A	321	0	20.96	8.11868	9.48e-06	0.000722728	-	-	-	-	-	-	-	-	-	-	-
106356062	BnaA07T0381600ZS	1776	1.02	0	-8.06874	9.48e-06	0.000722728	PREDICTED: uncharacterized protein LOC106356062 [Brassica napus]	GO:0003723	RNA binding	K20102	YTHDF	http://www.genome.jp/dbget-bin/www_bget?ko:K20102	-	-	KOG1901(R)(Uncharacterized high-glucose-regulated protein)	gnl|BL_ORD_ID|544902	sp|Q9BYJ9|YTHD1_HUMAN YTH domain-containing family protein 1 OS=Homo sapiens GN=YTHDF1 PE=1 SV=1
106366272	BnaC09T0100200ZS	1033	2.01	0	-8.06874	9.48e-06	0.000722728	PREDICTED: lipid phosphate phosphatase epsilon 2, chloroplastic-like [Brassica napus]	-	-	-	-	-	-	-	-	gnl|BL_ORD_ID|77424	sp|Q6NQL6|LPPE2_ARATH Lipid phosphate phosphatase epsilon 2, chloroplastic OS=Arabidopsis thaliana GN=LPPE2 PE=1 SV=1
106416054	BnaC09T0545300ZS	691	0.62	10.57	3.9803	1.02e-05	0.000776164	PREDICTED: adenine phosphoribosyltransferase 5-like [Brassica oleracea var. oleracea]	GO:0009116;GO:0005737;GO:0044209;GO:0016740;GO:0006166;GO:0005829;GO:0003999;GO:0016757;GO:0006168	nucleoside metabolic process;cytoplasm;AMP salvage;transferase activity;purine ribonucleoside salvage;cytosol;adenine phosphoribosyltransferase activity;transferase activity, transferring glycosyl groups;adenine salvage	K00759	APRT,apt	http://www.genome.jp/dbget-bin/www_bget?ko:K00759	Purine metabolism	ko00230	KOG1712(F)(Adenine phosphoribosyl transferases)	gnl|BL_ORD_ID|278856	sp|Q9LFP0|APT5_ARATH Adenine phosphoribosyltransferase 5 OS=Arabidopsis thaliana GN=APT5 PE=1 SV=1
106438727	BnaA03T0267200ZS	1053.78	16.14	155.64	3.14562	1.05e-05	0.000797615	PREDICTED: xyloglucan endotransglucosylase/hydrolase protein 9 isoform X2 [Brassica napus];PREDICTED: xyloglucan endotransglucosylase/hydrolase protein 9 isoform X1 [Brassica napus]	GO:0016762;GO:0016787;GO:0008152;GO:0010411;GO:0016740;GO:0048046;GO:0006073;GO:0004553;GO:0005576;GO:0005975;GO:0071555;GO:0042546;GO:0016798;GO:0005618	xyloglucan:xyloglucosyl transferase activity;hydrolase activity;metabolic process;xyloglucan metabolic process;transferase activity;apoplast;cellular glucan metabolic process;hydrolase activity, hydrolyzing O-glycosyl compounds;extracellular region;carbohydrate metabolic process;cell wall organization;cell wall biogenesis;hydrolase activity, acting on glycosyl bonds;cell wall	K08235	E2.4.1.207	http://www.genome.jp/dbget-bin/www_bget?ko:K08235	-	-	-	gnl|BL_ORD_ID|516688	sp|Q8LDW9|XTH9_ARATH Xyloglucan endotransglucosylase/hydrolase protein 9 OS=Arabidopsis thaliana GN=XTH9 PE=2 SV=2
106380796	BnaC02T0086500ZS	1329	2.8	0.17	-4.29274	1.06e-05	0.00080223	PREDICTED: NAC domain-containing protein 92-like [Brassica oleracea var. oleracea]	GO:0003677;GO:0006355;GO:0005634;GO:0006351	DNA binding;regulation of transcription, DNA-templated;nucleus;transcription, DNA-templated	-	-	-	-	-	-	gnl|BL_ORD_ID|109194	sp|Q9FLR3|NAC79_ARATH NAC domain-containing protein 79 OS=Arabidopsis thaliana GN=NAC079 PE=2 SV=1
106359092	Bnascaffold2506T0000100ZS	3557.31	6.07	0.68	-3.26343	1.06e-05	0.000806297	PREDICTED: disease resistance protein TAO1-like [Brassica napus]	-	-	-	-	-	-	-	-	gnl|BL_ORD_ID|511939	sp|Q9FI14|TAO1_ARATH Disease resistance protein TAO1 OS=Arabidopsis thaliana GN=TAO1 PE=4 SV=1
106403172	BnaA03T0116600ZS	1358	1.58	16.87	3.28406	1.07e-05	0.00080783	PREDICTED: nitrilase 2 [Brassica napus]	GO:0006807;GO:0016810	nitrogen compound metabolic process;hydrolase activity, acting on carbon-nitrogen (but not peptide) bonds	K01501	E3.5.5.1	http://www.genome.jp/dbget-bin/www_bget?ko:K01501	Tryptophan metabolism;Nitrogen metabolism;Cyanoamino acid metabolism;Aminobenzoate degradation;Styrene degradation	ko00380,ko00910,ko00460,ko00627,ko00643	KOG0805(E)(Carbon-nitrogen hydrolase)	gnl|BL_ORD_ID|112660	sp|P32962|NRL2_ARATH Nitrilase 2 OS=Arabidopsis thaliana GN=NIT2 PE=1 SV=1
106407089	BnaC02T0053400ZS	1769	13.28	1.53	-3.25533	1.08e-05	0.000814494	PREDICTED: serine/threonine-protein kinase PBS1-like [Brassica napus]	GO:0016020;GO:0016310;GO:0007166;GO:0005515;GO:0004672;GO:0045087;GO:0016301;GO:0006468;GO:0009816;GO:0046777;GO:0002221;GO:0016740;GO:0005524;GO:0042742;GO:0000166;GO:0016021;GO:0005886;GO:0004674;GO:0006952;GO:0004675	membrane;phosphorylation;cell surface receptor signaling pathway;protein binding;protein kinase activity;innate immune response;kinase activity;protein phosphorylation;defense response to bacterium, incompatible interaction;protein autophosphorylation;pattern recognition receptor signaling pathway;transferase activity;ATP binding;defense response to bacterium;nucleotide binding;integral component…	K13430	PBS1	http://www.genome.jp/dbget-bin/www_bget?ko:K13430	Plant-pathogen interaction	ko04626	-	gnl|BL_ORD_ID|434207	sp|Q9FE20|PBS1_ARATH Serine/threonine-protein kinase PBS1 OS=Arabidopsis thaliana GN=PBS1 PE=1 SV=1
106382261	BnaC02T0486500ZS	1110.43	6.42	0.53	-3.78771	1.09e-05	0.000821469	PREDICTED: expansin-A5-like [Brassica napus];PREDICTED: expansin-A5-like [Brassica oleracea var. oleracea]	GO:0016020;GO:0009664;GO:0005576;GO:0005618	membrane;plant-type cell wall organization;extracellular region;cell wall	-	-	-	-	-	-	gnl|BL_ORD_ID|383340	sp|Q38864|EXPA5_ARATH Expansin-A5 OS=Arabidopsis thaliana GN=EXPA5 PE=2 SV=1
106386669	BnaC03T0496200ZS	1824	0.19	3.31	3.88769	1.1e-05	0.000832194	PREDICTED: protein NUCLEAR FUSION DEFECTIVE 4-like [Brassica oleracea var. oleracea]	GO:0016020;GO:0016021	membrane;integral component of membrane	-	-	-	-	-	-	gnl|BL_ORD_ID|111262	sp|F4I9E1|NFD4_ARATH Protein NUCLEAR FUSION DEFECTIVE 4 OS=Arabidopsis thaliana GN=NFD4 PE=3 SV=1
106428373	BnaA05T0365000ZS	1567	0.25	3.94	3.88769	1.1e-05	0.000832194	PREDICTED: Na(+)/H(+) antiporter NhaD-like [Brassica napus]	GO:0016020;GO:0016021;GO:0055085	membrane;integral component of membrane;transmembrane transport	-	-	-	-	-	-	gnl|BL_ORD_ID|116350	sp|Q9LT68|NHD1_ARATH Sodium/proton antiporter 1 OS=Arabidopsis thaliana GN=NHD1 PE=2 SV=1
106409276	BnaC07T0511000ZS	1255	0.09	2.79	4.74732	1.12e-05	0.000841868	PREDICTED: GATA transcription factor 9-like [Brassica napus]	GO:0003700;GO:0003677;GO:0006355;GO:0045893;GO:0043565;GO:0008270;GO:0005634	transcription factor activity, sequence-specific DNA binding;DNA binding;regulation of transcription, DNA-templated;positive regulation of transcription, DNA-templated;sequence-specific DNA binding;zinc ion binding;nucleus	-	-	-	-	-	-	gnl|BL_ORD_ID|10740	sp|O82632|GATA9_ARATH GATA transcription factor 9 OS=Arabidopsis thaliana GN=GATA9 PE=2 SV=1
106445824	BnaA03T0429200ZS	1474	2.04	0.08	-4.59223	1.12e-05	0.000841868	PREDICTED: 3-hydroxybenzoate 6-hydroxylase 1-like [Brassica napus]	GO:0005783;GO:0055114;GO:0016491;GO:0071949	endoplasmic reticulum;oxidation-reduction process;oxidoreductase activity;FAD binding	-	-	-	-	-	-	gnl|BL_ORD_ID|396165	sp|A1TFU9|HPXO_MYCVP FAD-dependent urate hydroxylase OS=Mycobacterium vanbaalenii (strain DSM 7251 / PYR-1) GN=hpxO PE=1 SV=1
106445825	BnaA03T0429200ZS	1474	2.04	0.08	-4.59223	1.12e-05	0.000841868	PREDICTED: 3-hydroxybenzoate 6-hydroxylase 1-like [Brassica napus]	GO:0005783;GO:0055114;GO:0016491;GO:0071949	endoplasmic reticulum;oxidation-reduction process;oxidoreductase activity;FAD binding	-	-	-	-	-	-	gnl|BL_ORD_ID|396165	sp|A1TFU9|HPXO_MYCVP FAD-dependent urate hydroxylase OS=Mycobacterium vanbaalenii (strain DSM 7251 / PYR-1) GN=hpxO PE=1 SV=1
106425695	BnaA10T0172300ZS	1009.33	1.02	12.2	3.42499	1.13e-05	0.000848013	PREDICTED: guanine nucleotide-binding protein subunit gamma 3 isoform X1 [Brassica rapa];PREDICTED: guanine nucleotide-binding protein subunit gamma 3-like isoform X1 [Brassica napus]	-	-	-	-	-	-	-	-	gnl|BL_ORD_ID|18045	sp|Q6AWT8|GG3_ARATH Guanine nucleotide-binding protein subunit gamma 3 OS=Arabidopsis thaliana GN=GG3 PE=2 SV=1
106386351	BnaA06T0433400ZS	1101	0.05	2.65	5.35401	1.14e-05	0.000850787	PREDICTED: haloacid dehalogenase-like hydrolase domain-containing protein 3 [Brassica napus]	GO:0016787;GO:0008152	hydrolase activity;metabolic process	-	-	-	-	-	KOG3085(R)(Predicted hydrolase (HAD superfamily))	gnl|BL_ORD_ID|31667	sp|Q9CYW4|HDHD3_MOUSE Haloacid dehalogenase-like hydrolase domain-containing protein 3 OS=Mus musculus GN=Hdhd3 PE=1 SV=1
106407278	BnaA06T0350700ZS	2233	0.02	1.13	5.35401	1.14e-05	0.000850787	PREDICTED: myosin-10 [Brassica rapa]	GO:0016020;GO:0005783;GO:0016021	membrane;endoplasmic reticulum;integral component of membrane	-	-	-	-	-	-	-	-
106347800	BnaA03T0145200ZS	997	10.1	0.9	-3.54483	1.14e-05	0.000852988	PREDICTED: LOB domain-containing protein 12-like [Brassica rapa]	GO:0009965;GO:0003677;GO:0005634;GO:0010016	leaf morphogenesis;DNA binding;nucleus;shoot system morphogenesis	-	-	-	-	-	-	gnl|BL_ORD_ID|56023	sp|Q8LBW3|LBD12_ARATH LOB domain-containing protein 12 OS=Arabidopsis thaliana GN=LBD12 PE=2 SV=2
106360921	BnaA08T0113600ZS	2010	0	0.98	8.07444	1.17e-05	0.000862336	PREDICTED: probable carotenoid cleavage dioxygenase 4, chloroplastic [Brassica napus]	GO:0005515;GO:0016702;GO:0051213;GO:0009536;GO:0055114;GO:0009507;GO:0016491;GO:0010287;GO:0046872	protein binding;oxidoreductase activity, acting on single donors with incorporation of molecular oxygen, incorporation of two atoms of oxygen;dioxygenase activity;plastid;oxidation-reduction process;chloroplast;oxidoreductase activity;plastoglobule;metal ion binding	K09840	NCED	http://www.genome.jp/dbget-bin/www_bget?ko:K09840	Carotenoid biosynthesis	ko00906	-	gnl|BL_ORD_ID|324308	sp|O49675|CCD4_ARATH Probable carotenoid cleavage dioxygenase 4, chloroplastic OS=Arabidopsis thaliana GN=CCD4 PE=1 SV=1
106377760	#N/A	1728	0	1.18	8.07444	1.17e-05	0.000862336	PREDICTED: uncharacterized protein LOC106377760 [Brassica napus]	-	-	-	-	-	-	-	-	-	-
106388470	BnaC03T0290600ZS	1237	0	1.76	8.07444	1.17e-05	0.000862336	PREDICTED: cycloeucalenol cycloisomerase [Brassica oleracea var. oleracea]	GO:0047793;GO:0016020;GO:0005783;GO:0016126;GO:0009958;GO:0000911;GO:0016021;GO:0006907;GO:0005739;GO:0016853	cycloeucalenol cycloisomerase activity;membrane;endoplasmic reticulum;sterol biosynthetic process;positive gravitropism;cytokinesis by cell plate formation;integral component of membrane;pinocytosis;mitochondrion;isomerase activity	K08246	CPI1	http://www.genome.jp/dbget-bin/www_bget?ko:K08246	Steroid biosynthesis	ko00100	-	gnl|BL_ORD_ID|324315	sp|Q9M643|CCI1_ARATH Cycloeucalenol cycloisomerase OS=Arabidopsis thaliana GN=CPI1 PE=2 SV=1
106427578	BnaC04T0210600ZS.2	2616	0	0.72	8.07444	1.17e-05	0.000862336	PREDICTED: pentatricopeptide repeat-containing protein At2g26790, mitochondrial-like [Brassica napus]	-	-	-	-	-	-	-	-	gnl|BL_ORD_ID|138607	sp|O81028|PP171_ARATH Pentatricopeptide repeat-containing protein At2g26790, mitochondrial OS=Arabidopsis thaliana GN=At2g26790 PE=3 SV=1
106429480	BnaC02T0372100ZS	1262	0	1.7	8.07444	1.17e-05	0.000862336	PREDICTED: small glutamine-rich tetratricopeptide repeat-containing protein beta-like, partial [Brassica napus]	-	-	K16365	SGTA	http://www.genome.jp/dbget-bin/www_bget?ko:K16365	-	-	KOG0553(R)(TPR repeat-containing protein)	gnl|BL_ORD_ID|201376	sp|Q80W98|SGTB_RAT Small glutamine-rich tetratricopeptide repeat-containing protein beta OS=Rattus norvegicus GN=Sgtb PE=1 SV=1
106350728	#N/A	1725	1.03	0	-8.02708	1.17e-05	0.000862336	PREDICTED: uncharacterized protein LOC106350728 [Brassica napus]	-	-	-	-	-	-	-	-	-	-
106388164	BnaC02T0136000ZS	2227	0.76	0	-8.02708	1.17e-05	0.000862336	BnaC02g10760D [Brassica napus];PREDICTED: probable serine/threonine-protein kinase WNK4 isoform X1 [Brassica napus]	GO:0016310;GO:0004672;GO:0016301;GO:0006468;GO:0005524	phosphorylation;protein kinase activity;kinase activity;protein phosphorylation;ATP binding	K08867	WNK,PRKWNK	http://www.genome.jp/dbget-bin/www_bget?ko:K08867	-	-	KOG0584(R)(Serine/threonine protein kinase)	gnl|BL_ORD_ID|516610	sp|Q9LVL5|WNK4_ARATH Probable serine/threonine-protein kinase WNK4 OS=Arabidopsis thaliana GN=WNK4 PE=1 SV=1
106415876	#N/A	1226	1.54	0	-8.02708	1.17e-05	0.000862336	PREDICTED: metal transporter Nramp2-like [Brassica napus]	GO:0016020;GO:0005215;GO:0016021;GO:0006810	membrane;transporter activity;integral component of membrane;transport	K12347	SLC11A,NRAMP	http://www.genome.jp/dbget-bin/www_bget?ko:K12347	Lysosome	ko04142	KOG1291(P)(Mn2+ and Fe2+ transporters of the NRAMP family)	gnl|BL_ORD_ID|113023	sp|Q9C6B2|NRAM2_ARATH Metal transporter Nramp2 OS=Arabidopsis thaliana GN=NRAMP2 PE=2 SV=1
106433349	BnaC06T0270700ZS	771	0.26	6.13	4.39821	1.19e-05	0.000876882	PREDICTED: auxin-induced protein 15A-like [Brassica oleracea var. oleracea]	GO:0009733	response to auxin	K14488	SAUR	http://www.genome.jp/dbget-bin/www_bget?ko:K14488	Plant hormone signal transduction	ko04075	-	gnl|BL_ORD_ID|484720	sp|O65695|SAU50_ARATH Auxin-responsive protein SAUR50 OS=Arabidopsis thaliana GN=SAUR50 PE=1 SV=1
106393829	BnaC03T0746800ZS	1113	14.18	1.56	-3.30773	1.29e-05	0.000949503	PREDICTED: ethylene-responsive transcription factor ERF109-like [Brassica napus]	GO:0003700;GO:0003677;GO:0006355;GO:0005634;GO:0006351	transcription factor activity, sequence-specific DNA binding;DNA binding;regulation of transcription, DNA-templated;nucleus;transcription, DNA-templated	-	-	-	-	-	-	gnl|BL_ORD_ID|378064	sp|Q9SZ06|EF109_ARATH Ethylene-responsive transcription factor ERF109 OS=Arabidopsis thaliana GN=ERF109 PE=1 SV=1
106359735	BnaA08T0123400ZS	774	7.25	0.51	-3.90365	1.34e-05	0.000982954	PREDICTED: transcription factor bHLH36-like [Brassica napus]	GO:0046983;GO:0003677	protein dimerization activity;DNA binding	-	-	-	-	-	-	gnl|BL_ORD_ID|304372	sp|F4JIJ7|BH162_ARATH Transcription factor bHLH162 OS=Arabidopsis thaliana GN=BHLH162 PE=2 SV=1
106452339	BnaA05T0420100ZS	1240	0.05	2.2	5.31934	1.34e-05	0.000987639	PREDICTED: WEB family protein At3g13190-like [Brassica napus]	-	-	-	-	-	-	-	-	gnl|BL_ORD_ID|524655	sp|Q9LK53|Y3319_ARATH WEB family protein At3g13190 OS=Arabidopsis thaliana GN=At3g13190 PE=2 SV=1
106380727	BnaC02T0098400ZS	2177	1.71	0.11	-4.03465	1.35e-05	0.000989302	PREDICTED: uncharacterized protein LOC106322549 [Brassica oleracea var. oleracea]	-	-	-	-	-	-	-	-	-	-
106407476	BnaA06T0347900ZS	607	31.27	3.2	-3.33518	1.35e-05	0.000992076	PREDICTED: uncharacterized protein LOC103874513 [Brassica rapa]	GO:0016020;GO:0016021	membrane;integral component of membrane	-	-	-	-	-	-	-	-
106431245	BnaC03T0543200ZS	1487	18.43	2.18	-3.21243	1.36e-05	0.00099527	PREDICTED: cytochrome P450 94B1-like [Brassica napus]	GO:0020037;GO:0004497;GO:0005506;GO:0055114;GO:0016705;GO:0016491;GO:0046872	heme binding;monooxygenase activity;iron ion binding;oxidation-reduction process;oxidoreductase activity, acting on paired donors, with incorporation or reduction of molecular oxygen;oxidoreductase activity;metal ion binding	-	-	-	-	-	-	gnl|BL_ORD_ID|309750	sp|Q9FMV7|C94B1_ARATH Cytochrome P450 94B1 OS=Arabidopsis thaliana GN=CYP94B1 PE=2 SV=1
106428155	BnaA03T0206700ZS	711.73	219.63	25.07	-3.09925	1.39e-05	0.00101255	PREDICTED: protein COLD-REGULATED 15B, chloroplastic-like isoform X1 [Brassica napus];PREDICTED: protein COLD-REGULATED 15B, chloroplastic-like [Brassica rapa];PREDICTED: protein COLD-REGULATED 15B, chloroplastic [Brassica rapa]	-	-	-	-	-	-	-	-	gnl|BL_ORD_ID|345742	sp|Q9SIN5|CR15B_ARATH Protein COLD-REGULATED 15B, chloroplastic OS=Arabidopsis thaliana GN=COR15B PE=1 SV=1
106371038	BnaC07T0169100ZS	976	1.05	12.25	3.41256	1.39e-05	0.00101537	PREDICTED: glutathione S-transferase U13-like [Brassica napus]	-	-	K00799	GST,gst	http://www.genome.jp/dbget-bin/www_bget?ko:K00799	Glutathione metabolism;Drug metabolism - cytochrome P450;Metabolism of xenobiotics by cytochrome P450	ko00480,ko00982,ko00980	-	gnl|BL_ORD_ID|21149	sp|Q9FUS6|GSTUD_ARATH Glutathione S-transferase U13 OS=Arabidopsis thaliana GN=GSTU13 PE=2 SV=1
106371176	BnaA10T0038400ZS	1540	7.82	0.84	-3.35551	1.41e-05	0.00102565	PREDICTED: UDP-glycosyltransferase 75B1-like [Brassica napus]	GO:0080043;GO:0046482;GO:0005737;GO:0008194;GO:0005515;GO:0005856;GO:0080002;GO:0008152;GO:0048471;GO:0035251;GO:0009751;GO:0016740;GO:0052696;GO:0047215;GO:0009813;GO:0016758;GO:0009524;GO:0009507;GO:0010294;GO:0009920;GO:0016757;GO:0080044;GO:0005794	quercetin 3-O-glucosyltransferase activity;para-aminobenzoic acid metabolic process;cytoplasm;UDP-glycosyltransferase activity;protein binding;cytoskeleton;UDP-glucose:4-aminobenzoate acylglucosyltransferase activity;metabolic process;perinuclear region of cytoplasm;UDP-glucosyltransferase activity;response to salicylic acid;transferase activity;flavonoid glucuronidation;indole-3-acetate beta-glu…	K13692	IAGLU	http://www.genome.jp/dbget-bin/www_bget?ko:K13692	-	-	-	gnl|BL_ORD_ID|226288	sp|Q9LR44|U75B1_ARATH UDP-glycosyltransferase 75B1 OS=Arabidopsis thaliana GN=UGT75B1 PE=1 SV=1
106380766	BnaC02T0083700ZS	2094	8.85	1.04	-3.25096	1.43e-05	0.00103459	PREDICTED: cation/calcium exchanger 2-like [Brassica napus]	GO:0016020;GO:0015297;GO:0006813;GO:0006812;GO:0015491;GO:0016021;GO:0006814;GO:0006810;GO:0005432;GO:0055085;GO:0006811	membrane;antiporter activity;potassium ion transport;cation transport;cation:cation antiporter activity;integral component of membrane;sodium ion transport;transport;calcium:sodium antiporter activity;transmembrane transport;ion transport	K13754	SLC24A6,NCKX6	http://www.genome.jp/dbget-bin/www_bget?ko:K13754	-	-	KOG2399(P)(K+-dependent Na+:Ca2+ antiporter)	gnl|BL_ORD_ID|320565	sp|Q9FKP2|CCX2_ARATH Cation/calcium exchanger 2 OS=Arabidopsis thaliana GN=CCX2 PE=3 SV=1
106446971	BnaC04T0494100ZS	898	19.4	2.12	-3.28275	1.43e-05	0.00103459	PREDICTED: glutathione S-transferase U3-like [Brassica oleracea var. oleracea]	GO:0005737;GO:0004364;GO:0006749;GO:0009407;GO:0016740;GO:0009636;GO:0005829	cytoplasm;glutathione transferase activity;glutathione metabolic process;toxin catabolic process;transferase activity;response to toxic substance;cytosol	K00799	GST,gst	http://www.genome.jp/dbget-bin/www_bget?ko:K00799	Glutathione metabolism;Drug metabolism - cytochrome P450;Metabolism of xenobiotics by cytochrome P450	ko00480,ko00982,ko00980	-	gnl|BL_ORD_ID|30668	sp|Q9ZW28|GSTU3_ARATH Glutathione S-transferase U3 OS=Arabidopsis thaliana GN=GSTU3 PE=2 SV=1
106347921	BnaA06T0286400ZS	1037	0	2.13	8.02881	1.45e-05	0.00103459	PREDICTED: gamma carbonic anhydrase-like 1, mitochondrial [Brassica rapa]	-	-	-	-	-	-	-	-	gnl|BL_ORD_ID|13316	sp|Q9FMV1|GCAL1_ARATH Gamma carbonic anhydrase-like 1, mitochondrial OS=Arabidopsis thaliana GN=GAMMACAL1 PE=1 SV=1
106398506	BnaA01T0080900ZS	627.33	0	3.55	8.02881	1.45e-05	0.00103459	-	-	-	-	-	-	-	-	-	-	-
106401386	BnaC05T0043400ZS	1171	0	1.83	8.02881	1.45e-05	0.00103459	PREDICTED: protein ENHANCED DISEASE RESISTANCE 2-like [Brassica napus]	GO:0008150;GO:0003674;GO:0005634	biological_process;molecular_function;nucleus	-	-	-	-	-	-	gnl|BL_ORD_ID|371084	sp|Q8VZF6|EDR2L_ARATH Protein ENHANCED DISEASE RESISTANCE 2-like OS=Arabidopsis thaliana GN=EDR2L PE=2 SV=1
106405385	#N/A	814	0	2.93	8.02881	1.45e-05	0.00103459	-	-	-	-	-	-	-	-	-	-	-
106421167	BnaA09T0387700ZS	1742	0	1.13	8.02881	1.45e-05	0.00103459	PREDICTED: probable methyltransferase PMT18, partial [Brassica napus]	GO:0016020;GO:0008168;GO:0016021	membrane;methyltransferase activity;integral component of membrane	-	-	-	-	-	-	gnl|BL_ORD_ID|131213	sp|Q9C884|PMTI_ARATH Probable methyltransferase PMT18 OS=Arabidopsis thaliana GN=At1g33170 PE=2 SV=1
106434205	BnaA08T0239500ZS	1154	0	1.83	8.02881	1.45e-05	0.00103459	PREDICTED: phospho-2-dehydro-3-deoxyheptonate aldolase 1, chloroplastic-like [Brassica napus]	GO:0009073;GO:0003849	aromatic amino acid family biosynthetic process;3-deoxy-7-phosphoheptulonate synthase activity	K01626	E2.5.1.54,aroF,aroG,aroH	http://www.genome.jp/dbget-bin/www_bget?ko:K01626	Quorum sensing;Phenylalanine, tyrosine and tryptophan biosynthesis;Biosynthesis of amino acids	ko02024,ko00400,ko01230	-	gnl|BL_ORD_ID|289926	sp|P27608|AROF_TOBAC Phospho-2-dehydro-3-deoxyheptonate aldolase 1, chloroplastic OS=Nicotiana tabacum GN=DHAPS-1 PE=2 SV=1
106360910	BnaC03T0428200ZS	2561	0.64	0	-7.98418	1.45e-05	0.00103459	PREDICTED: uncharacterized protein LOC106328199 [Brassica oleracea var. oleracea]	GO:0008150;GO:0003674;GO:0005634	biological_process;molecular_function;nucleus	-	-	-	-	-	-	-	-
106364554	#N/A	571	4.71	0	-7.98418	1.45e-05	0.00103459	hypothetical protein LE_TR14330_c0_g1_i1_g.45447, partial [Noccaea caerulescens]	-	-	-	-	-	-	-	-	-	-
106399262	#N/A	677	3.51	0	-7.98418	1.45e-05	0.00103459	-	-	-	-	-	-	-	-	-	-	-
106427313	BnaC02T0110300ZS	996	2.02	0	-7.98418	1.45e-05	0.00103459	PREDICTED: NAC domain-containing protein 90 [Brassica oleracea var. oleracea]	GO:0003677;GO:0006355;GO:0005634;GO:0006351	DNA binding;regulation of transcription, DNA-templated;nucleus;transcription, DNA-templated	-	-	-	-	-	-	gnl|BL_ORD_ID|110543	sp|Q9FMR3|NAC90_ARATH NAC domain-containing protein 90 OS=Arabidopsis thaliana GN=NAC090 PE=2 SV=1
106438164	BnaC01T0103900ZS	686	3.44	0	-7.98418	1.45e-05	0.00103459	PREDICTED: uncharacterized protein At4g28440-like [Brassica napus]	-	-	K07466	RFA1,RPA1,rpa	http://www.genome.jp/dbget-bin/www_bget?ko:K07466	DNA replication;Fanconi anemia pathway;Homologous recombination;Mismatch repair;Nucleotide excision repair	ko03030,ko03460,ko03440,ko03430,ko03420	-	gnl|BL_ORD_ID|526212	sp|O49453|Y4844_ARATH Uncharacterized protein At4g28440 OS=Arabidopsis thaliana GN=At4g28440 PE=1 SV=1
106450667	BnaC04T0026300ZS	1645	1.06	0	-7.98418	1.45e-05	0.00103459	PREDICTED: mediator of DNA damage checkpoint protein 1-like [Brassica napus]	GO:0008080;GO:0016740;GO:0005634	N-acetyltransferase activity;transferase activity;nucleus	-	-	-	-	-	KOG2043(KTDL)(Signaling protein SWIFT and related BRCT domain proteins)	gnl|BL_ORD_ID|434121	sp|Q90WJ3|PAXI1_XENLA PAX-interacting protein 1 OS=Xenopus laevis GN=paxip1 PE=1 SV=1
106385116	#N/A	581	61.4	6.97	-3.1965	1.47e-05	0.00104818	BnaC03g08720D [Brassica napus]	GO:0009733	response to auxin	K14488	SAUR	http://www.genome.jp/dbget-bin/www_bget?ko:K14488	Plant hormone signal transduction	ko04075	-	gnl|BL_ORD_ID|488732	sp|Q9FJG0|SAU20_ARATH Auxin-responsive protein SAUR20 OS=Arabidopsis thaliana GN=SAUR20 PE=2 SV=1
106390591	BnaA02T0139200ZS	1119	0.93	10.7	3.39025	1.48e-05	0.0010587	PREDICTED: protein BOBBER 1-like [Brassica napus]	-	-	-	-	-	-	-	KOG2265(T)(Nuclear distribution protein NUDC)	gnl|BL_ORD_ID|311864	sp|Q9LV09|BOB1_ARATH Protein BOBBER 1 OS=Arabidopsis thaliana GN=BOB1 PE=1 SV=1
106382609	BnaC07T0364600ZS	1229	37.01	4.62	-3.13086	1.5e-05	0.00107194	PREDICTED: 2'-deoxymugineic-acid 2'-dioxygenase-like [Brassica napus]	GO:0055114;GO:0016491;GO:0046872	oxidation-reduction process;oxidoreductase activity;metal ion binding	-	-	-	-	-	-	gnl|BL_ORD_ID|358299	sp|Q9FLV0|DMR6_ARATH Protein DOWNY MILDEW RESISTANCE 6 OS=Arabidopsis thaliana GN=DMR6 PE=1 SV=1
106389099	BnaA02T0021300ZS	969	20.03	2.23	-3.2749	1.51e-05	0.00107194	PREDICTED: PRA1 family protein A2 [Brassica napus]	GO:0016020;GO:0005783;GO:0005768;GO:0010008;GO:0016192;GO:0003674;GO:0016021;GO:0005739;GO:0006810	membrane;endoplasmic reticulum;endosome;endosome membrane;vesicle-mediated transport;molecular_function;integral component of membrane;mitochondrion;transport	K20393	ARL6IP5,PRAF3	http://www.genome.jp/dbget-bin/www_bget?ko:K20393	-	-	-	gnl|BL_ORD_ID|139608	sp|Q8GWC3|PR1A2_ARATH PRA1 family protein A2 OS=Arabidopsis thaliana GN=PRA1A2 PE=2 SV=1
106380862	BnaC06T0315300ZS	7851	0.04	1.05	3.82636	1.51e-05	0.00107368	PREDICTED: lipoxygenase 2, chloroplastic-like [Brassica napus]	GO:0031408;GO:0016702;GO:0051213;GO:0055114;GO:0006633;GO:0016491;GO:0046872	oxylipin biosynthetic process;oxidoreductase activity, acting on single donors with incorporation of molecular oxygen, incorporation of two atoms of oxygen;dioxygenase activity;oxidation-reduction process;fatty acid biosynthetic process;oxidoreductase activity;metal ion binding	K00454	LOX2S	http://www.genome.jp/dbget-bin/www_bget?ko:K00454	Linoleic acid metabolism;alpha-Linolenic acid metabolism	ko00591,ko00592	-	gnl|BL_ORD_ID|402965	sp|P38418|LOX2_ARATH Lipoxygenase 2, chloroplastic OS=Arabidopsis thaliana GN=LOX2 PE=1 SV=1
106364668	BnaA01T0294600ZS	1620	0.1	2.29	4.3494	1.51e-05	0.00107368	BnaA01g24090D [Brassica napus]	GO:0016020;GO:0005783;GO:0050896;GO:0051740;GO:0007165;GO:0038199;GO:0000155;GO:0005789;GO:0004673;GO:0000160;GO:0016021;GO:0010105	membrane;endoplasmic reticulum;response to stimulus;ethylene binding;signal transduction;ethylene receptor activity;phosphorelay sensor kinase activity;endoplasmic reticulum membrane;protein histidine kinase activity;phosphorelay signal transduction system;integral component of membrane;negative regulation of ethylene-activated signaling pathway	K14509	ETR,ERS	http://www.genome.jp/dbget-bin/www_bget?ko:K14509	MAPK signaling pathway - plant;Plant hormone signal transduction	ko04016,ko04075	-	gnl|BL_ORD_ID|379826	sp|Q0WPQ2|ETR2_ARATH Ethylene receptor 2 OS=Arabidopsis thaliana GN=ETR2 PE=1 SV=2
106379219	BnaC02T0086100ZS	855	4.77	0.27	-4.22678	1.51e-05	0.00107368	PREDICTED: putative H/ACA ribonucleoprotein complex subunit 1-like protein 1 [Brassica napus]	GO:0009535;GO:0031429;GO:0006364;GO:0003723;GO:0001522;GO:0042254;GO:0005730;GO:0005829;GO:0005634;GO:0030529	chloroplast thylakoid membrane;box H/ACA snoRNP complex;rRNA processing;RNA binding;pseudouridine synthesis;ribosome biogenesis;nucleolus;cytosol;nucleus;intracellular ribonucleoprotein complex	K11128	GAR1,NOLA1	http://www.genome.jp/dbget-bin/www_bget?ko:K11128	Ribosome biogenesis in eukaryotes	ko03008	KOG3262(J)(H/ACA small nucleolar RNP component GAR1)	gnl|BL_ORD_ID|419142	sp|Q8VZT0|NLAL1_ARATH Putative H/ACA ribonucleoprotein complex subunit 1-like protein 1 OS=Arabidopsis thaliana GN=At3g03920 PE=2 SV=1
106384007	BnaA02T0046600ZS	1111	0.62	7.75	3.48998	1.52e-05	0.00107505	PREDICTED: uncharacterized protein LOC103850845 [Brassica rapa]	-	-	-	-	-	-	-	-	-	-
106394794	BnaA02T0186100ZS	1820	0.17	2.86	3.89603	1.57e-05	0.00110736	PREDICTED: cyclin-D1-1-like [Brassica napus]	-	-	K18810	CYCD1_2_4	http://www.genome.jp/dbget-bin/www_bget?ko:K18810	-	-	KOG0653(D)(Cyclin B and related kinase-activating proteins)	gnl|BL_ORD_ID|324702	sp|P42751|CCD11_ARATH Cyclin-D1-1 OS=Arabidopsis thaliana GN=CYCD1-1 PE=1 SV=3
106364988	BnaC02T0067800ZS	1481	1.6	0.04	-5.1663	1.59e-05	0.00112459	PREDICTED: vacuolar amino acid transporter 1 [Brassica oleracea var. oleracea]	GO:0016020;GO:0016021	membrane;integral component of membrane	K15015	SLC32A,VGAT	http://www.genome.jp/dbget-bin/www_bget?ko:K15015	GABAergic synapse;Retrograde endocannabinoid signaling;Synaptic vesicle cycle	ko04727,ko04723,ko04721	KOG1303(E)(Amino acid transporters)	gnl|BL_ORD_ID|304575	sp|P47082|AVT1_YEAST Vacuolar amino acid transporter 1 OS=Saccharomyces cerevisiae (strain ATCC 204508 / S288c) GN=AVT1 PE=1 SV=1
106380832	BnaC02T0022600ZS	3823.46	4.78	0.56	-3.21295	1.59e-05	0.00112459	PREDICTED: exportin-7-like isoform X2 [Brassica napus];PREDICTED: exportin-7-like isoform X1 [Brassica napus];PREDICTED: exportin-7-like isoform X2 [Brassica oleracea var. oleracea]	GO:0006886;GO:0008536	intracellular protein transport;Ran GTPase binding	K18460	XPO7,EXP7	http://www.genome.jp/dbget-bin/www_bget?ko:K18460	-	-	KOG1410(YU)(Nuclear transport receptor RanBP16 (importin beta superfamily))	gnl|BL_ORD_ID|518156	sp|Q5ZLT0|XPO7_CHICK Exportin-7 OS=Gallus gallus GN=XPO7 PE=2 SV=1
106389315	BnaC03T0442500ZS	1723	4.33	0.4	-3.55121	1.65e-05	0.00116068	PREDICTED: uncharacterized protein LOC106389315 [Brassica napus]	GO:0016020;GO:0016021	membrane;integral component of membrane	-	-	-	-	-	-	-	-
106452889	BnaC02T0082600ZS	1217	26.56	3.28	-3.14468	1.68e-05	0.00118499	PREDICTED: protein GrpE-like [Brassica napus]	GO:0006457;GO:0000774;GO:0005759;GO:0051087;GO:0005739;GO:0042803	protein folding;adenyl-nucleotide exchange factor activity;mitochondrial matrix;chaperone binding;mitochondrion;protein homodimerization activity	K03687	GRPE	http://www.genome.jp/dbget-bin/www_bget?ko:K03687	-	-	KOG3003(O)(Molecular chaperone of the GrpE family)	gnl|BL_ORD_ID|26599	sp|Q8DJB3|GRPE_THEEB Protein GrpE OS=Thermosynechococcus elongatus (strain BP-1) GN=grpE PE=3 SV=1
106384132	BnaC05T0563000ZS	945	1.16	13.13	3.36503	1.69e-05	0.00118875	PREDICTED: mitochondrial outer membrane protein porin 1-like [Brassica napus]	GO:0044070;GO:0005741;GO:0006820;GO:0055085;GO:0008308	regulation of anion transport;mitochondrial outer membrane;anion transport;transmembrane transport;voltage-gated anion channel activity	K15040	VDAC2	http://www.genome.jp/dbget-bin/www_bget?ko:K15040	Ferroptosis;Necroptosis;Calcium signaling pathway;cGMP - PKG signaling pathway;NOD-like receptor signaling pathway	ko04216,ko04217,ko04020,ko04022,ko04621	KOG3126(P)(Porin/voltage-dependent anion-selective channel protein)	gnl|BL_ORD_ID|243880	sp|Q9SRH5|VDAC1_ARATH Mitochondrial outer membrane protein porin 1 OS=Arabidopsis thaliana GN=VDAC1 PE=1 SV=3
106449673	BnaC01T0362300ZS	926	0.51	7.73	3.72806	1.7e-05	0.00119301	PREDICTED: ethylene-responsive transcription factor 1B [Brassica oleracea var. oleracea]	GO:0003700;GO:0003677;GO:0006355;GO:0005634;GO:0006351	transcription factor activity, sequence-specific DNA binding;DNA binding;regulation of transcription, DNA-templated;nucleus;transcription, DNA-templated	K14516	ERF1	http://www.genome.jp/dbget-bin/www_bget?ko:K14516	MAPK signaling pathway - plant;Plant hormone signal transduction	ko04016,ko04075	-	gnl|BL_ORD_ID|383004	sp|Q8LDC8|ERF92_ARATH Ethylene-responsive transcription factor 1B OS=Arabidopsis thaliana GN=ERF1B PE=1 SV=2
106420487	BnaA09T0566400ZS	1665	0.47	5.53	3.40659	1.7e-05	0.00119424	PREDICTED: beta-glucosidase 10-like [Brassica napus]	GO:0004553;GO:0005975	hydrolase activity, hydrolyzing O-glycosyl compounds;carbohydrate metabolic process	K01188	E3.2.1.21	http://www.genome.jp/dbget-bin/www_bget?ko:K01188	Phenylpropanoid biosynthesis;Starch and sucrose metabolism;Cyanoamino acid metabolism	ko00940,ko00500,ko00460	-	gnl|BL_ORD_ID|308318	sp|Q93ZI4|BGL10_ARATH Beta-glucosidase 10 OS=Arabidopsis thaliana GN=BGLU10 PE=2 SV=1
106404664	BnaC06T0373100ZS	776	4.55	0.2	-4.51298	1.71e-05	0.00119424	PREDICTED: uncharacterized protein LOC106404664 [Brassica napus]	-	-	-	-	-	-	-	-	-	-
106450153	BnaA04T0216900ZS	973	3.29	0.15	-4.51298	1.71e-05	0.00119424	PREDICTED: ethylene-responsive transcription factor ERF112-like [Brassica rapa]	GO:0003700;GO:0003677;GO:0006355;GO:0005634;GO:0006351	transcription factor activity, sequence-specific DNA binding;DNA binding;regulation of transcription, DNA-templated;nucleus;transcription, DNA-templated	-	-	-	-	-	-	gnl|BL_ORD_ID|376094	sp|P93007|EF112_ARATH Ethylene-responsive transcription factor ERF112 OS=Arabidopsis thaliana GN=ERF112 PE=2 SV=1
XLOC_078844	#N/A	915.25	3.57	0.16	-4.51298	1.71e-05	0.00119424	BnaC06g09850D [Brassica napus]	GO:0008150;GO:0000166;GO:0005634	biological_process;nucleotide binding;nucleus	-	-	-	-	-	-	-	-
106382996	BnaC03T0021300ZS	2131	6.63	0.78	-3.23371	1.78e-05	0.0012359	PREDICTED: calcium-dependent protein kinase 1-like [Brassica napus]	GO:0004672;GO:0006468;GO:0005524;GO:0000166;GO:0004674;GO:0005509	protein kinase activity;protein phosphorylation;ATP binding;nucleotide binding;protein serine/threonine kinase activity;calcium ion binding	K13412	CPK	http://www.genome.jp/dbget-bin/www_bget?ko:K13412	Plant-pathogen interaction	ko04626	-	gnl|BL_ORD_ID|321252	sp|Q06850|CDPK1_ARATH Calcium-dependent protein kinase 1 OS=Arabidopsis thaliana GN=CPK1 PE=1 SV=1
106381414	BnaC02T0298300ZS	2103	12.07	1.49	-3.16112	1.78e-05	0.0012359	PREDICTED: probable inorganic phosphate transporter 1-9 [Brassica napus]	GO:0016020;GO:0005215;GO:0016021;GO:0055085;GO:0022857	membrane;transporter activity;integral component of membrane;transmembrane transport;transmembrane transporter activity	K08176	PHO84	http://www.genome.jp/dbget-bin/www_bget?ko:K08176	-	-	KOG0252(P)(Inorganic phosphate transporter)	gnl|BL_ORD_ID|127075	sp|Q9S735|PHT19_ARATH Probable inorganic phosphate transporter 1-9 OS=Arabidopsis thaliana GN=PHT1-9 PE=2 SV=1
106431479	BnaA02T0074300ZS	1452	5.91	0.58	-3.46546	1.79e-05	0.0012359	PREDICTED: G-type lectin S-receptor-like serine/threonine-protein kinase At1g67520 [Brassica napus]	-	-	-	-	-	-	-	-	gnl|BL_ORD_ID|258523	sp|O64793|Y1675_ARATH G-type lectin S-receptor-like serine/threonine-protein kinase At1g67520 OS=Arabidopsis thaliana GN=At1g67520 PE=2 SV=3
106355438	BnaA07T0164400ZS	327	0	17.86	7.98169	1.8e-05	0.0012359	PREDICTED: osmotin-like protein [Brassica napus]	-	-	-	-	-	-	-	-	gnl|BL_ORD_ID|424611	sp|Q41350|OLP1_SOLLC Osmotin-like protein OS=Solanum lycopersicum PE=1 SV=1
106409915	BnaA02T0174200ZS	909	0	2.44	7.98169	1.8e-05	0.0012359	PREDICTED: zinc finger protein JAGGED-like [Brassica napus]	GO:0007275;GO:0046872	multicellular organism development;metal ion binding	-	-	-	-	-	-	gnl|BL_ORD_ID|68042	sp|Q6S591|JAG_ARATH Zinc finger protein JAGGED OS=Arabidopsis thaliana GN=JAG PE=2 SV=1
106423828	BnaA05T0313900ZS	1258	0	1.62	7.98169	1.8e-05	0.0012359	PREDICTED: calcium-dependent protein kinase 11-like [Brassica napus]	GO:0016310;GO:0005737;GO:0005515;GO:0004683;GO:0004672;GO:1901979;GO:0009789;GO:0016301;GO:0006468;GO:0046777;GO:0018105;GO:0016740;GO:0005524;GO:0035556;GO:0080092;GO:0005829;GO:0000166;GO:0005516;GO:0005886;GO:0005634;GO:0046872;GO:0004674;GO:0005509;GO:0009931	phosphorylation;cytoplasm;protein binding;calmodulin-dependent protein kinase activity;protein kinase activity;regulation of inward rectifier potassium channel activity;positive regulation of abscisic acid-activated signaling pathway;kinase activity;protein phosphorylation;protein autophosphorylation;peptidyl-serine phosphorylation;transferase activity;ATP binding;intracellular signal transductio…	K13412	CPK	http://www.genome.jp/dbget-bin/www_bget?ko:K13412	Plant-pathogen interaction	ko04626	-	gnl|BL_ORD_ID|335865	sp|Q39016|CDPKB_ARATH Calcium-dependent protein kinase 11 OS=Arabidopsis thaliana GN=CPK11 PE=1 SV=2
106425724	BnaA02T0001700ZS	718	0	3.4	7.98169	1.8e-05	0.0012359	PREDICTED: probable E3 ubiquitin-protein ligase RHA1A [Brassica rapa]	GO:0016020;GO:0016021;GO:0008270;GO:0046872	membrane;integral component of membrane;zinc ion binding;metal ion binding	-	-	-	-	-	KOG0800(O)(FOG: Predicted E3 ubiquitin ligase)	gnl|BL_ORD_ID|294967	sp|Q9LY41|ATL4_ARATH E3 ubiquitin-protein ligase ATL4 OS=Arabidopsis thaliana GN=ATL4 PE=1 SV=1
106447083	BnaC04T0044400ZS	2497	0	0.72	7.98169	1.8e-05	0.0012359	BnaC04g03100D [Brassica napus]	-	-	-	-	-	-	-	KOG1922(TZ)(Rho GTPase effector BNI1 and related formins)	gnl|BL_ORD_ID|392737	sp|O22824|FH2_ARATH Formin-like protein 2 OS=Arabidopsis thaliana GN=FH2 PE=3 SV=1
106353166	Bnascaffold0149T0000200ZS	918	2.15	0.04	-7.93996	1.8e-05	0.0012359	PREDICTED: exopolysaccharide phosphotransferase SCO2592-like [Brassica napus]	-	-	-	-	-	-	-	-	gnl|BL_ORD_ID|249722	sp|P26470|WAAK_SALTY Lipopolysaccharide 1,2-N-acetylglucosaminetransferase OS=Salmonella typhimurium (strain LT2 / SGSC1412 / ATCC 700720) GN=waaK PE=3 SV=1
106358274	BnaC03T0005100ZS	1624	1.03	0	-7.93996	1.8e-05	0.0012359	PREDICTED: uncharacterized protein LOC106358274 [Brassica napus]	GO:0016020;GO:0016021;GO:0008270;GO:0046872	membrane;integral component of membrane;zinc ion binding;metal ion binding	-	-	-	-	-	KOG4275(O)(Predicted E3 ubiquitin ligase)	gnl|BL_ORD_ID|39795	sp|P41437|IAP3_NPVOP E3 ubiquitin-protein ligase IAP-3 OS=Orgyia pseudotsugata multicapsid polyhedrosis virus GN=IAP3 PE=1 SV=1
106380494	BnaC07T0361400ZS	1771	0.94	0	-7.93996	1.8e-05	0.0012359	PREDICTED: cytochrome P450 714A1 [Brassica oleracea var. oleracea]	GO:0016020;GO:0005783;GO:0020037;GO:0005789;GO:0004497;GO:0005506;GO:0019825;GO:0055114;GO:0016705;GO:0016021;GO:0016491;GO:0046872	membrane;endoplasmic reticulum;heme binding;endoplasmic reticulum membrane;monooxygenase activity;iron ion binding;oxygen binding;oxidation-reduction process;oxidoreductase activity, acting on paired donors, with incorporation or reduction of molecular oxygen;integral component of membrane;oxidoreductase activity;metal ion binding	-	-	-	-	-	-	gnl|BL_ORD_ID|307795	sp|Q93Z79|C14A1_ARATH Cytochrome P450 714A1 OS=Arabidopsis thaliana GN=CYP714A1 PE=2 SV=1
106391157	BnaC04T0239800ZS	2319	0.69	0	-7.93996	1.8e-05	0.0012359	PREDICTED: ankyrin repeat domain-containing protein 13C [Brassica oleracea var. oleracea]	GO:0008150;GO:0048046;GO:0003674;GO:0005634	biological_process;apoplast;molecular_function;nucleus	-	-	-	-	-	KOG0522(R)(Ankyrin repeat protein)	gnl|BL_ORD_ID|278106	sp|Q5F259|AN13B_MOUSE Ankyrin repeat domain-containing protein 13B OS=Mus musculus GN=Ankrd13b PE=2 SV=1
106424518	BnaC09T0533800ZS	709	3.12	0	-7.93996	1.8e-05	0.0012359	PREDICTED: mitochondrial fission 1 protein B-like [Brassica napus]	GO:0016020;GO:0016021;GO:0000266	membrane;integral component of membrane;mitochondrial fission	K17969	FIS1,TTC11,MDV2	http://www.genome.jp/dbget-bin/www_bget?ko:K17969	Mitophagy - animal;Mitophagy - yeast	ko04137,ko04139	KOG3364(M)(Membrane protein involved in organellar division)	gnl|BL_ORD_ID|388967	sp|Q94CK3|FIS1B_ARATH Mitochondrial fission 1 protein B OS=Arabidopsis thaliana GN=FIS1B PE=1 SV=1
106385119	#N/A	601	28.5	3	-3.31014	1.82e-05	0.00125226	PREDICTED: auxin-responsive protein SAUR21-like [Brassica oleracea var. oleracea]	GO:0009733	response to auxin	K14488	SAUR	http://www.genome.jp/dbget-bin/www_bget?ko:K14488	Plant hormone signal transduction	ko04075	-	gnl|BL_ORD_ID|198680	sp|Q9FK62|SAU24_ARATH Auxin-responsive protein SAUR24 OS=Arabidopsis thaliana GN=SAUR24 PE=2 SV=1
106382088	BnaC06T0032500ZS	1925	1.52	14.71	3.12891	1.84e-05	0.00126176	PREDICTED: 4-substituted benzoates-glutamate ligase GH3.12-like [Brassica napus]	-	-	K14487	GH3	http://www.genome.jp/dbget-bin/www_bget?ko:K14487	Plant hormone signal transduction	ko04075	-	gnl|BL_ORD_ID|17400	sp|Q9LYU4|GH312_ARATH 4-substituted benzoates-glutamate ligase GH3.12 OS=Arabidopsis thaliana GN=GH3.12 PE=1 SV=1
106380726	BnaC02T0098600ZS	1303	6	0.58	-3.53091	1.85e-05	0.00126412	PREDICTED: zinc finger CCCH domain-containing protein 25-like [Brassica napus]	GO:0008150;GO:0003723;GO:0000166;GO:0005634;GO:0003676	biological_process;RNA binding;nucleotide binding;nucleus;nucleic acid binding	-	-	-	-	-	-	gnl|BL_ORD_ID|159274	sp|Q03251|RBG8_ARATH Glycine-rich RNA-binding protein 8 OS=Arabidopsis thaliana GN=RBG8 PE=1 SV=1
106387829	BnaC03T0566400ZS	1567	3.02	0.25	-3.72951	1.87e-05	0.00127776	PREDICTED: mitochondrial phosphate carrier protein 2, mitochondrial [Brassica napus]	GO:0016020;GO:0016021;GO:0009651;GO:0006810	membrane;integral component of membrane;response to salt stress;transport	K15102	SLC25A3,PHC,PIC	http://www.genome.jp/dbget-bin/www_bget?ko:K15102	-	-	KOG0767(C)(Mitochondrial phosphate carrier protein)	gnl|BL_ORD_ID|97774	sp|Q9M2Z8|MPCP2_ARATH Mitochondrial phosphate carrier protein 2, mitochondrial OS=Arabidopsis thaliana GN=MPT2 PE=2 SV=1
106366071	BnaA09T0074900ZS	841	0.08	3.52	5.24741	1.89e-05	0.001289	PREDICTED: PLASMODESMATA CALLOSE-BINDING PROTEIN 1-like [Brassica napus]	-	-	-	-	-	-	-	-	gnl|BL_ORD_ID|122733	sp|Q9FNQ2|PDCB1_ARATH PLASMODESMATA CALLOSE-BINDING PROTEIN 1 OS=Arabidopsis thaliana GN=PDCB1 PE=1 SV=1
106369566	BnaC08T0441200ZS	1121	0.06	2.41	5.24741	1.89e-05	0.001289	PREDICTED: uncharacterized protein LOC106369566 [Brassica napus]	-	-	-	-	-	-	-	-	-	-
106397114	BnaC02T0025300ZS	1385	1.69	0.05	-5.13323	1.89e-05	0.001289	PREDICTED: probable protein phosphatase 2C 68 [Brassica napus]	GO:0004722;GO:0016787;GO:0004721;GO:0003824;GO:0043169;GO:0006470;GO:0005739;GO:0046872	protein serine/threonine phosphatase activity;hydrolase activity;phosphoprotein phosphatase activity;catalytic activity;cation binding;protein dephosphorylation;mitochondrion;metal ion binding	K01102	PDP	http://www.genome.jp/dbget-bin/www_bget?ko:K01102	-	-	-	gnl|BL_ORD_ID|433712	sp|Q84JD5|P2C68_ARATH Probable protein phosphatase 2C 68 OS=Arabidopsis thaliana GN=At5g06750 PE=2 SV=1
106403828	BnaA02T0040000ZS	1415	0.27	4.11	3.7786	1.93e-05	0.00131292	PREDICTED: uncharacterized protein LOC103854751 [Brassica rapa]	-	-	-	-	-	-	-	-	-	-
106357711	BnaC05T0352900ZS	3209.6	13.7	1.8	-3.07529	1.97e-05	0.00133799	PREDICTED: putative calcium-transporting ATPase 13, plasma membrane-type [Brassica napus];BnaC05g29600D [Brassica napus]	GO:0016020;GO:0016787;GO:0006816;GO:0070588;GO:0005524;GO:0000166;GO:0016021;GO:0006810;GO:0005388;GO:0006811;GO:0046872	membrane;hydrolase activity;calcium ion transport;calcium ion transmembrane transport;ATP binding;nucleotide binding;integral component of membrane;transport;calcium-transporting ATPase activity;ion transport;metal ion binding	K01537	E3.6.3.8	http://www.genome.jp/dbget-bin/www_bget?ko:K01537	-	-	KOG0202(P)(Ca2+ transporting ATPase);KOG0204(P)(Calcium transporting ATPase)	gnl|BL_ORD_ID|264609	sp|Q9LIK7|ACA13_ARATH Putative calcium-transporting ATPase 13, plasma membrane-type OS=Arabidopsis thaliana GN=ACA13 PE=3 SV=1
106361535	BnaA08T0200100ZS	1484	0.18	3.2	3.96799	1.97e-05	0.00133799	PREDICTED: thaumatin-like protein 1b [Brassica rapa]	-	-	-	-	-	-	-	-	gnl|BL_ORD_ID|214574	sp|O80327|TLP1_PYRPY Thaumatin-like protein 1 OS=Pyrus pyrifolia GN=TL1 PE=1 SV=1
106399413	BnaC08T0508200ZS	623	1.7	18.45	3.40296	1.97e-05	0.0013381	-	-	-	-	-	-	-	-	-	-	-
106438432	BnaA03T0233500ZS	765.2	55.22	7.07	-3.08519	2.04e-05	0.00138147	PREDICTED: ferredoxin, root R-B2-like [Brassica rapa]	GO:0051537;GO:0009055;GO:0051536;GO:0022900;GO:0046872	2 iron, 2 sulfur cluster binding;electron carrier activity;iron-sulfur cluster binding;electron transport chain;metal ion binding	K02639	petF	http://www.genome.jp/dbget-bin/www_bget?ko:K02639	Photosynthesis	ko00195	-	gnl|BL_ORD_ID|392657	sp|Q9ZQG8|FER3_ARATH Ferredoxin-3, chloroplastic OS=Arabidopsis thaliana GN=FD3 PE=1 SV=1
106347357	BnaA06T0151800ZS	1205	0.28	4.51	3.843	2.04e-05	0.00138229	PREDICTED: carboxyvinyl-carboxyphosphonate phosphorylmutase, chloroplastic [Brassica rapa]	GO:0008152;GO:0003824	metabolic process;catalytic activity	-	-	-	-	-	KOG1260(C)(Isocitrate lyase)	gnl|BL_ORD_ID|340391	sp|O49290|CPPM_ARATH Carboxyvinyl-carboxyphosphonate phosphorylmutase, chloroplastic OS=Arabidopsis thaliana GN=At1g77060 PE=1 SV=2
106396877	BnaA04T0001000ZS	1751	0.21	3.17	3.76232	2.1e-05	0.00141505	PREDICTED: VAN3-binding protein [Brassica oleracea var. oleracea]	GO:0010305;GO:0005515;GO:0007165;GO:0009734;GO:0035091;GO:0009733;GO:0009507;GO:0010087;GO:0005634	leaf vascular tissue pattern formation;protein binding;signal transduction;auxin-activated signaling pathway;phosphatidylinositol binding;response to auxin;chloroplast;phloem or xylem histogenesis;nucleus	-	-	-	-	-	-	gnl|BL_ORD_ID|245729	sp|Q8W4K5|VAB_ARATH VAN3-binding protein OS=Arabidopsis thaliana GN=VAB PE=1 SV=1
106346895	BnaA06T0124600ZS	957	0.51	7.27	3.69835	2.13e-05	0.00143767	PREDICTED: thaumatin-like protein [Brassica napus]	-	-	-	-	-	-	-	-	gnl|BL_ORD_ID|214580	sp|P50699|TLPH_ARATH Thaumatin-like protein OS=Arabidopsis thaliana GN=At1g18250 PE=2 SV=2
106438637	BnaA03T0276100ZS	2010	0.26	3.17	3.48249	2.16e-05	0.0014532	PREDICTED: protein IQ-DOMAIN 1-like [Brassica napus]	-	-	-	-	-	-	-	-	gnl|BL_ORD_ID|68895	sp|Q9SF32|IQD1_ARATH Protein IQ-DOMAIN 1 OS=Arabidopsis thaliana GN=IQD1 PE=1 SV=1
106389338	BnaC01T0087700ZS	1162	23.63	2.95	-3.12799	2.18e-05	0.00146665	PREDICTED: UPF0725 protein At5g63820-like [Brassica napus]	-	-	-	-	-	-	-	-	gnl|BL_ORD_ID|530986	sp|Q9FN07|Y5638_ARATH UPF0725 protein At5g63820 OS=Arabidopsis thaliana GN=At5g63820 PE=3 SV=1
106370916	BnaA10T0010400ZS	1412	5	0.46	-3.5498	2.19e-05	0.00147055	PREDICTED: mannan endo-1,4-beta-mannosidase 1 [Brassica rapa]	GO:0016985;GO:0016787;GO:0008152;GO:0004553;GO:0046355;GO:0005576;GO:0005975;GO:0016798	mannan endo-1,4-beta-mannosidase activity;hydrolase activity;metabolic process;hydrolase activity, hydrolyzing O-glycosyl compounds;mannan catabolic process;extracellular region;carbohydrate metabolic process;hydrolase activity, acting on glycosyl bonds	K19355	MAN	http://www.genome.jp/dbget-bin/www_bget?ko:K19355	Fructose and mannose metabolism	ko00051	-	gnl|BL_ORD_ID|83023	sp|Q9FZ29|MAN1_ARATH Mannan endo-1,4-beta-mannosidase 1 OS=Arabidopsis thaliana GN=MAN1 PE=2 SV=1
106390210	BnaC04T0045100ZS	864.23	2.07	19.56	3.23807	2.19e-05	0.00147317	PREDICTED: thiocyanate methyltransferase 1 isoform X1 [Brassica oleracea var. oleracea];PREDICTED: thiocyanate methyltransferase 1 isoform X2 [Brassica oleracea var. oleracea];PREDICTED: thiocyanate methyltransferase 1 isoform X1 [Brassica napus]	GO:0008757	S-adenosylmethionine-dependent methyltransferase activity	-	-	-	-	-	-	gnl|BL_ORD_ID|224260	sp|Q93V78|TMT1_BRAOL Thiocyanate methyltransferase 1 OS=Brassica oleracea GN=TMT1 PE=1 SV=1
106353618	BnaA07T0257600ZS	2108	0	0.83	7.93298	2.25e-05	0.00149307	PREDICTED: protein HOTHEAD [Brassica napus]	GO:0010430;GO:0050660;GO:0016614;GO:0055114;GO:0016491	fatty acid omega-oxidation;flavin adenine dinucleotide binding;oxidoreductase activity, acting on CH-OH group of donors;oxidation-reduction process;oxidoreductase activity	K15403	ACE,HTH	http://www.genome.jp/dbget-bin/www_bget?ko:K15403	Cutin, suberine and wax biosynthesis	ko00073	-	gnl|BL_ORD_ID|39449	sp|Q9S746|HTH_ARATH Protein HOTHEAD OS=Arabidopsis thaliana GN=HTH PE=1 SV=1
106375006	#N/A	1281	0	1.52	7.93298	2.25e-05	0.00149307	PREDICTED: early nodulin-75 [Brassica rapa]	-	-	-	-	-	-	-	-	gnl|BL_ORD_ID|382788	sp|Q39176|ERLI1_ARATH Lipid transfer protein EARLI 1 OS=Arabidopsis thaliana GN=EARLI1 PE=1 SV=1
106376591	BnaC09T0457900ZS	944	0	2.24	7.93298	2.25e-05	0.00149307	PREDICTED: 21 kDa protein-like [Brassica napus]	GO:0004857	enzyme inhibitor activity	-	-	-	-	-	-	gnl|BL_ORD_ID|129579	sp|Q84WE4|PMEI3_ARATH Pectinesterase inhibitor 3 OS=Arabidopsis thaliana GN=PMEI3 PE=2 SV=1
106398841	BnaC06T0306600ZS	1166	0	1.7	7.93298	2.25e-05	0.00149307	PREDICTED: cyclic dof factor 5-like, partial [Brassica napus]	GO:0003677;GO:0006355	DNA binding;regulation of transcription, DNA-templated	-	-	-	-	-	-	gnl|BL_ORD_ID|321213	sp|Q9SEZ3|CDF5_ARATH Cyclic dof factor 5 OS=Arabidopsis thaliana GN=CDF5 PE=2 SV=1
106419867	BnaA10T0152400ZS	703	0	3.39	7.93298	2.25e-05	0.00149307	PREDICTED: 18.1 kDa class I heat shock protein-like [Brassica rapa]	-	-	K13993	HSP20	http://www.genome.jp/dbget-bin/www_bget?ko:K13993	Protein processing in endoplasmic reticulum	ko04141	-	gnl|BL_ORD_ID|397867	sp|P19037|HS181_ARATH 18.1 kDa class I heat shock protein OS=Arabidopsis thaliana GN=HSP18.1 PE=1 SV=1
106420807	BnaC04T0428900ZS	622	0	4.11	7.93298	2.25e-05	0.00149307	PREDICTED: probable fructose-bisphosphate aldolase 1, chloroplastic, partial [Brassica napus]	GO:0006096;GO:0009534;GO:0009941;GO:0004332;GO:0003824;GO:0022626;GO:0048046;GO:0031977;GO:0016829;GO:0009507;GO:0010287;GO:0009579;GO:0009570	glycolytic process;chloroplast thylakoid;chloroplast envelope;fructose-bisphosphate aldolase activity;catalytic activity;cytosolic ribosome;apoplast;thylakoid lumen;lyase activity;chloroplast;plastoglobule;thylakoid;chloroplast stroma	K01623	ALDO	http://www.genome.jp/dbget-bin/www_bget?ko:K01623	Fructose and mannose metabolism;Glycolysis / Gluconeogenesis;Pentose phosphate pathway;Carbon fixation in photosynthetic organisms;Methane metabolism;Biosynthesis of amino acids;Carbon metabolism	ko00051,ko00010,ko00030,ko00710,ko00680,ko01230,ko01200	KOG1557(G)(Fructose-biphosphate aldolase)	gnl|BL_ORD_ID|273923	sp|Q9SJU4|ALFP1_ARATH Fructose-bisphosphate aldolase 1, chloroplastic OS=Arabidopsis thaliana GN=FBA1 PE=1 SV=2
106364875	#N/A	2297	0.68	0	-7.89435	2.25e-05	0.00149307	PREDICTED: probable WRKY transcription factor 19 isoform X2 [Brassica napus]	GO:0007165;GO:0043531;GO:0003677;GO:0006355;GO:0005634;GO:0006351;GO:0046872	signal transduction;ADP binding;DNA binding;regulation of transcription, DNA-templated;nucleus;transcription, DNA-templated;metal ion binding	-	-	-	-	-	-	gnl|BL_ORD_ID|522492	sp|Q9SZ67|WRK19_ARATH Probable WRKY transcription factor 19 OS=Arabidopsis thaliana GN=WRKY19 PE=3 SV=1
106373157	#N/A	2692	0.56	0	-7.89435	2.25e-05	0.00149307	PREDICTED: uncharacterized protein LOC106373157 [Brassica napus]	-	-	-	-	-	-	-	-	-	-
106396098	BnaC08T0265700ZS	2412	0.64	0	-7.89435	2.25e-05	0.00149307	PREDICTED: wall-associated receptor kinase 5-like [Brassica napus]	GO:0016020;GO:0004672;GO:0030247;GO:0006468;GO:0005524;GO:0016021;GO:0005509	membrane;protein kinase activity;polysaccharide binding;protein phosphorylation;ATP binding;integral component of membrane;calcium ion binding	-	-	-	-	-	-	gnl|BL_ORD_ID|248678	sp|Q9LMN7|WAK5_ARATH Wall-associated receptor kinase 5 OS=Arabidopsis thaliana GN=WAK5 PE=2 SV=1
106446090	BnaC09T0574000ZS	3465	0.01	0.65	5.21005	2.25e-05	0.00149365	PREDICTED: LRR receptor-like serine/threonine-protein kinase ERL2 [Brassica napus]	GO:0016020;GO:0016310;GO:0004672;GO:0016301;GO:0006468;GO:0016740;GO:0005524;GO:0000166;GO:0016021;GO:0004674	membrane;phosphorylation;protein kinase activity;kinase activity;protein phosphorylation;transferase activity;ATP binding;nucleotide binding;integral component of membrane;protein serine/threonine kinase activity	-	-	-	-	-	-	gnl|BL_ORD_ID|384731	sp|Q6XAT2|ERL2_ARATH LRR receptor-like serine/threonine-protein kinase ERL2 OS=Arabidopsis thaliana GN=ERL2 PE=2 SV=1
106401965	#N/A	3270	0.59	0.02	-5.09939	2.25e-05	0.00149365	PREDICTED: kinesin-related protein 4-like [Brassica napus]	GO:0005874;GO:0008017;GO:0003777;GO:0005524;GO:0000166;GO:0007018	microtubule;microtubule binding;microtubule motor activity;ATP binding;nucleotide binding;microtubule-based movement	K11498	CENPE	http://www.genome.jp/dbget-bin/www_bget?ko:K11498	-	-	KOG4280(Z)(Kinesin-like protein)	gnl|BL_ORD_ID|67974	sp|F4K3X8|KN7L_ARATH Kinesin-like protein KIN-7L, chloroplastic OS=Arabidopsis thaliana GN=KIN7L PE=3 SV=2
106380745	BnaC03T0412800ZS	847	3.82	0.17	-4.45763	2.29e-05	0.00151196	PREDICTED: auxin-responsive protein IAA19-like isoform X1 [Brassica napus];PREDICTED: auxin-responsive protein IAA19-like isoform X2 [Brassica napus]	GO:0009734;GO:0006355;GO:0005634;GO:0006351	auxin-activated signaling pathway;regulation of transcription, DNA-templated;nucleus;transcription, DNA-templated	K14484	IAA	http://www.genome.jp/dbget-bin/www_bget?ko:K14484	Plant hormone signal transduction	ko04075	-	gnl|BL_ORD_ID|48778	sp|O24409|IAA19_ARATH Auxin-responsive protein IAA19 OS=Arabidopsis thaliana GN=IAA19 PE=1 SV=2
106383024	#N/A	3499.68	0.71	0.03	-4.45763	2.29e-05	0.00151196	PREDICTED: protein EMBRYONIC FLOWER 1-like [Brassica oleracea var. oleracea];PREDICTED: LOW QUALITY PROTEIN: protein EMBRYONIC FLOWER 1-like [Brassica napus]	-	-	-	-	-	-	-	-	gnl|BL_ORD_ID|377533	sp|Q9LYD9|EMF1_ARATH Protein EMBRYONIC FLOWER 1 OS=Arabidopsis thaliana GN=EMF1 PE=1 SV=1
106351705	BnaC03T0621200ZS	437	2.26	25.87	3.51592	2.3e-05	0.00151697	PREDICTED: uncharacterized protein LOC106351705 [Brassica napus]	GO:0009611;GO:0003674;GO:0005634	response to wounding;molecular_function;nucleus	-	-	-	-	-	-	-	-
106356108	#N/A	437	2.26	25.87	3.51592	2.3e-05	0.00151697	PREDICTED: uncharacterized protein LOC106351705 [Brassica napus]	GO:0009611;GO:0003674;GO:0005634	response to wounding;molecular_function;nucleus	-	-	-	-	-	-	-	-
106368238	BnaC02T0072100ZS	2357.83	2.61	0.25	-3.58456	2.32e-05	0.00152884	PREDICTED: very-long-chain enoyl-CoA reductase-like [Brassica oleracea var. oleracea]	GO:0016020;GO:0005737;GO:0006629;GO:0016021;GO:0016627	membrane;cytoplasm;lipid metabolic process;integral component of membrane;oxidoreductase activity, acting on the CH-CH group of donors	K10258	TER,TSC13,CER10	http://www.genome.jp/dbget-bin/www_bget?ko:K10258	Biosynthesis of unsaturated fatty acids;Fatty acid elongation;Fatty acid metabolism	ko01040,ko00062,ko01212	KOG2472(J)(Phenylalanyl-tRNA synthetase beta subunit)	gnl|BL_ORD_ID|492939	sp|Q9SGE9|SYFB_ARATH Phenylalanine--tRNA ligase beta subunit, cytoplasmic OS=Arabidopsis thaliana GN=At1g72550 PE=2 SV=1
106402194	BnaC02T0072100ZS	2357.83	2.61	0.25	-3.58456	2.32e-05	0.00152884	PREDICTED: very-long-chain enoyl-CoA reductase-like [Brassica oleracea var. oleracea]	GO:0016020;GO:0005737;GO:0006629;GO:0016021;GO:0016627	membrane;cytoplasm;lipid metabolic process;integral component of membrane;oxidoreductase activity, acting on the CH-CH group of donors	K10258	TER,TSC13,CER10	http://www.genome.jp/dbget-bin/www_bget?ko:K10258	Biosynthesis of unsaturated fatty acids;Fatty acid elongation;Fatty acid metabolism	ko01040,ko00062,ko01212	KOG2472(J)(Phenylalanyl-tRNA synthetase beta subunit)	gnl|BL_ORD_ID|492939	sp|Q9SGE9|SYFB_ARATH Phenylalanine--tRNA ligase beta subunit, cytoplasmic OS=Arabidopsis thaliana GN=At1g72550 PE=2 SV=1
106377540	BnaC02T0148800ZS.3	3733	38.67	5.4	-2.99646	2.33e-05	0.00152984	PREDICTED: calcium-transporting ATPase 8, plasma membrane-type-like [Brassica napus]	GO:0016020;GO:0016787;GO:0006816;GO:0070588;GO:0005524;GO:0000166;GO:0016021;GO:0005516;GO:0006810;GO:0005388;GO:0006811;GO:0046872	membrane;hydrolase activity;calcium ion transport;calcium ion transmembrane transport;ATP binding;nucleotide binding;integral component of membrane;calmodulin binding;transport;calcium-transporting ATPase activity;ion transport;metal ion binding	K01537	E3.6.3.8	http://www.genome.jp/dbget-bin/www_bget?ko:K01537	-	-	KOG0204(P)(Calcium transporting ATPase)	gnl|BL_ORD_ID|266030	sp|Q9LF79|ACA8_ARATH Calcium-transporting ATPase 8, plasma membrane-type OS=Arabidopsis thaliana GN=ACA8 PE=1 SV=1
106371358	BnaA06T0177300ZS	2030	54.93	477.87	2.97368	2.39e-05	0.0015669	PREDICTED: asparagine synthetase [glutamine-hydrolyzing]-like [Brassica napus]	GO:0006529;GO:0004066	asparagine biosynthetic process;asparagine synthase (glutamine-hydrolyzing) activity	K01953	asnB,ASNS	http://www.genome.jp/dbget-bin/www_bget?ko:K01953	Alanine, aspartate and glutamate metabolism	ko00250	KOG0571(E)(Asparagine synthase (glutamine-hydrolyzing))	gnl|BL_ORD_ID|299147	sp|P49091|ASNS_BRAOL Asparagine synthetase [glutamine-hydrolyzing] OS=Brassica oleracea PE=2 SV=2
106387629	BnaA08T0260500ZS	1105	7.55	0.77	-3.43701	2.46e-05	0.00161134	PREDICTED: inorganic pyrophosphatase 2-like [Brassica napus]	GO:0016791;GO:0008152	phosphatase activity;metabolic process	K13248	PHOSPHO2	http://www.genome.jp/dbget-bin/www_bget?ko:K13248	Vitamin B6 metabolism	ko00750	KOG3120(R)(Predicted haloacid dehalogenase-like hydrolase)	gnl|BL_ORD_ID|145458	sp|Q9FZ62|PPSP2_ARATH Inorganic pyrophosphatase 2 OS=Arabidopsis thaliana GN=At1g17710 PE=2 SV=1
106384979	BnaC03T0038300ZS	1636	0.45	5.15	3.35993	2.46e-05	0.00161134	BnaC03g03430D [Brassica napus]	GO:0008233;GO:0016787;GO:0006508;GO:0004180;GO:0004185	peptidase activity;hydrolase activity;proteolysis;carboxypeptidase activity;serine-type carboxypeptidase activity	K16297	SCPL-II	http://www.genome.jp/dbget-bin/www_bget?ko:K16297	-	-	-	gnl|BL_ORD_ID|491122	sp|Q9LEY1|SCP35_ARATH Serine carboxypeptidase-like 35 OS=Arabidopsis thaliana GN=SCPL35 PE=2 SV=1
106433929	BnaC06T0232600ZS	1500	0.25	3.71	3.7292	2.47e-05	0.00161821	PREDICTED: cytochrome b561 and DOMON domain-containing protein At3g61750-like [Brassica napus]	GO:0016020;GO:0055114;GO:0016021	membrane;oxidation-reduction process;integral component of membrane	-	-	-	-	-	-	gnl|BL_ORD_ID|294653	sp|Q9M363|B561I_ARATH Cytochrome b561 and DOMON domain-containing protein At3g61750 OS=Arabidopsis thaliana GN=At3g61750 PE=3 SV=1
106356918	BnaC06T0255600ZS	950	3.85	0.23	-4.13387	2.5e-05	0.00163236	PREDICTED: glutathione S-transferase U22 [Brassica napus]	-	-	K00799	GST,gst	http://www.genome.jp/dbget-bin/www_bget?ko:K00799	Glutathione metabolism;Drug metabolism - cytochrome P450;Metabolism of xenobiotics by cytochrome P450	ko00480,ko00982,ko00980	-	gnl|BL_ORD_ID|27435	sp|Q8GYM1|GSTUM_ARATH Glutathione S-transferase U22 OS=Arabidopsis thaliana GN=GSTU22 PE=1 SV=1
106366019	BnaA09T0069700ZS.1	2343	12.48	1.66	-3.05985	2.51e-05	0.00163993	PREDICTED: S-type anion channel SLAH3-like [Brassica napus]	GO:0016020;GO:0016021;GO:0055085;GO:0008308;GO:0006873	membrane;integral component of membrane;transmembrane transport;voltage-gated anion channel activity;cellular ion homeostasis	-	-	-	-	-	-	gnl|BL_ORD_ID|206735	sp|Q9FLV9|SLAH3_ARATH S-type anion channel SLAH3 OS=Arabidopsis thaliana GN=SLAH3 PE=1 SV=1
106422704	BnaC02T0030600ZS	857	1.44	14.83	3.27907	2.52e-05	0.00164055	PREDICTED: uncharacterized protein LOC103850683 [Brassica rapa]	GO:0005737;GO:0009690;GO:0003674;GO:0005886;GO:0005634;GO:0005618	cytoplasm;cytokinin metabolic process;molecular_function;plasma membrane;nucleus;cell wall	-	-	-	-	-	-	-	-
106406653	BnaC06T0184100ZS	4587.16	2.53	0.31	-3.18082	2.58e-05	0.00167905	PREDICTED: ABC transporter G family member 37 isoform X1 [Brassica napus];PREDICTED: ABC transporter G family member 37 isoform X2 [Brassica napus]	GO:0016020;GO:0009926;GO:0016887;GO:0009506;GO:0048364;GO:0005215;GO:0005524;GO:0000166;GO:0016021;GO:0005886;GO:0006810;GO:0055085;GO:0071366	membrane;auxin polar transport;ATPase activity;plasmodesma;root development;transporter activity;ATP binding;nucleotide binding;integral component of membrane;plasma membrane;transport;transmembrane transport;cellular response to indolebutyric acid stimulus	-	-	-	-	-	KOG0065(Q)(Pleiotropic drug resistance proteins (PDR1-15), ABC superfamily)	gnl|BL_ORD_ID|265949	sp|Q9LFH0|AB37G_ARATH ABC transporter G family member 37 OS=Arabidopsis thaliana GN=ABCG37 PE=2 SV=1
106384586	BnaA02T0094400ZS	2178.22	0.35	4.26	3.33576	2.58e-05	0.00168015	PREDICTED: glucomannan 4-beta-mannosyltransferase 2-like isoform X1 [Brassica napus]	GO:0016020;GO:0016021	membrane;integral component of membrane	K13680	CSLA	http://www.genome.jp/dbget-bin/www_bget?ko:K13680	-	-	-	gnl|BL_ORD_ID|344448	sp|Q9FNI7|CSLA2_ARATH Glucomannan 4-beta-mannosyltransferase 2 OS=Arabidopsis thaliana GN=CSLA2 PE=2 SV=1
106413303	BnaC08T0373400ZS	832	0.33	5.71	4.04554	2.61e-05	0.00169306	PREDICTED: villin-3-like [Brassica napus]	GO:0051015;GO:0005737;GO:0051017;GO:0005884;GO:0007010;GO:0051014;GO:0003779	actin filament binding;cytoplasm;actin filament bundle assembly;actin filament;cytoskeleton organization;actin filament severing;actin binding	-	-	-	-	-	-	gnl|BL_ORD_ID|246338	sp|O81645|VILI3_ARATH Villin-3 OS=Arabidopsis thaliana GN=VLN3 PE=1 SV=2
106401022	#N/A	3870	0.6	5.77	3.10186	2.61e-05	0.00169306	PREDICTED: ubiquitin carboxyl-terminal hydrolase 12-like isoform X1 [Brassica oleracea var. oleracea];PREDICTED: ubiquitin carboxyl-terminal hydrolase 12-like isoform X2 [Brassica oleracea var. oleracea]	GO:0016579;GO:0036459;GO:0006511	protein deubiquitination;thiol-dependent ubiquitinyl hydrolase activity;ubiquitin-dependent protein catabolic process	K11838	USP7,UBP15	http://www.genome.jp/dbget-bin/www_bget?ko:K11838	FoxO signaling pathway	ko04068	KOG1863(O)(Ubiquitin carboxyl-terminal hydrolase)	gnl|BL_ORD_ID|235349	sp|Q9FPT1|UBP12_ARATH Ubiquitin carboxyl-terminal hydrolase 12 OS=Arabidopsis thaliana GN=UBP12 PE=2 SV=2
106447412	#N/A	737	1.12	12.65	3.39386	2.64e-05	0.00171006	PREDICTED: uncharacterized protein LOC106447412 [Brassica napus]	-	-	-	-	-	-	-	-	-	-
[truncated: 1,510 more rows]
