# Supplementary material for: Physiological and comparative transcriptome analyses reveal the mechanisms underlying waterlogging tolerance in a rapeseed anthocyanin-more mutant
Source: Biotechnol Biofuels Bioprod. 2022 May 20;15:55. doi: 10.1186/s13068-022-02155-5 (PMC9123723; doi:10.1186/s13068-022-02155-5)
Supplement: Supplementary file 2 — Additional file 2: Table S1. List of DEGs detected in the WT ZS11after the waterlogging treatment. Table S2. List of DEGs detected in the am mutant after the waterlogging treatment. Table S3. Differential expression of subclusters 1–5 in the am mutant. Table S4. Differential expression of subclusters 1–6 in the WT. Table S5. All the up- and downregulated DEGs with GO annotations in the am mutant. Table S6. All the up- and downregulated DEGs with GO annotations in the WT. Table S7. KEGG pathway enrichment of the DEGs in the WT. Table S8. KEGG pathway enrichment of the DEGs in the am mutant. Table S9. The DEG enrichment in the phenylalanine biosynthetic and metabolic pathways. Table S10. A list of differentially expressed TFs in the WT. Table S11. A list of differentially expressed TFs in the am mutant. Table S12. The DEG enrichment in plant hormone signal transduction pathways. Table S13. New transcript predictions as assessed by RNA-seq. Table S14. Primers used for qPCR validation of the selected DEGs. [file 13068_2022_2155_MOESM2_ESM.zip › Table S3 am-subcluster.DEG.xlsx]

## Sheet: M5W-vs-M5C_subcluster_1
am-subcluster1			am-subcluster2			am-subcluster3			am-subcluster4			am-subcluster5
GeneID	amCK_expression(Log10(FPKM+1)	amWL_expression(Log10(FPKM+1)	GeneID	amCK_expression(Log10(FPKM+1)	amWL_expression(Log10(FPKM+1)	GeneID	amCK_expression(Log10(FPKM+1)	amWL_expression(Log10(FPKM+1)	GeneID	amCK_expression(Log10(FPKM+1)	amWL_expression(Log10(FPKM+1)	GeneID	amCK_expression(Log10(FPKM+1)	amWL_expression(Log10(FPKM+1)
106345307	0	0.357935	106345564	0.612784	1.34869	106345674	0.692847	0	106345858	1.24748	0.127105	106345994	1.60606	1.00303
106345448	0.133539	0.705008	106345733	1.02366	2.48307	106345679	0.641474	0.206826	106346003	1.64719	0	106346132	1.99852	1.35603
106345787	0	0.63749	106345912	0.278754	1.29798	106345853	0.526339	0.139879	106346315	1.29645	0.577492	106347471	1.8957	1.1383
106345800	0.064458	0.469822	106346895	0.178977	0.917506	106345854	0.474216	0.0211893	106346382	1.35122	0.541579	106348063	1.69897	1.00303
106345840	0.09691	0.782473	106347101	0	1.48015	106345892	0.439333	0	106346649	1.2615	0.296665	106348064	1.69897	1.00303
106346150	0	0.491362	106347239	0.330414	0.970347	106346133	0.547775	0.0170333	106346709	1.40346	0.729974	106350029	1.9431	1.02816
106346387	0.0128372	0.230449	106347405	0.10721	0.874482	106346236	0.547775	0	106346711	1.40346	0.729974	106351589	1.799	0.880242
106346553	0	0.55145	106348257	0.485721	1.74296	106346307	0.814913	0.342423	106346838	1.27761	0.644439	106351985	2.01284	1.3543
106346654	0.0293838	0.371068	106348277	0	0.985875	106346527	0.561101	0.143015	106347090	1.07954	0	106354287	1.79099	1.18667
106346830	0.0413927	0.428135	106348339	0.63749	1.40586	106346698	0.879669	0.0334238	106347602	1.25983	0.706718	106354428	2.98897	2.34132
106346871	0	0.881955	106348371	0.781755	1.57345	106346783	0.346353	0	106347937	1.15168	0.571709	106356213	1.91651	1.06258
106346925	0.170262	0.810904	106348945	0.40824	0.958564	106347036	0.187521	0	106347983	1.266	0.686636	106357219	1.69188	1.01703
106346973	0.232996	0.739572	106349021	0.354108	1.06371	106347425	0.759668	0.257679	106348153	1.09272	0	106357771	1.5799	0.983175
106347019	0.167317	0.603144	106349062	0.498311	1.70131	106347482	0.11059	0	106348804	1.39898	0.833147	106360594	1.51001	0.820201
106347182	0.176091	0.773055	106349088	0	1.44778	106347582	0.819544	0.267172	106349151	1.54679	0.0293838	106361045	1.63619	1.01157
106347351	0	0.462398	106349148	0.419956	1.09795	106347699	0.55145	0	106349419	1.36624	0.814248	106362619	1.63124	0.994317
106347354	0	0.673021	106350113	0.127105	0.914872	106347728	0.225309	0	106349805	1.26529	0.40654	106363514	1.51295	0.893762
106347357	0.10721	0.741152	106350175	0	0.981819	106347800	1.04532	0.278754	106350158	1.16077	0	106365225	1.81345	1.09968
106347387	0.146128	0.582063	106350228	0.285557	0.889302	106347867	0.190332	0	106350582	1.11694	0.592177	106365288	1.92609	1.19562
106347798	0	0.292256	106350879	0.414973	1.03141	106348093	0.290035	0	106350769	1.35564	0.742725	106365853	2.46126	1.65725
106347921	0	0.495544	106351582	0.462398	1.06744	106348118	0.641474	0	106351430	1.22712	0.664642	106370466	3.21859	2.52933
106348217	0	0.318063	106351705	0.513218	1.42927	106348131	0.998695	0.193125	106352603	1.14019	0.354108	106370572	2.0136	1.00217
106348249	0	0.378398	106351715	0.401401	1.39375	106348579	0.70757	0.0934217	106353641	1.344	0.779596	106371120	2.0323	1.29907
106348302	0.0827854	0.675778	106351771	0.0253059	1.02407	106348853	0.403121	0	106354160	1.11561	0.0530784	106371536	1.79761	1.07809
106348403	0.113943	0.562293	106352141	0.356026	0.963788	106348889	0.523746	0.120574	106356483	1.50338	0.595496	106371578	1.55121	0.848189
106348630	0	0.645422	106352721	1.98489	2.82474	106349096	0.212188	0	106356588	1.11694	0.571709	106372133	1.91845	1.25503
106348643	0.0253059	0.326336	106353328	0.421604	0.971276	106349381	0.255273	0.0293838	106357711	1.16732	0.447158	106372559	1.45879	0.880814
106348663	0.0374265	0.334454	106353515	0.139879	0.838219	106349594	0.344392	0.0293838	106357987	1.1116	0.559907	106377540	1.59846	0.80618
106348731	0.103804	0.62634	106353868	0.0863598	1.07372	106349699	0.209515	0	106357989	1.00217	0.447158	106377547	1.64709	0.997386
106348732	0.0863598	0.437751	106354257	0.563481	1.1685	106349829	0.136721	0	106358604	1.12189	0.501059	106378554	1.84161	1.21854
106348764	0	0.201397	106354356	0.465383	1.04571	106349962	0.255273	0.0334238	106360584	1.12808	0.201397	106380120	1.74178	1.02119
106348778	0	0.586587	106354628	0.338456	0.953276	106350027	0.655138	0.247973	106360587	1.22011	0.359835	106380505	2.31477	1.2572
106348779	0	0.281033	106354642	0.444045	1.41531	106350295	1.00903	0.064458	106360597	1.24551	0.274158	106380522	1.77305	0.98945
106348814	0	0.187521	106354653	0	1.16554	106350728	0.307496	0	106360791	1.0976	0.463893	106380546	2.5998	1.63609
106348840	0	0.262451	106354665	0.689309	1.65137	106351234	0.423246	0.045323	106361047	1.27898	0.32838	106380712	1.80482	1.04844
106348849	0.0293838	0.702431	106355438	0	1.27554	106351352	0.687529	0	106361070	1.58614	0.414973	106380722	1.62685	0.876795
106348895	0.184691	0.690196	106355440	0.0293838	1.37346	106351382	0.511883	0.0293838	106361071	1.13513	0.518514	106380733	1.67688	0.70927
106348984	0.0827854	0.374748	106355795	0.330414	0.907411	106351568	0.264818	0.0211893	106362450	1.63799	0.518514	106380737	1.72689	0.858537
106349196	0	0.198657	106356006	0.68842	1.35025	106351669	0.701568	0.342423	106362772	1.17725	0.540329	106380757	2.00621	1.17725
106349446	0.0170333	0.278754	106356108	0.513218	1.42927	106351847	0.575188	0.117271	106363942	1.40381	0.771587	106380770	2.03286	0.772322
106349506	0	0.206826	106357232	0.514548	1.16435	106351906	0.735599	0.113943	106364609	1.49374	0.4843	106380784	2.09587	1.14768
106349543	0.133539	0.49693	106357494	0.431364	1.17638	106352437	0.96708	0	106364985	1.31408	0.0827854	106380818	1.90623	0.775974
106349859	0.0170333	0.222716	106357688	0.11059	0.853698	106352710	0.722634	0.296665	106364992	1.33425	0.510545	106380870	1.78017	1.17522
106349913	0	0.20412	106357840	0.679428	1.35392	106353166	0.498311	0.0170333	106365653	1.18696	0.62634	106380969	2.32025	1.57113
106350005	0	0.569374	106357874	0.658011	1.28691	106353243	0.522444	0	106366019	1.12969	0.424882	106381125	1.68913	1.09691
106350653	0	0.519828	106358358	0.212188	0.867467	106353425	0.747412	0.10721	106366282	1.08849	0.522444	106381430	1.52466	0.939519
106351014	0	0.528917	106358362	0.698101	1.32818	106353470	0.816241	0.281033	106366919	1.19396	0.481443	106381854	1.51441	0.884795
106351180	0.176091	0.733197	106358420	0.247973	0.804821	106353677	0.255273	0	106367878	1.12937	0	106382330	1.65543	0.893207
106351271	0.0253059	0.960946	106358845	0.193125	0.900367	106353855	0.681241	0	106368211	1.3831	0.41162	106382341	1.80693	0.727541
106351357	0.0374265	0.491362	106359290	0.143015	0.840106	106353993	0.340444	0	106368214	1.04376	0.521138	106382609	1.5799	0.749736
106351388	0	0.403121	106359636	0.214844	0.969416	106354304	0.201397	0	106368226	1.33425	0.510545	106382610	2.08304	1.37218
106351398	0	0.550228	106360140	1.75059	2.40719	106354306	0.439333	0.0899051	106368252	1.16732	0	106382840	1.77401	1.18526
106351480	0	0.214844	106360226	0.230449	0.888741	106354497	0.281033	0	106369031	1.09061	0.568202	106382914	1.74981	1.17377
106351516	0	0.703291	106360516	0	1.00389	106354727	0.52763	0.0863598	106369837	1.79706	0.255273	106383015	1.54555	0.959041
106351517	0.0170333	0.267172	106360517	0	1.00389	106355425	0.303196	0	106371831	1.29732	0.572872	106383354	1.5244	0.870989
106351632	0	0.209515	106360898	0.9154	2.08131	106355544	0.173186	0.00860017	106371946	1.88076	0.437751	106385116	1.79518	0.901458
106351920	0	0.285557	106361151	0.149219	0.910091	106356036	0.984527	0.167317	106371976	1.88076	0.437751	106385120	1.75174	0.78746
106352078	0	0.52763	106361412	0.399674	0.960946	106356062	0.305351	0	106374160	1.01326	0.503791	106385307	1.75488	0.812245
106352132	0	0.376577	106361777	0	0.989895	106356482	0.62634	0.100371	106374427	1.12872	0.127105	106385308	1.51388	0.756636
106352359	0	0.448706	106361985	0.320146	0.974972	106356675	0.635484	0.181844	106375212	1.23019	0.330414	106385311	1.52724	0.748963
106352718	0	0.41162	106363592	0.222716	1.16376	106356858	0.372912	0.0211893	106375665	1.10449	0.541579	106385336	2.27584	1.09202
106352864	0.0681859	0.39794	106364064	0	1.06744	106356918	0.685742	0.0899051	106375828	1.21112	0.176091	106387731	1.9635	1.32243
106353131	0	0.071882	106364436	0	1.1329	106357149	0.561101	0	106375829	1.45393	0.668386	106387762	1.75289	0.885926
106353179	0	0.320146	106365009	0.482874	1.2418	106357285	0.912222	0.20412	106375978	1.28937	0.578639	106388087	2.04798	0.78533
106353401	0	0.510545	106365030	0	0.998695	106357323	0.474216	0.113943	106376451	1.13194	0.579784	106388279	2.42473	1.71046
106353495	0.0569049	0.369216	106365365	0	0.991226	106357328	0.509203	0	106377105	1.15806	0.409933	106390740	1.91672	1.19507
106353618	0	0.262451	106365667	0.820201	1.46045	106357350	0.539076	0	106377317	1.09237	0.401401	106393734	1.95607	1.36996
106353630	0.0211893	0.161368	106365692	0	1.12057	106357664	0.788875	0.285557	106377767	1.46642	0	106394763	1.48714	0.79796
106353673	0	0.539076	106365851	0.245513	0.916454	106357683	0.943	0.00432137	106377825	1.89724	0.472756	106396464	1.51481	0.824776
106353705	0.00860017	0.133539	106365885	0.220108	1.06446	106357813	0.365488	0	106379145	1.09482	0.064458	106396633	1.85968	1.10721
106353785	0	0.775974	106365922	0.515874	1.21325	106357837	0.361728	0	106379148	1.43457	0.071882	106397650	2.30957	1.62118
106354147	0.0211893	0.220108	106366103	0.369216	1.16227	106358236	0.296665	0	106379170	1.08778	0.383815	106399245	1.66492	1.09132
106354203	0	0.649335	106366999	0	1.41179	106358274	0.307496	0	106379232	1.98534	0.521138	106400405	1.76589	0.988559
106354281	0	0.334454	106367510	0.732394	1.41747	106358817	0.428135	0.0211893	106379244	1.2403	0.666518	106401175	1.69548	0.745075
106354750	0.0293838	0.264818	106367766	0.071882	0.840106	106359092	0.849419	0.225309	106379687	1.0835	0.100371	106406931	2.36235	1.18298
106354758	0	0.671173	106367776	0.318063	0.999131	106359181	0.32838	0	106379875	1.2824	0	106407388	1.54827	0.740363
106354762	0.220108	0.742725	106367783	1.00817	1.71775	106359341	0.1959	0.0211893	106380068	1.33985	0.691081	106407452	1.47611	0.921166
106354840	0.130334	0.597695	106367956	0.627366	1.37144	106359549	0.679428	0.220108	106380422	1.1878	0.348305	106409391	1.97151	1.18127
106354907	0.0128372	0.193125	106368099	0.755112	1.46568	106359735	0.916454	0.178977	106380427	0.997386	0.439333	106410043	1.65137	0.881385
106355888	0	0.802089	106368967	1.20925	2.09283	106359760	0.736397	0.238046	106380453	1.39305	0.693727	106411232	1.71433	1.0465
106356037	0	0.367356	106369037	0.187521	0.983175	106360300	0.240549	0.0413927	106380503	1.33945	0.146128	106417638	1.96965	1.30771
106356425	0.0374265	0.498311	106369191	0.432969	1.02284	106360494	0.596597	0.158362	106380511	1.09726	0.617	106417640	1.79295	0.840733
106356551	0	0.274158	106369355	1.39881	2.10809	106360585	0.158362	0	106380519	1.77342	0.352183	106418272	2.32025	1.57113
106356648	0	0.778151	106370359	0.788168	1.62634	106360593	0.802774	0.117271	106380521	1.22479	0.227887	106418315	2.02222	1.34479
106356649	0	0.778151	106371023	0.260071	0.833784	106360718	0.130334	0	106380523	1.31618	0.409933	106419209	1.91876	0.854913
106356650	0.0128372	0.708421	106371038	0.311754	1.12222	106360797	0.913814	0.243038	106380527	1.33405	0.361728	106419876	1.84819	1.19948
106356724	0	0.149219	106371046	0.498311	1.2335	106360910	0.214844	0	106380533	1.13513	0.262451	106420811	3.04302	2.43535
106356736	0	0.704151	106371347	0.437751	1.50065	106360920	0.305351	0	106380540	1.39637	0.523746	106421954	1.73328	0.673942
106356900	0	0.448706	106371358	1.74764	2.68022	106361044	0.978637	0.307496	106380547	1.94503	0.30963	106422772	1.54307	0.878522
106356935	0	0.190332	106371617	0.482874	1.11661	106361068	0.958086	0.230449	106380558	1.197	0.075547	106423411	1.68368	0.781037
106356961	0.0934217	0.668386	106371823	0.431364	1.06108	106361224	0.190332	0	106380734	1.29292	0.285557	106423532	1.66162	0.925312
106357062	0	0.232996	106372697	0.784617	1.49108	106361468	0.733999	0	106380742	1.27068	0.419956	106425321	1.51001	0.820201
106357133	0.127105	0.503791	106373306	0.519828	1.13194	106362125	0.487138	0.0681859	106380748	1.62829	0.614897	106426151	1.51188	0.808211
106357305	0	0.193125	106374190	0.432969	1.40192	106362485	0.33646	0	106380754	1.11227	0.11059	106426152	1.53491	0.868056
106357402	0.0374265	0.481443	106374362	0	1.20003	106362651	0.545307	0	106380776	1.43329	0.471292	106426788	1.59062	0.914872
106357413	0.0334238	0.363612	106374673	0	1.10243	106362971	0.133539	0	106380779	1.25479	0	106427290	2.1661	0.952792
106357585	0.100371	0.465383	106374937	0.93902	1.74312	106363295	0.184691	0	106380790	1.3294	0.444045	106427340	1.79727	1.05918
106357678	0	0.380211	106375370	0.271842	1.33445	106363573	1.04922	0.11059	106380791	1.51335	0	106428101	1.57807	0.93852
106357761	0	0.44248	106375635	1.23528	2.00625	106363597	0.468347	0	106380795	1.11727	0.212188	106428155	2.34366	1.41614
106358056	0.164353	0.770115	106376198	0	1.3145	106363737	0.558709	0	106380805	1.37967	0.540329	106428728	1.5427	0.932474
106358096	0	0.193125	106376245	0.698101	1.40637	106363900	0.352183	0	106380807	1.18384	0.528917	106432490	1.68061	0.969416
106358164	0	0.569374	106376246	1.26623	2.32168	106364076	0.482874	0.10721	106380811	1.39742	0.60206	106432492	1.66857	0.902003
106358237	0	0.342423	106376517	0.240549	1.26031	106364120	0.722634	0.0791812	106380813	1.21112	0.326336	106432493	1.71071	1.01578
106358344	0	0.681241	106377026	0.283301	1.11428	106364163	0.285557	0	106380814	1.22531	0.374748	106432494	1.73183	1.07846
106358540	0	0.773786	106377117	0.33646	0.903633	106364521	0.510545	0.0374265	106380817	1.30081	0.767156	106432557	1.72444	0.933487
106358546	0.170262	0.639486	106377835	0.0934217	1.50501	106364554	0.756636	0	106380821	1.031	0.448706	106433617	1.78533	0.955688
106358599	0.075547	0.552668	106381238	0.41162	1.01368	106364585	0.283301	0.0253059	106380834	1.11428	0	106433626	1.66219	0.874482
106358895	0.0293838	0.262451	106381518	0.305351	0.900913	106364771	0.768638	0	106380837	1.12123	0.206826	106433954	2.55431	1.80936
106358986	0	0.214844	106381846	0.432969	1.0667	106364859	0.399674	0	106380839	1.62634	0.30103	106435943	2.7454	1.76433
106359120	0.049218	0.338456	106381907	0.794488	1.4609	106364875	0.225309	0	106380848	1.38346	0.238046	106437456	1.53186	0.950365
106359283	0	0.071882	106382064	0.117271	0.840106	106364903	0.206826	0.00860017	106380850	1.38382	0.752048	106437464	2.02449	1.35468
106359404	0	0.459392	106382088	0.401401	1.19618	106364979	0.957128	0.164353	106380855	1.27231	0.222716	106437501	1.8223	1.07591
106359529	0.00860017	0.255273	106382783	1.00303	1.67015	106364988	0.414973	0.0170333	106380856	1.52543	0.305351	106437558	1.82892	1.16465
106359540	0	0.283301	106383013	0	1.27738	106364997	0.536558	0.0253059	106381146	1.13354	0	106438432	1.74989	0.906874
106359630	0	0.371068	106383153	1.2938	1.98177	106364998	0.342423	0.0211893	106381381	1.62408	0.503791	106438746	1.59868	0.947924
106359650	0	0.643453	106383216	0.348305	0.888741	106365001	0.584331	0	106381414	1.11628	0.396199	106441123	1.54481	0.851258
106359800	0.0827854	0.807535	106383542	0.784617	1.42292	106365144	0.990783	0.049218	106381576	1.40688	0	106441873	2.30136	1.70269
106359936	0	0.356026	106384007	0.209515	0.942008	106365146	0.990783	0.049218	106381816	1.17667	0.127105	106441911	1.79906	1.09552
106360008	0	0.206826	106384079	0.663701	1.30535	106365200	0.753583	0.139879	106381817	1.3731	0.389166	106443173	1.5402	0.889862
106360083	0.0606978	0.717671	106384132	0.334454	1.15014	106365552	0.790285	0.240549	106382315	1.36135	0	106443552	1.84454	1.23172
106360174	0.113943	0.716003	106384398	0.583199	1.3604	106365737	0.78533	0	106382749	1.23121	0.528917	106443656	1.81131	1.10415
106360824	0	0.541579	106384670	0.808211	1.53326	106365841	0.807535	0.214844	106382841	1.51799	0.352183	106443735	2.21323	1.39287
106360885	0	0.503791	106384854	0.918555	2.04995	106366272	0.478566	0	106382913	1.55461	0.465383	106444680	1.75876	0.970812
106360921	0	0.296665	106385326	0.113943	0.864511	106366559	0.39794	0.123852	106383014	1.031	0.448706	106444916	1.61648	0.835056
106361041	0	0.424882	106385797	0.198657	0.843233	106366570	0.235528	0	106383020	1.14922	0.240549	106445788	1.83372	1.16316
106361283	0.045323	0.389166	106385862	1.30771	1.97276	106366624	0.389166	0	106383036	1.21192	0.369216	106446942	2.03076	1.13513
106361405	0	0.378398	106385871	0.636488	1.67265	106366911	0.428135	0.100371	106383037	1.53453	0.555094	106451535	2.11123	1.01326
106361518	0	0.130334	106385878	0.38739	1.21165	106367100	0.49693	0.113943	106385076	1.42667	0.313867	106451760	1.71667	1.10857
106361535	0.071882	0.623249	106385947	0.409933	1.5934	106367144	0.403121	0	106385089	1.45803	0.683947	106453704	2.0916	0.92737
106362210	0	0.352183	106386242	0.469822	1.09968	106367247	0.822168	0.170262	106385099	1.08027	0.468347
106362214	0.0413927	0.389166	106386441	0.503791	1.56301	106367669	0.828015	0	106385117	1.44514	0.713491
106362290	0	0.535294	106386550	0.632457	1.29469	106368145	0.133539	0	106385119	1.46982	0.60206
106362659	0	0.694605	106386585	0.868056	1.82769	106368212	0.352183	0.075547	106385304	1.11959	0.447158
106362805	0	0.419956	106387122	0.378398	1.03981	106368216	0.748188	0.0530784	106385306	1.43345	0.798651
106362962	0	0.0863598	106387392	1.03423	1.86729	106368217	0.324282	0	106385309	1.39094	0.657056
106363172	0	0.577492	106387438	0.139879	1.02898	106368218	0.851258	0.0863598	106387525	1.18808	0.640481
106363393	0	0.206826	106387488	0.212188	0.85187	106368221	0.690196	0.0934217	106387698	2.05377	0.525045
106363577	0	0.262451	106387745	0.30963	0.885361	106368222	0.324282	0.0334238	106388080	1.18184	0.532754
106363867	0	0.41162	106388163	0.713491	1.43185	106368224	0.526339	0	106388088	1.077	0.41162
106363975	0.0413927	0.569374	106388813	0.806858	1.50786	106368227	1	0.143015	106388194	1.3483	0.766413
106364008	0	0.350248	106388871	1.11528	1.83097	106368228	0.71265	0	106389062	1.30103	0.701568
106364020	0	0.359835	106389731	0.350248	0.899273	106368231	0.733197	0.155336	106389099	1.32284	0.509203
106364158	0	0.862131	106389840	0.912222	1.56419	106368232	0.276462	0.0530784	106389336	1.12156	0.550228
106364173	0.0791812	0.519828	106390081	0.09691	0.910091	106368233	0.338456	0	106389338	1.39146	0.596597
106364218	0	0.294466	106390210	0.487138	1.31302	106368235	0.93044	0.181844	106389664	1.11025	0.586587
106364522	0	0.178977	106390591	0.285557	1.06819	106368238	0.557507	0.09691	106389705	1.17289	0.294466
106364613	0.0334238	0.462398	106390625	0.475671	1.46135	106368242	0.723456	0.176091	106389802	1.18099	0.498311
106364668	0.0413927	0.517196	106391036	0.262451	0.966611	106368246	0.40824	0.0211893	106390800	1.16435	0.570543
106364739	0	0.549003	106391568	0.326336	0.872156	106368250	0.611723	0.0211893	106392333	1.20925	0.644439
106364855	0	0.40824	106391708	0.392697	1.34459	106368251	0.683047	0.11059	106393646	1.69966	0.296665
106364888	0	0.803457	106391834	1.04454	2.18076	106368254	0.729974	0	106393829	1.18127	0.40824
106365032	0	0.865104	106392161	0.416641	1.10789	106368408	0.227887	0	106396217	1.48387	0
106365141	0.0606978	0.724276	106392387	0.607455	1.29973	106369006	0.217484	0.0211893	106396463	1.43088	0.680336
106365211	0	0.232996	106392538	1.30814	1.93237	106369507	0.717671	0	106396641	1.25479	0.656098
106365531	0.045323	0.287802	106392908	0.313867	0.908485	106369710	0.296665	0	106397210	1.16761	0.649335
106365727	0	0.225309	106393686	0.0606978	1.19117	106369772	0.689309	0.075547	106399294	1.20167	0.619093
106366065	0.0128372	0.257679	106394452	0.267172	0.810904	106369841	0.469822	0	106399297	1.2188	0.409933
106366071	0.0334238	0.655138	106394772	0.646404	1.41681	106370198	0.469822	0.0334238	106399620	1.21085	0.622214
106366372	0.296665	0.775246	106394796	0.485721	1.10653	106370465	0.383815	0	106401176	1.42878	0.576341
106366400	0.0128372	0.303196	106395053	0.178977	1.19285	106370595	0.354108	0	106401582	1.17782	0.571709
106366441	0.0413927	0.563481	106395252	1.34889	2.08767	106370692	0.574031	0.149219	106401882	1.57206	0.685742
106366488	0	0.394452	106395347	0.184691	0.940516	106370755	0.390935	0	106401947	1.03342	0.450249
106366613	0.149219	0.716838	106396180	0.285557	0.97174	106370914	0.653213	0.227887	106401984	1.26741	0.673021
106366711	0	0.222716	106396331	0.658965	1.39811	106370916	0.778151	0.164353	106402150	1.64689	0
106366937	0	0.298853	106396406	0	0.97174	106371002	0.176091	0	106402210	1.1186	0.123852
106366943	0	0.238046	106397033	0.240549	0.921686	106371108	0.187521	0	106402388	2.13783	0.545307
106367085	0	0.61066	106397086	0	1.04493	106371176	0.945469	0.264818	106402495	1.06781	0.40654
106367212	0.0606978	0.401401	106397436	0.617	1.24353	106371821	0.792392	0.0899051	106402548	1.14706	0.474216
106367319	0.09691	0.723456	106397509	0.193125	0.977266	106371832	0.582063	0.173186	106402694	1.05805	0.571709
106367583	0.075547	0.559907	106397618	0.049218	1.58704	106371957	0.240549	0	106402771	1.03019	0.498311
106367691	0	0.623249	106397750	0.220108	0.899273	106372187	0.143015	0	106402809	1.46404	0.61066
106367765	0.176091	0.733999	106399116	0.478566	1.14644	106372189	0.371068	0	106404369	1.80632	0
106367786	0	0.220108	106399413	0.431364	1.28892	106372474	0.705008	0.267172	106405141	1.63327	0.518514
106368004	0.0211893	0.311754	106399509	0.914343	1.61437	106372627	0.170262	0	106405892	1.00945	0.506505
106368022	0	0.127105	106400938	0.173186	1.07151	106372696	0.201397	0	106407089	1.15473	0.403121
106368028	0.0293838	0.576341	106401022	0.20412	0.830589	106373157	0.193125	0	106407104	1.13066	0.418301
106368195	0	0.292256	106401394	0.303196	1.00475	106374311	0.899273	0.247973	106407247	1.07225	0.517196
106368234	0.0899051	0.574031	106401522	0.305351	0.966142	106374361	0.264818	0.0211893	106407476	1.5088	0.623249
106368244	0	0.85248	106402475	0.206826	1.00217	106374412	0.570543	0.09691	106410381	1.29491	0.271842
106368276	0	0.457882	106402932	0.212188	0.849419	106374708	0.905796	0.340444	106411108	1.24748	0.127105
106368397	0	0.556303	106403053	0.705864	1.34967	106374749	0.187521	0	106411399	1.3251	0
106368605	0.187521	0.691081	106403158	0.537819	1.12872	106375268	0.264818	0.0170333	106411470	1.21617	0.595496
106368628	0	0.595496	106403171	1.30341	1.97873	106375490	0.585461	0.217484	106411647	1.1038	0
106368826	0.245513	0.756636	106403172	0.41162	1.25212	106375668	0.139879	0	106411980	1.96993	0.230449
106368850	0	0.664642	106403184	0.201397	0.840733	106375823	0.399674	0.049218	106412055	1.30578	0.588832
106369145	0	0.31597	106403208	0	1.96199	106375908	0.773055	0.190332	106414054	1.19033	0.607455
106369566	0.0253059	0.532754	106404178	0.127105	1.62839	106375914	0.986772	0.320146	106415085	1.68024	0
106369655	0	0.217484	106404528	0.178977	0.93044	106376001	0.813581	0	106415445	1.36568	0.389166
106369764	0	0.510545	106404542	0.550228	1.28533	106376139	0.937518	0.064458	106416019	1.42193	0.600973
106369990	0.257679	0.74351	106404558	0.482874	1.12937	106376739	0.825426	0.075547	106416249	1.42193	0.600973
106370138	0	0.178977	106404565	1.33726	2.07504	106376910	0.178977	0	106416461	1.28713	0.0934217
106370163	0.0293838	0.727541	106404641	0.11059	1.52231	106377075	0.450249	0.103804	106418520	1.0103	0.468347
106370319	0.0681859	0.556303	106405101	0.399674	1.12937	106377451	0.794488	0.276462	106418681	1.5092	0.434569
106370350	0	0.361728	106405253	1.34733	2.02107	106377458	0.313867	0.0211893	106419016	1.1529	0.542825
106370440	0	0.532754	106405267	0	1.19285	106377684	0.564666	0.100371	106419166	1.20058	0.303196
106370468	0	0.557507	106405383	0.657056	1.30578	106377685	0.31597	0.0253059	106419264	1.20737	0.643453
106370665	0.049218	0.576341	106405493	0.173186	1.03583	106377779	1.01536	0.41162	106419446	1.33304	0.690196
106370849	0	0.447158	106405890	0.979548	1.6217	106377781	0.232996	0	106419777	1.14364	0.592177
106370930	0.170262	0.593286	106406178	1.05231	1.71332	106377811	0.5302	0.045323	106422623	1.13001	0.173186
106371004	0.143015	0.585461	106406183	0.361728	1.04336	106377828	0.737987	0.045323	106422767	1.31091	0.710963
106371056	0	0.232996	106406209	0.651278	1.67888	106378169	0.521138	0.11059	106422802	1.18893	0.303196
106371101	0.0128372	0.334454	106406276	0.357935	0.940516	106378341	0.70757	0.267172	106423531	1.28262	0.260071
106371110	0	0.517196	106406756	0.382017	1.36059	106378351	0.0569049	0	106423671	1.37254	0.674861
106371189	0.0899051	0.494155	106410045	0.0934217	0.83187	106378420	0.30963	0.0530784	106423693	1.34321	0.539076
106371453	0.00860017	0.214844	106410687	0.668386	1.28171	106378584	0.278754	0	106423961	1.26553	0.693727
106371542	0	0.767898	106410916	0.127105	1.51268	106378875	0.878522	0.352183	106425323	1.22011	0.359835
106371702	0.0374265	0.303196	106411417	1.04805	2.01305	106378960	0.278754	0	106425912	1.65744	0
106371729	0	0.863323	106411602	1.06744	1.92304	106379147	0.95376	0.164353	106426150	1.38952	0.691081
106371906	0	0.389166	106411622	0.664642	2.18882	106379189	0.537819	0.1959	106426815	1.75358	0
106371907	0	0.232996	106412065	0.78746	1.8857	106379199	0.695482	0.161368	106427096	1.08493	0
106372035	0.220108	0.673942	106412136	0	1.45086	106379203	0.649335	0.045323	106427114	1.1089	0.161368
106372087	0.0211893	0.330414	106413303	0.123852	0.826723	106379206	0.480007	0	106427167	1.18893	0.480007
106372237	0	0.290035	106413909	0.342423	1.0216	106379219	0.761176	0.103804	106427331	1.19257	0
106372333	0.136721	0.480007	106415036	0.416641	1.02325	106379230	0.143015	0	106427885	1.97248	0.447158
106372379	0.143015	0.544068	106416054	0.209515	1.06333	106379240	0.372912	0	106428380	1.35889	0
106372473	0.0253059	0.390935	106416371	0	0.989005	106379247	0.928396	0.0334238	106428634	1.10312	0.480007
106372487	0	0.374748	106416792	0.318063	1.00389	106379250	0.951338	0.0253059	106429071	1.54531	0
106372555	0.071882	0.517196	106417677	0.173186	0.900913	106379251	0.247973	0	106429143	1.05461	0.477121
106372596	0.0827854	0.526339	106418410	0.240549	0.827369	106379253	0.638489	0.173186	106429884	1.17667	0.127105
106373514	0	0.287802	106419003	0.794488	1.53794	106379256	0.409933	0.075547	106429930	1.62757	0.453318
106373526	0	0.765669	106419169	0.344392	1.07262	106379332	0.892651	0.0934217	106429957	2.11942	0.298853
106374318	0	0.290035	106419760	0.423246	0.978637	106379349	0.705008	0.201397	106430708	1.38703	0.634477
106374996	0.0334238	0.40824	106419788	0.252853	0.886491	106379350	0.591065	0	106430785	1.21245	0.507856
106375006	0	0.401401	106419872	0.720159	1.5427	106379795	0.346353	0	106430825	1.18949	0
106375007	0	0.877947	106420110	0.330414	1.21059	106380027	0.64836	0.139879	106431245	1.28847	0.502427
106375052	0	0.556303	106420685	0.235528	0.810233	106380043	0.206826	0.00860017	106431495	1.36605	0
106375104	0	0.480007	106421306	0.416641	1.21484	106380057	1.00903	0.232996	106432487	1.2284	0.646404
106375245	0.238046	0.733197	106421520	0	2.02015	106380058	1.00903	0.232996	106432488	1.25285	0.542825
106375366	0	0.713491	106421610	0.338456	1.06483	106380067	0.296665	0	106432495	1.46761	0.647383
106375378	0	0.1959	106421646	0.905796	1.56158	106380169	0.636488	0.139879	106432498	1.44902	0.625312
106375501	0	0.879669	106422704	0.38739	1.19948	106380178	0.897627	0.245513	106432504	1.43823	0.804139
106375553	0	0.879669	106422743	0	1.01115	106380183	0.426511	0.0791812	106433479	1.38757	0.521138
106375558	0.0413927	0.457882	106423941	0.414973	1.27989	106380416	0.227887	0.0413927	106434931	1.18865	0.595496
106375777	0.146128	0.690196	106424005	1.03703	1.99484	106380417	0.611723	0	106435006	1.56879	0.439333
106375778	0	0.170262	106424752	0.506505	1.10992	106380420	0.30963	0	106435221	1.14395	0.609594
106375789	0.00860017	0.227887	106425178	0.539076	1.36211	106380421	0.487138	0.0530784	106436839	1.03862	0.468347
106375811	0	0.462398	106425185	0.596597	1.25406	106380423	0.740363	0.193125	106437161	1.3483	0.1959
106375981	0	0.390935	106425244	0.220108	0.824126	106380456	0.143015	0.0128372	106437584	1.16017	0
106376141	0	0.911158	106425608	0.155336	0.865696	106380494	0.287802	0	106437607	1.21511	0.675778
106376143	0.158362	0.61595	106425680	0.781755	1.43489	106380500	0.819544	0.0128372	106438298	1.39585	0
106376153	0.0606978	0.472756	106425695	0.305351	1.12057	106380502	0.794488	0.0791812	106438572	1.29469	0.592177
106376223	0.0530784	0.634477	106425779	0.414973	1.37912	106380506	1.0086	0.184691	106438872	1.17026	0.4843
106376288	0	0.123852	106425885	0.559907	1.37858	106380510	0.793092	0	106439451	1.59682	0.431364
106376331	0	0.592177	106426076	0.414973	1.01242	106380513	0.858537	0.164353	106440418	1.05269	0.394452
106376416	0	0.356026	106426198	0.519828	1.31911	106380515	0.781755	0.064458	106440816	1.16554	0.487138
106376447	0.149219	0.651278	106427287	0.724276	1.36418	106380520	0.991669	0.225309	106441217	1.10243	0.578639
106376576	0.00860017	0.725912	106427362	0.25042	0.886491	106380525	0.603144	0	106442942	1.19005	0
106376591	0	0.510545	106428582	0.136721	0.898176	106380531	0.559907	0.064458	106443012	1.20898	0.597695
106376686	0	0.10721	106428734	0.471292	1.15106	106380535	0.681241	0.0413927	106443041	1.09342	0.468347
106376751	0.100371	0.472756	106428938	0.274158	0.838219	106380537	1.03981	0.380211	106443172	1.1364	0.1959
106376852	0.049218	0.283301	106428979	0.596597	1.77004	106380539	0.771587	0.0334238	106443176	1.51601	0.540329
106377114	0	0.794488	106429016	0.424882	1.08207	106380541	0.477121	0.0211893	106443414	1.30406	0.725912
106377227	0	0.313867	106429243	0.276462	0.886491	106380544	0.895423	0.0128372	106444678	1.37457	0.741939
106377401	0	0.843855	106429546	0.923762	1.57008	106380545	0.836957	0	106444820	1.10346	0.491362
106377580	0	0.230449	106430860	0.681241	1.43249	106380552	0.980003	0.382017	106446224	1.44607	0.40654
106377760	0	0.338456	106430931	0	1.21748	106380553	0.64836	0.0934217	106446937	1.24254	0.130334
106377791	0	0.238046	106431076	0.227887	0.873902	106380662	0.671173	0	106446968	1.5266	0.654177
106377834	0.064458	0.507856	106431104	0.296665	1.09377	106380720	0.269513	0	106446971	1.30963	0.494155
106378054	0.0293838	0.396199	106431533	1.39881	2.10809	106380726	0.845098	0.198657	106447089	1.05652	0.460898
106378069	0	0.274158	106431816	0.49693	1.14675	106380727	0.432969	0.045323	106447233	1.24993	0.683047
106378126	0	0.173186	106432368	0.399674	1.02816	106380728	0.817565	0.230449	106449806	1.32263	0.184691
106378484	0.045323	0.545307	106432553	0.143015	1.75051	106380735	0.966611	0.431364	106451088	1.29491	0.367356
106378600	0.0899051	0.528917	106432676	0.313867	0.893207	106380741	0.143015	0	106451837	1.28914	0
106378646	0	0.636488	106432945	0.5302	1.11628	106380743	0.285557	0.0211893	106452390	1.15625	0.158362
106379011	0	0.666518	106433222	0.20412	1.19312	106380745	0.683047	0.0681859	106452804	1.23905	0.611723
106379327	0.187521	0.623249	106433349	0.100371	0.85309	106380746	0.85187	0.170262	106452886	1.24576	0.627366
106379445	0	0.436163	106433369	1.10619	1.87921	106380753	0.804139	0.146128	106452889	1.44028	0.631444
106379984	0	0.287802	106433566	0.255273	0.829304	106380756	0.285557	0.0170333	106452891	1.16761	0.155336
106380293	0.0827854	0.471292	106434724	0.123852	1.22943	106380759	0.810904	0.348305	106452893	1.27852	0.25042
106380550	0	0.238046	106435099	0.510545	1.14582	106380760	0.835056	0.170262	106454681	1.3216	0.451786
106380800	0	0.222716	106436094	0.225309	0.900367	106380762	1.03141	0.264818	106454890	1.30255	0.737987
106380827	0	0.324282	106436498	0.201397	0.860937	106380765	0.385606	0.0899051
106380862	0.0170333	0.311754	106436573	0.262451	0.882525	106380766	0.993436	0.30963
106380933	0.045323	0.401401	106437016	0	2.49138	106380774	0.591065	0.133539
106380989	0	0.481443	106437091	0.804821	1.60938	106380780	0.593286	0
106381066	0	0.290035	106437571	0.791691	1.53186	106380786	0.591065	0
106381139	0.0128372	0.296665	106437582	0	1.13735	106380787	1.03703	0.0606978
106381147	0	0.775974	106437669	0.390935	1.19117	106380792	1.08279	0.164353
106381192	0	0.303196	106438091	0.075547	1.54307	106380796	0.579784	0.0681859
106381513	0	0.227887	106438727	1.23401	2.1949	106380798	0.582063	0.133539
106381615	0.049218	0.33646	106439341	0.281033	0.829304	106380799	0.740363	0
106381713	0	0.11059	106439406	0.745855	1.7124	106380801	0.514548	0.10721
106382013	0.0530784	0.330414	106439532	0.440909	1.14364	106380802	1.02735	0.0934217
106382326	0	0.0863598	106439612	0.451786	1.15259	106380804	0.457882	0.09691
106382492	0	0.313867	106439659	0.326336	1.30081	106380808	0.919601	0.143015
106382566	0	0.564666	106439733	0.710963	1.41797	106380810	0.906874	0.0530784
106382647	0.064458	0.501059	106439794	0	1.79183	106380815	0.716003	0.201397
106382872	0	0.176091	106439876	0.38739	1.0187	106380823	1.0216	0
106382984	0.0334238	0.399674	106439944	0.294466	0.919601	106380825	0.995635	0.117271
106383162	0.212188	0.753583	106440197	0.357935	0.898176	106380829	0.367356	0
106383366	0	0.380211	106440767	0.307496	0.856729	106380831	1.06819	0.292256
106383575	0.0569049	0.491362	106440957	0.55145	1.16227	106380832	0.761928	0.193125
106383774	0.0170333	0.201397	106440980	0.737193	1.39811	106380833	1.00604	0.10721
106384089	0.103804	0.537819	106443416	0	1.44979	106380835	0.324282	0
106384143	0.146128	0.678518	106443584	0.139879	0.862728	106380838	0.547775	0.045323
106384586	0.130334	0.720986	106443759	0.0128372	1.17609	106380840	0.477121	0.103804
106384804	0.113943	0.604226	106444222	0	1.49803	106380844	0.41162	0.0413927
106384830	0.0293838	0.872156	106444491	0	1.0086	106380852	0.724276	0.158362
106384892	0	0.305351	106444492	0.845718	1.9973	106380857	0.705008	0
106384979	0.161368	0.788875	106444830	0.763428	1.52127	106381091	0.609594	0.0827854
106385157	0.0253059	0.536558	106444918	0	1.22531	106381129	0.895975	0.296665
106385264	0.0791812	0.419956	106444997	0.762679	1.43393	106381133	0.671173	0.245513
106385280	0.0827854	0.696356	106445716	0.359835	1.59759	106381246	0.161368	0
106385294	0.0413927	0.344392	106445717	0.206826	1.00647	106381279	0.662758	0.184691
106385367	0	0.424882	106445867	0.715167	1.39707	106381420	0.243038	0
106385383	0.136721	0.649335	106446021	0.465383	1.1176	106381630	0.403121	0
106385424	0	0.298853	106446552	0.596597	1.19173	106381639	0.506505	0
106385466	0.0413927	0.528917	106446895	0.380211	1.07482	106381642	0.753583	0
106385484	0.0128372	0.232996	106446899	0.682145	1.42308	106381712	0.167317	0
106385524	0	0.521138	106447330	0.264818	0.884795	106381727	0.721811	0.257679
106385813	0	0.485721	106447379	0.193125	1.22583	106381783	0.519828	0.0170333
106385888	0	0.577492	106447412	0.326336	1.13513	106381810	0.426511	0.0863598
106385982	0.0569049	0.535294	106447440	0.531479	1.67834	106381813	0.910091	0.392697
106386057	0	0.431364	106447479	0.127105	0.842609	106381831	0.206826	0
106386099	0	0.456366	106447594	0	1.17522	106382126	0.523746	0
106386120	0.103804	0.598791	106449121	0.866878	1.59207	106382135	0.640481	0.255273
106386153	0.0170333	0.41162	106449673	0.178977	0.941014	106382145	0.469822	0.123852
106386159	0.0211893	0.311754	106449900	0.660865	1.90304	106382229	0.357935	0
106386235	0.0899051	0.586587	106450214	0.193125	0.923244	106382233	0.178977	0
106386351	0.0211893	0.562293	106451049	0.675778	1.28578	106382261	0.870404	0.184691
106386409	0.136721	0.649335	106451605	0.20412	0.87564	106382306	0.572872	0.161368
106386669	0.075547	0.634477	106451790	0.945469	1.61448	106382360	0.409933	0.0334238
106386680	0	0.925312	106452123	0.910091	2.04029	106382436	0.276462	0
106386738	0.045323	0.41162	106452130	0.696356	1.32305	106382505	0.676694	0.167317
106386927	0.260071	0.753583	106452206	1.1685	2.3073	106382540	0.617	0.045323
106386997	0	0.447158	106452373	0.444045	1.2071	106382564	0.817565	0.071882
106387133	0	0.235528	106452462	0.103804	1.45803	106382618	0.856729	0.40654
106387207	0.212188	0.773055	106452834	0.1959	1.70449	106382747	0.795185	0.184691
106387276	0.149219	0.659916	106453238	0.993436	1.76485	106382942	0.342423	0.123852
106387502	0	0.161368	106453592	0.565848	1.32387	106382996	0.882525	0.25042
106387510	0	0.9154	106454740	0.298853	0.847573	106383019	0.984527	0.298853
106387512	0	0.462398				106383024	0.232996	0.0128372
106387634	0	0.532754				106383031	0.735599	0.220108
106387887	0.130334	0.568202				106383103	0.20412	0
106387974	0.0334238	0.394452				106383445	0.94939	0.40824
106388470	0	0.440909				106383699	0.173186	0
106388508	0	0.569374				106383833	0.403121	0.0211893
106388649	0.0170333	0.209515				106384665	0.780317	0.198657
106388750	0	0.181844				106384992	0.61595	0.0170333
106388816	0	0.30103				106385040	0.434569	0.0413927
106388889	0.0170333	0.1959				106385042	0.986324	0.380211
106388928	0.00860017	0.363612				106385090	1.04961	0.164353
106388974	0	0.305351				106385106	0.1959	0
106389025	0.0211893	0.324282				106385138	0.987666	0
106389090	0	0.262451				106385274	0.583199	0.10721
106389127	0	0.164353				106385295	0.805501	0.356026
106389170	0	0.792392				106385310	0.946452	0.071882
106389256	0	0.808886				106385332	0.33646	0.0374265
106389287	0.0606978	0.622214				106385334	0.564666	0.0530784
106389308	0	0.526339				106385536	0.933993	0.399674
106389316	0.049218	0.495544				106385673	0.569374	0.0253059
106389499	0.0128372	0.572872				106385851	0.298853	0.0374265
106389560	0	0.846955				106386053	0.579784	0.049218
106389603	0	0.439333				106386105	0.675778	0.127105
106389656	0	0.100371				106386125	0.729974	0.290035
106389714	0	0.214844				106386342	0.305351	0.0293838
106389726	0	0.149219				106386642	0.127105	0
106389855	0.09691	0.751279				106387037	0.187521	0.00860017
106389910	0	0.905796				106387039	0.252853	0.0374265
106389994	0.00432137	0.357935				106387052	0.287802	0
106390088	0.049218	0.380211				106387053	0.866878	0.318063
106390109	0.158362	0.745075				106387099	0.715167	0.127105
106390221	0	0.503791				106387365	0.287802	0.0413927
106390235	0.045323	0.540329				106387409	0.506505	0.143015
106390330	0	0.320146				106387629	0.931966	0.247973
106390465	0.0334238	0.491362				106387829	0.604226	0.09691
106390494	0	0.184691				106388084	0.575188	0.100371
106390579	0	0.167317				106388085	0.682145	0.0606978
106390893	0.176091	0.639486				106388091	0.887054	0.235528
106391008	0	0.307496				106388093	0.4133	0.103804
106391110	0	0.307496				106388105	0.332438	0.0530784
106391146	0	0.298853				106388164	0.245513	0
106391198	0.127105	0.572872				106388183	0.846955	0.334454
106391353	0	0.113943				106388209	0.127105	0
106391405	0	0.810233				106388637	0.526339	0.161368
106391508	0	0.326336				106389176	0.382017	0.0211893
106391608	0.0334238	0.281033				106389315	0.726727	0.146128
106391622	0	0.409933				106389418	0.946452	0.243038
106391735	0	0.307496				106389521	0.673021	0
106391755	0	0.167317				106389790	0.382017	0
106391955	0.0211893	0.338456				106390252	0.772322	0.181844
106392031	0.0170333	0.264818				106390309	0.586587	0.143015
106392133	0.0170333	0.378398				106391067	0.517196	0
106392582	0	0.367356				106391157	0.227887	0
106392767	0	0.715167				106391418	0.96895	0
106392769	0.045323	0.85309				106391433	0.173186	0
106392842	0	0.305351				106391551	0.235528	0
106393316	0	0.181844				106391768	0.617	0.161368
106393576	0.0334238	0.389166				106392022	0.553883	0
106393913	0.0899051	0.491362				106392048	0.283301	0
106393937	0.0211893	0.741939				106392454	0.252853	0.0334238
106394670	0	0.421604				106392628	0.62941	0.045323
106394735	0.0334238	0.494155				106393849	0.445604	0
106394794	0.0681859	0.586587				106394006	0.440909	0
106394811	0	0.428135				106394375	0.938019	0.41162
106394854	0.0334238	0.583199				106394460	0.7348	0
106394859	0.0413927	0.569374				106394583	0.730782	0.206826
106394903	0	0.477121				106394630	0.303196	0.0606978
106395012	0.0899051	0.55145				106394833	0.680336	0.0530784
106395034	0.0170333	0.856124				106394876	0.865696	0.354108
106395127	0.20412	0.765669				106394985	0.981819	0.100371
106395145	0	0.318063				106394989	0.981819	0.100371
106395301	0.0334238	0.357935				106395046	0.367356	0.0211893
106395748	0	0.267172				106395126	0.989895	0
106395979	0.130334	0.542825				106395882	0.641474	0
106396146	0.0293838	0.278754				106396098	0.214844	0
106396194	0.00860017	0.139879				106396203	0.475671	0.0413927
106396265	0.0293838	0.537819				106396251	0.593286	0.00432137
106396366	0	0.267172				106396415	0.44248	0.0374265
106396627	0.214844	0.741152				106397038	0.679428	0
106396677	0.0211893	0.238046				106397114	0.429752	0.0211893
106396790	0.0334238	0.4843				106397127	0.436163	0.0413927
106396845	0.0128372	0.235528				106397174	0.577492	0.164353
106396877	0.0827854	0.620136				106397176	0.103804	0
106396884	0.09691	0.748188				106397533	0.494155	0.0791812
106397471	0.0827854	0.471292				106397638	0.394452	0
106397592	0.0934217	0.658965				106397651	0.369216	0
106397666	0.136721	0.532754				106397797	0.271842	0.00860017
106397702	0.0413927	0.33646				106397957	0.167317	0.0211893
106397754	0	0.44248				106398227	0.334454	0.0334238
106397773	0	0.164353				106398250	0.271842	0.0253059
106397872	0.00860017	0.305351				106398460	0.676694	0.0128372
106398338	0	0.392697				106398614	0.193125	0
106398506	0	0.658011				106398633	0.836957	0.184691
106398760	0.217484	0.684845				106398720	0.113943	0
106398841	0	0.431364				106398888	0.30103	0.045323
106399295	0	0.515874				106399221	0.940516	0.0413927
106399300	0.139879	0.630428				106399262	0.654177	0
106399338	0	0.540329				106399264	0.158362	0
106399342	0	0.540329				106399276	0.841985	0.274158
106399404	0	0.80956				106399292	0.632457	0.0253059
106399430	0.0211893	0.667453				106399395	0.880814	0
106399573	0.0413927	0.544068				106399471	0.227887	0
106399769	0	0.31597				106399483	0.511883	0
106399854	0.0293838	0.447158				106399706	0.346353	0.071882
106399899	0.0293838	0.788875				106400247	0.123852	0
106400728	0	0.238046				106400633	0.82866	0.292256
106401149	0	0.935003				106400866	0.807535	0
106401231	0.0934217	0.503791				106400957	0.790988	0
106401377	0.0934217	0.779596				106401092	0.671173	0.225309
106401386	0	0.451786				106401268	0.97359	0.298853
106401450	0	0.424882				106401526	0.363612	0
106401477	0	0.898176				106401580	0.705008	0.173186
106401569	0.0170333	0.206826				106401769	0.96708	0.206826
106401617	0.0374265	0.553883				106401956	0.985875	0.00860017
106401995	0	0.290035				106401965	0.201397	0.00860017
106402187	0.0413927	0.580925				106401994	0.70927	0
106402247	0.10721	0.431364				106402014	0.201397	0
106402268	0.10721	0.489958				106402149	0.447158	0
106402274	0.10721	0.454845				106402156	0.571709	0.170262
106402299	0.0253059	0.294466				106402194	0.557507	0.09691
106402393	0	0.521138				106402654	0.0863598	0
106402470	0.117271	0.544068				106402822	0.827369	0.557507
106402688	0.120574	0.481443				106402912	0.915927	0.338456
106402790	0	0.178977				106403065	0.741152	0.0606978
106402923	0.0606978	0.404834				106403213	0.238046	0
106402970	0	0.167317				106403695	0.184691	0
106403192	0.164353	0.661813				106403823	0.262451	0
106403828	0.103804	0.708421				106404557	0.733197	0.130334
106404197	0	0.545307				106404664	0.744293	0.0791812
106404488	0	0.376577				106404861	0.340444	0
106405295	0	0.303196				106404878	0.257679	0
106405353	0.158362	0.620136				106405174	0.599883	0.049218
106405374	0	0.547775				106405578	0.38739	0
106405385	0	0.594393				106405820	0.62634	0
106405813	0	0.403121				106405834	0.133539	0
106405909	0.133539	0.63749				106406203	0.184691	0.0128372
106406015	0.117271	0.494155				106406510	0.324282	0
106406326	0	0.311754				106406528	0.767898	0.235528
106406624	0	0.285557				106406653	0.547775	0.117271
106406920	0	0.296665				106407228	0.814248	0.238046
106406922	0.155336	0.558709				106407283	0.262451	0
106407278	0.00860017	0.32838				106407414	0.989005	0.164353
106407334	0	0.274158				106407496	0.4843	0.127105
106407394	0.075547	0.453318				106407594	0.771587	0.0899051
106407419	0	0.257679				106407601	0.771587	0.0899051
106407481	0.139879	0.576341				106407843	0.376577	0
106407562	0.049218	0.713491				106409037	0.686636	0
106407680	0	0.245513				106409253	0.685742	0.181844
106408347	0	0.257679				106409264	0.941511	0.170262
106409270	0.0170333	0.41162				106409549	0.927883	0.064458
106409276	0.0374265	0.578639				106409579	0.382017	0
106409403	0	0.842609				106409736	0.447158	0.0293838
106409544	0	0.187521				106410155	0.856124	0.418301
106409825	0.0569049	0.330414				106410700	0.404834	0.10721
106409915	0	0.536558				106410921	0.526339	0.139879
106409944	0	0.320146				106410922	0.474216	0.0211893
106410078	0	0.350248				106411377	0.463893	0
106410571	0	0.432969				106411601	0.737193	0.287802
106410694	0.127105	0.555094				106411627	0.776701	0.161368
106410734	0	0.238046				106411649	0.815578	0.120574
106410837	0	0.214844				106411834	0.217484	0.0253059
106410851	0	0.184691				106411848	0.230449	0
106411031	0	0.100371				106411852	0.10721	0
106411360	0.045323	0.465383				106411853	0.526339	0
106411440	0	0.305351				106412042	0.871573	0.380211
106411544	0	0.190332				106412052	0.925312	0.434569
106411656	0.113943	0.713491				106412114	0.123852	0
106411713	0	0.651278				106412308	0.1959	0
106411803	0	0.541579				106412361	0.350248	0
106411894	0.0253059	0.322219				106412399	0.190332	0
106412106	0.0334238	0.715167				106413314	0.936011	0.117271
106412178	0.071882	0.444045				106413423	0.924279	0
106412180	0.0374265	0.350248				106413796	0.561101	0.130334
106412462	0	0.569374				106413892	0.654177	0.152288
106412483	0	0.262451				106414499	0.595496	0.136721
106412662	0.0569049	0.513218				106414640	1.10687	0.298853
106412724	0	0.307496				106414870	0.240549	0
106412856	0	0.201397				106415343	0.474216	0
106413450	0	0.683947				106415369	0.374748	0
106413522	0	0.330414				106415467	0.287802	0
106413586	0	0.431364				106415594	0.255273	0
106413916	0	0.921166				106415752	0.793092	0.32838
106413977	0	0.340444				106415844	0.784617	0
106414005	0.113943	0.63749				106415876	0.404834	0
106414024	0.0681859	0.509203				106416216	0.369216	0
106414084	0	0.222716				106416388	0.678518	0
106414186	0	0.39794				106416410	0.895423	0.201397
106414322	0	0.722634				106416424	0.910091	0.311754
106414365	0	0.161368				106416458	0.570543	0.0827854
106414498	0	0.187521				106416494	0.298853	0
106414742	0.113943	0.755112				106416524	0.791691	0
106414839	0	0.528917				106416569	0.506505	0.0413927
106414894	0.045323	0.396199				106416593	0.459392	0.139879
106414984	0	0.859138				106416608	0.429752	0.0863598
106415078	0.133539	0.711807				106416685	0.945961	0
106415298	0.0170333	0.243038				106416694	0.593286	0
106415366	0.127105	0.632457				106416718	0.771587	0.0899051
106415427	0.0170333	0.247973				106416942	0.404834	0
106415571	0.103804	0.510545				106417662	1.07335	0.170262
106415647	0.00860017	0.193125				106417721	0.902547	0.184691
106415667	0	0.305351				106418502	0.881385	0.212188
106415753	0.178977	0.64836				106418528	0.298853	0
106415884	0.149219	0.621176				106418625	0.795185	0.278754
106416078	0.178977	0.820201				106418711	0.95376	0.32838
106416273	0.170262	0.667453				106418929	0.742725	0.20412
106416373	0.0293838	0.252853				106419133	0.447158	0
106416440	0	0.338456				106419214	0.544068	0
106416525	0	0.133539				106419535	0.583199	0
106416546	0.0128372	0.262451				106419778	0.31597	0
106416600	0.0827854	0.779596				106419861	0.742725	0.127105
106416674	0	0.158362				106420389	0.212188	0.0374265
106416714	0	0.230449				106420690	1.02694	0.240549
106417787	0	0.232996				106420850	0.814913	0.139879
106417849	0.0293838	0.356026				106420897	0.285557	0.0170333
106417927	0.0334238	0.514548				106420922	0.502427	0.0211893
106418224	0.0681859	0.382017				106421042	0.146128	0
106419036	0.0170333	0.155336				106421108	0.927883	0.187521
106419037	0.0170333	0.155336				106421159	0.729974	0.294466
106419076	0.00860017	0.176091				106421160	0.729974	0.294466
106419078	0	0.635484				106421222	0.480007	0.0530784
106419128	0	0.227887				106421265	0.70927	0.120574
106419226	0	0.235528				106421563	0.869818	0.260071
106419431	0	0.457882				106422140	0.269513	0.0413927
106419581	0.064458	0.369216				106422219	0.426511	0.0606978
106419723	0.0413927	0.440909				106422250	0.238046	0
106419867	0	0.642465				106422289	0.350248	0.0681859
106420114	0	0.673021				106422313	0.0681859	0
106420217	0.0293838	0.201397				106422587	0.701568	0.243038
106420282	0	0.943989				106422603	0.542825	0.178977
106420408	0	0.178977				106422609	0.514548	0.049218
106420487	0.167317	0.814913				106422639	0.260071	0
106420499	0	0.681241				106422685	0.948413	0.243038
106420530	0	0.324282				106422768	0.739572	0.181844
106420542	0	0.444045				106422777	0.521138	0.0681859
106420807	0	0.708421				106423078	0.447158	0
106420956	0.0334238	0.605305				106423165	0.705008	0.10721
106421100	0.0827854	0.699838				106423286	0.925828	0
106421167	0	0.32838				106423447	0.255273	0.0293838
106421316	0.10721	0.454845				106423480	0.535294	0
106421647	0.0530784	0.453318				106423638	0.348305	0.00860017
106421684	0	0.350248				106423673	0.570543	0.164353
106421870	0	0.296665				106423699	0.526339	0
106422249	0.0606978	0.374748				106423770	0.178977	0
106422251	0	0.346353				106423853	0.409933	0
106422551	0	0.502427				106423999	0.346353	0
106422638	0	0.232996				106424004	0.152288	0
106422663	0	0.667453				106424053	0.828015	0.0530784
106422920	0	0.184691				106424474	0.521138	0.09691
106423028	0	0.382017				106424518	0.614897	0
106423327	0.0374265	0.38739				106424651	0.49693	0
106423362	0	0.0934217				106424659	0.161368	0
106423379	0	0.269513				106425079	0.389166	0.0374265
106423632	0	0.257679				106425230	0.252853	0
106423828	0	0.418301				106425270	0.91169	0.307496
106423867	0.0827854	0.499687				106425325	0.907411	0
106423925	0.161368	0.556303				106425833	0.62634	0.230449
106423931	0	0.354108				106425922	0.848805	0.32838
106423962	0.0413927	0.462398				106425970	0.40654	0
106424048	0.0791812	0.697229				106425986	0.173186	0
106424151	0	0.352183				106426148	1.01157	0.071882
106424542	0	0.267172				106426153	0.823474	0.113943
106424745	0.139879	0.643453				106426160	0.553883	0.0934217
106425162	0	0.330414				106426189	0.553883	0.0934217
106425179	0.0128372	0.70927				106426252	0.276462	0
106425476	0.184691	0.708421				106426290	0.752816	0.243038
106425594	0	0.318063				106426421	0.683947	0
106425676	0.0374265	0.396199				106426577	0.846955	0.361728
106425710	0	0.44248				106427274	0.625312	0.0128372
106425724	0	0.643453				106427284	0.354108	0.0681859
106425865	0	0.424882				106427305	0.636488	0.0791812
106426251	0	0.396199				106427313	0.480007	0
106426318	0	0.20412				106427329	0.494155	0.161368
106426321	0.071882	0.444045				106427333	0.696356	0
106426504	0	0.537819				106427730	0.979093	0
106426565	0	0.350248				106427738	0.661813	0.075547
106426930	0	0.774517				106428153	0.167317	0.0170333
106427090	0.139879	0.647383				106428166	0.432969	0.0606978
106427117	0	0.498311				106428250	0.916454	0
106427179	0	0.578639				106428473	0.691081	0.232996
106427332	0	0.332438				106428670	0.96895	0
106427578	0	0.235528				106428814	0.482874	0
106427626	0.0128372	0.243038				106428949	0.540329	0.127105
106427917	0	0.359835				106429014	0.238046	0
106428373	0.09691	0.693727				106429086	0.404834	0.0569049
106428688	0.00860017	0.214844				106429148	0.374748	0
106428699	0.0128372	0.155336				106429181	0.356026	0
106428815	0	0.214844				106429475	0.528917	0.146128
106428952	0.143015	0.569374				106429479	0.482874	0
106429074	0	0.173186				106429649	0.390935	0.071882
106429075	0	0.271842				106429787	0.924796	0
106429135	0	0.127105				106429844	0.488551	0.127105
106429324	0.0211893	0.303196				106429880	0.995196	0.123852
106429410	0.10721	0.488551				106429882	0.737193	0.220108
106429480	0	0.431364				106429883	0.889302	0.303196
106429513	0	0.404834				106429889	0.40654	0.0253059
106429600	0	0.489958				106429910	0.861534	0
106429670	0.120574	0.522444				106429913	0.593286	0.049218
106429810	0	0.552668				106429935	0.485721	0.0211893
106430415	0	0.285557				106429937	0.198657	0
106430865	0	0.1959				106429952	1.06781	0.173186
106430872	0	0.33646				106429958	0.646404	0.227887
106431086	0.0170333	0.243038				106429961	0.378398	0
106431266	0	0.217484				106430231	0.187521	0
106431380	0.20412	0.656098				106430293	0.332438	0.064458
106431790	0.190332	0.793092				106430536	0.30103	0
106432086	0	0.262451				106430549	1.07482	0.311754
106433030	0.0170333	0.206826				106430603	0.184691	0
106433215	0	0.117271				106430622	0.682145	0.164353
106433394	0	0.367356				106430649	0.376577	0.00432137
106433556	0	0.642465				106430936	0.742725	0
106433929	0.09691	0.673021				106430974	0.390935	0.0530784
106434205	0	0.451786				106431046	0.469822	0
106434243	0	0.167317				106431058	1.04258	0.238046
106434275	0.0253059	0.354108				106431059	0.469822	0
106434600	0	0.697229				106431391	0.665581	0.181844
106434866	0	0.426511				106431479	0.839478	0.198657
106434898	0	0.478566				106431681	0.579784	0.117271
106434935	0.0530784	0.39794				106431703	0.243038	0
106435501	0.113943	0.506505				106431708	0.513218	0.0899051
106435511	0.206826	0.722634				106431819	0.217484	0
106436086	0	0.753583				106432491	0.773055	0.127105
106436145	0	0.41162				106432534	0.813581	0.130334
106436277	0	0.240549				106432946	0.184691	0
106436347	0.0334238	0.269513				106432966	0.568202	0.136721
106436502	0	0.800029				106433118	0.33646	0.0569049
106436793	0.00860017	0.161368				106433641	0.58995	0.178977
106436936	0	0.09691				106433732	0.255273	0
106436991	0	0.606381				106433769	0.44248	0.0253059
106437486	0.0128372	0.264818				106433907	0.296665	0.0253059
106437591	0.181844	0.739572				106433972	0.457882	0
106437602	0	0.278754				106434010	0.943989	0.401401
106437671	0.245513	0.70757				106434368	0.399674	0
106437688	0.045323	0.255273				106434619	0.190332	0
106437894	0	0.206826				106434870	0.63749	0
106438104	0	0.292256				106434876	0.149219	0
106438153	0.0128372	0.271842				106434883	0.532754	0.075547
106438233	0	0.910091				106434916	0.346353	0.0606978
106438244	0	0.85309				106434997	0.689309	0.227887
106438378	0	0.802089				106435056	0.475671	0.10721
106438473	0.075547	0.499687				106435129	0.434569	0.0681859
106438519	0.269513	0.761176				106435449	0.371068	0.0334238
106438637	0.100371	0.620136				106435473	0.382017	0.075547
106438690	0	0.703291				106435714	0.866878	0.38739
106438740	0	0.759668				106436531	0.187521	0
106438865	0.130334	0.670246				106436644	0.826723	0.127105
106439174	0.103804	0.584331				106437083	0.440909	0.103804
106439609	0	0.257679				106437425	0.161368	0
106439622	0.0253059	0.252853				106437543	0.217484	0
106439898	0	0.850033				106437586	0.974972	0
106439970	0	0.489958				106437587	0.617	0.123852
106439974	0	0.324282				106437603	0.0863598	0
106440066	0	0.445604				106437649	0.767898	0.184691
106440078	0.0606978	0.457882				106437887	0.588832	0
106440271	0	0.283301				106437892	0.346353	0.0170333
106440462	0.0253059	0.32838				106438024	0.553883	0.158362
106440726	0	0.664642				106438162	0.428135	0.0530784
106440774	0.0211893	0.287802				106438164	0.647383	0
106440793	0.045323	0.4133				106438360	0.369216	0.0569049
106440846	0.152288	0.666518				106438438	0.540329	0
106441251	0.0530784	0.596597				106438450	0.187521	0
106441523	0	0.82866				106438576	0.896526	0.264818
106441752	0.049218	0.348305				106438781	0.394452	0
106442134	0	0.49276				106438858	0.636488	0.136721
106442450	0.152288	0.535294				106438904	0.390935	0.0569049
106442458	0.0253059	0.49276				106439608	0.478566	0
106442994	0	0.60206				106439706	0.495544	0.071882
106443089	0.0606978	0.788875				106440499	0.33646	0.045323
106443137	0.0170333	0.30103				106440512	0.342423	0
106443382	0	0.235528				106440531	0.506505	0
106443668	0.0170333	0.555094				106440671	0.491362	0.0934217
106443741	0	0.269513				106440844	0.352183	0
106444191	0	0.292256				106441050	0.943989	0
106444275	0.071882	0.419956				106441068	0.816241	0.193125
106444311	0.190332	0.667453				106441133	0.669317	0
106444317	0.00860017	0.255273				106441184	0.0863598	0
106444381	0	0.523746				106441225	0.448706	0.0293838
106444567	0.071882	0.348305				106441993	0.634477	0
106444608	0.127105	0.678518				106442641	0.440909	0
106444616	0.225309	0.705864				106443175	0.83123	0.217484
106444633	0.158362	0.614897				106443315	0.863917	0.10721
106444738	0	0.225309				106443603	0.359835	0
106444930	0.071882	0.578639				106444019	0.146128	0
106445272	0.0863598	0.44248				106444035	0.178977	0
106445487	0	0.459392				106444101	0.781037	0
106445489	0.0293838	0.434569				106444416	0.482874	0
106445542	0	0.167317				106444482	1.02407	0.382017
106445587	0	0.564666				106444564	0.697229	0
106445652	0	0.378398				106444711	0.318063	0
106445705	0	0.232996				106444891	0.895975	0
106445986	0.0128372	0.569374				106445817	0.232996	0
106445989	0.1959	0.699838				106445824	0.482874	0.0334238
106446073	0	0.802089				106445825	0.482874	0.0334238
106446090	0.00432137	0.217484				106445898	1.02979	0
106446279	0	0.267172				106446225	0.723456	0.176091
106446303	0	0.149219				106446230	0.307496	0.00860017
106446457	0	0.49693				106446251	0.912222	0.429752
106446583	0	0.30963				106446529	0.385606	0
106446858	0.0374265	0.466868				106446731	0.421604	0.09691
106446873	0.0791812	0.711807				106447009	0.660865	0.193125
106447075	0.0170333	0.684845				106447147	0.632457	0
106447083	0	0.235528				106447220	0.52763	0.0934217
106447204	0.045323	0.403121				106447697	0.892651	0.340444
106447439	0.071882	0.421604				106447841	0.553883	0
106447625	0.0334238	0.380211				106448470	0.460898	0
106447658	0	0.269513				106448894	0.510545	0.136721
106447736	0.240549	0.741152				106449700	0.542825	0.0863598
106447967	0.0211893	0.198657				106449800	0.71433	0.113943
106448347	0	0.146128				106449878	0.943989	0
106448356	0	0.212188				106450153	0.632457	0.0606978
106448590	0	0.414973				106450324	0.783904	0.214844
106448664	0.155336	0.612784				106450352	0.193125	0
106449021	0.00860017	0.173186				106450563	0.561101	0.123852
106449206	0	0.332438				106450667	0.313867	0
106449266	0.120574	0.679428				106450746	0.660865	0
106449601	0.0827854	0.593286				106450901	0.296665	0.049218
106449690	0	0.83123				106450965	0.752816	0.1959
106449853	0	0.401401				106451031	0.235528	0
106450054	0	0.320146				106451058	0.278754	0
106450252	0	0.264818				106451093	0.257679	0
106450270	0	0.298853				106451304	0.906874	0
106450312	0	0.20412				106451313	0.893207	0.332438
106450413	0.0128372	0.198657				106451491	0.426511	0.049218
106450497	0.049218	0.634477				106451534	0.276462	0
106450627	0.071882	0.537819				106451744	0.763428	0
106450633	0.0128372	0.255273				106451755	0.181844	0
106450784	0.071882	0.494155				106451767	0.878522	0
106451026	0	0.217484				106452639	0.913284	0.376577
106451116	0.0293838	0.710963				106452647	0.78746	0.139879
106451131	0	0.176091				106452651	0.618048	0
106451149	0.0211893	0.418301				106452883	0.120574	0
106451234	0	0.583199				106452892	1.06446	0.296665
106451393	0	0.448706				106453053	0.245513	0
106452179	0.214844	0.771587				106453068	0.190332	0
106452209	0	0.495544				106453091	0.264818	0
106452248	0.0374265	0.456366				106453102	0.414973	0.0863598
106452339	0.0211893	0.50515				106453338	0.294466	0
106452365	0.071882	0.374748				106453824	0.513218	0
106452766	0.1959	0.798651				106453825	0.456366	0
106452827	0	0.890421				106453925	0.274158	0
106453119	0	0.40824				106454104	0.155336	0
106453177	0.0413927	0.376577				106454149	0.503791	0
106453335	0	0.367356				106454508	0.97635	0.320146
106453342	0.217484	0.71433				106454595	0.666518	0.232996
106453443	0.0530784	0.710117				106454668	0.593286	0.123852
106453588	0	0.220108				106454953	0.618048	0.1959
106453706	0	0.416641
106453924	0	0.130334
106453977	0	0.113943
106454002	0	0.20412
106454059	0.100371	0.634477
106454060	0.113943	0.597695
106454118	0	0.800029
106454330	0	0.735599
106454544	0	0.643453
106454558	0.0899051	0.634477
106454685	0	0.181844
106454770	0	0.418301
106454848	0	0.506505

## Sheet: am-subcluster-2
GeneID	amCK_expression(Log10(FPKM+1)	amWL_expression(Log10(FPKM+1)
