# Supplementary material for: Physiological and comparative transcriptome analyses reveal the mechanisms underlying waterlogging tolerance in a rapeseed anthocyanin-more mutant
Source: Biotechnol Biofuels Bioprod. 2022 May 20;15:55. doi: 10.1186/s13068-022-02155-5 (PMC9123723; doi:10.1186/s13068-022-02155-5)
Supplement: Supplementary file 2 — Additional file 2: Table S1. List of DEGs detected in the WT ZS11after the waterlogging treatment. Table S2. List of DEGs detected in the am mutant after the waterlogging treatment. Table S3. Differential expression of subclusters 1–5 in the am mutant. Table S4. Differential expression of subclusters 1–6 in the WT. Table S5. All the up- and downregulated DEGs with GO annotations in the am mutant. Table S6. All the up- and downregulated DEGs with GO annotations in the WT. Table S7. KEGG pathway enrichment of the DEGs in the WT. Table S8. KEGG pathway enrichment of the DEGs in the am mutant. Table S9. The DEG enrichment in the phenylalanine biosynthetic and metabolic pathways. Table S10. A list of differentially expressed TFs in the WT. Table S11. A list of differentially expressed TFs in the am mutant. Table S12. The DEG enrichment in plant hormone signal transduction pathways. Table S13. New transcript predictions as assessed by RNA-seq. Table S14. Primers used for qPCR validation of the selected DEGs. [file 13068_2022_2155_MOESM2_ESM.zip › Table S4 ZS11-subcluster.DEG.xlsx]

## Sheet: M5W-vs-M5C_subcluster_1
ZS11-subcluster1			ZS11-subcluster2			ZS11-subcluster3			ZS11-subcluster4			ZS11-subcluster5			ZS11-subcluster6
GeneID	ZS11CK_expression(Log10(FPKM+1)	ZS11WL_expression(Log10(FPKM+1)	GeneID	ZS11CK_expression(Log10(FPKM+1)	amWL_expression(Log10(FPKM+1)	GeneID	ZS11CK_expression(Log10(FPKM+1)	ZS11WL_expression(Log10(FPKM+1)	GeneID	ZS11CK_expression(Log10(FPKM+1)	ZS11WL_expression(Log10(FPKM+1)	GeneID	ZS11CK_expression(Log10(FPKM+1)	ZS11WL_expression(Log10(FPKM+1)	GeneID	ZS11CK_expression(Log10(FPKM+1)	ZS11WL_expression(Log10(FPKM+1)
106345212	0.886491	0.313867	106345263	0	0.342423	106345286	0.209515	0.838219	106345834	0.535294	1.26055	106345835	0.100371	0	106346468	1.75838	1.12156
106345922	0.867467	0.41162	106345476	0	0.472756	106345743	0.403121	1.13098	106346793	0.630428	1.29907	106345841	0.232996	0	106357768	1.6219	0.910624
106346001	1.83027	0	106345769	0	0.510545	106345884	0.0899051	0.888179	106347526	0.330414	1.55084	106345848	0.4843	0.0253059	106357771	1.6682	0.740363
106346140	1.041	0	106345867	0.0334238	0.683047	106345958	0.354108	1.07115	106349230	0.876795	1.59846	106346409	0.795185	0	106365551	2.00591	1.34537
106347699	0.961895	0	106345993	0	0.201397	106345960	0.173186	1.29137	106351149	0.642465	1.65011	106346776	0.356026	0	106371765	2.49729	1.30081
106347833	1.24155	0.342423	106346011	0.127105	0.685742	106346051	0.348305	1.25406	106354665	0.646404	1.36605	106347016	0.247973	0	106371767	2.3293	1.27184
106350824	0.960471	0.0128372	106346033	0.0413927	0.285557	106346141	0	1.02325	106355372	0.751279	1.69583	106347321	0.659916	0.149219	106371768	3.14216	2.46605
106353281	1.20439	0.605305	106346117	0.0606978	0.471292	106346572	0.39794	1.10346	106357232	0.0791812	2.17736	106347525	0.767898	0	106382928	1.58647	0.963788
106354394	1.21272	0	106346150	0.0170333	0.396199	106347101	0.0128372	1.26576	106360773	0.100371	1.9764	106347559	0.591065	0	106392719	1.73159	1.11294
106354599	1.14019	0.481443	106346877	0.00860017	0.324282	106347240	0.32838	1.01536	106361414	0	1.61669	106347743	0.804821	0.262451	106393646	1.85763	1.02284
106354653	1.09587	0	106347021	0.0211893	0.320146	106348118	0	0.918555	106363617	0.79588	1.53631	106347798	0.507856	0.075547	106412136	1.67015	1.06145
106356254	1.30856	0.690196	106347137	0	0.212188	106348249	0.214844	0.835691	106364986	0.187521	1.63538	106348093	0.238046	0	106429211	1.97396	1.3126
106357119	0.894316	0.352183	106347217	0	0.641474	106348569	0.170262	0.740363	106366108	1.04844	1.75473	106348579	0.453318	0.120574	106433395	1.66978	0.969882
106358591	0.949878	0	106347239	0.139879	0.711807	106348623	0	0.924279	106366473	0.62634	1.13545	106348614	0.285557	0	106439487	2.31767	1.4101
106359649	1.1827	0.257679	106347351	0	0.330414	106348677	0.281033	0.786041	106367036	0.969882	1.65408	106348802	0.127105	0	106452276	1.8848	1.18041
106362007	0.891537	0.354108	106347387	0.0413927	0.401401	106353480	0.20412	0.880814	106367487	0.659916	1.57565	106348910	0.761176	0.0569049
106363896	1.04689	0.103804	106347490	0	0.553883	106353489	0.296665	0.953276	106368347	0.883093	1.57054	106349033	0.693727	0.247973
106365553	1.43743	0.10721	106347549	0.0293838	0.344392	106354078	0.0863598	0.940018	106371532	1.00518	1.734	106349561	0.409933	0
106369777	1.27045	0	106347900	0.0606978	0.640481	106354642	0.480007	1.10175	106374937	0.838219	1.8496	106349758	0.643453	0
106370507	0.942504	0.0253059	106348061	0.0606978	0.372912	106356281	0.322219	1.01995	106376104	0.781037	2.12723	106349798	0.198657	0.00860017
106370963	1.12969	0	106348122	0	0.146128	106356418	0.184691	0.829947	106376116	1.05077	1.96633	106350009	0.298853	0
106371769	1.21005	0.158362	106349046	0.0170333	0.491362	106357494	0.127105	1.38578	106376244	0.90309	1.80325	106350066	0.612784	0.0128372
106376198	1.15351	0.00432137	106349431	0	0.230449	106357541	0	0.926342	106376245	1.19673	2.11949	106350367	0.255273	0
106376365	1.17869	0.587711	106349558	0.139879	0.546543	106357946	0.271842	0.883093	106380712	0.665581	1.84392	106351539	0.167317	0
106376406	1.04376	0.332438	106349632	0.0530784	0.540329	106358133	0	0.897627	106381817	0.326336	1.52388	106351567	0.631444	0
106376534	1.40037	0.788168	106350728	0	0.193125	106359211	0	0.975891	106382659	1.45423	2.39756	106352152	0.326336	0
106376576	1.02366	0.342423	106351744	0.0128372	0.257679	106361671	0.103804	1.21537	106382674	1.45561	2.17499	106352235	0.713491	0
106376833	1.34025	0.595496	106351818	0.049218	0.667453	106362048	0.324282	1.07115	106383031	0.768638	1.47041	106352426	0.775974	0
106376834	1.34025	0.595496	106352153	0	0.136721	106362050	0.324282	1.07115	106385297	1.1934	1.9136	106353016	0.498311	0.152288
106376897	1.13001	0.318063	106352184	0.232996	0.667453	106364061	0.113943	1.08778	106385357	1.60778	2.37568	106353111	0.668386	0
106379048	1.12287	0	106352346	0	0.498311	106365907	0	0.940018	106387179	0.623249	1.33506	106354275	0.394452	0
106379049	0.972203	0.198657	106352412	0	0.693727	106366030	0.25042	0.825426	106387428	0.568202	1.38274	106354347	0.514548	0
106380551	1.14551	0.469822	106352599	0.0170333	0.303196	106366185	0.326336	0.952792	106387564	0.580925	1.39463	106354726	0.262451	0
106380869	0.854913	0.356026	106353243	0	0.737987	106367093	0.367356	0.952308	106388203	0.591065	1.25672	106355417	0.723456	0
106381207	1.0216	0.385606	106353245	0.075547	0.621176	106369172	0.232996	0.848805	106389053	1.14114	1.85181	106355445	0.621176	0.0211893
106382954	0.909021	0	106353247	0	0.465383	106369189	0.227887	1.0141	106389063	0.103804	2.21961	106355515	0.0530784	0
106387231	0.950365	0	106353271	0.0791812	0.462398	106370385	0.176091	0.860937	106390948	0.85248	1.62149	106356040	0.225309	0
106387510	1.16967	0.217484	106353289	0.0293838	0.30963	106370964	0	1.07518	106395615	0.049218	1.91094	106356159	0.465383	0.0170333
106387818	1.18127	0	106353495	0.0170333	0.535294	106371046	0.0681859	0.96895	106396414	0.567026	1.25164	106356350	0.596597	0
106388730	1.34084	0.716003	106353629	0	0.421604	106371347	0.255273	1.39322	106401688	0.369216	1.45194	106357511	0.274158	0.0334238
106389655	0.975432	0.209515	106353635	0	0.534026	106371850	0.00432137	1.21775	106402676	0.545307	1.47813	106357815	0.460898	0
106391146	0.878522	0.255273	106353790	0.0293838	0.396199	106372040	0.0863598	0.940018	106405101	0.311754	2.00698	106358164	0.294466	0
106391405	0.993436	0	106353855	0	0.390935	106372249	0.459392	1.02979	106406215	0.618048	1.53857	106359007	0.724276	0
106391616	0.982271	0.385606	106353868	0.0293838	0.313867	106372292	0.222716	0.804821	106406396	0.725912	1.42504	106359341	0.230449	0.0170333
106391874	1	0.071882	106354018	0	0.181844	106372594	0.418301	1.2071	106410608	0.658965	1.94905	106359513	0.416641	0
106391883	0.905256	0.184691	106354055	0.103804	0.523746	106373413	0.212188	0.848189	106410752	0.522444	1.26482	106359936	0.382017	0
106396880	1	0.206826	106354281	0	0.348305	106374528	0	1.18241	106410911	1.86635	2.69471	106359975	0.348305	0
106396970	0.949878	0.0334238	106354604	0.064458	0.416641	106375632	0.232996	0.761928	106413597	0.463893	1.36847	106360921	0.230449	0
106399285	0.950365	0	106354750	0.0211893	0.225309	106375809	0.506505	1.16732	106413723	0.453318	1.35736	106361063	0.621176	0
106399811	1.12969	0.534026	106354758	0	0.632457	106376068	0.167317	1.03383	106415050	0	1.63296	106361064	0.404834	0
106400282	0.843855	0.332438	106355552	0	0.698101	106376124	0.267172	0.934498	106415955	0.00432137	1.65137	106361077	0.564666	0
106401749	1.07628	0.436163	106355831	0	0.292256	106376372	0	0.895975	106416279	1.20358	2.0325	106361154	0.193125	0
106402150	1.67127	0	106355956	0	0.773786	106376632	0.363612	1.14019	106419867	0.594393	1.28171	106361164	0.835691	0.10721
106403180	1.09795	0.0253059	106356085	0	0.462398	106379296	0.292256	1.24304	106420258	0.71265	1.52349	106361341	0.212188	0
106404175	1.34635	0	106356363	0.0128372	0.468347	106379411	0.294466	1.10278	106422663	0.608526	1.27207	106361641	0.447158	0
106404483	1.01242	0	106357140	0	0.414973	106379479	0.227887	0.992554	106424075	0.0606978	1.54728	106362548	0.674861	0
106406895	1.01072	0	106357550	0.173186	0.649335	106379688	0	1.18127	106425178	0.459392	1.6465	106362597	0.206826	0
106410270	1.71458	0.127105	106357640	0	0.359835	106380201	0	1.07041	106425327	0.0606978	1.54728	106362739	0.808886	0.318063
106410538	1.00988	0	106357725	0	0.372912	106381060	0.243038	1.17231	106425820	1.25358	2.02028	106363039	0.296665	0
106411448	1.03583	0.499687	106357985	0.130334	0.660865	106381176	0	0.973128	106429752	0.676694	1.3865	106363217	0.567026	0
106412123	1.06707	0.313867	106358298	0	0.511883	106381690	0.1959	0.761928	106429774	0	1.9527	106363402	0.167317	0
106412564	0.923762	0	106358491	0	0.214844	106382041	0.155336	0.78533	106429842	1.0141	1.84073	106363618	0.450249	0.0681859
106414810	0.990339	0	106358566	0.123852	0.596597	106382538	0.220108	0.789581	106432681	0.912222	1.78347	106364050	0.419956	0
106418472	0.945469	0	106358599	0	0.599883	106384979	0.155336	0.793092	106432725	1.17085	2.30829	106364428	0.376577	0
106419079	1.36903	0.0791812	106358817	0	0.139879	106385157	0.155336	0.962843	106437780	1.16702	1.97864	106364804	0.499687	0
106419476	1.0465	0	106358886	0	0.292256	106385193	0.287802	0.95376	106438558	0.434569	1.30664	106365912	0.557507	0
106421801	1.10003	0.123852	106358986	0	0.217484	106385992	0	1.15045	106439235	1.02036	1.79435	106365987	0.161368	0
106422507	0.976808	0	106359020	0	0.0569049	106386270	0.394452	1.02979	106440957	0.401401	1.70217	106366209	0.170262	0
106425073	1.11361	0	106359579	0.0211893	0.63749	106386937	0.149219	0.864511	106443730	0.542825	1.24005	106366272	0.528917	0
106425669	1.07225	0.0253059	106359782	0	0.577492	106386984	0.198657	0.932981	106444492	0.555094	1.68628	106366580	0.392697	0
106426497	1.0216	0.385606	106360045	0	0.572872	106386997	0.0827854	1.12254	106444902	0.647383	1.36474	106366590	0.773786	0.298853
106428380	1.66689	0	106360198	0	0.287802	106387122	0.220108	0.895975	106444918	0.63749	1.50691	106366651	0.593286	0
106428731	1.01115	0.0211893	106360444	0	0.290035	106387142	0.436163	1.1176	106445867	0.64836	2.06882	106366942	0.320146	0
106429454	1.26293	0.0606978	106360742	0.0334238	0.276462	106387278	0	0.884229	106445986	0.0211893	2.26266	106367583	0.790285	0.136721
106429725	1.20466	0	106360833	0	0.173186	106387400	0.173186	1.07188	106446308	0.0606978	1.56644	106367669	0.274158	0
106429815	1.26905	0.58995	106360874	0	0.701568	106387594	0.164353	0.858537	106447675	0.80956	1.56086	106367986	0.541579	0
106429960	1.18893	0	106360993	0.0413927	0.269513	106388328	0.190332	1.22814	106450411	0.0863598	1.78873	106368119	0.575188	0.181844
106431142	1.30963	0.614897	106361121	0.0293838	0.565848	106388956	0.359835	1.1176	106450695	0.954243	1.70001	106368128	0.4843	0
106431260	1.2634	0.0253059	106361224	0	0.371068	106389509	0.322219	0.984527	106451863	0.689309	1.45652	106368150	0.796574	0
106431495	1.43281	0	106361236	0	0.651278	106389521	0	1.17898	106452459	0.902547	1.66162	106368154	0.532754	0.0413927
106431889	0.926342	0	106361313	0.045323	0.518514	106389560	0	0.974972				106368170	0.346353	0.0334238
106431949	1.36493	0.292256	106361318	0.064458	0.675778	106389905	0.356026	0.952792				106368172	0.631444	0.045323
106433066	1.10312	0.542825	106361658	0.0211893	0.257679	106389921	0.305351	1.01912				106368207	0.247973	0
106433884	0.92737	0	106361946	0.0293838	0.344392	106391356	0	0.957607				106368244	0.374748	0
106436502	1.1245	0.423246	106361979	0.0791812	0.445604	106391418	0	0.988559				106369078	0.252853	0.045323
106436563	1.2413	0.651278	106361985	0.139879	0.730782	106391759	0.238046	0.942504				106369128	0.667453	0.064458
106437582	1.1345	0	106362516	0	0.710963	106392180	0.30103	0.976808				106369566	0.380211	0
106440307	1.20385	0	106362591	0.0530784	0.659916	106392297	0.222716	0.90309				106370082	0.866287	0.0899051
106440450	1.96619	0.0606978	106362790	0	0.0791812	106392908	0.307496	0.954243				106370331	0.614897	0.0569049
106440739	1.27277	0.624282	106363672	0.0934217	0.416641	106393579	0.494155	1.2071				106370415	0.421604	0.0791812
106442942	1.30814	0	106364153	0.0530784	0.598791	106394951	0.0170333	1.01157				106370889	0.350248	0.0170333
106442961	0.966611	0.350248	106364585	0	0.235528	106396217	0	1.20575				106371199	0.374748	0.064458
106443666	0.965672	0.434569	106364604	0.0863598	0.609594	106396645	0	1.08493				106371663	0.762679	0.09691
106443837	1.13386	0	106364780	0	0.214844	106396863	0.00860017	1.0216				106371766	0.372912	0
106446268	1.52257	0	106365028	0.0374265	0.526339	106397413	0.352183	0.900367				106371939	0.519828	0
106448999	0.951823	0	106365047	0	0.607455	106397614	0.123852	0.923244				106371942	0.892651	0
106449521	1.53857	0	106365181	0	0.646404	106399284	0	1.26788				106371967	0.603144	0
106452360	0.843233	0.173186	106365619	0	0.722634	106399437	0.0791812	1.09132				106371981	0.190332	0
106452827	1.37876	0	106365773	0.0334238	0.235528	106399764	0.365488	1.07225				106372683	0.474216	0
106454118	1.1245	0.423246	106365880	0.143015	0.704151	106401246	0.235528	0.855519				106372718	0.673021	0.123852
			106366071	0	0.680336	106401661	0.404834	1.04532				106372958	0.44248	0
			106366447	0.117271	0.517196	106401947	0.466868	1.16346				106373157	0.230449	0
			106366485	0.0170333	0.30963	106402619	0.25042	0.775246				106373828	0.262451	0
			106366555	0	0.778151	106402855	0.0569049	1.15564				106374043	0.0681859	0
			106366624	0	0.367356	106403453	0.178977	0.783904				106374318	0.220108	0
			106366665	0	0.184691	106404368	0.31597	0.969416				106374383	0.622214	0.0606978
			106366666	0	0.167317	106406389	0.271842	0.928396				106375135	0.33646	0
			106366764	0.00860017	0.173186	106407261	0.489958	1.16376				106375646	0.44248	0
			106367226	0.045323	0.49693	106407454	0.173186	0.752048				106375714	0.356026	0
			106367484	0	0.232996	106407736	0	0.968016				106376057	0.136721	0
			106367491	0	0.568202	106408947	0.463893	1.086				106376433	0.716838	0.0606978
			106367526	0.00432137	0.311754	106409161	0.133539	1.14239				106376840	0.4133	0
			106367694	0.0293838	0.4843	106410003	0	1.33062				106376929	0.152288	0
			106367946	0	0.340444	106410179	0.285557	1.16702				106377669	0.167317	0
			106367960	0	0.570543	106410439	0.392697	0.994317				106379011	0.227887	0.00432137
			106368004	0	0.133539	106410531	0	1.13799				106379594	0.713491	0
			106368028	0	0.357935	106410664	0.049218	1.03543				106379815	0.389166	0
			106368487	0.0530784	0.528917	106411091	0.252853	0.829947				106380027	0.684845	0.187521
			106368589	0	0.354108	106412261	0.209515	0.91698				106380418	0.371068	0
			106368742	0.225309	0.694605	106412563	0	0.955688				106380658	0.404834	0
			106368749	0.0128372	0.240549	106413726	0	1.32531				106380901	0.61595	0.158362
			106369006	0.0128372	0.555094	106414811	0.0681859	0.899273				106381119	0.855519	0
			106369141	0	0.4133	106414984	0	0.952308				106381327	0.296665	0
			106369254	0	0.155336	106415056	0.271842	0.885361				106381440	0.431364	0.0253059
			106369353	0.049218	0.40654	106415485	0.257679	0.83187				106381630	0.450249	0
			106369830	0	0.359835	106415612	0.298853	0.849419				106383093	0.498311	0
			106370359	0	0.667453	106415865	0	1.28285				106383095	0.252853	0
			106370685	0	0.474216	106416798	0.283301	1.00043				106383543	0.511883	0
			106370961	0.212188	0.70927	106417036	0.283301	1.00043				106384115	0.600973	0
			106371055	0.0530784	0.454845	106418421	0.164353	1.15625				106384132	0.819544	0
			106371279	0.0211893	0.421604	106420497	0.0253059	1.42684				106384884	0.421604	0
			106371424	0.198657	0.670246	106420973	0.474216	1.09726				106385047	0.725095	0
			106371447	0.0334238	0.583199	106421264	0.187521	0.885361				106385096	0.625312	0
			106371508	0.0413927	0.816241	106421304	0	1.48926				106385171	0.307496	0
			106371629	0.0413927	0.290035	106421312	0.285557	1.09132				106385504	0.558709	0
			106371883	0	0.130334	106423078	0.367356	0.934498				106385760	0.214844	0
			106372253	0.0170333	0.324282	106423587	0	1.19783				106385786	0.600973	0
			106372344	0.217484	0.708421	106423896	0	1.12969				106385937	0.742725	0
			106372347	0	0.264818	106424219	0.31597	0.975432				106386921	0.557507	0
			106372641	0	0.238046	106424220	0.495544	1.22115				106387176	0.322219	0
			106372760	0	0.252853	106424752	0.437751	1.15957				106387512	0.385606	0
			106373040	0.0253059	0.789581	106425571	0.136721	1.19921				106387768	0.494155	0
			106373161	0	0.547775	106425779	0.184691	1.34733				106388103	0.296665	0
			106373456	0.0899051	0.416641	106426828	0	0.947434				106388275	0.369216	0
			106373897	0.0863598	0.475671	106426835	0.0827854	0.883661				106388424	0.152288	0
			106374317	0	0.287802	106426853	0.39794	1.01662				106388564	0.338456	0.0569049
			106374465	0.0253059	0.396199	106426995	0.39794	1.00475				106388565	0.214844	0.0211893
			106374655	0	0.392697	106428134	0.296665	1.07482				106389090	0.340444	0
			106374823	0	0.487138	106429071	0	0.898725				106389120	0.274158	0.0334238
			106374995	0.0791812	0.60206	106429168	0	1.1245				106389308	0.741939	0
			106375221	0	0.334454	106430434	0.193125	0.767156				106389372	0.294466	0.0211893
			106375404	0	0.644439	106431057	0	1.36717				106389423	0.374748	0
			106375542	0.0334238	0.74351	106431573	0.338456	1.15534				106389501	0.791691	0.123852
			106375989	0.123852	0.552668	106431839	0	0.992995				106389525	0.149219	0
			106376153	0.0211893	0.742725	106432359	0.0681859	1.07408				106389554	0.569374	0
			106376393	0	0.622214	106432535	0.267172	0.876795				106389558	0.778151	0
			106376458	0	0.225309	106432759	0.214844	0.79796				106389790	0.30103	0
			106376579	0.10721	0.675778	106432945	0.206826	0.822168				106390156	0.515874	0
			106376631	0	0.469822	106434614	0	1.22505				106390219	0.361728	0.00432137
			106376690	0	0.716838	106434724	0.178977	0.737193				106390221	0.437751	0
			106376740	0	0.190332	106434892	0.206826	0.895975				106390575	0.359835	0
			106377117	0.071882	0.444045	106434997	0.298853	0.863917				106390576	0.502427	0
			106377246	0.0569049	0.414973	106435099	0.181844	1.13988				106390671	0.489958	0.127105
			106377276	0	0.217484	106435242	0.474216	1.11093				106391310	0.778151	0
			106377290	0	0.346353	106436445	0.506505	1.19562				106391452	0.786041	0
			106377429	0.00860017	0.584331	106437584	0	1.13925				106391477	0.68842	0.187521
			106377483	0.0934217	0.487138	106438460	0.257679	1.40019				106391782	0.673021	0.123852
			106377554	0.0899051	0.503791	106438626	0.305351	0.993436				106391912	0.661813	0.146128
			106377652	0	0.519828	106438640	0.269513	1.02325				106392001	0.247973	0
			106377838	0.0569049	0.580925	106438857	0	1.44855				106392099	0.469822	0
			106378105	0.0170333	0.230449	106439437	0	1.4504				106392231	0.184691	0
			106378186	0	0.257679	106439542	0	0.866878				106392267	0.423246	0
			106379052	0	0.416641	106439648	0.0211893	1.48643				106392672	0.447158	0.0569049
			106379201	0.103804	0.782473	106439944	0.178977	1.26858				106393669	0.537819	0
			106379336	0	0.356026	106440941	0	1.05115				106394006	0.531479	0
			106379409	0.064458	0.5302	106442725	0.240549	0.777427				106394344	0.294466	0.0253059
			106380417	0	0.550228	106443195	0.4133	1.14145				106394505	0.303196	0
			106380556	0	0.718502	106443756	0.158362	0.984977				106394816	0.404834	0.100371
			106380578	0	0.298853	106444418	0.247973	0.899821				106394837	0.544068	0.0293838
			106380662	0	0.673942	106445413	0	1.03019				106395103	0.428135	0.049218
			106380663	0.0827854	0.701568	106445461	0.374748	1.02857				106395347	0.536558	0.149219
			106380809	0.0334238	0.276462	106445898	0	1.13001				106395594	0.113943	0
			106380862	0.00860017	0.193125	106446636	0.260071	0.812245				106396177	0.350248	0
			106380991	0.133539	0.683947	106446887	0.267172	0.848805				106396268	0.820201	0
			106381139	0.0413927	0.423246	106446910	0.419956	1.24944				106396796	0.528917	0
			106381318	0	0.771587	106446923	0.167317	0.802774				106396809	0.426511	0
			106381322	0	0.771587	106447488	0.367356	1.14644				106397612	0.330414	0
			106381347	0.0374265	0.392697	106447594	0	0.936011				106397618	0.230449	0
			106381420	0	0.133539	106447689	0.152288	0.922725				106397668	0.424882	0
			106381543	0	0.599883	106447805	0.264818	0.991226				106397778	0.498311	0
			106381615	0.0128372	0.424882	106449347	0.214844	0.808211				106397942	0.587711	0
			106381691	0.0827854	0.565848	106450002	0.173186	1.06893				106398163	0.330414	0
			106382013	0	0.167317	106450560	0.247973	1.02776				106399066	0.260071	0
			106382064	0.0530784	0.711807	106451050	0.20412	0.7348				106399226	0.5302	0
			106382126	0	0.409933	106451666	0.338456	1.1186				106400049	0.564666	0
			106382178	0.00860017	0.389166	106451722	0.472756	1.11561				106400488	0.206826	0
			106382677	0	0.290035	106452041	0.117271	0.988113				106400710	0.127105	0
			106382994	0	0.513218	106452857	0.127105	1.13862				106400924	0.453318	0
			106383053	0.0211893	0.320146	106453119	0	0.863323				106400958	0.79379	0
			106383162	0.10721	0.567026	106454755	0.419956	1.2188				106401189	0.247973	0
			106383539	0	0.418301							106401424	0.193125	0
			106383974	0.00432137	0.298853							106401703	0.167317	0
			106384665	0.0293838	0.835056							106402368	0.267172	0
			106384851	0.20412	0.686636							106402865	0.267172	0
			106384935	0	0.644439							106403511	0.255273	0
			106385048	0.0334238	0.466868							106403646	0.478566	0.0293838
			106385052	0	0.462398							106403716	0.274158	0
			106385233	0	0.356026							106403720	0.671173	0
			106385347	0	0.600973							106404178	0.588832	0.164353
			106385355	0	0.320146							106404256	0.545307	0
			106385367	0.0530784	0.650308							106404321	0.139879	0
			106385585	0	0.439333							106404599	0.324282	0.00432137
			106385677	0	0.691965							106404878	0.276462	0
			106385813	0	0.440909							106405751	0.324282	0.0253059
			106385818	0.045323	0.350248							106406126	0.555094	0
			106385936	0	0.612784							106406173	0.762679	0
			106385993	0	0.130334							106406756	0.78533	0.294466
			106386105	0.045323	0.760422							106406988	0.853698	0
			106386159	0.0211893	0.713491							106407653	0.494155	0
			106386565	0.0128372	0.130334							106407721	0.546543	0.11059
			106386627	0	0.269513							106408460	0.761928	0
			106386809	0	0.40824							106409014	0.641474	0
			106386825	0	0.817565							106409045	0.603144	0.0606978
			106386882	0.146128	0.556303							106409187	0.515874	0
			106386917	0	0.313867							106409385	0.673021	0.123852
			106387137	0	0.260071							106409633	0.276462	0
			106387153	0	0.139879							106410432	0.240549	0
			106387199	0.049218	0.374748							106410436	0.453318	0.049218
			106387204	0	0.071882							106410459	0.227887	0.0293838
			106387255	0	0.217484							106410653	0.696356	0.220108
			106387515	0.0211893	0.437751							106410663	0.456366	0.0899051
			106387553	0.0293838	0.287802							106410726	0.33646	0.00432137
			106387635	0.170262	0.655138							106411615	0.313867	0
			106387679	0.09691	0.841985							106411649	0.592177	0.130334
			106387898	0	0.515874							106411655	0.158362	0
			106388508	0.0530784	0.758155							106412235	0.243038	0
			106388584	0	0.535294							106412334	0.744293	0
			106388750	0	0.257679							106412361	0.357935	0
			106388928	0.00432137	0.190332							106412398	0.378398	0.0211893
			106389025	0.00860017	0.133539							106412401	0.164353	0
			106389295	0.0128372	0.372912							106412724	0.38739	0
			106389309	0	0.773786							106413586	0.569374	0
			106389411	0.09691	0.532754							106413788	0.510545	0
			106389532	0.0899051	0.576341							106414686	0.330414	0.049218
			106389662	0.00860017	0.267172							106415343	0.103804	0
			106389726	0.0170333	0.243038							106415388	0.0899051	0
			106390088	0	0.170262							106415445	0.738781	0
			106390130	0.0334238	0.243038							106415819	0.860937	0.0569049
			106390728	0.152288	0.649335							106415844	0.594393	0.00432137
			106390733	0.0791812	0.44248							106416188	0.708421	0.178977
			106390889	0.0170333	0.40824							106416222	0.428135	0
			106390933	0	0.136721							106416379	0.287802	0
			106391001	0.0334238	0.727541							106416440	0.376577	0
			106391193	0.0293838	0.40654							106416524	0.652246	0
			106391397	0.10721	0.466868							106418131	0.243038	0
			106391463	0.0606978	0.423246							106418216	0.389166	0.075547
			106391495	0.0413927	0.313867							106418307	0.782473	0.269513
			106391552	0	0.252853							106418383	0.653213	0.235528
			106391604	0.0934217	0.627366							106419128	0.460898	0
			106391649	0	0.642465							106419211	0.556303	0.0253059
			106391713	0.100371	0.515874							106419906	0.481443	0.0413927
			106392582	0	0.432969							106420920	0.501059	0.0334238
			106394044	0	0.198657							106421167	0.31597	0
			106394460	0	0.565848							106421391	0.348305	0
			106394535	0	0.146128							106421396	0.418301	0
			106394602	0	0.158362							106421406	0.117271	0
			106394947	0	0.474216							106421950	0.681241	0.245513
			106395053	0.0253059	0.764923							106423099	0.583199	0.0530784
			106395069	0	0.324282							106423302	0.515874	0.149219
			106395979	0.0170333	0.363612							106423522	0.276462	0
			106396093	0	0.487138							106424302	0.596597	0
			106396262	0	0.445604							106424303	0.305351	0
			106396371	0.0374265	0.506505							106424309	0.730782	0.287802
			106396799	0.103804	0.614897							106424854	0.404834	0
			106396844	0.136721	0.645422							106426252	0.354108	0
			106396884	0.0334238	0.540329							106427024	0.201397	0
			106396903	0	0.247973							106427481	0.245513	0.0211893
			106397095	0.0569049	0.401401							106427502	0.689309	0
			106397258	0	0.240549							106427692	0.113943	0
			106397675	0	0.414973							106427826	0.740363	0.25042
			106398546	0.00860017	0.70757							106427992	0.222716	0.0128372
			106398712	0	0.198657							106428026	0.374748	0.0253059
			106399394	0	0.117271							106428153	0.130334	0
			106399741	0	0.646404							106428617	0.652246	0
			106399870	0	0.460898							106429016	0.741152	0
			106400652	0	0.513218							106429456	0.146128	0
			106400680	0.0170333	0.255273							106430508	0.736397	0.198657
			106400798	0.00860017	0.598791							106430650	0.788875	0
			106400855	0	0.285557							106431046	0.594393	0.049218
			106401149	0	0.480007							106431059	0.594393	0.049218
			106401617	0.075547	0.456366							106431078	0.556303	0
			106401965	0.00860017	0.332438							106431948	0.804821	0
			106402028	0.0334238	0.344392							106432053	0.577492	0.0374265
			106402147	0	0.187521							106432086	0.173186	0
			106402187	0.09691	0.667453							106433285	0.495544	0
			106402408	0	0.214844							106433722	0.305351	0.0170333
			106402431	0	0.184691							106434064	0.167317	0
			106402607	0	0.4843							106434138	0.276462	0
			106403035	0	0.320146							106434262	0.38739	0.0170333
			106403563	0	0.220108							106434530	0.245513	0
			106403823	0	0.639486							106434600	0.691081	0.152288
			106403844	0.0293838	0.603144							106434800	0.732394	0.064458
			106404554	0	0.710963							106435425	0.631444	0.181844
			106404633	0	0.572872							106437400	0.117271	0
			106404810	0	0.691081							106437932	0.758912	0.0211893
			106404968	0	0.612784							106438091	0.290035	0.0253059
			106405051	0	0.193125							106438309	0.668386	0.146128
			106405063	0.0334238	0.287802							106438319	0.744293	0
			106405073	0	0.591065							106438338	0.294466	0
			106405436	0.133539	0.691081							106438498	0.342423	0
			106405526	0	0.555094							106438705	0.454845	0
			106405531	0.00432137	0.594393							106438707	0.0374265	0
			106405562	0.0211893	0.283301							106438781	0.70927	0
			106405683	0.064458	0.354108							106439012	0.257679	0
			106405709	0	0.30963							106439541	0.515874	0
			106405728	0.0253059	0.403121							106439590	0.396199	0
			106406016	0	0.225309							106439895	0.155336	0
			106406231	0	0.389166							106441032	0.880242	0
			106406325	0.123852	0.673942							106441076	0.324282	0
			106406649	0	0.332438							106441133	0.683947	0
			106406860	0	0.545307							106441188	0.399674	0
			106407005	0.064458	0.549003							106441297	0.344392	0
			106407022	0	0.149219							106441796	0.139879	0
			106407146	0.064458	0.389166							106441817	0.245513	0
			106407385	0	0.243038							106441942	0.659916	0.0253059
			106407499	0	0.235528							106442207	0.630428	0
			106407562	0.0530784	0.545307							106442385	0.641474	0.0934217
			106407619	0	0.214844							106442386	0.489958	0.0211893
			106407673	0	0.245513							106442488	0.465383	0
			106407801	0	0.806858							106442548	0.684845	0
			106408289	0	0.155336							106442628	0.409933	0
			106409015	0	0.238046							106442894	0.136721	0.0128372
			106409069	0	0.283301							106443811	0.20412	0
			106409114	0	0.658011							106443833	0.255273	0
			106409249	0	0.361728							106444566	0.1959	0
			106409269	0	0.276462							106444647	0.767898	0.245513
			106409336	0	0.281033							106444766	0.725912	0.214844
			106409544	0	0.33646							106445120	0.592177	0.164353
			106410101	0.117271	0.503791							106445676	0.774517	0.152288
			106410140	0	0.1959							106445770	0.25042	0
			106410571	0	0.521138							106445871	0.591065	0
			106410915	0	0.501059							106446076	0.155336	0
			106411637	0	0.245513							106446348	0.619093	0.139879
			106411714	0.0170333	0.214844							106446410	0.139879	0
			106412084	0.0791812	0.541579							106446554	0.495544	0.130334
			106412294	0	0.184691							106446579	0.466868	0
			106412420	0	0.376577							106446678	0.689309	0.127105
			106412427	0.0211893	0.444045							106446728	0.232996	0
			106412501	0	0.10721							106446947	0.245513	0
			106413522	0.0791812	0.710117							106447190	0.212188	0
			106413705	0.0606978	0.599883							106447298	0.342423	0
			106414001	0	0.459392							106447865	0.414973	0.0606978
			106414234	0	0.751279							106447950	0.25042	0
			106414322	0	0.684845							106448470	0.414973	0
			106414327	0	0.488551							106448494	0.676694	0.267172
			106414742	0	0.506505							106449352	0.396199	0
			106415024	0	0.281033							106449512	0.359835	0
			106415187	0	0.528917							106449726	0.432969	0
			106415313	0	0.0863598							106449948	0.269513	0
			106415381	0.0128372	0.220108							106450211	0.454845	0
			106415483	0.0530784	0.586587							106450463	0.217484	0
			106415877	0.045323	0.40654							106450758	0.178977	0
			106415993	0	0.826723							106451021	0.257679	0
			106416118	0	0.220108							106451305	0.471292	0
			106416264	0	0.120574							106451855	0.181844	0
			106416458	0	0.426511							106452101	0.677607	0.120574
			106416469	0	0.664642							106452259	0.217484	0
			106416679	0	0.164353							106452627	0.281033	0
			106416694	0	0.396199							106452896	0.123852	0
			106417251	0.0681859	0.607455							106453585	0.117271	0
			106417360	0	0.531479							106454638	0.269513	0
			106417673	0.064458	0.847573							106454732	0.262451	0
			106417708	0	0.252853
			106417711	0.0899051	0.480007
			106417863	0	0.257679
			106418256	0.0211893	0.190332
			106418306	0.152288	0.724276
			106418350	0.152288	0.736397
			106418382	0.00432137	0.511883
			106419078	0.075547	0.733197
			106419092	0	0.431364
			106419094	0.0569049	0.816241
			106419774	0	0.485721
			106421245	0	0.311754
			106421316	0.0253059	0.416641
			106423346	0	0.434569
			106423362	0	0.178977
			106423436	0	0.776701
			106423696	0	0.681241
			106424322	0	0.190332
			106424323	0.075547	0.673942
			106424344	0.0899051	0.487138
			106424374	0.130334	0.686636
			106424731	0	0.127105
			106424738	0.0170333	0.32838
			106424760	0.0606978	0.439333
			106424964	0.0530784	0.418301
			106425158	0.0827854	0.478566
			106425238	0.0211893	0.245513
			106425376	0	0.149219
			106425735	0.0606978	0.460898
			106425970	0	0.25042
			106426213	0.0681859	0.451786
			106426251	0	0.342423
			106426400	0.0170333	0.332438
			106426613	0.0681859	0.748963
			106426627	0	0.260071
			106426654	0	0.469822
			106426701	0	0.217484
			106426780	0.0293838	0.4133
			106426783	0	0.230449
			106427089	0.00860017	0.136721
			106427406	0.045323	0.545307
			106427547	0.0606978	0.342423
			106427618	0	0.235528
			106427886	0	0.523746
			106428041	0	0.447158
			106428198	0.130334	0.613842
			106428259	0.139879	0.725095
			106428265	0	0.247973
			106428805	0.045323	0.33646
			106429085	0	0.399674
			106429342	0	0.324282
			106429385	0	0.474216
			106429781	0.161368	0.619093
			106429802	0	0.596597
			106429944	0.071882	0.578639
			106430259	0	0.267172
			106430469	0.0334238	0.342423
			106430487	0	0.487138
			106430517	0	0.392697
			106430551	0.11059	0.724276
			106430649	0	0.761176
			106430948	0	0.209515
			106431070	0	0.432969
			106431380	0.161368	0.663701
			106431539	0	0.771587
			106431738	0	0.565848
			106432137	0.09691	0.810233
			106432956	0	0.594393
			106433402	0.0681859	0.608526
			106433566	0	0.641474
			106434110	0.103804	0.682145
			106434269	0	0.235528
			106434508	0	0.255273
			106434515	0.0293838	0.390935
			106434841	0	0.454845
			106435000	0	0.694605
			106435039	0	0.193125
			106435040	0	0.431364
			106435227	0.0253059	0.49693
			106435228	0.0253059	0.49693
			106435387	0	0.338456
			106435928	0.0569049	0.564666
			106436504	0	0.44248
			106436612	0.0827854	0.447158
			106436788	0	0.257679
			106437706	0	0.545307
			106437718	0.0334238	0.466868
			106437887	0	0.599883
			106438518	0.0293838	0.298853
			106438628	0.064458	0.600973
			106438735	0.0334238	0.356026
			106439378	0	0.436163
			106439414	0.0128372	0.636488
			106439455	0.0293838	0.385606
			106439463	0.143015	0.649335
			106439563	0	0.260071
			106439766	0.0681859	0.562293
			106439842	0.0334238	0.257679
			106439893	0	0.167317
			106440066	0	0.466868
			106440167	0	0.62941
			106440377	0.123852	0.620136
			106440385	0	0.759668
			106440462	0.0374265	0.367356
			106440671	0.0413927	0.519828
			106440882	0.152288	0.635484
			106440903	0.075547	0.575188
			106441102	0	0.322219
			106441110	0.0253059	0.44248
			106441129	0	0.264818
			106441207	0	0.737193
			106442019	0	0.25042
			106442206	0	0.673021
			106442780	0	0.243038
			106443153	0.0334238	0.660865
			106443584	0	0.761928
			106443747	0.0606978	0.447158
			106444061	0.0253059	0.653213
			106444184	0	0.665581
			106444407	0.146128	0.618048
			106444633	0.049218	0.40824
			106444768	0.0681859	0.607455
			106444988	0.0374265	0.385606
			106445487	0	0.403121
			106445654	0.127105	0.654177
			106445658	0.120574	0.553883
			106445758	0	0.190332
			106445785	0.0211893	0.30103
			106445817	0	0.214844
			106446286	0.206826	0.672098
			106446365	0.0128372	0.164353
			106446382	0	0.544068
			106446437	0.130334	0.600973
			106446605	0	0.209515
			106446695	0	0.209515
			106446739	0.0374265	0.394452
			106446945	0	0.303196
			106446946	0.0569049	0.567026
			106446986	0.0170333	0.206826
			106447321	0.0293838	0.715167
			106447381	0	0.127105
			106447383	0.0791812	0.603144
			106447462	0	0.198657
			106447510	0.075547	0.726727
			106447580	0.0334238	0.534026
			106447614	0	0.143015
			106447625	0.0170333	0.30963
			106448759	0	0.260071
			106449201	0	0.372912
			106449266	0.100371	0.633468
			106449681	0	0.774517
			106449793	0	0.542825
			106449919	0.0530784	0.416641
			106450069	0	0.720986
			106450462	0	0.227887
			106450647	0.10721	0.456366
			106450667	0	0.481443
			106450711	0	0.190332
			106450725	0.00432137	0.454845
			106450857	0.00860017	0.146128
			106450902	0.0374265	0.389166
			106451037	0	0.517196
			106451149	0.0211893	0.429752
			106451216	0	0.190332
			106451390	0	0.322219
			106451556	0.049218	0.423246
			106451605	0.123852	0.757396
			106451744	0.00432137	0.225309
			106451755	0.0569049	0.4133
			106451762	0	0.120574
			106452026	0	0.176091
			106452260	0	0.267172
			106452451	0	0.262451
			106452740	0	0.240549
			106453029	0.09691	0.50515
			106453047	0.075547	0.568202
			106453824	0	0.79379
			106453825	0	0.741152
			106454063	0.0128372	0.49693
			106454536	0	0.535294
			106454636	0.0170333	0.206826
			106454975	0	0.367356

## Sheet: am-subcluster-2
GeneID	amCK_expression(Log10(FPKM+1)	amWL_expression(Log10(FPKM+1)
