# Supplementary material for: Physiological and comparative transcriptome analyses reveal the mechanisms underlying waterlogging tolerance in a rapeseed anthocyanin-more mutant
Source: Biotechnol Biofuels Bioprod. 2022 May 20;15:55. doi: 10.1186/s13068-022-02155-5 (PMC9123723; doi:10.1186/s13068-022-02155-5)
Supplement: Supplementary file 2 — Additional file 2: Table S1. List of DEGs detected in the WT ZS11after the waterlogging treatment. Table S2. List of DEGs detected in the am mutant after the waterlogging treatment. Table S3. Differential expression of subclusters 1–5 in the am mutant. Table S4. Differential expression of subclusters 1–6 in the WT. Table S5. All the up- and downregulated DEGs with GO annotations in the am mutant. Table S6. All the up- and downregulated DEGs with GO annotations in the WT. Table S7. KEGG pathway enrichment of the DEGs in the WT. Table S8. KEGG pathway enrichment of the DEGs in the am mutant. Table S9. The DEG enrichment in the phenylalanine biosynthetic and metabolic pathways. Table S10. A list of differentially expressed TFs in the WT. Table S11. A list of differentially expressed TFs in the am mutant. Table S12. The DEG enrichment in plant hormone signal transduction pathways. Table S13. New transcript predictions as assessed by RNA-seq. Table S14. Primers used for qPCR validation of the selected DEGs. [file 13068_2022_2155_MOESM2_ESM.zip › Table S5. am-GO term.DEG.xlsx]

## Sheet: M5W-vs-M5C.DEG.GO_enrichment
GO_class	GO ID	GO_term	Hit_number	Background number	P-Value	Q-Value	Gene IDs
Biological Process	GO:0009733	response to auxin	67	1055	1.92197e-17	5.48914e-14	106432495,106353328,106406653,106380786,106443414,106385117,106380780,106385304,106380776,106426151,106426148,106380784,106415085,106380790,106430865,106426152,106385120,106443172,106385311,106380779,106375104,106385306,106444930,106385307,106410851,106387762,106380792,106433617,106443173,106432490,106385116,106380791,106380787,106414365,106426153,106389840,106432498,106443176,106385310,106439612…
Biological Process	GO:0009719	response to endogenous stimulus	114	2868	1.9328e-13	1.84002e-10	106448664,106432495,106353328,106406653,106380786,106423327,106443414,106399294,106385117,106380780,106387122,106385304,106380776,106401149,106426151,106426148,106380784,106415085,106375028,106423853,106399295,106385336,106382341,106380790,106430865,106426152,106401580,106385120,106402771,106380546,106443172,106385311,106356425,106361041,106380779,106397750,106403171,106436094,106385306,106375104…
Biological Process	GO:0009725	response to hormone	114	2857	1.50873e-13	1.84002e-10	106448664,106432495,106353328,106406653,106380786,106423327,106443414,106399294,106385117,106380780,106387122,106385304,106380776,106401149,106426151,106426148,106380784,106415085,106375028,106423853,106399295,106385336,106382341,106380790,106430865,106426152,106401580,106385120,106402771,106380546,106443172,106385311,106356425,106361041,106380779,106397750,106403171,106436094,106385306,106375104…
Biological Process	GO:0010033	response to organic substance	121	3417	6.10369e-11	4.35804e-08	106448664,106432495,106426318,106353328,106406653,106380786,106423327,106443414,106399294,106385117,106380780,106387122,106385304,106380776,106401149,106426151,106426148,106380784,106415085,106375028,106423853,106399295,106385336,106382341,106380790,106430865,106426152,106388649,106401580,106385120,106402771,106380546,106443172,106385311,106368850,106356425,106361041,106380779,106397750,106403171…
Biological Process	GO:0042221	response to chemical	151	4843	1.93505e-09	1.1053e-06	106448664,106426318,106453924,106423327,106372473,106427885,106387122,106385304,106380776,106401149,106426148,106380784,106415085,106404542,106423853,106446971,106399295,106380790,106430865,106426152,106388649,106385120,106380805,106446937,106380546,106443172,106368850,106380779,106374749,106436094,106385306,106375104,106410851,106387762,106438378,106423828,106423962,106443173,106432490,106385116…
Molecular Function	GO:0016491	oxidoreductase activity	178	6103	8.48008e-09	4.03652e-06	106406326,106371056,106381854,106413796,106372559,106412462,106382609,106439532,106413423,106445705,106350027,106346830,106347405,106421159,106360921,106399573,106452248,106431245,106394670,106377835,106379206,106392161,106435943,106445867,XLOC_029797,106454330,106436644,106430785,106377834,106427274,106449206,106368238,106353470,106382360,106438378,106421265,106441217,106437586,106419446,1063891…
Biological Process	GO:0055114	oxidation-reduction process	171	5883	2.15604e-08	8.79666e-06	106406326,106371056,106381854,106413796,106372559,106412462,106382609,106439532,106413423,106445705,106350027,106346830,106347405,106421159,106360921,106399573,106452248,106431245,106377835,106379206,106392161,106435943,106445867,106430785,106377834,106427274,106449206,106353470,106382360,106438378,106421265,106441217,106419446,106389176,106394859,106431816,106363975,106387698,106362210,106397650…
Molecular Function	GO:0005506	iron ion binding	54	1351	3.77811e-07	0.000122485	106380839,106364522,106359636,106381854,106380494,106412462,106363900,106453053,106439532,106388194,106427738,106397651,106437591,106412052,106350027,106433118,106430872,106381238,106428634,106402923,106385524,106380989,106366400,106380838,106346132,106362772,106450054,106347405,106346553,106445489,106431245,106378960,106349151,106414498,106437456,106346133,106423532,106396203,106423531,106430785…
Molecular Function	GO:0008200	ion channel inhibitor activity	6	17	4.71756e-07	0.000122485	1.06361e+53
Molecular Function	GO:0016248	channel inhibitor activity	6	17	4.71756e-07	0.000122485	1.06361e+53
Molecular Function	GO:0099106	ion channel regulator activity	6	17	4.71756e-07	0.000122485	1.06361e+53
Cellular Component	GO:0005576	extracellular region	102	3285	1.07489e-06	0.000255824	106381139,106387122,106364008,106429957,106356648,106439406,106437486,106390494,106357285,106431533,106385336,106406178,106388649,106420807,106401580,106379206,106438727,106444222,106360898,106439970,106368234,106371120,106365141,106367247,106356483,106436094,106430785,106454544,106451049,106452893,106346838,106427167,106377317,106356482,106419226,106391834,106370916,106421265,106365851,106425779…
Molecular Function	GO:0004364	glutathione transferase activity	12	111	1.4317e-06	0.000314533	1.06438e+107
Molecular Function	GO:0004497	monooxygenase activity	43	1039	2.35906e-06	0.000481248	106364522,106381854,106380494,106413796,106372559,106412462,106453053,106388194,106437591,106412052,106350027,106346830,106433118,106428634,106402923,106385524,106346783,106366400,106380989,106346132,106380838,106450054,106346553,106445489,106431245,106378960,106349151,106414498,106437456,106346133,106423532,106396203,106423531,106430785,106414084,106449206,106439706,106382360,106439341,106367878…
Molecular Function	GO:0020037	heme binding	50	1307	3.39802e-06	0.000646983	106364522,106381854,106380494,106351920,106412462,106453053,106388194,106437591,106412052,106350027,106411852,106453238,106433118,106385090,106428634,106402923,106385524,106380989,106366400,106380838,106346132,106346553,106445489,106431245,106378960,106349151,106379206,106414498,106437456,106379250,106346133,106423532,106396203,106423531,106365141,106440671,106430785,106414084,106449206,106439706…
Biological Process	GO:0018973	trinitrotoluene metabolic process	3	3	6.76968e-06	0.000840618	1.06347e+26
Biological Process	GO:0018974	2,4,6-trinitrotoluene metabolic process	3	3	6.76968e-06	0.000840618	1.06347e+26
Biological Process	GO:0019326	nitrotoluene metabolic process	3	3	6.76968e-06	0.000840618	1.06347e+26
Biological Process	GO:0046256	2,4,6-trinitrotoluene catabolic process	3	3	6.76968e-06	0.000840618	1.06347e+26
Biological Process	GO:0046260	trinitrotoluene catabolic process	3	3	6.76968e-06	0.000840618	1.06347e+26
Biological Process	GO:0046263	nitrotoluene catabolic process	3	3	6.76968e-06	0.000840618	1.06347e+26
Biological Process	GO:0072490	toluene-containing compound metabolic process	3	3	6.76968e-06	0.000840618	1.06347e+26
Biological Process	GO:0072491	toluene-containing compound catabolic process	3	3	6.76968e-06	0.000840618	1.06347e+26
Molecular Function	GO:0016247	channel regulator activity	6	26	7.58431e-06	0.000902532	1.06361e+53
Biological Process	GO:0050896	response to stimulus	288	11929	8.15458e-06	0.000931579	106351568,106448664,106426318,106453924,106355544,106423327,106372473,106368605,106364855,106401149,106380784,106415085,106415753,106423853,106399295,106380790,106426152,106452248,106379206,106385120,106435129,106398888,106394735,106380805,106385042,106380546,106368850,106380779,106376416,106374749,106430785,106375104,106454544,106387762,106438378,106423828,106423962,106432490,106429243,106394859…
Biological Process	GO:0009407	toxin catabolic process	9	77	1.55176e-05	0.00164142	1.06438e+80
Biological Process	GO:0090487	secondary metabolite catabolic process	9	77	1.55176e-05	0.00164142	1.06438e+80
Molecular Function	GO:0016705	oxidoreductase activity, acting on paired donors, with incorporation or reduction of molecular oxygen	47	1288	2.15462e-05	0.00215719	106362210,106364522,106381854,106380494,106413796,106372559,106412462,106453053,106388194,106445705,106437591,106412052,106350027,106346830,106433118,106428634,106402923,106385524,106346783,106366400,106380989,106346132,106380838,106450054,106346553,106445489,106431245,106378960,106349151,106414498,106437456,106346133,106423532,106396203,106423531,106447009,106419876,106430785,106414084,106449206…
Molecular Function	GO:0046906	tetrapyrrole binding	51	1441	2.19043e-05	0.00215719	106364522,106381854,106380494,106351920,106412462,106453053,106388194,106437591,106412052,106350027,106411852,106453238,106433118,106385090,106428634,106402923,106385524,106380989,106366400,106380838,106346132,106346553,106445489,106431245,106378960,106349151,106379206,106414498,106437456,106379250,106452462,106346133,106423532,106396203,106423531,106365141,106440671,106430785,106414084,106449206…
Biological Process	GO:0032787	monocarboxylic acid metabolic process	55	1612	2.88545e-05	0.00274695	106362210,106449806,106393913,106406326,106355888,106441911,106444275,106354758,106422802,106371358,106438298,106445705,106428634,106425270,106362772,106438690,106450054,106364859,106425244,106385336,106368252,106423632,106399573,106353868,106353618,106420807,106377835,106442994,106417787,106447009,106419876,106380537,106394583,106409944,106430785,106377834,106396415,106400405,106358599,106393937…
Biological Process	GO:0009607	response to biotic stimulus	52	1508	3.59021e-05	0.00330762	106411399,106349829,106449121,106426318,106376517,106353328,106427090,106405295,106411440,106348371,106441911,106418681,106380120,106407089,106357688,106438298,106429957,106362659,106426577,106415753,106371046,106437016,106431533,106406178,106388649,106387392,106381381,106452248,106451116,106445489,106435129,106380805,106375778,106421520,106380546,106353131,106397750,106451049,106369355,106422140…
Biological Process	GO:0031408	oxylipin biosynthetic process	7	50	4.21812e-05	0.00376467	1.06403e+62
Biological Process	GO:0009605	response to external stimulus	61	1879	4.53499e-05	0.00392483	106411399,106349829,106449121,106426318,106376517,106353328,106427090,106405295,106411440,106368605,106348371,106441911,106374311,106388080,106418681,106380120,106407089,106357688,106438298,106429957,106347036,106362659,106452179,106437587,106415753,106370198,106375028,106437016,106431533,106406178,106388649,106387392,106381381,106351906,106452248,106451116,106445489,106435129,106380805,106394735…
Biological Process	GO:0072330	monocarboxylic acid biosynthetic process	33	823	6.1179e-05	0.00513903	1.06362e+296
Biological Process	GO:0009404	toxin metabolic process	9	93	7.06499e-05	0.00576503	1.06438e+80
Molecular Function	GO:0043295	glutathione binding	6	38	7.49167e-05	0.00578275	1.06438e+53
Molecular Function	GO:1900750	oligopeptide binding	6	38	7.49167e-05	0.00578275	1.06438e+53
Biological Process	GO:0031407	oxylipin metabolic process	7	55	7.89395e-05	0.00593293	1.06403e+62
Biological Process	GO:0043207	response to external biotic stimulus	47	1373	9.83616e-05	0.00702302	106411399,106349829,106449121,106426318,106376517,106353328,106427090,106405295,106411440,106348371,106441911,106418681,106380120,106407089,106357688,106438298,106429957,106362659,106415753,106437016,106431533,106406178,106388649,106381381,106387392,106452248,106451116,106445489,106435129,106380805,106375778,106421520,106380546,106353131,106397750,106451049,106369355,106439706,106437571,106403208…
Biological Process	GO:0051707	response to other organism	47	1373	9.83616e-05	0.00702302	106411399,106349829,106449121,106426318,106376517,106353328,106427090,106405295,106411440,106348371,106441911,106418681,106380120,106407089,106357688,106438298,106429957,106362659,106415753,106437016,106431533,106406178,106388649,106381381,106387392,106452248,106451116,106445489,106435129,106380805,106375778,106421520,106380546,106353131,106397750,106451049,106369355,106439706,106437571,106403208…
Biological Process	GO:0044419	interspecies interaction between organisms	14	228	0.000132398	0.00922265	1.06426e+125
Biological Process	GO:0006633	fatty acid biosynthetic process	26	613	0.000147952	0.0100607	1.06362e+233
Biological Process	GO:0044710	single-organism metabolic process	315	13803	0.000206275	0.0137005	106449806,106371056,106430231,106372559,106371823,106412462,106405353,106382609,106413423,106445705,106376910,106364859,106421159,106404197,106410700,106392048,106360921,106399573,106452248,106451605,106377835,106379206,106435129,106435943,106432946,106445867,106394583,106430785,106377834,106427274,106381846,106368238,106358599,106353470,106438858,106382360,106352132,106438378,106416078,106412042…
Molecular Function	GO:0008940	nitrate reductase activity	3	7	0.000223809	0.0142044	1.06412e+26
Molecular Function	GO:0050464	nitrate reductase (NADPH) activity	3	7	0.000223809	0.0142044	1.06412e+26
Biological Process	GO:0006631	fatty acid metabolic process	31	821	0.000284783	0.0176813	1.06362e+278
Molecular Function	GO:0033744	L-methionine:thioredoxin-disulfide S-oxidoreductase activity	2	2	0.000358066	0.0217582	1.06446e+17
Biological Process	GO:0001906	cell killing	7	72	0.000433835	0.0247807	1.06437e+62
Biological Process	GO:0031640	killing of cells of other organism	7	72	0.000433835	0.0247807	1.06437e+62
Biological Process	GO:0044364	disruption of cells of other organism	7	72	0.000433835	0.0247807	1.06437e+62
Biological Process	GO:0006749	glutathione metabolic process	11	172	0.000477443	0.0267368	1.06438e+98
Biological Process	GO:0035821	modification of morphology or physiology of other organism	9	120	0.000488282	0.026818	1.06426e+80
Molecular Function	GO:0016702	oxidoreductase activity, acting on single donors with incorporation of molecular oxygen, incorporation of two atoms of oxygen	10	146	0.000498923	0.0268853	1.06406e+89
Biological Process	GO:0009308	amine metabolic process	19	421	0.000520251	0.0275155	1.06372e+170
Biological Process	GO:0019748	secondary metabolic process	25	636	0.000596955	0.0309983	1.06354e+224
Biological Process	GO:0009611	response to wounding	13	237	0.000662892	0.0338075	1.06352e+116
Molecular Function	GO:0046857	oxidoreductase activity, acting on other nitrogenous compounds as donors, with NAD or NADP as acceptor	3	10	0.000735334	0.0368441	1.06412e+26
Biological Process	GO:0010647	positive regulation of cell communication	9	128	0.000778761	0.0383473	1.06402e+80
Biological Process	GO:1900459	positive regulation of brassinosteroid mediated signaling pathway	2	3	0.00106066	0.0496597	1.06399e+17
Molecular Function	GO:0047259	glucomannan 4-beta-mannosyltransferase activity	2	3	0.00106066	0.0496597	1.06387e+17
Molecular Function	GO:0052694	jasmonoyl-isoleucine-12-hydroxylase activity	2	3	0.00106066	0.0496597	1.06431e+17
Molecular Function	GO:0034979	NAD-dependent protein deacetylase activity	4	25	0.00117782	0.0542556	1.06423e+35
Biological Process	GO:0032870	cellular response to hormone stimulus	47	1544	0.00122076	0.0550971	106411399,106448664,106353328,106406653,106411440,106423327,106441911,106399294,106385040,106414365,106418681,106380120,106414499,106438298,106439612,106415085,106371957,106375028,106423853,106399295,106396877,106430865,106387392,106402688,106409264,106379011,106401580,106402771,106356425,106399276,106395301,106397750,106380537,106454595,106350175,106375104,106444930,106380456,106410851,106356961…
Molecular Function	GO:0072341	modified amino acid binding	6	63	0.00123467	0.0550971	1.06438e+53
Molecular Function	GO:0003824	catalytic activity	768	37331	0.001273	0.0559336	106452766,106364585,106449806,106416424,106453924,106355544,106453177,106412361,106368235,106446873,106371823,106413423,106365922,106445705,106387039,106436277,106368246,106454953,106447075,106418625,106423853,106399295,106451605,106394670,106377835,106379206,106438727,106370914,106435129,106394735,106435943,106432946,106345994,106368408,106430785,106427274,106370849,106368238,106358599,106345733…
Biological Process	GO:0014070	response to organic cyclic compound	23	603	0.00142574	0.0606072	1.06411e+206
Biological Process	GO:0071495	cellular response to endogenous stimulus	47	1555	0.00140494	0.0606072	106411399,106448664,106353328,106406653,106411440,106423327,106441911,106399294,106385040,106414365,106418681,106380120,106414499,106438298,106439612,106415085,106371957,106375028,106423853,106399295,106396877,106430865,106387392,106402688,106409264,106379011,106401580,106402771,106356425,106399276,106395301,106397750,106380537,106454595,106350175,106375104,106444930,106380456,106410851,106356961…
Biological Process	GO:0098542	defense response to other organism	35	1066	0.00144303	0.0606072	106411399,106349829,106426318,106376517,106411440,106348371,106441911,106418681,106380120,106407089,106438298,106429957,106362659,106415753,106437016,106431533,106381381,106406178,106452248,106445489,106380805,106435129,106375778,106421520,106451049,106369355,106439706,106403208,106437571,106393646,106423962,106416410,106422289,106447697,106371189
Biological Process	GO:0009755	hormone-mediated signaling pathway	45	1489	0.00175424	0.0677042	106411399,106448664,106353328,106411440,106423327,106441911,106399294,106414365,106418681,106380120,106414499,106438298,106439612,106415085,106371957,106375028,106423853,106399295,106396877,106430865,106387392,106402688,106409264,106379011,106401580,106402771,106356425,106399276,106395301,106397750,106380537,106454595,106350175,106375104,106444930,106380456,106410851,106356961,106364668,106423828…
Biological Process	GO:0016053	organic acid biosynthetic process	52	1784	0.00174848	0.0677042	106362210,106449806,106393913,106406326,106355888,106380774,106385040,106368251,106354758,106422802,106371358,106405353,106445705,106380293,106444997,106425270,106362772,106450054,106425244,106368252,106423632,106406920,106353868,106377835,106388816,106397471,106384079,106354840,106447009,106429086,106419876,106409944,106380537,106394583,106377834,106434205,106358599,106368826,106393937,106423699…
Biological Process	GO:0046394	carboxylic acid biosynthetic process	52	1784	0.00174848	0.0677042	106362210,106449806,106393913,106406326,106355888,106380774,106385040,106368251,106354758,106422802,106371358,106405353,106445705,106380293,106444997,106425270,106362772,106450054,106425244,106368252,106423632,106406920,106353868,106377835,106388816,106397471,106384079,106354840,106447009,106429086,106419876,106409944,106380537,106394583,106377834,106434205,106358599,106368826,106393937,106423699…
Cellular Component	GO:0005663	DNA replication factor C complex	3	13	0.00167964	0.0677042	1.06437e+26
Molecular Function	GO:0016661	oxidoreductase activity, acting on other nitrogenous compounds as donors	3	13	0.00167964	0.0677042	1.06412e+26
Molecular Function	GO:0016765	transferase activity, transferring alkyl or aryl (other than methyl) groups	17	397	0.00174163	0.0677042	1.06447e+152
Molecular Function	GO:0033558	protein deacetylase activity	4	28	0.00182249	0.0694004	1.06423e+35
Biological Process	GO:0010817	regulation of hormone levels	18	435	0.00188636	0.0702757	1.06407e+161
Molecular Function	GO:0016758	transferase activity, transferring hexosyl groups	52	1791	0.00189469	0.0702757	106359181,106438572,106389090,106388750,106386927,106379795,106361068,106434916,106364903,106368246,106372333,106418625,106419861,106375829,106357987,106357062,106364859,106381831,106377825,XLOC_054529,106380043,106453588,106375828,106438727,106435129,106402014,106451088,106419760,106361070,106417787,106425833,106438576,106400405,106419003,106381846,106433394,106361047,106361044,106410734,1064101…
Biological Process	GO:0018871	1-aminocyclopropane-1-carboxylate metabolic process	3	14	0.00210773	0.0743169	1.06386e+26
Biological Process	GO:0042218	1-aminocyclopropane-1-carboxylate biosynthetic process	3	14	0.00210773	0.0743169	1.06386e+26
Biological Process	GO:0048480	stigma development	2	4	0.00209462	0.0743169	1.06431e+17
Molecular Function	GO:0047215	indole-3-acetate beta-glucosyltransferase activity	2	4	0.00209462	0.0743169	1.06371e+17
Biological Process	GO:0006952	defense response	61	2191	0.00214345	0.0746548	106411399,106349829,106426318,106376517,106353328,106452891,106411440,106348371,106441911,106418681,106380120,106407089,106438298,106429957,106362659,106426577,106428634,106351582,106415753,106371046,106437016,106414024,106431533,106406178,106388649,106381381,106452248,106445489,106435129,106380805,106398888,106421520,106360898,106375778,106385042,106360300,106388183,106430785,106359650,106454544…
Cellular Component	GO:0031429	box H/ACA snoRNP complex	3	15	0.00259772	0.0883224	1.06387e+26
Cellular Component	GO:0072588	box H/ACA RNP complex	3	15	0.00259772	0.0883224	1.06387e+26
Molecular Function	GO:0019213	deacetylase activity	4	32	0.00301482	0.101298	1.06423e+35
Biological Process	GO:0008152	metabolic process	888	43938	0.0030977	0.10169	106452766,106364585,106449806,106416424,106453924,106357840,106355544,106453177,106364855,106412361,106367765,106368235,106446873,106371823,106413423,106365922,106445705,106387039,106436277,106454953,106418625,106423853,106404197,106410916,106399295,106410700,106451605,106417849,106377835,106379206,106438727,106370914,106435129,106394735,106435943,106432946,106402970,106345994,106389731,106357761…
Molecular Function	GO:0019825	oxygen binding	10	186	0.00307384	0.10169	1.0644e+89
Biological Process	GO:0006575	cellular modified amino acid metabolic process	16	385	0.00313419	0.101719	1.06447e+143
Biological Process	GO:0010430	fatty acid omega-oxidation	2	5	0.00344718	0.105446	1.064e+17
Biological Process	GO:0010929	positive regulation of auxin mediated signaling pathway	2	5	0.00344718	0.105446	1.06375e+17
Biological Process	GO:0032106	positive regulation of response to extracellular stimulus	2	5	0.00344718	0.105446	1.06379e+17
Biological Process	GO:0032109	positive regulation of response to nutrient levels	2	5	0.00344718	0.105446	1.06379e+17
Biological Process	GO:0046271	phenylpropanoid catabolic process	5	54	0.0035444	0.105446	1.06425e+44
Biological Process	GO:0046274	lignin catabolic process	5	54	0.0035444	0.105446	1.06425e+44
Biological Process	GO:0080040	positive regulation of cellular response to phosphate starvation	2	5	0.00344718	0.105446	1.06379e+17
Molecular Function	GO:0052716	hydroquinone:oxygen oxidoreductase activity	5	54	0.0035444	0.105446	1.06425e+44
Biological Process	GO:0009751	response to salicylic acid	12	255	0.00373149	0.107796	1.0635e+107
Biological Process	GO:0009958	positive gravitropism	6	78	0.00367629	0.107796	1.06395e+53
Molecular Function	GO:0003689	DNA clamp loader activity	3	17	0.00377436	0.107796	1.06437e+26
Molecular Function	GO:0033170	protein-DNA loading ATPase activity	3	17	0.00377436	0.107796	1.06437e+26
Biological Process	GO:0019585	glucuronate metabolic process	6	79	0.00391585	0.108579	1.06371e+53
Biological Process	GO:0052695	cellular glucuronidation	6	79	0.00391585	0.108579	1.06371e+53
Biological Process	GO:0052696	flavonoid glucuronidation	6	79	0.00391585	0.108579	1.06371e+53
Molecular Function	GO:0016701	oxidoreductase activity, acting on single donors with incorporation of molecular oxygen	10	193	0.00399251	0.10964	1.06406e+89
Molecular Function	GO:0048037	cofactor binding	56	2041	0.00426093	0.115897	106449806,106389170,106353243,106429670,106380552,106432488,106403158,106430231,106397650,106413796,106380527,106372559,106430708,106413423,106425970,106371946,106407414,106411852,106385090,106432491,106447075,106345679,106438690,106371976,106426788,106421159,106406920,106399573,106353618,106452248,106425323,106380550,106434275,106369841,106396627,106367247,106354840,106394583,106360587,106391067…
Cellular Component	GO:0005618	cell wall	43	1482	0.00447494	0.119443	106411399,106400938,106411440,106418681,106377781,106387122,106436347,106399430,106364008,106347036,106386342,106407562,106435501,106429649,106439406,106418315,106431533,106438727,106383031,106421520,106368234,106371120,106380743,106436094,106380737,106401377,106422704,106369355,106430293,106346838,106349446,106410734,106427167,106402149,106410694,106383542,106368211,106365851,106423962,106382261…
Cellular Component	GO:0030312	external encapsulating structure	43	1482	0.00447494	0.119443	106411399,106400938,106411440,106418681,106377781,106387122,106436347,106399430,106364008,106347036,106386342,106407562,106435501,106429649,106439406,106418315,106431533,106438727,106383031,106421520,106368234,106371120,106380743,106436094,106380737,106401377,106422704,106369355,106430293,106346838,106349446,106410734,106427167,106402149,106410694,106383542,106368211,106365851,106423962,106382261…
Biological Process	GO:0006063	uronic acid metabolic process	6	83	0.00499087	0.124636	1.06371e+53
Biological Process	GO:0010469	regulation of receptor activity	2	6	0.00510591	0.124636	1.06424e+17
Biological Process	GO:1901979	regulation of inward rectifier potassium channel activity	2	6	0.00510591	0.124636	1.06424e+17
Biological Process	GO:2001257	regulation of cation channel activity	2	6	0.00510591	0.124636	1.06424e+17
Cellular Component	GO:0005948	acetolactate synthase complex	2	6	0.00510591	0.124636	1.06368e+17
Molecular Function	GO:0043546	molybdopterin cofactor binding	2	6	0.00510591	0.124636	1.06412e+17
Molecular Function	GO:0047218	hydroxycinnamate 4-beta-glucosyltransferase activity	2	6	0.00510591	0.124636	1.0644e+17
Molecular Function	GO:0050284	sinapate 1-glucosyltransferase activity	2	6	0.00510591	0.124636	1.0644e+17
Molecular Function	GO:0102359	daphnetin 4-O-beta-glucosyltransferase activity	2	6	0.00510591	0.124636	1.0644e+17
Molecular Function	GO:0102361	esculetin 4-O-beta-glucosyltransferase activity	2	6	0.00510591	0.124636	1.0644e+17
Molecular Function	GO:0016847	1-aminocyclopropane-1-carboxylate synthase activity	3	19	0.00522921	0.126565	1.06386e+26
Biological Process	GO:0051704	multi-organism process	60	2242	0.00534034	0.128168	106411399,106349829,106449121,106426318,106376517,106353328,106427090,106453924,106405295,106411440,106348371,106441911,106428153,106385040,106451149,106418681,106426290,106380120,106407089,106357688,106414499,106438298,106429957,106362659,106452179,106371453,106415753,106423853,106437016,106431533,106406178,106388649,106387392,106381381,106452248,106451116,106445489,106435129,106380805,106421520…
Biological Process	GO:0010374	stomatal complex development	8	141	0.00561979	0.133751	1.06443e+71
Molecular Function	GO:0010181	FMN binding	11	236	0.00574767	0.135664	1.06389e+98
Biological Process	GO:0000082	G1/S transition of mitotic cell cycle	3	20	0.00606619	0.141891	1.06423e+26
Biological Process	GO:0042445	hormone metabolic process	11	238	0.00611084	0.141891	1.06416e+98
Biological Process	GO:0006576	cellular biogenic amine metabolic process	10	209	0.00690689	0.147152	1.06352e+89
Biological Process	GO:0006809	nitric oxide biosynthetic process	2	7	0.00705874	0.147152	1.06412e+17
Biological Process	GO:0015692	lead ion transport	2	7	0.00705874	0.147152	1.06347e+17
Biological Process	GO:0032104	regulation of response to extracellular stimulus	2	7	0.00705874	0.147152	1.06379e+17
Biological Process	GO:0032107	regulation of response to nutrient levels	2	7	0.00705874	0.147152	1.06379e+17
Biological Process	GO:0042446	hormone biosynthetic process	8	145	0.00662252	0.147152	1.06416e+71
Biological Process	GO:0046864	isoprenoid transport	2	7	0.00705874	0.147152	1.06347e+17
Biological Process	GO:0046865	terpenoid transport	2	7	0.00705874	0.147152	1.06347e+17
Biological Process	GO:0080168	abscisic acid transport	2	7	0.00705874	0.147152	1.06347e+17
Biological Process	GO:1900457	regulation of brassinosteroid mediated signaling pathway	2	7	0.00705874	0.147152	1.06399e+17
Biological Process	GO:1901016	regulation of potassium ion transmembrane transporter activity	2	7	0.00705874	0.147152	1.06424e+17
Molecular Function	GO:0003735	structural constituent of ribosome	45	1608	0.00692622	0.147152	106453592,106389316,106369145,106368242,106357840,106388091,106366103,106371617,106380502,106360174,106401149,106380852,106382783,106378484,106389336,106365667,106429910,106411417,106375007,106376198,106350653,106387276,106428815,106446225,106387488,106389287,106416371,106388871,106397872,106367319,106407452,106388163,106368244,106379687,106349088,106402150,106384670,106444918,106395252,106368211…
Molecular Function	GO:0010294	abscisic acid glucosyltransferase activity	2	7	0.00705874	0.147152	1.06371e+17
Molecular Function	GO:0030332	cyclin binding	2	7	0.00705874	0.147152	1.06423e+17
Biological Process	GO:0071310	cellular response to organic substance	50	1834	0.00742919	0.153752	106411399,106448664,106349829,106426318,106353328,106406653,106411440,106423327,106441911,106399294,106385040,106414365,106418681,106380120,106414499,106438298,106439612,106415085,106371957,106375028,106423853,106399295,106396877,106430865,106387392,106402688,106409264,106379011,106401580,106402771,106356425,106399276,106395301,106397750,106380537,106454595,106350175,106375104,106444930,106380456…
Biological Process	GO:0070887	cellular response to chemical stimulus	55	2060	0.00773089	0.158845	106411399,106448664,106349829,106426318,106379170,106354653,106353328,106406653,106453924,106411440,106423327,106441911,106399294,106446073,106385040,106414365,106418681,106380120,106414499,106438298,106439612,106415085,106371957,106375028,106423853,106399295,106396877,106430865,106387392,106402688,106409264,106379011,106401580,106402771,106356425,106399276,106395301,106397750,106380537,106454595…
Biological Process	GO:0008284	positive regulation of cell proliferation	4	42	0.00808565	0.160365	1.06423e+35
Biological Process	GO:0042126	nitrate metabolic process	4	42	0.00808565	0.160365	1.0643e+35
Biological Process	GO:0042128	nitrate assimilation	4	42	0.00808565	0.160365	1.0643e+35
Molecular Function	GO:0045309	protein phosphorylated amino acid binding	3	22	0.00796797	0.160365	1.06411e+26
Molecular Function	GO:0051219	phosphoprotein binding	3	22	0.00796797	0.160365	1.06411e+26
Biological Process	GO:0009636	response to toxic substance	10	215	0.00834759	0.163293	1.06438e+89
Biological Process	GO:0016998	cell wall macromolecule catabolic process	5	66	0.00832335	0.163293	1.06375e+44
Biological Process	GO:0016032	viral process	6	93	0.0086065	0.166673	1.06451e+53
Biological Process	GO:0071804	cellular potassium ion transport	8	152	0.00869546	0.166673	1.0639e+71
Biological Process	GO:0071805	potassium ion transmembrane transport	8	152	0.00869546	0.166673	1.0639e+71
Biological Process	GO:0098754	detoxification	9	184	0.00881614	0.167859	1.06438e+80
Biological Process	GO:0009967	positive regulation of signal transduction	7	123	0.00916181	0.16991	1.06402e+62
Biological Process	GO:0023056	positive regulation of signaling	7	123	0.00916181	0.16991	1.06402e+62
Biological Process	GO:0042537	benzene-containing compound metabolic process	6	94	0.00904961	0.16991	1.06371e+53
Cellular Component	GO:0009317	acetyl-CoA carboxylase complex	3	23	0.00903572	0.16991	1.06355e+26
Biological Process	GO:0010600	regulation of auxin biosynthetic process	2	8	0.00929398	0.170151	1.06372e+17
Molecular Function	GO:0080002	UDP-glucose:4-aminobenzoate acylglucosyltransferase activity	2	8	0.00929398	0.170151	1.06371e+17
Molecular Function	GO:0016757	transferase activity, transferring glycosyl groups	61	2353	0.00945614	0.172017	106359181,106438572,106418528,106380774,106389090,106388750,106386927,106379795,106361068,106429882,106434916,106387207,106364903,106368246,106372333,106418625,106396251,106419861,106375829,106357987,106357062,106352864,106364859,106381831,106377825,XLOC_054529,106416054,106380043,106453588,106375828,106438727,106435129,106402014,106451088,106419760,106417787,106361070,106425833,106438576,1064004…
Biological Process	GO:0006869	lipid transport	13	325	0.00982239	0.176216	1.06453e+116
Biological Process	GO:0043436	oxoacid metabolic process	96	3979	0.00994702	0.176216	106449806,106393913,106406326,106355888,106430231,106368251,106354758,106405353,106445705,106444997,106380505,106364859,106404197,106425244,106385336,106410700,106368252,106423632,106399573,106420807,106377835,106397471,106417787,106354840,106419876,106394583,106430785,106400405,106377834,106358599,106393937,106353470,106416078,106413977,106412042,106380862,106352721,106385536,106349196,106428166…
Biological Process	GO:0044106	cellular amine metabolic process	11	255	0.00997446	0.176216	1.06352e+98
Biological Process	GO:0051701	interaction with host	5	69	0.00999545	0.176216	1.06451e+44
Molecular Function	GO:0005198	structural molecule activity	54	2043	0.0099006	0.176216	106453592,106389316,106369145,106368242,106357840,106388091,106377781,106366103,106371617,106380502,106360174,106401149,106380852,106382783,106378484,106389336,106365667,106377828,106429910,106411417,106418315,106375007,106348302,106429071,106376198,106350653,106387276,106428815,106446225,106387488,106389287,106416371,106388871,106397872,106367319,106380737,106407452,106388163,106368244,106379687…
Biological Process	GO:0006082	organic acid metabolic process	96	3985	0.0103268	0.179662	106449806,106393913,106406326,106355888,106430231,106368251,106354758,106405353,106445705,106444997,106380505,106364859,106404197,106425244,106385336,106410700,106368252,106423632,106399573,106420807,106377835,106397471,106417787,106354840,106419876,106394583,106430785,106400405,106377834,106358599,106393937,106353470,106416078,106413977,106412042,106380862,106352721,106385536,106349196,106428166…
Biological Process	GO:0006476	protein deacetylation	4	45	0.0102951	0.179662	1.06423e+35
Biological Process	GO:0009690	cytokinin metabolic process	7	126	0.0103797	0.179662	1.06444e+62
Biological Process	GO:0006595	polyamine metabolic process	6	98	0.0109856	0.189005	1.06441e+53
Biological Process	GO:0006754	ATP biosynthetic process	9	195	0.0125508	0.214641	1.06346e+80
Molecular Function	GO:0017057	6-phosphogluconolactonase activity	3	26	0.0127206	0.21625	1.06348e+26
Biological Process	GO:2001057	reactive nitrogen species metabolic process	4	48	0.0128614	0.21735	1.0643e+35
Biological Process	GO:0071369	cellular response to ethylene stimulus	9	196	0.0129408	0.217405	1.06353e+80
Biological Process	GO:0002213	defense response to insect	2	10	0.0145665	0.236374	1.06431e+17
Biological Process	GO:0009061	anaerobic respiration	2	10	0.0145665	0.236374	XLOC_083886,XLOC_090310
Biological Process	GO:0034440	lipid oxidation	7	134	0.0141976	0.236374	1.0645e+62
Biological Process	GO:1901379	regulation of potassium ion transmembrane transport	2	10	0.0145665	0.236374	1.06424e+17
Biological Process	GO:1904062	regulation of cation transmembrane transport	2	10	0.0145665	0.236374	1.06424e+17
Cellular Component	GO:0015934	large ribosomal subunit	14	379	0.0143737	0.236374	1.06401e+125
Biological Process	GO:0009606	tropism	8	167	0.0147208	0.236832	1.06438e+71
Molecular Function	GO:0016682	oxidoreductase activity, acting on diphenols and related substances as donors, oxygen as acceptor	5	76	0.0147606	0.236832	1.06425e+44
Biological Process	GO:0006694	steroid biosynthetic process	7	136	0.0152905	0.242609	1.0645e+62
Biological Process	GO:0042127	regulation of cell proliferation	7	136	0.0152905	0.242609	1.06423e+62
Biological Process	GO:0009934	regulation of meristem structural organization	3	28	0.0155872	0.243263	1.06444e+26
Biological Process	GO:0048584	positive regulation of response to stimulus	15	421	0.0155709	0.243263	1.06402e+134
Molecular Function	GO:0003989	acetyl-CoA carboxylase activity	3	28	0.0155872	0.243263	1.06355e+26
Biological Process	GO:0008610	lipid biosynthetic process	43	1603	0.0157397	0.24396	106362210,106393913,106376517,106406326,106355888,106412180,106354758,106422802,106371823,106452647,106445705,106346830,106425270,106346783,106362772,106450054,106425244,106353425,106392048,106368252,106423632,106353868,106377835,106453342,106447009,106419876,106380537,106388470,106403171,106409944,106377834,106449206,106346871,106358599,106347090,106393937,106399300,106416078,106380862,106403192…
Biological Process	GO:0071941	nitrogen cycle metabolic process	4	51	0.0158027	0.24396	1.0643e+35
Biological Process	GO:0009741	response to brassinosteroid	9	204	0.0163919	0.251695	1.06411e+80
Biological Process	GO:0009753	response to jasmonic acid	11	275	0.0166602	0.254447	1.06452e+98
Biological Process	GO:0006026	aminoglycan catabolic process	4	53	0.0179797	0.256739	1.06387e+35
Biological Process	GO:0006030	chitin metabolic process	4	53	0.0179797	0.256739	1.06387e+35
Biological Process	GO:0006032	chitin catabolic process	4	53	0.0179797	0.256739	1.06387e+35
Biological Process	GO:0010218	response to far red light	5	80	0.0180688	0.256739	1.06395e+44
Biological Process	GO:0046348	amino sugar catabolic process	4	53	0.0179797	0.256739	1.06387e+35
Biological Process	GO:0048639	positive regulation of developmental growth	2	11	0.0175819	0.256739	1.06381e+17
Biological Process	GO:0071365	cellular response to auxin stimulus	19	584	0.017175	0.256739	1.06379e+170
Biological Process	GO:1901071	glucosamine-containing compound metabolic process	4	53	0.0179797	0.256739	1.06387e+35
Biological Process	GO:1901072	glucosamine-containing compound catabolic process	4	53	0.0179797	0.256739	1.06387e+35
Cellular Component	GO:0000307	cyclin-dependent protein kinase holoenzyme complex	3	29	0.0171455	0.256739	1.06423e+26
Molecular Function	GO:0004013	adenosylhomocysteinase activity	2	11	0.0175819	0.256739	1.06416e+17
Molecular Function	GO:0004801	sedoheptulose-7-phosphate:D-glyceraldehyde-3-phosphate glyceronetransferase activity	2	11	0.0175819	0.256739	1.06409e+17
Molecular Function	GO:0016630	protochlorophyllide reductase activity	2	11	0.0175819	0.256739	1.06446e+17
Molecular Function	GO:0016802	trialkylsulfonium hydrolase activity	2	11	0.0175819	0.256739	1.06416e+17
Biological Process	GO:0034754	cellular hormone metabolic process	7	141	0.0182817	0.258478	1.06444e+62
Biological Process	GO:0080167	response to karrikin	6	110	0.0185199	0.260556	1.06446e+53
Biological Process	GO:0009638	phototropism	3	30	0.0187875	0.26148	1.06388e+26
Biological Process	GO:0009723	response to ethylene	13	355	0.0190434	0.26148	1.06353e+116
Biological Process	GO:0010876	lipid localization	13	355	0.0190434	0.26148	1.06453e+116
Biological Process	GO:0071480	cellular response to gamma radiation	1	1	0.0189281	0.26148	106453924
Molecular Function	GO:0001872	(1->3)-beta-D-glucan binding	1	1	0.0189281	0.26148	106419078
Biological Process	GO:0044283	small molecule biosynthetic process	53	2080	0.0196553	0.266046	106362210,106449806,106393913,106406326,106355888,106380774,106385040,106368251,106354758,106422802,106371358,106405353,106445705,106380293,106444997,106425270,106362772,106450054,106425244,106353425,106368252,106423632,106406920,106353868,106377835,106388816,106397471,106384079,106354840,106447009,106429086,106419876,106409944,106380537,106394583,106377834,106434205,106358599,106368826,106393937…
Biological Process	GO:0044403	symbiosis, encompassing mutualism through parasitism	7	143	0.0195858	0.266046	1.06451e+62
Molecular Function	GO:0030414	peptidase inhibitor activity	8	176	0.0195404	0.266046	1.06427e+71
Biological Process	GO:0007169	transmembrane receptor protein tyrosine kinase signaling pathway	5	83	0.0208475	0.26699	1.06352e+44
Biological Process	GO:0009617	response to bacterium	22	717	0.020009	0.26699	1.06411e+197
Biological Process	GO:0035601	protein deacylation	4	55	0.0203342	0.26699	1.06423e+35
Biological Process	GO:0043266	regulation of potassium ion transport	2	12	0.0208362	0.26699	1.06424e+17
Biological Process	GO:0046209	nitric oxide metabolic process	2	12	0.0208362	0.26699	1.06412e+17
Biological Process	GO:0046885	regulation of hormone biosynthetic process	2	12	0.0208362	0.26699	1.06372e+17
Biological Process	GO:0048443	stamen development	6	113	0.0208462	0.26699	1.06452e+53
Biological Process	GO:0048466	androecium development	6	113	0.0208462	0.26699	1.06452e+53
Biological Process	GO:0090354	regulation of auxin metabolic process	2	12	0.0208362	0.26699	1.06372e+17
Biological Process	GO:0098732	macromolecule deacylation	4	55	0.0203342	0.26699	1.06423e+35
Cellular Component	GO:0009360	DNA polymerase III complex	3	31	0.0205135	0.26699	1.06437e+26
Cellular Component	GO:0048046	apoplast	25	846	0.0208888	0.26699	1.06402e+224
Molecular Function	GO:0016614	oxidoreductase activity, acting on CH-OH group of donors	24	804	0.0209404	0.26699	1.06425e+215
Biological Process	GO:0048827	phyllome development	27	935	0.0218937	0.276674	1.06435e+242
Molecular Function	GO:0080043	quercetin 3-O-glucosyltransferase activity	5	84	0.0218321	0.276674	1.06371e+44
Biological Process	GO:0009873	ethylene-activated signaling pathway	8	181	0.0226566	0.281336	1.06398e+71
Biological Process	GO:0019395	fatty acid oxidation	6	115	0.0225023	0.281336	1.06403e+53
Biological Process	GO:0019752	carboxylic acid metabolic process	90	3831	0.0223868	0.281336	106449806,106393913,106406326,106355888,106430231,106368251,106354758,106405353,106445705,106444997,106380505,106364859,106404197,106425244,106385336,106368252,106423632,106399573,106420807,106377835,106397471,106417787,106354840,106419876,106394583,106430785,106400405,106377834,106358599,106393937,106416078,106413977,106412042,106380862,106352721,106385536,106349196,106428166,106405578,106363577…
Molecular Function	GO:0061134	peptidase regulator activity	8	181	0.0226566	0.281336	1.06427e+71
Molecular Function	GO:0080044	quercetin 7-O-glucosyltransferase activity	5	85	0.0228464	0.282465	1.06371e+44
Cellular Component	GO:0071944	cell periphery	155	6991	0.0232282	0.285947	106448664,106396194,106357840,106355544,106372473,106387122,106364008,106376223,106454953,106439406,106423853,106399295,106410700,106388649,106381712,106438727,106435129,106398888,106394735,106368850,106371120,106436094,106375104,106367319,106425885,106418520,106381846,106423770,106423828,106365851,106423962,106382261,106382145,106429243,106359936,106367100,106427179,106433369,106411399,106400938…
Biological Process	GO:0008283	cell proliferation	9	217	0.0233673	0.286425	1.06423e+80
Biological Process	GO:0009691	cytokinin biosynthetic process	4	58	0.024206	0.289399	1.06444e+35
Biological Process	GO:0022898	regulation of transmembrane transporter activity	2	13	0.0243192	0.289399	1.06424e+17
Biological Process	GO:0032409	regulation of transporter activity	2	13	0.0243192	0.289399	1.06424e+17
Biological Process	GO:0032412	regulation of ion transmembrane transporter activity	2	13	0.0243192	0.289399	1.06424e+17
Molecular Function	GO:0004568	chitinase activity	4	58	0.024206	0.289399	1.06387e+35
Molecular Function	GO:0019187	beta-1,4-mannosyltransferase activity	2	13	0.0243192	0.289399	1.06387e+17
Molecular Function	GO:0051753	mannan synthase activity	2	13	0.0243192	0.289399	1.06387e+17
Biological Process	GO:0071367	cellular response to brassinosteroid stimulus	7	150	0.0246594	0.292229	1.06411e+62
Biological Process	GO:0007167	enzyme linked receptor protein signaling pathway	5	87	0.0249653	0.294632	1.06352e+44
Biological Process	GO:0072522	purine-containing compound biosynthetic process	15	449	0.025827	0.303547	1.06346e+134
Molecular Function	GO:0016846	carbon-sulfur lyase activity	5	88	0.0260704	0.305152	1.06386e+44
Biological Process	GO:0022603	regulation of anatomical structure morphogenesis	10	258	0.0263215	0.306833	1.06424e+89
Biological Process	GO:0044699	single-organism process	539	26546	0.0270993	0.314616	106449806,106453924,106355544,106368605,106364855,106371823,106413423,106445705,106376245,106423853,106404197,106399295,106410700,106451605,106417849,106377835,106379206,106435129,106394735,106380805,106435943,106432946,106368850,106374749,106430785,106375104,106427274,106368238,106358599,106345892,106353470,106352132,106438378,106423828,106412042,106382872,106394859,106346711,106363975,106416388…
Biological Process	GO:0002683	negative regulation of immune system process	3	35	0.028259	0.319003	1.06421e+26
Biological Process	GO:0009734	auxin-activated signaling pathway	18	576	0.028213	0.319003	1.06379e+161
Biological Process	GO:0009808	lignin metabolic process	7	154	0.0279299	0.319003	1.06425e+62
Biological Process	GO:0009920	cell plate formation involved in plant-type cell wall biogenesis	2	14	0.0280212	0.319003	1.06371e+17
Biological Process	GO:0045824	negative regulation of innate immune response	3	35	0.028259	0.319003	1.06421e+26
Biological Process	GO:0050777	negative regulation of immune response	3	35	0.028259	0.319003	1.06421e+26
Molecular Function	GO:0016801	hydrolase activity, acting on ether bonds	2	14	0.0280212	0.319003	1.06416e+17
Molecular Function	GO:0016717	oxidoreductase activity, acting on paired donors, with oxidation of a pair of donors resulting in the reduction of molecular oxygen to two molecules of water	5	90	0.028373	0.319029	1.06446e+44
Biological Process	GO:0044281	small molecule metabolic process	131	5864	0.0287975	0.322532	106449806,106393913,106406326,106430231,106415752,106405353,106445705,106376910,106364859,106404197,106410700,106388649,106368252,106423632,106399573,106377835,XLOC_029797,106394583,106454330,106430785,106377834,106418929,106358599,106353470,106352132,106416078,106412042,106349196,106428166,106439609,106362210,106441911,106380774,106381576,106422802,106371358,106438298,106409037,106425270,1063627…
Biological Process	GO:0009145	purine nucleoside triphosphate biosynthetic process	9	228	0.0307412	0.341622	1.06346e+80
Biological Process	GO:0009206	purine ribonucleoside triphosphate biosynthetic process	9	228	0.0307412	0.341622	1.06346e+80
Biological Process	GO:0006658	phosphatidylserine metabolic process	2	15	0.0319325	0.346765	1.06353e+17
Biological Process	GO:0006659	phosphatidylserine biosynthetic process	2	15	0.0319325	0.346765	1.06353e+17
Cellular Component	GO:0044391	ribosomal subunit	19	625	0.0313961	0.346765	1.06454e+170
Molecular Function	GO:0004674	protein serine/threonine kinase activity	87	3751	0.0317768	0.346765	106452766,106364585,106351568,106396194,106423327,106399294,106446873,106407089,106438904,106387039,106405820,106371453,106419036,106415753,106419037,106423853,106412114,106420389,106399295,106388649,106402654,106398250,106418224,106358540,106440197,106374361,106398888,106382942,106446090,106432534,106356425,106423673,106363597,106446895,106371110,106387037,106441184,106418520,106404488,106375668…
Molecular Function	GO:0009001	serine O-acetyltransferase activity	2	15	0.0319325	0.346765	1.06429e+17
Molecular Function	GO:0080123	jasmonate-amino synthetase activity	2	15	0.0319325	0.346765	1.06442e+17
Molecular Function	GO:0009975	cyclase activity	3	37	0.0326345	0.350391	1.06347e+26
Molecular Function	GO:0016421	CoA carboxylase activity	3	37	0.0326345	0.350391	1.06355e+26
Molecular Function	GO:0016885	ligase activity, forming carbon-carbon bonds	3	37	0.0326345	0.350391	1.06355e+26
Molecular Function	GO:0051213	dioxygenase activity	10	268	0.0328921	0.351835	1.06406e+89
Biological Process	GO:0002119	nematode larval development	1	2	0.0374982	0.352285	106451116
Biological Process	GO:0002164	larval development	1	2	0.0374982	0.352285	106451116
Biological Process	GO:0009309	amine biosynthetic process	7	161	0.034337	0.352285	1.06385e+62
Biological Process	GO:0009629	response to gravity	8	198	0.0358411	0.352285	1.06395e+71
Biological Process	GO:0009694	jasmonic acid metabolic process	4	65	0.0348702	0.352285	1.06431e+35
Biological Process	GO:0015801	aromatic amino acid transport	1	2	0.0374982	0.352285	106441225
Biological Process	GO:0015810	aspartate transport	1	2	0.0374982	0.352285	106441225
Biological Process	GO:0015827	tryptophan transport	1	2	0.0374982	0.352285	106441225
Biological Process	GO:0032350	regulation of hormone metabolic process	2	16	0.0360439	0.352285	1.06372e+17
Biological Process	GO:0042401	cellular biogenic amine biosynthetic process	7	161	0.034337	0.352285	1.06385e+62
Biological Process	GO:0061062	regulation of nematode larval development	1	2	0.0374982	0.352285	106451116
Biological Process	GO:0090344	negative regulation of cell aging	1	2	0.0374982	0.352285	106368850
Biological Process	GO:0098755	maintenance of seed dormancy by absisic acid	1	2	0.0374982	0.352285	106406931
Biological Process	GO:1900030	regulation of pectin biosynthetic process	1	2	0.0374982	0.352285	106350879
Biological Process	GO:1902446	regulation of shade avoidance	1	2	0.0374982	0.352285	106351430
Biological Process	GO:1902448	positive regulation of shade avoidance	1	2	0.0374982	0.352285	106351430
Biological Process	GO:1903409	reactive oxygen species biosynthetic process	3	38	0.0349467	0.352285	1.06412e+26
Biological Process	GO:1905613	regulation of developmental vegetative growth	1	2	0.0374982	0.352285	106380537
Biological Process	GO:1905615	positive regulation of developmental vegetative growth	1	2	0.0374982	0.352285	106380537
Cellular Component	GO:0005911	cell-cell junction	38	1470	0.035605	0.352285	106349829,106406653,106405295,106357840,106401268,106348371,106451149,106377781,106447479,106347036,106427096,106435501,106418315,106406178,106418224,106419581,106396366,106398888,106419078,106435129,106453342,106424151,106430649,106353131,106415844,106367319,106380737,106400405,106452206,106452123,106437571,106395252,106371004,106368211,106347387,106422289,106429243,106361151
Cellular Component	GO:0009506	plasmodesma	38	1470	0.035605	0.352285	106349829,106406653,106405295,106357840,106401268,106348371,106451149,106377781,106447479,106347036,106427096,106435501,106418315,106406178,106418224,106419581,106396366,106398888,106419078,106435129,106453342,106424151,106430649,106353131,106415844,106367319,106380737,106400405,106452206,106452123,106437571,106395252,106371004,106368211,106347387,106422289,106429243,106361151
Cellular Component	GO:0016328	lateral plasma membrane	1	2	0.0374982	0.352285	106380456
Cellular Component	GO:0022625	cytosolic large ribosomal subunit	9	233	0.0345761	0.352285	1.06454e+80
Cellular Component	GO:0030054	cell junction	38	1470	0.035605	0.352285	106349829,106406653,106405295,106357840,106401268,106348371,106451149,106377781,106447479,106347036,106427096,106435501,106418315,106406178,106418224,106419581,106396366,106398888,106419078,106435129,106453342,106424151,106430649,106353131,106415844,106367319,106380737,106400405,106452206,106452123,106437571,106395252,106371004,106368211,106347387,106422289,106429243,106361151
Cellular Component	GO:0044452	nucleolar part	5	95	0.034679	0.352285	1.06367e+44
Cellular Component	GO:0048471	perinuclear region of cytoplasm	2	16	0.0360439	0.352285	1.06371e+17
Cellular Component	GO:0055044	symplast	38	1470	0.035605	0.352285	106349829,106406653,106405295,106357840,106401268,106348371,106451149,106377781,106447479,106347036,106427096,106435501,106418315,106406178,106418224,106419581,106396366,106398888,106419078,106435129,106453342,106424151,106430649,106353131,106415844,106367319,106380737,106400405,106452206,106452123,106437571,106395252,106371004,106368211,106347387,106422289,106429243,106361151
Molecular Function	GO:0004329	formate-tetrahydrofolate ligase activity	1	2	0.0374982	0.352285	106368826
Molecular Function	GO:0010295	(+)-abscisic acid 8'-hydroxylase activity	1	2	0.0374982	0.352285	106416608
Molecular Function	GO:0016679	oxidoreductase activity, acting on diphenols and related substances as donors	6	128	0.035438	0.352285	1.06425e+53
Molecular Function	GO:0035251	UDP-glucosyltransferase activity	16	506	0.0337384	0.352285	1.06435e+143
Molecular Function	GO:0046933	proton-transporting ATP synthase activity, rotational mechanism	5	96	0.0360359	0.352285	1.06382e+44
Molecular Function	GO:0050200	plasmalogen synthase activity	1	2	0.0374982	0.352285	106392048
Molecular Function	GO:0051119	sugar transmembrane transporter activity	7	163	0.0363325	0.352285	1.06423e+62
Molecular Function	GO:0070524	11-beta-hydroxysteroid dehydrogenase (NADP+) activity	1	2	0.0374982	0.352285	106403171
Molecular Function	GO:0072555	17-beta-ketosteroid reductase activity	1	2	0.0374982	0.352285	106403171
Molecular Function	GO:0072582	17-beta-hydroxysteroid dehydrogenase (NADP+) activity	1	2	0.0374982	0.352285	106403171
Cellular Component	GO:0005840	ribosome	45	1799	0.038199	0.357693	106453592,106389316,106369145,106368242,106357840,106388091,106366103,106371617,106360174,106401149,106380852,106382783,106378484,106389336,106365667,106429910,106411417,106371831,106375007,106420807,106376198,106350653,106428815,106446225,106387488,106389287,106416371,106388871,106397872,106367319,106407452,106388163,106368244,106379687,106349088,106402150,106384670,106444918,106395252,106368211…
Biological Process	GO:0006097	glyoxylate cycle	2	17	0.0403465	0.364177	1.06385e+17
Biological Process	GO:0006857	oligopeptide transport	7	167	0.0405491	0.364177	1.06437e+62
Biological Process	GO:0009201	ribonucleoside triphosphate biosynthetic process	10	278	0.0405335	0.364177	1.06346e+89
Biological Process	GO:0030417	nicotianamine metabolic process	2	17	0.0403465	0.364177	1.06385e+17
Biological Process	GO:0030418	nicotianamine biosynthetic process	2	17	0.0403465	0.364177	1.06385e+17
Biological Process	GO:0042742	defense response to bacterium	19	644	0.040377	0.364177	1.06411e+170
Biological Process	GO:0072351	tricarboxylic acid biosynthetic process	2	17	0.0403465	0.364177	1.06385e+17
Molecular Function	GO:0003905	alkylbase DNA N-glycosylase activity	4	68	0.0401513	0.364177	1.06416e+35
Molecular Function	GO:0003916	DNA topoisomerase activity	4	68	0.0401513	0.364177	1.06346e+35
Molecular Function	GO:0004185	serine-type carboxypeptidase activity	7	166	0.0394664	0.364177	1.06446e+62
Molecular Function	GO:0030410	nicotianamine synthase activity	2	17	0.0403465	0.364177	1.06385e+17
Molecular Function	GO:0043733	DNA-3-methylbase glycosylase activity	4	68	0.0401513	0.364177	1.06416e+35
Molecular Function	GO:0050660	flavin adenine dinucleotide binding	18	600	0.039452	0.364177	1.06434e+161
Molecular Function	GO:0003677	DNA binding	204	9584	0.0415529	0.372022	106417927,106392908,106370163,106453924,106357683,106346382,106364855,106381513,106367765,106359404,106368233,106381810,106384892,106382913,106368232,106353673,106430865,106348249,106441251,106417849,106380553,106413522,106402970,106380546,106357761,106405141,106440774,106427362,106435221,106346925,106391508,106454558,106374996,106430622,106380800,106451313,106413892,106358358,106433732,106444738…
Biological Process	GO:0000272	polysaccharide catabolic process	18	605	0.0421532	0.373525	1.06401e+161
Biological Process	GO:0007166	cell surface receptor signaling pathway	9	242	0.0422838	0.373525	1.06352e+80
Biological Process	GO:0009299	mRNA transcription	3	41	0.0423747	0.373525	1.06373e+26
Biological Process	GO:0010043	response to zinc ion	4	69	0.042007	0.373525	1.06416e+35
Molecular Function	GO:0005507	copper ion binding	15	480	0.0422783	0.373525	1.06352e+134
Biological Process	GO:0009142	nucleoside triphosphate biosynthetic process	10	281	0.0430446	0.378263	1.06346e+89
Biological Process	GO:0006535	cysteine biosynthetic process from serine	4	70	0.0439104	0.379938	1.06429e+35
Biological Process	GO:0009620	response to fungus	15	482	0.043548	0.379938	1.06435e+134
Biological Process	GO:0018198	peptidyl-cysteine modification	2	18	0.0448316	0.379938	1.06446e+17
Molecular Function	GO:0000700	mismatch base pair DNA N-glycosylase activity	2	18	0.0448316	0.379938	1.06416e+17
Molecular Function	GO:0000701	purine-specific mismatch base pair DNA N-glycosylase activity	2	18	0.0448316	0.379938	1.06416e+17
Molecular Function	GO:0016744	transferase activity, transferring aldehyde or ketonic groups	4	70	0.0439104	0.379938	1.06368e+35
Molecular Function	GO:0017065	single-strand selective uracil DNA N-glycosylase activity	2	18	0.0448316	0.379938	1.06416e+17
Molecular Function	GO:0046527	glucosyltransferase activity	19	651	0.044116	0.379938	1.06439e+170
Molecular Function	GO:0070403	NAD+ binding	2	18	0.0448316	0.379938	1.06381e+17
Molecular Function	GO:0070635	nicotinamide riboside hydrolase activity	2	18	0.0448316	0.379938	1.06416e+17
Molecular Function	GO:0070636	nicotinic acid riboside hydrolase activity	2	18	0.0448316	0.379938	1.06416e+17
Molecular Function	GO:0070694	deoxyribonucleoside 5'-monophosphate N-glycosidase activity	2	18	0.0448316	0.379938	1.06416e+17
Biological Process	GO:0044843	cell cycle G1/S phase transition	3	42	0.0450123	0.380341	1.06423e+26
Cellular Component	GO:0000148	1,3-beta-D-glucan synthase complex	6	136	0.0453734	0.382261	1.06382e+53
Biological Process	GO:0006022	aminoglycan metabolic process	4	71	0.0458615	0.385237	1.06387e+35
Biological Process	GO:0044247	cellular polysaccharide catabolic process	6	137	0.0467253	0.391341	1.06373e+53
Biological Process	GO:0009851	auxin biosynthetic process	3	43	0.0477295	0.397421	1.06431e+26
Cellular Component	GO:0045298	tubulin complex	3	43	0.0477295	0.397421	1.06378e+26
Biological Process	GO:0006074	(1->3)-beta-D-glucan metabolic process	6	139	0.0495031	0.405102	1.06382e+53
Biological Process	GO:0006075	(1->3)-beta-D-glucan biosynthetic process	6	139	0.0495031	0.405102	1.06382e+53
Biological Process	GO:0009127	purine nucleoside monophosphate biosynthetic process	10	288	0.0493098	0.405102	1.06346e+89
Biological Process	GO:0009168	purine ribonucleoside monophosphate biosynthetic process	10	288	0.0493098	0.405102	1.06346e+89
Biological Process	GO:0010389	regulation of G2/M transition of mitotic cell cycle	2	19	0.0494907	0.405102	1.06423e+17
Biological Process	GO:1902749	regulation of cell cycle G2/M phase transition	2	19	0.0494907	0.405102	1.06423e+17
Biological Process	GO:0048438	floral whorl development	10	289	0.050252	0.410056	1.06452e+89
Biological Process	GO:0045088	regulation of innate immune response	8	213	0.0511062	0.415838	1.06435e+71
Biological Process	GO:0006265	DNA topological change	4	75	0.0541405	0.417658	1.06346e+35
Biological Process	GO:0009637	response to blue light	6	141	0.0523802	0.417658	1.06388e+53
Biological Process	GO:0010094	specification of carpel identity	1	3	0.0557169	0.417658	106395301
Biological Process	GO:0015860	purine nucleoside transmembrane transport	1	3	0.0557169	0.417658	106380502
Biological Process	GO:0017198	N-terminal peptidyl-serine acetylation	1	3	0.0557169	0.417658	106371831
Biological Process	GO:0018002	N-terminal peptidyl-glutamic acid acetylation	1	3	0.0557169	0.417658	106371831
Biological Process	GO:0018158	protein oxidation	1	3	0.0557169	0.417658	106446021
Biological Process	GO:0018171	peptidyl-cysteine oxidation	1	3	0.0557169	0.417658	106446021
Biological Process	GO:0018200	peptidyl-glutamic acid modification	1	3	0.0557169	0.417658	106371831
Biological Process	GO:0019919	peptidyl-arginine methylation, to asymmetrical-dimethyl arginine	1	3	0.0557169	0.417658	106390109
Biological Process	GO:0030920	peptidyl-serine acetylation	1	3	0.0557169	0.417658	106371831
Biological Process	GO:0035247	peptidyl-arginine omega-N-methylation	1	3	0.0557169	0.417658	106390109
Biological Process	GO:0046482	para-aminobenzoic acid metabolic process	2	20	0.0543156	0.417658	1.06371e+17
Biological Process	GO:0046487	glyoxylate metabolic process	2	20	0.0543156	0.417658	1.06385e+17
Biological Process	GO:0050776	regulation of immune response	8	216	0.0545932	0.417658	1.06435e+71
Biological Process	GO:0050832	defense response to fungus	12	373	0.0539837	0.417658	1.06435e+107
Biological Process	GO:0071479	cellular response to ionizing radiation	1	3	0.0557169	0.417658	106453924
Biological Process	GO:0080121	AMP transport	1	3	0.0557169	0.417658	106380502
Biological Process	GO:0090558	plant epidermis development	14	456	0.0545539	0.417658	1.06436e+125
Biological Process	GO:1901642	nucleoside transmembrane transport	1	3	0.0557169	0.417658	106380502
Cellular Component	GO:0005657	replication fork	3	45	0.0533989	0.417658	1.06437e+26
Cellular Component	GO:0031415	NatA complex	1	3	0.0557169	0.417658	106371831
Molecular Function	GO:0016277	[myelin basic protein]-arginine N-methyltransferase activity	1	3	0.0557169	0.417658	106390109
Molecular Function	GO:0019904	protein domain specific binding	4	75	0.0541405	0.417658	1.06411e+35
Molecular Function	GO:0035241	protein-arginine omega-N monomethyltransferase activity	1	3	0.0557169	0.417658	106390109
Molecular Function	GO:0045735	nutrient reservoir activity	6	142	0.0538561	0.417658	1.06435e+53
Molecular Function	GO:0050152	omega-amidase activity	1	3	0.0557169	0.417658	106380810
Molecular Function	GO:0080122	AMP transmembrane transporter activity	1	3	0.0557169	0.417658	106380502
Molecular Function	GO:1990189	peptide-serine-N-acetyltransferase activity	1	3	0.0557169	0.417658	106371831
Molecular Function	GO:1990190	peptide-glutamate-N-acetyltransferase activity	1	3	0.0557169	0.417658	106371831
Biological Process	GO:0008202	steroid metabolic process	7	180	0.0563933	0.42052	1.0645e+62
Molecular Function	GO:0016157	sucrose synthase activity	3	46	0.0563493	0.42052	1.0641e+26
Biological Process	GO:0009742	brassinosteroid mediated signaling pathway	6	145	0.0584338	0.427915	1.06411e+53
Biological Process	GO:0043401	steroid hormone mediated signaling pathway	6	145	0.0584338	0.427915	1.06411e+53
Biological Process	GO:0044242	cellular lipid catabolic process	7	181	0.0577505	0.427915	1.06378e+62
Biological Process	GO:0048545	response to steroid hormone	6	145	0.0584338	0.427915	1.06411e+53
Biological Process	GO:0071383	cellular response to steroid hormone stimulus	6	145	0.0584338	0.427915	1.06411e+53
Molecular Function	GO:0050662	coenzyme binding	32	1255	0.0580114	0.427915	1.06425e+287
Molecular Function	GO:1901681	sulfur compound binding	6	145	0.0584338	0.427915	1.06438e+53
Molecular Function	GO:0004180	carboxypeptidase activity	7	182	0.0591277	0.42875	1.06446e+62
Molecular Function	GO:0004567	beta-mannosidase activity	2	21	0.0592985	0.42875	1.06371e+17
Molecular Function	GO:0017136	NAD-dependent histone deacetylase activity	2	21	0.0592985	0.42875	1.06423e+17
Molecular Function	GO:0031078	histone deacetylase activity (H3-K14 specific)	2	21	0.0592985	0.42875	1.06423e+17
Molecular Function	GO:0032041	NAD-dependent histone deacetylase activity (H3-K14 specific)	2	21	0.0592985	0.42875	1.06423e+17
Molecular Function	GO:0019843	rRNA binding	8	220	0.0594735	0.42893	1.06401e+71
Biological Process	GO:0048653	anther development	4	78	0.0608442	0.437711	1.06439e+35
Biological Process	GO:0046686	response to cadmium ion	14	464	0.0611033	0.43847	1.06411e+125
Molecular Function	GO:0004602	glutathione peroxidase activity	3	48	0.0624764	0.4472	1.06438e+26
Molecular Function	GO:0003843	1,3-beta-D-glucan synthase activity	6	148	0.0632368	0.451511	1.06382e+53
Biological Process	GO:0006164	purine nucleotide biosynthetic process	12	384	0.0641437	0.455999	1.06346e+107
Biological Process	GO:0009156	ribonucleoside monophosphate biosynthetic process	11	343	0.0641848	0.455999	1.06346e+98
Molecular Function	GO:0008353	RNA polymerase II carboxy-terminal domain kinase activity	2	22	0.0644315	0.456616	1.06423e+17
Biological Process	GO:0002682	regulation of immune system process	8	224	0.0646198	0.456817	1.06435e+71
Biological Process	GO:0009630	gravitropism	6	149	0.064888	0.45758	1.06395e+53
Biological Process	GO:0009260	ribonucleotide biosynthetic process	13	427	0.0655042	0.459557	1.06346e+116
Biological Process	GO:0016126	sterol biosynthetic process	3	49	0.065651	0.459557	1.0645e+26
Biological Process	GO:0046390	ribose phosphate biosynthetic process	13	427	0.0655042	0.459557	1.06346e+116
Biological Process	GO:0000086	G2/M transition of mitotic cell cycle	2	23	0.0697073	0.462986	1.06423e+17
Biological Process	GO:0002218	activation of innate immune response	5	115	0.0680284	0.462986	1.06435e+44
Biological Process	GO:0002253	activation of immune response	5	115	0.0680284	0.462986	1.06435e+44
Biological Process	GO:0007205	protein kinase C-activating G-protein coupled receptor signaling pathway	3	50	0.0688981	0.462986	1.06385e+26
Biological Process	GO:0009641	shade avoidance	2	23	0.0697073	0.462986	1.06437e+17
Biological Process	GO:0044000	movement in host	2	23	0.0697073	0.462986	1.06451e+17
Biological Process	GO:0044766	multi-organism transport	2	23	0.0697073	0.462986	1.06451e+17
Biological Process	GO:0044839	cell cycle G2/M phase transition	2	23	0.0697073	0.462986	1.06423e+17
Biological Process	GO:0046739	transport of virus in multicellular host	2	23	0.0697073	0.462986	1.06451e+17
Biological Process	GO:0046794	transport of virus	2	23	0.0697073	0.462986	1.06451e+17
Biological Process	GO:0051814	movement in other organism involved in symbiotic interaction	2	23	0.0697073	0.462986	1.06451e+17
Biological Process	GO:0052126	movement in host environment	2	23	0.0697073	0.462986	1.06451e+17
Biological Process	GO:0052192	movement in environment of other organism involved in symbiotic interaction	2	23	0.0697073	0.462986	1.06451e+17
Biological Process	GO:0071258	cellular response to gravity	2	23	0.0697073	0.462986	1.06378e+17
Biological Process	GO:1902579	multi-organism localization	2	23	0.0697073	0.462986	1.06451e+17
Cellular Component	GO:0009514	glyoxysome	2	23	0.0697073	0.462986	1.06385e+17
Molecular Function	GO:0003887	DNA-directed DNA polymerase activity	5	115	0.0680284	0.462986	1.0635e+44
Molecular Function	GO:0004143	diacylglycerol kinase activity	3	50	0.0688981	0.462986	1.06385e+26
Molecular Function	GO:0008553	hydrogen-exporting ATPase activity, phosphorylative mechanism	4	81	0.0679655	0.462986	1.06369e+35
Molecular Function	GO:0016837	carbon-oxygen lyase activity, acting on polysaccharides	5	115	0.0680284	0.462986	1.0644e+44
Molecular Function	GO:0030570	pectate lyase activity	5	115	0.0680284	0.462986	1.0644e+44
Molecular Function	GO:0071949	FAD binding	3	50	0.0688981	0.462986	1.06446e+26
Cellular Component	GO:0005886	plasma membrane	122	5639	0.0701692	0.464973	106448664,106411649,106406653,106346649,106396194,106393849,106357840,106355544,106372473,106399294,106414742,106407089,106376223,106433030,106454953,106437486,106423853,106377825,106399295,106431533,106430825,106382341,106410700,106406178,106388649,106381712,106437894,106418224,106401580,106380756,106378341,106435129,106398888,106394735,106402771,106398633,106368850,106397750,106390625,106433566…
Biological Process	GO:0003032	detection of oxygen	1	4	0.073591	0.470548	106446021
Biological Process	GO:0006067	ethanol metabolic process	1	4	0.073591	0.470548	106410687
Biological Process	GO:0006069	ethanol oxidation	1	4	0.073591	0.470548	106410687
Biological Process	GO:0006471	protein ADP-ribosylation	2	24	0.0751186	0.470548	1.06381e+17
Biological Process	GO:0006529	asparagine biosynthetic process	2	24	0.0751186	0.470548	1.06371e+17
Biological Process	GO:0009099	valine biosynthetic process	2	24	0.0751186	0.470548	1.06368e+17
Biological Process	GO:0009124	nucleoside monophosphate biosynthetic process	11	354	0.0762827	0.470548	1.06346e+98
Biological Process	GO:0015783	GDP-fucose transport	1	4	0.073591	0.470548	106389521
Biological Process	GO:0015800	acidic amino acid transport	1	4	0.073591	0.470548	106441225
Biological Process	GO:0015985	energy coupled proton transport, down electrochemical gradient	5	119	0.0762707	0.470548	1.06382e+44
Biological Process	GO:0015986	ATP synthesis coupled proton transport	5	119	0.0762707	0.470548	1.06382e+44
Biological Process	GO:0036079	purine nucleotide-sugar transport	1	4	0.073591	0.470548	106389521
Biological Process	GO:0070483	detection of hypoxia	1	4	0.073591	0.470548	106446021
Biological Process	GO:0071407	cellular response to organic cyclic compound	11	354	0.0762827	0.470548	1.06411e+98
Biological Process	GO:0080065	4-alpha-methyl-delta7-sterol oxidation	1	4	0.073591	0.470548	106450054
Cellular Component	GO:0030529	intracellular ribonucleoprotein complex	60	2616	0.0760439	0.470548	106380535,106453592,106426318,106389316,106379219,106369145,106368242,106357840,106388091,106431495,106366103,106371617,106360174,106401149,106380852,106410381,106382783,106378484,106389336,106365667,106429910,106441523,106411417,106371831,106410916,106375007,106420807,106376198,106350653,106428815,106446225,106389287,106387488,106416371,106388871,106397872,106367319,106407452,106388163,106368244…
Cellular Component	GO:0042575	DNA polymerase complex	3	51	0.0722166	0.470548	1.06437e+26
Cellular Component	GO:1990904	ribonucleoprotein complex	60	2616	0.0760439	0.470548	106380535,106453592,106426318,106389316,106379219,106369145,106368242,106357840,106388091,106431495,106366103,106371617,106360174,106401149,106380852,106410381,106382783,106378484,106389336,106365667,106429910,106441523,106411417,106371831,106410916,106375007,106420807,106376198,106350653,106428815,106446225,106389287,106387488,106416371,106388871,106397872,106367319,106407452,106388163,106368244…
Molecular Function	GO:0003918	DNA topoisomerase type II (ATP-hydrolyzing) activity	3	52	0.0756052	0.470548	1.06346e+26
Molecular Function	GO:0004066	asparagine synthase (glutamine-hydrolyzing) activity	2	24	0.0751186	0.470548	1.06371e+17
Molecular Function	GO:0004407	histone deacetylase activity	2	24	0.0751186	0.470548	1.06423e+17
Molecular Function	GO:0004451	isocitrate lyase activity	1	4	0.073591	0.470548	106445986
Molecular Function	GO:0004844	uracil DNA N-glycosylase activity	2	24	0.0751186	0.470548	1.06416e+17
Molecular Function	GO:0005457	GDP-fucose transmembrane transporter activity	1	4	0.073591	0.470548	106389521
Molecular Function	GO:0009703	nitrate reductase (NADH) activity	1	4	0.073591	0.470548	106353470
Molecular Function	GO:0019900	kinase binding	7	192	0.0740061	0.470548	1.06403e+62
Molecular Function	GO:0036080	purine nucleotide-sugar transmembrane transporter activity	1	4	0.073591	0.470548	106389521
Molecular Function	GO:0045435	lycopene epsilon cyclase activity	2	24	0.0751186	0.470548	1.06347e+17
Molecular Function	GO:0051903	S-(hydroxymethyl)glutathione dehydrogenase activity	1	4	0.073591	0.470548	106410687
Molecular Function	GO:0061505	DNA topoisomerase II activity	3	52	0.0756052	0.470548	1.06346e+26
Molecular Function	GO:0070008	serine-type exopeptidase activity	7	193	0.0756047	0.470548	1.06446e+62
Molecular Function	GO:0097506	deaminated base DNA N-glycosylase activity	2	24	0.0751186	0.470548	1.06416e+17
Biological Process	GO:0045490	pectin catabolic process	12	396	0.0765764	0.471341	1.06401e+107
Biological Process	GO:0019344	cysteine biosynthetic process	4	85	0.0780968	0.478636	1.06429e+35
Biological Process	GO:0044765	single-organism transport	64	2814	0.0779861	0.478636	106423480,106390235,106349062,106445989,106406653,106390252,106346649,106393849,106401268,106372473,106374311,106385040,106441225,106381576,106387122,106414499,106380502,106355425,106429958,106376245,106369006,106421684,106404542,106423853,106379148,106364218,106360083,106376451,106351906,106396406,106380756,106345858,106362651,106424745,106380805,106389521,106402771,106411108,106425178,106383162…
Biological Process	GO:0000919	cell plate assembly	2	25	0.0806584	0.491173	1.06371e+17
Biological Process	GO:0009886	post-embryonic animal morphogenesis	2	25	0.0806584	0.491173	1.06382e+17
Biological Process	GO:2000012	regulation of auxin polar transport	2	25	0.0806584	0.491173	1.06352e+17
Biological Process	GO:0009639	response to red or far red light	10	317	0.081601	0.495856	1.06421e+89
Biological Process	GO:0060918	auxin transport	7	197	0.0822003	0.498437	1.06407e+62
Biological Process	GO:0009152	purine ribonucleotide biosynthetic process	11	360	0.0834482	0.504933	1.06346e+98
Biological Process	GO:0006107	oxaloacetate metabolic process	1	5	0.091127	0.507327	106380810
Biological Process	GO:0006168	adenine salvage	2	26	0.0863199	0.507327	1.06416e+17
Biological Process	GO:0006907	pinocytosis	1	5	0.091127	0.507327	106388470
Biological Process	GO:0008216	spermidine metabolic process	3	56	0.0898361	0.507327	1.06352e+26
Biological Process	GO:0010116	positive regulation of abscisic acid biosynthetic process	1	5	0.091127	0.507327	106380537
Biological Process	GO:0010731	protein glutathionylation	1	5	0.091127	0.507327	106399297
Biological Process	GO:0016107	sesquiterpenoid catabolic process	1	5	0.091127	0.507327	106416608
Biological Process	GO:0019433	triglyceride catabolic process	1	5	0.091127	0.507327	106377451
Biological Process	GO:0032880	regulation of protein localization	2	26	0.0863199	0.507327	1.06352e+17
Biological Process	GO:0034250	positive regulation of cellular amide metabolic process	3	56	0.0898361	0.507327	1.06381e+26
Biological Process	GO:0034635	glutathione transport	1	5	0.091127	0.507327	106380805
Biological Process	GO:0040011	locomotion	3	56	0.0898361	0.507327	1.06452e+26
Biological Process	GO:0043290	apocarotenoid catabolic process	1	5	0.091127	0.507327	106416608
Biological Process	GO:0043603	cellular amide metabolic process	73	3282	0.0901307	0.507327	106453592,106426318,106376517,106368242,106357840,106427885,106366103,106413423,106371617,106380502,106360174,106401149,106380852,106389336,106429910,106446971,106410916,106411980,106406178,106375007,106378341,106446937,106364120,106428815,106387488,106388871,106367319,106407452,106388163,106349088,106402150,106384670,106444918,106352721,106450214,106346711,106358845,106433369,106389316,106369145…
Biological Process	GO:0045727	positive regulation of translation	3	56	0.0898361	0.507327	1.06381e+26
Biological Process	GO:0046083	adenine metabolic process	2	26	0.0863199	0.507327	1.06416e+17
Biological Process	GO:0046084	adenine biosynthetic process	2	26	0.0863199	0.507327	1.06416e+17
Biological Process	GO:0046345	abscisic acid catabolic process	1	5	0.091127	0.507327	106416608
Biological Process	GO:0046461	neutral lipid catabolic process	1	5	0.091127	0.507327	106377451
Biological Process	GO:0046464	acylglycerol catabolic process	1	5	0.091127	0.507327	106377451
Biological Process	GO:0046503	glycerolipid catabolic process	1	5	0.091127	0.507327	106377451
Biological Process	GO:0071366	cellular response to indolebutyric acid stimulus	1	5	0.091127	0.507327	106406653
Biological Process	GO:0090610	bundle sheath cell fate specification	1	5	0.091127	0.507327	106373514
Biological Process	GO:2000027	regulation of organ morphogenesis	1	5	0.091127	0.507327	106415753
Cellular Component	GO:0005945	6-phosphofructokinase complex	1	5	0.091127	0.507327	106444275
Molecular Function	GO:0003846	2-acylglycerol O-acyltransferase activity	1	5	0.091127	0.507327	106415844
Molecular Function	GO:0003914	DNA (6-4) photolyase activity	1	5	0.091127	0.507327	106387502
Molecular Function	GO:0003999	adenine phosphoribosyltransferase activity	2	26	0.0863199	0.507327	1.06416e+17
Molecular Function	GO:0004449	isocitrate dehydrogenase (NAD+) activity	2	26	0.0863199	0.507327	1.06425e+17
Molecular Function	GO:0004622	lysophospholipase activity	1	5	0.091127	0.507327	106415844
Molecular Function	GO:0005200	structural constituent of cytoskeleton	6	163	0.0906194	0.507327	1.06431e+53
Molecular Function	GO:0008061	chitin binding	3	55	0.0861795	0.507327	1.06387e+26
Molecular Function	GO:0008289	lipid binding	24	939	0.08833	0.507327	1.06402e+215
Molecular Function	GO:0008469	histone-arginine N-methyltransferase activity	1	5	0.091127	0.507327	106390109
Molecular Function	GO:0009011	starch synthase activity	1	5	0.091127	0.507327	106357062
Molecular Function	GO:0016273	arginine N-methyltransferase activity	1	5	0.091127	0.507327	106390109
Molecular Function	GO:0016274	protein-arginine N-methyltransferase activity	1	5	0.091127	0.507327	106390109
Molecular Function	GO:0035242	protein-arginine omega-N asymmetric methyltransferase activity	1	5	0.091127	0.507327	106390109
Molecular Function	GO:0035529	NADH pyrophosphatase activity	1	5	0.091127	0.507327	106399769
Molecular Function	GO:0035673	oligopeptide transmembrane transporter activity	1	5	0.091127	0.507327	106380870
Molecular Function	GO:0047793	cycloeucalenol cycloisomerase activity	1	5	0.091127	0.507327	106388470
Biological Process	GO:0010497	plasmodesmata-mediated intercellular transport	2	27	0.0920965	0.508757	1.06451e+17
Biological Process	GO:0015850	organic hydroxy compound transport	2	27	0.0920965	0.508757	1.06347e+17
Biological Process	GO:0048359	mucilage metabolic process involved in seed coat development	2	27	0.0920965	0.508757	1.06387e+17
Molecular Function	GO:0003984	acetolactate synthase activity	2	27	0.0920965	0.508757	1.06368e+17
Biological Process	GO:0009914	hormone transport	7	203	0.0926935	0.510082	1.06407e+62
Molecular Function	GO:0004866	endopeptidase inhibitor activity	6	164	0.092642	0.510082	1.06427e+53
Biological Process	GO:0007602	phototransduction	4	91	0.0946104	0.518632	1.06395e+35
Biological Process	GO:0009585	red, far-red light phototransduction	4	91	0.0946104	0.518632	1.06395e+35
Molecular Function	GO:0016746	transferase activity, transferring acyl groups	38	1602	0.0952	0.520864	106393913,106390221,106412361,106356650,106426290,106422802,106452647,106377117,106407496,106450901,106394452,106425270,106371831,106361405,106429324,106425244,106348153,106392048,106391568,106453443,106370914,106398338,106415844,106409944,106429086,106358599,106447658,106443759,106393937,106403823,106349805,106450667,106412042,106413977,106420685,106450563,106403192,106399221
Biological Process	GO:0009251	glucan catabolic process	5	128	0.0966786	0.527943	1.06373e+44
Biological Process	GO:0010928	regulation of auxin mediated signaling pathway	3	58	0.0973392	0.5293	1.06375e+26
Biological Process	GO:0032103	positive regulation of response to external stimulus	2	28	0.0979818	0.5293	1.06379e+17
Biological Process	GO:0042743	hydrogen peroxide metabolic process	10	329	0.0980391	0.5293	1.06379e+89
Biological Process	GO:0045927	positive regulation of growth	2	28	0.0979818	0.5293	1.06381e+17
Molecular Function	GO:0016412	serine O-acyltransferase activity	2	28	0.0979818	0.5293	1.06429e+17
Molecular Function	GO:0016810	hydrolase activity, acting on carbon-nitrogen (but not peptide) bonds	10	329	0.0980391	0.5293	1.06402e+89
Biological Process	GO:1901607	alpha-amino acid biosynthetic process	19	724	0.0986757	0.531732	1.0645e+170
Biological Process	GO:0048467	gynoecium development	5	129	0.0991013	0.533019	1.06444e+44
Biological Process	GO:0001558	regulation of cell growth	5	130	0.101554	0.539106	1.06435e+44
Biological Process	GO:0006551	leucine metabolic process	3	59	0.101183	0.539106	1.06368e+26
Biological Process	GO:0036293	response to decreased oxygen levels	3	59	0.101183	0.539106	1.06446e+26
Cellular Component	GO:0045261	proton-transporting ATP synthase complex, catalytic core F(1)	3	59	0.101183	0.539106	1.06382e+26
Cellular Component	GO:1902554	serine/threonine protein kinase complex	3	59	0.101183	0.539106	1.06423e+26
Cellular Component	GO:1902911	protein kinase complex	3	59	0.101183	0.539106	1.06423e+26
Molecular Function	GO:0030145	manganese ion binding	5	130	0.101554	0.539106	1.06435e+44
Biological Process	GO:0009058	biosynthetic process	366	18207	0.102334	0.542236	106449806,106426318,106357840,106364855,106412361,106367765,106430231,106371823,106405353,106445705,106401149,106376910,106414839,106364859,106410916,106382913,106392048,106452248,106417849,106377835,106435129,106402970,106428815,106380546,106389731,106357761,106394583,106377834,106405141,106381846,106358599,106440774,106444918,106353470,106352132,106454558,106416078,106451313,106422603,106412042…
Molecular Function	GO:0061135	endopeptidase regulator activity	6	169	0.103115	0.545366	1.06427e+53
Biological Process	GO:0006573	valine metabolic process	2	29	0.10397	0.547202	1.06368e+17
Biological Process	GO:0010959	regulation of metal ion transport	2	29	0.10397	0.547202	1.06424e+17
Molecular Function	GO:0019199	transmembrane receptor protein kinase activity	5	131	0.104037	0.547202	1.06399e+44
Biological Process	GO:0006182	cGMP biosynthetic process	1	6	0.108331	0.5476	106388649
Biological Process	GO:0009628	response to abiotic stimulus	67	3022	0.10524	0.5476	106379170,106376517,106453924,106368605,106364855,106388080,106394796,106387122,106368216,106376223,106351430,106427340,106419861,106375028,106382341,106348302,106394735,106387276,106380546,106430649,106397750,106376416,106436094,106358420,106438378,106431104,106449121,106374311,106446073,106451393,106387502,106377781,106414499,106384804,106437587,106380969,106351582,106382330,106418272,106415884…
Biological Process	GO:0009813	flavonoid biosynthetic process	6	170	0.105281	0.5476	1.06371e+53
Biological Process	GO:0010016	shoot system morphogenesis	11	378	0.107359	0.5476	1.06435e+98
Biological Process	GO:0010231	maintenance of seed dormancy	1	6	0.108331	0.5476	106406931
Biological Process	GO:0010336	gibberellic acid homeostasis	1	6	0.108331	0.5476	106410700
Biological Process	GO:0010495	long-distance posttranscriptional gene silencing	1	6	0.108331	0.5476	106426318
Biological Process	GO:0015858	nucleoside transport	1	6	0.108331	0.5476	106380502
Biological Process	GO:0042744	hydrogen peroxide catabolic process	9	293	0.107198	0.5476	1.06379e+80
Biological Process	GO:0046068	cGMP metabolic process	1	6	0.108331	0.5476	106388649
Biological Process	GO:0048366	leaf development	18	685	0.104725	0.5476	1.06435e+161
Biological Process	GO:0052652	cyclic purine nucleotide metabolic process	1	6	0.108331	0.5476	106388649
Biological Process	GO:0090696	post-embryonic plant organ development	10	335	0.106936	0.5476	1.06402e+89
Biological Process	GO:0097437	maintenance of dormancy	1	6	0.108331	0.5476	106406931
Cellular Component	GO:0000788	nuclear nucleosome	1	6	0.108331	0.5476	106405890
Molecular Function	GO:0008810	cellulase activity	4	95	0.106457	0.5476	1.06397e+35
Molecular Function	GO:0010303	limit dextrinase activity	1	6	0.108331	0.5476	106372696
Molecular Function	GO:0019104	DNA N-glycosylase activity	4	95	0.106457	0.5476	1.06416e+35
Molecular Function	GO:0033947	mannosylglycoprotein endo-beta-mannosidase activity	1	6	0.108331	0.5476	106453177
Molecular Function	GO:0046872	metal ion binding	281	13842	0.10555	0.5476	106390465,106448664,106416424,106371056,106412462,106382609,106452651,106423853,106392048,106360921,106451605,106377835,106379206,106435943,106366282,106430785,106377834,106404488,106445542,106380801,106353470,106382360,106454558,106423828,106437586,106419446,106394859,106363975,106389726,106419214,106400866,106380759,106449021,106431495,106453053,106454681,106405253,106384804,106450901,106433118…
Molecular Function	GO:0051060	pullulanase activity	1	6	0.108331	0.5476	106372696
Molecular Function	GO:0052722	fatty acid in-chain hydroxylase activity	1	6	0.108331	0.5476	106433118
Biological Process	GO:0070482	response to oxygen levels	3	61	0.109048	0.55025	1.06446e+26
Biological Process	GO:0000266	mitochondrial fission	2	30	0.110054	0.550463	1.06381e+17
Biological Process	GO:1902578	single-organism localization	64	2884	0.109695	0.550463	106423480,106390235,106349062,106445989,106406653,106390252,106346649,106393849,106401268,106372473,106374311,106385040,106441225,106381576,106387122,106414499,106380502,106355425,106429958,106376245,106369006,106421684,106404542,106423853,106379148,106364218,106360083,106376451,106351906,106396406,106380756,106345858,106362651,106424745,106380805,106389521,106402771,106411108,106425178,106383162…
Cellular Component	GO:0030286	dynein complex	2	30	0.110054	0.550463	1.06376e+17
Molecular Function	GO:0003680	AT DNA binding	2	30	0.110054	0.550463	1.06421e+17
Molecular Function	GO:0008909	isochorismate synthase activity	2	30	0.110054	0.550463	1.06356e+17
Molecular Function	GO:0042626	ATPase activity, coupled to transmembrane movement of substances	19	736	0.110549	0.551971	1.06346e+170
Biological Process	GO:0006950	response to stress	129	6124	0.111894	0.552889	106426318,106376517,106453924,106387122,106401882,106415753,106388649,106348302,106452248,106379206,106435129,106398888,106380805,106385042,106413522,106387276,106380546,106360300,106376416,106436094,106430785,106454544,106440980,106438378,106351705,106423962,106394859,106363975,106423941,106411399,106349829,106449121,106452891,106441911,106452373,106438298,106362659,106384804,106380969,106418272…
Biological Process	GO:0009965	leaf morphogenesis	8	254	0.111756	0.552889	1.06438e+71
Cellular Component	GO:0043228	non-membrane-bounded organelle	95	4421	0.111741	0.552889	106453592,106436936,106426318,106422777,106379219,106364992,106368242,106357840,106415036,106346382,106415078,106414894,106365737,106435449,106366103,106371617,106360174,106401149,106380852,106366999,106389336,106429910,106441523,106414839,106452892,106428814,106375007,106348302,106428688,106420807,106427329,106428815,106368250,106401522,106387488,106388871,106357761,106403171,106400405,106367319…
Cellular Component	GO:0043232	intracellular non-membrane-bounded organelle	95	4421	0.111741	0.552889	106453592,106436936,106426318,106422777,106379219,106364992,106368242,106357840,106415036,106346382,106415078,106414894,106365737,106435449,106366103,106371617,106360174,106401149,106380852,106366999,106389336,106429910,106441523,106414839,106452892,106428814,106375007,106348302,106428688,106420807,106427329,106428815,106368250,106401522,106387488,106388871,106357761,106403171,106400405,106367319…
Molecular Function	GO:0015144	carbohydrate transmembrane transporter activity	7	213	0.111756	0.552889	1.06423e+62
Molecular Function	GO:1901476	carbohydrate transporter activity	7	213	0.111756	0.552889	1.06423e+62
Biological Process	GO:0006040	amino sugar metabolic process	4	97	0.112619	0.554553	1.06387e+35
Biological Process	GO:0009583	detection of light stimulus	4	97	0.112619	0.554553	1.06395e+35
Biological Process	GO:0072350	tricarboxylic acid metabolic process	8	255	0.113583	0.558338	1.06385e+71
Biological Process	GO:0006518	peptide metabolic process	66	2992	0.114726	0.562984	106453592,106426318,106368242,106357840,106427885,106366103,106413423,106371617,106380502,106360174,106401149,106380852,106389336,106429910,106446971,106410916,106411980,106406178,106375007,106446937,106364120,106428815,106387488,106388871,106367319,106407452,106388163,106349088,106402150,106384670,106444918,106450214,106346711,106358845,106433369,106389316,106369145,106348371,106380757,106388091…
Biological Process	GO:0009698	phenylpropanoid metabolic process	8	256	0.115427	0.564728	1.06425e+71
Biological Process	GO:0010646	regulation of cell communication	13	471	0.115477	0.564728	1.06402e+116
Molecular Function	GO:0008113	peptide-methionine (S)-S-oxide reductase activity	2	31	0.116229	0.565504	1.06446e+17
Molecular Function	GO:0010329	auxin efflux transmembrane transporter activity	2	31	0.116229	0.565504	1.0638e+17
Molecular Function	GO:0046524	sucrose-phosphate synthase activity	2	31	0.116229	0.565504	1.0641e+17
Molecular Function	GO:0043169	cation binding	281	13888	0.116836	0.56749	106390465,106448664,106416424,106371056,106412462,106382609,106452651,106423853,106392048,106360921,106451605,106377835,106379206,106435943,106366282,106430785,106377834,106404488,106445542,106380801,106353470,106382360,106454558,106423828,106437586,106419446,106394859,106363975,106389726,106419214,106400866,106380759,106449021,106431495,106453053,106454681,106405253,106384804,106450901,106433118…
Biological Process	GO:0010440	stomatal lineage progression	3	63	0.11714	0.568002	1.06455e+26
Molecular Function	GO:0019901	protein kinase binding	6	176	0.118765	0.574903	1.06403e+53
Cellular Component	GO:0061695	transferase complex, transferring phosphorus-containing groups	11	386	0.11914	0.575741	1.06367e+98
Biological Process	GO:0001522	pseudouridine synthesis	5	138	0.122238	0.583051	1.06387e+44
Biological Process	GO:0006557	S-adenosylmethioninamine biosynthetic process	2	32	0.12249	0.583051	1.06352e+17
Biological Process	GO:0042343	indole glucosinolate metabolic process	2	32	0.12249	0.583051	1.0644e+17
Biological Process	GO:0043096	purine nucleobase salvage	2	32	0.12249	0.583051	1.06416e+17
Biological Process	GO:0046499	S-adenosylmethioninamine metabolic process	2	32	0.12249	0.583051	1.06352e+17
Biological Process	GO:0055085	transmembrane transport	78	3598	0.121529	0.583051	106363295,106362619,106445989,106411649,106406653,106393849,106368227,106372473,106380502,106371906,106412308,106433030,106418502,106380818,106404542,106375366,106366019,106423853,106348732,106383774,106422920,106387409,106380756,106362651,106374749,106387887,106410851,106423770,106380766,106423828,106384132,106381414,106448347,106381518,106392454,106363393,106390235,106435714,106391405,106401268…
Cellular Component	GO:0000419	DNA-directed RNA polymerase V complex	3	64	0.121269	0.583051	1.06367e+26
Cellular Component	GO:0016442	RISC complex	2	32	0.12249	0.583051	1.06381e+17
Cellular Component	GO:0031332	RNAi effector complex	2	32	0.12249	0.583051	1.06381e+17
Biological Process	GO:0099402	plant organ development	41	1788	0.123212	0.585513	106353328,106406653,106392908,106355544,106374311,106444275,106437602,106373514,106453706,106452179,106401526,106379445,106434870,106385090,106428634,106380969,106418272,106351582,106382330,106415753,106418315,106430865,106347800,106429181,106351906,106451116,106435129,106375778,106444191,106395301,106367766,106438865,106380537,106430785,106437464,106380456,106421316,106413956,106447697,106448590…
Biological Process	GO:0009187	cyclic nucleotide metabolic process	1	7	0.12521	0.58928	106388649
Biological Process	GO:0009190	cyclic nucleotide biosynthetic process	1	7	0.12521	0.58928	106388649
Biological Process	GO:0009850	auxin metabolic process	3	65	0.125449	0.58928	1.06431e+26
Biological Process	GO:0019499	cyanide metabolic process	1	7	0.12521	0.58928	106444997
Biological Process	GO:0034059	response to anoxia	1	7	0.12521	0.58928	106394796
Molecular Function	GO:0004383	guanylate cyclase activity	1	7	0.12521	0.58928	106388649
Molecular Function	GO:0043621	protein self-association	3	65	0.125449	0.58928	1.06421e+26
Biological Process	GO:0006528	asparagine metabolic process	2	33	0.12883	0.589644	1.06371e+17
Biological Process	GO:0006534	cysteine metabolic process	4	102	0.128689	0.589644	1.06429e+35
Biological Process	GO:0006563	L-serine metabolic process	5	140	0.127694	0.589644	1.06429e+44
Biological Process	GO:0010038	response to metal ion	17	660	0.127281	0.589644	1.06411e+152
Biological Process	GO:0030245	cellulose catabolic process	4	102	0.128689	0.589644	1.06397e+35
Biological Process	GO:0034762	regulation of transmembrane transport	2	33	0.12883	0.589644	1.06424e+17
Biological Process	GO:0034765	regulation of ion transmembrane transport	2	33	0.12883	0.589644	1.06424e+17
Biological Process	GO:0040008	regulation of growth	10	348	0.127736	0.589644	1.06385e+89
Biological Process	GO:0051275	beta-glucan catabolic process	4	102	0.128689	0.589644	1.06397e+35
Cellular Component	GO:0042555	MCM complex	2	33	0.12883	0.589644	1.06402e+17
Molecular Function	GO:0004014	adenosylmethionine decarboxylase activity	2	33	0.12883	0.589644	1.06352e+17
Molecular Function	GO:0004664	prephenate dehydratase activity	2	33	0.12883	0.589644	1.0638e+17
Molecular Function	GO:0016740	transferase activity	310	15428	0.128616	0.589644	106452766,106364585,106351568,106355544,106423327,106412361,106430231,106446873,106371823,106387039,106368246,106421167,106454953,106418625,106415753,106414839,106364859,106423853,106399295,106392048,106438727,106370914,106435129,106398888,106394735,106414322,106418520,106381846,106358599,106440774,106404488,106445542,106346315,106423828,106423962,106412042,106403065,106412136,106451093,106429243…
Molecular Function	GO:0033764	steroid dehydrogenase activity, acting on the CH-OH group of donors, NAD or NADP as acceptor	2	33	0.12883	0.589644	1.06403e+17
Molecular Function	GO:0042277	peptide binding	6	179	0.125813	0.589644	1.06438e+53
Molecular Function	GO:0047769	arogenate dehydratase activity	2	33	0.12883	0.589644	1.0638e+17
Molecular Function	GO:0004601	peroxidase activity	13	481	0.12928	0.589814	1.06379e+116
Molecular Function	GO:0052689	carboxylic ester hydrolase activity	16	616	0.12914	0.589814	1.06377e+143
Biological Process	GO:0006813	potassium ion transport	9	306	0.129652	0.59057	1.0639e+80
Biological Process	GO:0007568	aging	8	264	0.130746	0.594604	1.06402e+71
Biological Process	GO:0044255	cellular lipid metabolic process	49	2188	0.131295	0.596151	106362210,106393913,106376517,106406326,106355888,106412180,106402274,106354758,106422802,106452647,106445705,106346830,106425270,106346783,106362772,106450054,106379253,106425244,106353425,106385336,106377451,106392048,106368252,106423632,106399573,106353868,106353618,106377835,106378341,106432946,106442994,106447009,106419876,106409944,106380537,106377834,106449206,106346871,106358599,106393937…
Biological Process	GO:0002252	immune effector process	4	104	0.13537	0.612706	1.06426e+35
Biological Process	GO:0010496	intercellular transport	2	34	0.135244	0.612706	1.06451e+17
Molecular Function	GO:0016887	ATPase activity	40	1757	0.135768	0.613536	106433972,106436936,106422777,106406653,106391405,106346649,106401268,106366559,106381576,106446583,106377075,106385264,106367212,106376223,106357711,106369006,106422772,106421684,106377540,106396406,106345840,106345858,106427329,106411108,106353131,106375558,106382306,106382233,106391622,106440774,106438360,106401956,106358420,106428250,106380544,106452390,106347602,106361151,106392454,106358546
Biological Process	GO:0006098	pentose-phosphate shunt	5	143	0.136081	0.613978	1.06409e+44
Biological Process	GO:0006629	lipid metabolic process	66	3033	0.137067	0.614873	106393913,106376517,106406326,106355888,106354758,106371823,106445705,106346830,106346783,106425244,106353425,106385336,106392048,106368252,106423632,106399573,106451605,106377835,106378341,106432946,106419876,106403171,106377834,106391036,106449206,106358599,106368238,106347090,106377317,106393937,106438858,106416078,106380862,106346698,106362210,106369710,106412180,106402274,106422802,106452647…
Biological Process	GO:0009744	response to sucrose	4	106	0.142189	0.614873	1.06381e+35
Biological Process	GO:0009961	response to 1-aminocyclopropane-1-carboxylic acid	1	8	0.141769	0.614873	106449121
Biological Process	GO:0010104	regulation of ethylene-activated signaling pathway	2	35	0.141728	0.614873	1.06365e+17
Biological Process	GO:0016036	cellular response to phosphate starvation	4	106	0.142189	0.614873	1.06353e+35
Biological Process	GO:0016123	xanthophyll biosynthetic process	2	35	0.141728	0.614873	1.06347e+17
Biological Process	GO:0016125	sterol metabolic process	4	106	0.142189	0.614873	1.0645e+35
Biological Process	GO:0031348	negative regulation of defense response	3	68	0.138292	0.614873	1.06421e+26
Biological Process	GO:0031990	mRNA export from nucleus in response to heat stress	1	8	0.141769	0.614873	106417662
Biological Process	GO:0034285	response to disaccharide	4	106	0.142189	0.614873	1.06381e+35
Biological Process	GO:0035435	phosphate ion transmembrane transport	1	8	0.141769	0.614873	106380502
Biological Process	GO:0046622	positive regulation of organ growth	1	8	0.141769	0.614873	106404565
Biological Process	GO:0048462	carpel formation	1	8	0.141769	0.614873	106395301
Biological Process	GO:0048518	positive regulation of biological process	36	1572	0.142308	0.614873	106423327,106404565,106441911,106399294,106381513,106374311,106407089,106380540,106438298,106351430,106370198,106409276,106423853,106399295,106387392,106351906,106452248,106409264,106401580,106435129,106434883,106356425,106430649,106397750,106380537,106375104,106381907,106379199,106367691,106356961,106454558,106368211,106417662,106423828,106380810,106364064
Biological Process	GO:0051156	glucose 6-phosphate metabolic process	5	144	0.13893	0.614873	1.06409e+44
Biological Process	GO:0070297	regulation of phosphorelay signal transduction system	2	35	0.141728	0.614873	1.06365e+17
Biological Process	GO:1902932	positive regulation of alcohol biosynthetic process	1	8	0.141769	0.614873	106380537
Molecular Function	GO:0004128	cytochrome-b5 reductase activity, acting on NAD(P)H	1	8	0.141769	0.614873	106452886
Molecular Function	GO:0005432	calcium:sodium antiporter activity	1	8	0.141769	0.614873	106380766
Molecular Function	GO:0008308	voltage-gated anion channel activity	4	106	0.142189	0.614873	1.06366e+35
Molecular Function	GO:0008840	4-hydroxy-tetrahydrodipicolinate synthase	1	8	0.141769	0.614873	106405353
Molecular Function	GO:0016709	oxidoreductase activity, acting on paired donors, with incorporation or reduction of molecular oxygen, NAD(P)H as one donor, and incorporation of one atom of oxygen	8	269	0.140824	0.614873	1.0645e+71
Molecular Function	GO:0042409	caffeoyl-CoA O-methyltransferase activity	1	8	0.141769	0.614873	106353993
Molecular Function	GO:0047012	sterol-4-alpha-carboxylate 3-dehydrogenase (decarboxylating) activity	1	8	0.141769	0.614873	106453342
Molecular Function	GO:0050486	intramolecular transferase activity, transferring hydroxy groups	2	35	0.141728	0.614873	1.06356e+17
Molecular Function	GO:0080072	spermidine:sinapoyl CoA N-acyltransferase activity	1	8	0.141769	0.614873	106412361
Molecular Function	GO:0080089	sinapoyl spermidine:sinapoyl CoA N-acyltransferase activity	1	8	0.141769	0.614873	106412361
Molecular Function	GO:0090430	caffeoyl-CoA: alcohol caffeoyl transferase activity	1	8	0.141769	0.614873	106415844
Biological Process	GO:0006635	fatty acid beta-oxidation	4	107	0.145648	0.628355	1.06403e+35
Biological Process	GO:0006558	L-phenylalanine metabolic process	3	70	0.147091	0.629821	1.06389e+26
Biological Process	GO:0009816	defense response to bacterium, incompatible interaction	3	70	0.147091	0.629821	1.0635e+26
Biological Process	GO:1902221	erythrose 4-phosphate/phosphoenolpyruvate family amino acid metabolic process	3	70	0.147091	0.629821	1.06389e+26
Cellular Component	GO:0005665	DNA-directed RNA polymerase II, core complex	3	70	0.147091	0.629821	1.06367e+26
Molecular Function	GO:0016684	oxidoreductase activity, acting on peroxide as acceptor	13	493	0.147007	0.629821	1.06379e+116
Biological Process	GO:0006597	spermine biosynthetic process	2	36	0.148277	0.633002	1.06352e+17
Molecular Function	GO:0003857	3-hydroxyacyl-CoA dehydrogenase activity	2	36	0.148277	0.633002	1.06443e+17
Biological Process	GO:0008652	cellular amino acid biosynthetic process	21	864	0.149287	0.636362	1.0645e+188
Molecular Function	GO:0016747	transferase activity, transferring acyl groups other than amino-acyl groups	31	1340	0.149935	0.638173	1.06394e+278
Biological Process	GO:0009789	positive regulation of abscisic acid-activated signaling pathway	3	71	0.151557	0.640503	1.06402e+26
Biological Process	GO:0030258	lipid modification	11	406	0.151604	0.640503	1.06439e+98
Biological Process	GO:0045087	innate immune response	14	541	0.150943	0.640503	1.0635e+125
Biological Process	GO:1901421	positive regulation of response to alcohol	3	71	0.151557	0.640503	1.06402e+26
Biological Process	GO:1905959	positive regulation of cellular response to alcohol	3	71	0.151557	0.640503	1.06402e+26
Biological Process	GO:0009581	detection of external stimulus	4	109	0.152664	0.641187	1.06395e+35
Biological Process	GO:0009582	detection of abiotic stimulus	4	109	0.152664	0.641187	1.06395e+35
Molecular Function	GO:0005253	anion channel activity	4	109	0.152664	0.641187	1.06366e+35
Molecular Function	GO:0016820	hydrolase activity, acting on acid anhydrides, catalyzing transmembrane movement of substances	19	773	0.152421	0.641187	1.06346e+170
Biological Process	GO:0006598	polyamine catabolic process	1	9	0.158016	0.641952	106441217
Biological Process	GO:0006790	sulfur compound metabolic process	25	1059	0.155825	0.641952	1.06429e+224
Biological Process	GO:0010150	leaf senescence	6	191	0.155939	0.641952	1.06448e+53
Biological Process	GO:0034308	primary alcohol metabolic process	1	9	0.158016	0.641952	106410687
Biological Process	GO:0048268	clathrin coat assembly	3	72	0.156065	0.641952	1.06357e+26
Biological Process	GO:0048445	carpel morphogenesis	1	9	0.158016	0.641952	106395301
Biological Process	GO:0048527	lateral root development	7	233	0.155469	0.641952	1.06402e+62
Biological Process	GO:0051014	actin filament severing	1	9	0.158016	0.641952	106413303
Biological Process	GO:0090693	plant organ senescence	6	191	0.155939	0.641952	1.06448e+53
Cellular Component	GO:0031414	N-terminal protein acetyltransferase complex	1	9	0.158016	0.641952	106371831
Molecular Function	GO:0003855	3-dehydroquinate dehydratase activity	1	9	0.158016	0.641952	106438690
Molecular Function	GO:0003862	3-isopropylmalate dehydrogenase activity	1	9	0.158016	0.641952	106354840
Molecular Function	GO:0004048	anthranilate phosphoribosyltransferase activity	1	9	0.158016	0.641952	106380774
Molecular Function	GO:0004675	transmembrane receptor protein serine/threonine kinase activity	3	72	0.156065	0.641952	1.06399e+26
Molecular Function	GO:0004764	shikimate 3-dehydrogenase (NADP+) activity	1	9	0.158016	0.641952	106438690
Molecular Function	GO:0015662	ATPase activity, coupled to transmembrane movement of ions, phosphorylative mechanism	6	191	0.155939	0.641952	1.06378e+53
Molecular Function	GO:0038198	auxin receptor activity	1	9	0.158016	0.641952	106353328
Molecular Function	GO:0046592	polyamine oxidase activity	1	9	0.158016	0.641952	106441217
Molecular Function	GO:0047807	cytokinin 7-beta-glucosyltransferase activity	1	9	0.158016	0.641952	106419003
Molecular Function	GO:0050017	L-3-cyanoalanine synthase activity	1	9	0.158016	0.641952	106444997
Molecular Function	GO:0051287	NAD binding	8	275	0.153411	0.641952	1.06425e+71
Molecular Function	GO:0080019	fatty-acyl-CoA reductase (alcohol-forming) activity	2	37	0.154885	0.641952	1.06437e+17
Molecular Function	GO:0080062	cytokinin 9-beta-glucosyltransferase activity	1	9	0.158016	0.641952	106419003
Biological Process	GO:0009062	fatty acid catabolic process	4	111	0.159804	0.646459	1.06403e+35
Biological Process	GO:0009933	meristem structural organization	4	111	0.159804	0.646459	1.06444e+35
Molecular Function	GO:0008134	transcription factor binding	4	111	0.159804	0.646459	1.06417e+35
Biological Process	GO:0051273	beta-glucan metabolic process	12	456	0.160193	0.647118	1.06435e+107
Biological Process	GO:0006596	polyamine biosynthetic process	3	73	0.160615	0.647904	1.06352e+26
Biological Process	GO:0000470	maturation of LSU-rRNA	2	38	0.161548	0.648008	1.06368e+17
Biological Process	GO:0044275	cellular carbohydrate catabolic process	6	193	0.161244	0.648008	1.06373e+53
Biological Process	GO:0071248	cellular response to metal ion	2	38	0.161548	0.648008	1.06385e+17
Cellular Component	GO:0000418	DNA-directed RNA polymerase IV complex	2	38	0.161548	0.648008	1.06367e+17
Molecular Function	GO:0003899	DNA-directed 5'-3' RNA polymerase activity	8	280	0.164295	0.658103	1.06367e+71
Molecular Function	GO:0005545	1-phosphatidylinositol binding	3	74	0.165204	0.660817	1.06357e+26
Biological Process	GO:0006955	immune response	14	551	0.166136	0.663617	1.0635e+125
Biological Process	GO:0048440	carpel development	4	113	0.167064	0.66639	1.06444e+35
Biological Process	GO:0000079	regulation of cyclin-dependent protein serine/threonine kinase activity	3	75	0.169832	0.667374	1.0641e+26
Biological Process	GO:0002221	pattern recognition receptor signaling pathway	1	10	0.173954	0.667374	106407089
Biological Process	GO:0002757	immune response-activating signal transduction	1	10	0.173954	0.667374	106407089
Biological Process	GO:0002758	innate immune response-activating signal transduction	1	10	0.173954	0.667374	106407089
Biological Process	GO:0008215	spermine metabolic process	2	39	0.168262	0.667374	1.06352e+17
Biological Process	GO:0009888	tissue development	24	1028	0.174461	0.667374	1.06376e+215
Biological Process	GO:0010088	phloem development	1	10	0.173954	0.667374	106381513
Biological Process	GO:0015786	UDP-glucose transport	1	10	0.173954	0.667374	106389521
Biological Process	GO:0018192	enzyme active site formation via cysteine modification to L-cysteine persulfide	1	10	0.173954	0.667374	106389994
Biological Process	GO:0018307	enzyme active site formation	1	10	0.173954	0.667374	106389994
Biological Process	GO:0019048	modulation by virus of host morphology or physiology	1	10	0.173954	0.667374	106426318
Biological Process	GO:0031998	regulation of fatty acid beta-oxidation	1	10	0.173954	0.667374	106385336
Biological Process	GO:0042254	ribosome biogenesis	18	739	0.168989	0.667374	1.06381e+161
Biological Process	GO:0045089	positive regulation of innate immune response	5	155	0.171908	0.667374	1.06435e+44
Biological Process	GO:0046320	regulation of fatty acid oxidation	1	10	0.173954	0.667374	106385336
Biological Process	GO:0048448	stamen morphogenesis	1	10	0.173954	0.667374	106438865
Biological Process	GO:0048569	post-embryonic animal organ development	1	10	0.173954	0.667374	106431104
Biological Process	GO:0051260	protein homooligomerization	2	40	0.175022	0.667374	1.06391e+17
Biological Process	GO:0080093	regulation of photorespiration	1	10	0.173954	0.667374	106385336
Biological Process	GO:0090342	regulation of cell aging	1	10	0.173954	0.667374	106368850
Biological Process	GO:0098822	peptidyl-cysteine modification to L-cysteine persulfide	1	10	0.173954	0.667374	106389994
Biological Process	GO:1901001	negative regulation of response to salt stress	1	10	0.173954	0.667374	106380537
Biological Process	GO:1904029	regulation of cyclin-dependent protein kinase activity	3	75	0.169832	0.667374	1.0641e+26
Cellular Component	GO:0005730	nucleolus	19	788	0.171596	0.667374	1.06381e+170
Molecular Function	GO:0001055	RNA polymerase II activity	2	40	0.175022	0.667374	1.06367e+17
Molecular Function	GO:0003712	transcription cofactor activity	9	327	0.170662	0.667374	1.06444e+80
Molecular Function	GO:0004588	orotate phosphoribosyltransferase activity	1	10	0.173954	0.667374	106352864
Molecular Function	GO:0004590	orotidine-5'-phosphate decarboxylase activity	1	10	0.173954	0.667374	106352864
Molecular Function	GO:0004623	phospholipase A2 activity	1	10	0.173954	0.667374	106451605
Molecular Function	GO:0008146	sulfotransferase activity	4	115	0.174439	0.667374	1.06419e+35
Molecular Function	GO:0016229	steroid dehydrogenase activity	2	40	0.175022	0.667374	1.06403e+17
Molecular Function	GO:0016799	hydrolase activity, hydrolyzing N-glycosyl compounds	5	154	0.168792	0.667374	1.06416e+44
Molecular Function	GO:0030151	molybdenum ion binding	2	39	0.168262	0.667374	1.06412e+17
Biological Process	GO:0044249	cellular biosynthetic process	340	17150	0.176634	0.672622	106449806,106426318,106357840,106364855,106412361,106367765,106405353,106445705,106401149,106376910,106414839,106410916,106382913,106392048,106452248,106417849,106377835,106435129,106402970,106428815,106380546,106389731,106357761,106394583,106377834,106405141,106381846,106358599,106440774,106444918,106353470,106352132,106454558,106416078,106451313,106422603,106412042,106413892,106358358,106444738…
Biological Process	GO:0048522	positive regulation of cellular process	28	1225	0.17951	0.681212	1.06402e+251
Molecular Function	GO:0015923	mannosidase activity	3	77	0.179196	0.681212	1.06371e+26
Molecular Function	GO:0043492	ATPase activity, coupled to movement of substances	19	794	0.179605	0.681212	1.06346e+170
Biological Process	GO:0000395	mRNA 5'-splice site recognition	1	11	0.189591	0.681956	106431495
Biological Process	GO:0002684	positive regulation of immune system process	5	158	0.181386	0.681956	1.06435e+44
Biological Process	GO:0009072	aromatic amino acid family metabolic process	8	288	0.182422	0.681956	1.0638e+71
Biological Process	GO:0009094	L-phenylalanine biosynthetic process	2	42	0.188665	0.681956	1.0638e+17
Biological Process	GO:0009616	virus induced gene silencing	1	11	0.189591	0.681956	106371189
Biological Process	GO:0009664	plant-type cell wall organization	8	291	0.189434	0.681956	1.06366e+71
Biological Process	GO:0010021	amylopectin biosynthetic process	1	11	0.189591	0.681956	106357062
Biological Process	GO:0010114	response to red light	3	78	0.18393	0.681956	1.06395e+26
Biological Process	GO:0010412	mannan metabolic process	1	11	0.189591	0.681956	106370916
Biological Process	GO:0016575	histone deacetylation	2	41	0.181825	0.681956	1.06423e+17
Biological Process	GO:0032885	regulation of polysaccharide biosynthetic process	1	11	0.189591	0.681956	106350879
Biological Process	GO:0044209	AMP salvage	1	11	0.189591	0.681956	106416054
Biological Process	GO:0044711	single-organism biosynthetic process	105	5075	0.184517	0.681956	106449806,106393913,106376517,106406326,106355888,106368251,106354758,106350879,106371823,106405353,106445705,106376910,106346830,106444997,106346783,106419861,106357062,106352864,106377825,106425244,106353425,106392048,106388649,106368252,106423632,106377835,106435129,106353993,106397471,106354840,106419876,106403171,106394583,106414084,106400405,106377834,106449206,106381846,106358599,106347090…
Biological Process	GO:0045333	cellular respiration	9	334	0.185532	0.681956	106425323,XLOC_083886,106413977,XLOC_090310,106428670,106360587,106385336,106445986,106346003
Biological Process	GO:0046355	mannan catabolic process	1	11	0.189591	0.681956	106370916
Biological Process	GO:0048638	regulation of developmental growth	6	202	0.186039	0.681956	1.06435e+53
Biological Process	GO:0050778	positive regulation of immune response	5	158	0.181386	0.681956	1.06435e+44
Biological Process	GO:0051607	defense response to virus	2	42	0.188665	0.681956	1.06426e+17
Biological Process	GO:0052018	modulation by symbiont of RNA levels in host	1	11	0.189591	0.681956	106371189
Biological Process	GO:0052249	modulation of RNA levels in other organism involved in symbiotic interaction	1	11	0.189591	0.681956	106371189
Biological Process	GO:0071241	cellular response to inorganic substance	2	41	0.181825	0.681956	1.06385e+17
Biological Process	GO:0071396	cellular response to lipid	16	657	0.186073	0.681956	1.06411e+143
Biological Process	GO:0080026	response to indolebutyric acid	1	11	0.189591	0.681956	106406653
Biological Process	GO:0080092	regulation of pollen tube growth	2	42	0.188665	0.681956	1.06424e+17
Biological Process	GO:0098662	inorganic cation transmembrane transport	19	799	0.186423	0.681956	1.0639e+170
Biological Process	GO:1901679	nucleotide transmembrane transport	1	11	0.189591	0.681956	106380502
Biological Process	GO:1902223	erythrose 4-phosphate/phosphoenolpyruvate family amino acid biosynthetic process	2	42	0.188665	0.681956	1.0638e+17
Biological Process	GO:1905393	plant organ formation	6	201	0.183213	0.681956	1.06395e+53
Biological Process	GO:2000896	amylopectin metabolic process	1	11	0.189591	0.681956	106357062
Cellular Component	GO:0005736	DNA-directed RNA polymerase I complex	2	42	0.188665	0.681956	1.06367e+17
Cellular Component	GO:0005811	lipid droplet	3	78	0.18393	0.681956	1.06429e+26
Molecular Function	GO:0001054	RNA polymerase I activity	2	42	0.188665	0.681956	1.06367e+17
Molecular Function	GO:0004448	isocitrate dehydrogenase activity	2	41	0.181825	0.681956	1.06425e+17
Molecular Function	GO:0004512	inositol-3-phosphate synthase activity	1	11	0.189591	0.681956	106353425
Molecular Function	GO:0008974	phosphoribulokinase activity	1	11	0.189591	0.681956	106451744
Molecular Function	GO:0015172	acidic amino acid transmembrane transporter activity	1	11	0.189591	0.681956	106441225
Molecular Function	GO:0016209	antioxidant activity	15	607	0.181184	0.681956	1.06379e+134
Molecular Function	GO:0016647	oxidoreductase activity, acting on the CH-NH group of donors, oxygen as acceptor	1	11	0.189591	0.681956	106441217
Molecular Function	GO:0016985	mannan endo-1,4-beta-mannosidase activity	1	11	0.189591	0.681956	106370916
Molecular Function	GO:0019139	cytokinin dehydrogenase activity	2	42	0.188665	0.681956	1.06427e+17
Molecular Function	GO:0038199	ethylene receptor activity	1	11	0.189591	0.681956	106364668
Biological Process	GO:0098660	inorganic ion transmembrane transport	20	850	0.191037	0.68629	1.0639e+179
Molecular Function	GO:0033218	amide binding	6	204	0.191741	0.687957	1.06438e+53
Cellular Component	GO:0022626	cytosolic ribosome	13	521	0.193034	0.691726	1.06454e+116
Biological Process	GO:0080134	regulation of response to stress	13	522	0.194791	0.697147	1.06435e+116
Molecular Function	GO:0016872	intramolecular lyase activity	2	43	0.19554	0.698952	1.06388e+17
Biological Process	GO:0009165	nucleotide biosynthetic process	14	570	0.197037	0.703422	1.06346e+125
Biological Process	GO:0033993	response to lipid	26	1146	0.199843	0.712549	1.06411e+233
Biological Process	GO:0007569	cell aging	1	12	0.204933	0.712897	106368850
Biological Process	GO:0010192	mucilage biosynthetic process	2	44	0.202446	0.712897	1.06387e+17
Biological Process	GO:0010338	leaf formation	1	12	0.204933	0.712897	106392908
Biological Process	GO:0010393	galacturonan metabolic process	14	573	0.202147	0.712897	1.06401e+125
Biological Process	GO:0015866	ADP transport	1	12	0.204933	0.712897	106380502
Biological Process	GO:0036294	cellular response to decreased oxygen levels	1	12	0.204933	0.712897	106379170
Biological Process	GO:0044003	modification by symbiont of host morphology or physiology	2	44	0.202446	0.712897	1.06426e+17
Biological Process	GO:0045488	pectin metabolic process	14	572	0.200437	0.712897	1.06401e+125
Biological Process	GO:0048367	shoot system development	36	1637	0.201612	0.712897	106353328,106392908,106355544,106381513,106437602,106373514,106452179,106379445,106434870,106428634,106380969,106418272,106351582,106382330,106436498,106415753,106347800,106429181,106451116,106435129,106375778,106368850,106395301,106444191,106367766,106380537,106438865,106430785,106437464,106369655,106421316,106397638,106413956,106447697,106364064,106448590
Biological Process	GO:0048583	regulation of response to stimulus	24	1051	0.202258	0.712897	1.06402e+215
Biological Process	GO:0071453	cellular response to oxygen levels	1	12	0.204933	0.712897	106379170
Biological Process	GO:0071456	cellular response to hypoxia	1	12	0.204933	0.712897	106379170
Biological Process	GO:0090626	plant epidermis morphogenesis	5	164	0.200897	0.712897	1.06429e+44
Biological Process	GO:1901576	organic substance biosynthetic process	343	17390	0.203612	0.712897	106449806,106426318,106357840,106364855,106412361,106367765,106371823,106405353,106445705,106401149,106376910,106414839,106364859,106410916,106382913,106392048,106417849,106377835,106435129,106402970,106428815,106380546,106389731,106357761,106394583,106377834,106405141,106381846,106358599,106440774,106444918,106352132,106454558,106416078,106451313,106422603,106412042,106413892,106358358,106444738…
Molecular Function	GO:0000254	C-4 methylsterol oxidase activity	1	12	0.204933	0.712897	106450054
Molecular Function	GO:0004596	peptide alpha-N-acetyltransferase activity	1	12	0.204933	0.712897	106371831
Molecular Function	GO:0008083	growth factor activity	2	44	0.202446	0.712897	1.06352e+17
Molecular Function	GO:0015101	organic cation transmembrane transporter activity	1	12	0.204933	0.712897	106380502
Molecular Function	GO:0019829	cation-transporting ATPase activity	11	433	0.201759	0.712897	1.06346e+98
Molecular Function	GO:0034722	gamma-glutamyl-peptidase activity	1	12	0.204933	0.712897	106430293
Biological Process	GO:1905392	plant organ morphogenesis	17	717	0.205509	0.714032	1.06435e+152
Biological Process	GO:0009095	aromatic amino acid family biosynthetic process, prephenate pathway	2	45	0.209378	0.720462	1.0638e+17
Biological Process	GO:0009408	response to heat	8	299	0.20867	0.720462	1.06427e+71
Biological Process	GO:0009653	anatomical structure morphogenesis	36	1643	0.207656	0.720462	106353328,106392908,106423327,106364855,106444275,106385040,106437602,106435449,106453706,106414499,106434870,106385090,106382330,106436498,106415753,106423853,106381831,106418315,106347800,106429181,106435129,106375778,106356425,106444191,106395301,106438865,106380537,106382492,106400405,106437464,106380456,106397638,106423828,106413956,106395145,106396884
Biological Process	GO:0009955	adaxial/abaxial pattern specification	3	83	0.208064	0.720462	1.06379e+26
Biological Process	GO:0010557	positive regulation of macromolecule biosynthetic process	15	624	0.208644	0.720462	1.06357e+134
Biological Process	GO:0016122	xanthophyll metabolic process	2	45	0.209378	0.720462	1.06347e+17
Biological Process	GO:1901605	alpha-amino acid metabolic process	25	1105	0.209098	0.720462	1.0645e+224
Molecular Function	GO:0001056	RNA polymerase III activity	2	45	0.209378	0.720462	1.06367e+17
Biological Process	GO:0044550	secondary metabolite biosynthetic process	10	391	0.210243	0.72257	1.0644e+89
Biological Process	GO:1901293	nucleoside phosphate biosynthetic process	14	578	0.210795	0.723593	1.06346e+125
Molecular Function	GO:0008236	serine-type peptidase activity	17	721	0.211711	0.724997	1.06361e+152
Molecular Function	GO:0017171	serine hydrolase activity	17	721	0.211711	0.724997	1.06361e+152
Biological Process	GO:0010017	red or far-red light signaling pathway	4	125	0.212841	0.727992	1.06395e+35
Biological Process	GO:0002143	tRNA wobble position uridine thiolation	1	13	0.219984	0.728857	106389994
Biological Process	GO:0002376	immune system process	14	583	0.219603	0.728857	1.0635e+125
Biological Process	GO:0006364	rRNA processing	9	349	0.219194	0.728857	1.06381e+80
Biological Process	GO:0008295	spermidine biosynthetic process	2	46	0.216334	0.728857	1.06352e+17
Biological Process	GO:0009113	purine nucleobase biosynthetic process	2	46	0.216334	0.728857	1.06416e+17
Biological Process	GO:0010232	vascular transport	1	13	0.219984	0.728857	106385040
Biological Process	GO:0010233	phloem transport	1	13	0.219984	0.728857	106385040
Biological Process	GO:0010769	regulation of cell morphogenesis involved in differentiation	2	46	0.216334	0.728857	1.06424e+17
Biological Process	GO:0015695	organic cation transport	1	13	0.219984	0.728857	106380502
Biological Process	GO:0016042	lipid catabolic process	11	439	0.213791	0.728857	1.06377e+98
Biological Process	GO:0034051	negative regulation of plant-type hypersensitive response	1	13	0.219984	0.728857	106407388
Biological Process	GO:0035246	peptidyl-arginine N-methylation	1	13	0.219984	0.728857	106390109
Biological Process	GO:0042793	transcription from plastid promoter	1	13	0.219984	0.728857	106414839
Biological Process	GO:0045828	positive regulation of isoprenoid metabolic process	1	13	0.219984	0.728857	106380537
Biological Process	GO:0048437	floral organ development	10	393	0.214536	0.728857	1.06452e+89
Biological Process	GO:0048528	post-embryonic root development	7	258	0.219214	0.728857	1.06402e+62
Biological Process	GO:0051606	detection of stimulus	5	169	0.217669	0.728857	1.06446e+44
Biological Process	GO:0060284	regulation of cell development	2	46	0.216334	0.728857	1.06424e+17
Biological Process	GO:0071489	cellular response to red or far red light	4	126	0.216805	0.728857	1.06395e+35
Cellular Component	GO:0009986	cell surface	1	13	0.219984	0.728857	106380456
Molecular Function	GO:0000822	inositol hexakisphosphate binding	1	13	0.219984	0.728857	106353328
Molecular Function	GO:0000988	transcription factor activity, protein binding	13	535	0.218285	0.728857	1.06444e+116
Molecular Function	GO:0010011	auxin binding	1	13	0.219984	0.728857	106353328
Molecular Function	GO:0015114	phosphate ion transmembrane transporter activity	1	13	0.219984	0.728857	106380502
Molecular Function	GO:0038023	signaling receptor activity	10	393	0.214536	0.728857	1.06353e+89
Molecular Function	GO:0051538	3 iron, 4 sulfur cluster binding	1	13	0.219984	0.728857	106428670
Molecular Function	GO:1901677	phosphate transmembrane transporter activity	1	13	0.219984	0.728857	106380502
Biological Process	GO:0016052	carbohydrate catabolic process	22	968	0.2206	0.730049	1.06401e+197
Biological Process	GO:0019682	glyceraldehyde-3-phosphate metabolic process	5	170	0.221075	0.730774	1.06409e+44
Biological Process	GO:0006739	NADP metabolic process	5	171	0.224496	0.739518	1.06409e+44
Biological Process	GO:0042455	ribonucleoside biosynthetic process	5	171	0.224496	0.739518	1.06353e+44
Molecular Function	GO:0043167	ion binding	526	27015	0.224337	0.739518	106452766,106364585,106449806,106416424,106453924,106355544,106446873,106413423,106387039,106423853,106399295,106451605,106377835,106379206,106435943,106368850,106430785,106427274,106353470,106346315,106454558,106423828,106430860,106394859,106346711,106347602,106363975,106389726,106432488,106449021,106431495,106453053,106454681,106405253,106384804,106447220,106402393,106395882,106375789,106402923…
Biological Process	GO:0009812	flavonoid metabolic process	6	216	0.227264	0.747771	1.06371e+53
Biological Process	GO:0030001	metal ion transport	27	1218	0.22806	0.749526	1.0639e+242
Biological Process	GO:0019693	ribose phosphate metabolic process	22	974	0.228907	0.751446	1.06346e+197
Biological Process	GO:0000097	sulfur amino acid biosynthetic process	5	174	0.234854	0.753645	1.06381e+44
Biological Process	GO:0009864	induced systemic resistance, jasmonic acid mediated signaling pathway	2	48	0.230303	0.753645	1.06442e+17
Biological Process	GO:0015840	urea transport	1	14	0.23475	0.753645	106381727
Biological Process	GO:0044772	mitotic cell cycle phase transition	3	88	0.232847	0.753645	1.06423e+26
Biological Process	GO:0051817	modification of morphology or physiology of other organism involved in symbiotic interaction	2	48	0.230303	0.753645	1.06426e+17
Biological Process	GO:0071732	cellular response to nitric oxide	1	14	0.23475	0.753645	106385040
Biological Process	GO:0071918	urea transmembrane transport	1	14	0.23475	0.753645	106381727
Biological Process	GO:0080135	regulation of cellular response to stress	3	88	0.232847	0.753645	1.06407e+26
Biological Process	GO:1901136	carbohydrate derivative catabolic process	5	173	0.231387	0.753645	1.06378e+44
Cellular Component	GO:0000176	nuclear exosome (RNase complex)	1	14	0.23475	0.753645	106381246
Cellular Component	GO:0005960	glycine cleavage complex	1	14	0.23475	0.753645	106404197
Molecular Function	GO:0004639	phosphoribosylaminoimidazolesuccinocarboxamide synthase activity	1	14	0.23475	0.753645	106376910
Molecular Function	GO:0005275	amine transmembrane transporter activity	1	14	0.23475	0.753645	106380756
Molecular Function	GO:0008184	glycogen phosphorylase activity	1	14	0.23475	0.753645	106371101
Molecular Function	GO:0015175	neutral amino acid transmembrane transporter activity	1	14	0.23475	0.753645	106441225
Molecular Function	GO:0015204	urea transmembrane transporter activity	1	14	0.23475	0.753645	106381727
Molecular Function	GO:0016597	amino acid binding	7	263	0.232964	0.753645	1.06384e+62
Molecular Function	GO:0030619	U1 snRNA binding	1	14	0.23475	0.753645	106431495
Molecular Function	GO:0051740	ethylene binding	1	14	0.23475	0.753645	106364668
Molecular Function	GO:0072328	alkene binding	1	14	0.23475	0.753645	106364668
Biological Process	GO:0051049	regulation of transport	6	219	0.23646	0.757945	1.06364e+53
Biological Process	GO:0016109	tetraterpenoid biosynthetic process	3	89	0.237867	0.759649	1.06347e+26
Biological Process	GO:0016117	carotenoid biosynthetic process	3	89	0.237867	0.759649	1.06347e+26
Biological Process	GO:0043101	purine-containing compound salvage	2	49	0.237309	0.759649	1.06416e+17
Molecular Function	GO:0034061	DNA polymerase activity	5	175	0.238337	0.759649	1.0635e+44
Molecular Function	GO:0034062	5'-3' RNA polymerase activity	8	311	0.238853	0.759649	1.06367e+71
Molecular Function	GO:0042625	ATPase coupled ion transmembrane transporter activity	11	451	0.238707	0.759649	1.06346e+98
Molecular Function	GO:0097747	RNA polymerase activity	8	311	0.238853	0.759649	1.06367e+71
Cellular Component	GO:0044445	cytosolic part	14	594	0.239516	0.760909	1.06454e+125
Cellular Component	GO:0010287	plastoglobule	4	132	0.240986	0.764731	1.06361e+35
Biological Process	GO:0009163	nucleoside biosynthetic process	5	176	0.241833	0.765715	1.06353e+44
Biological Process	GO:0031349	positive regulation of defense response	5	176	0.241833	0.765715	1.06435e+44
Biological Process	GO:0002764	immune response-regulating signaling pathway	1	15	0.249237	0.77037	106407089
Biological Process	GO:0006021	inositol biosynthetic process	1	15	0.249237	0.77037	106353425
Biological Process	GO:0006071	glycerol metabolic process	1	15	0.249237	0.77037	106377451
Biological Process	GO:0006433	prolyl-tRNA aminoacylation	1	15	0.249237	0.77037	106391433
Biological Process	GO:0006474	N-terminal protein amino acid acetylation	1	15	0.249237	0.77037	106371831
Biological Process	GO:0010191	mucilage metabolic process	2	50	0.244326	0.77037	1.06387e+17
Biological Process	GO:0010628	positive regulation of gene expression	15	647	0.24853	0.77037	1.06357e+134
Biological Process	GO:0019400	alditol metabolic process	1	15	0.249237	0.77037	106377451
Biological Process	GO:0036092	phosphatidylinositol-3-phosphate biosynthetic process	2	50	0.244326	0.77037	1.06347e+17
Biological Process	GO:0042939	tripeptide transport	1	15	0.249237	0.77037	106380805
Biological Process	GO:0044712	single-organism catabolic process	31	1432	0.248005	0.77037	1.06378e+278
Biological Process	GO:0048532	anatomical structure arrangement	4	133	0.245076	0.77037	1.06444e+35
Biological Process	GO:0050994	regulation of lipid catabolic process	1	15	0.249237	0.77037	106385336
Biological Process	GO:0072334	UDP-galactose transmembrane transport	1	15	0.249237	0.77037	106389521
Biological Process	GO:0090481	pyrimidine nucleotide-sugar transmembrane transport	1	15	0.249237	0.77037	106389521
Biological Process	GO:0098655	cation transmembrane transport	19	840	0.246894	0.77037	1.0639e+170
Cellular Component	GO:0005719	nuclear euchromatin	1	15	0.249237	0.77037	106426318
Molecular Function	GO:0003993	acid phosphatase activity	5	177	0.245343	0.77037	1.06452e+44
Molecular Function	GO:0004827	proline-tRNA ligase activity	1	15	0.249237	0.77037	106391433
Molecular Function	GO:0008725	DNA-3-methyladenine glycosylase activity	2	50	0.244326	0.77037	1.06452e+17
Molecular Function	GO:0015293	symporter activity	5	177	0.245343	0.77037	1.0645e+44
Molecular Function	GO:0046577	long-chain-alcohol oxidase activity	1	15	0.249237	0.77037	106434275
Biological Process	GO:0008643	carbohydrate transport	7	269	0.249828	0.77136	1.06423e+62
Biological Process	GO:0016072	rRNA metabolic process	9	362	0.250113	0.771406	1.06381e+80
Biological Process	GO:0034654	nucleobase-containing compound biosynthetic process	187	9413	0.250923	0.772238	106426318,106417927,106392908,106370163,106364855,106381513,106367765,106359404,106376910,106368233,106411360,106414839,106384892,106382913,106348153,106368232,106388649,106348249,106417849,106380553,106402970,106380546,106389731,106357761,106405141,106435221,106352132,106454558,106430622,106451313,106422603,106413892,106358358,106349196,106444738,106409736,106448590,106433369,106429935,106357350…
Molecular Function	GO:0016835	carbon-oxygen lyase activity	14	600	0.250669	0.772238	1.0638e+125
Biological Process	GO:0034220	ion transmembrane transport	24	1089	0.252534	0.77505	1.0639e+215
Biological Process	GO:0046034	ATP metabolic process	13	553	0.252651	0.77505	1.06346e+116
Biological Process	GO:0072329	monocarboxylic acid catabolic process	5	179	0.252402	0.77505	1.06403e+44
Biological Process	GO:0031328	positive regulation of cellular biosynthetic process	15	650	0.25394	0.778168	1.06357e+134
Biological Process	GO:0022613	ribonucleoprotein complex biogenesis	22	992	0.254632	0.779453	1.06381e+197
Biological Process	GO:0006066	alcohol metabolic process	5	180	0.25595	0.780143	1.06411e+44
Biological Process	GO:0009926	auxin polar transport	5	180	0.25595	0.780143	1.06407e+44
Molecular Function	GO:0001071	nucleic acid binding transcription factor activity	82	4017	0.255408	0.780143	106420110,106417927,106370163,106381513,106367765,106359404,106350879,106436839,106394796,106405909,106351430,106420956,106375028,106414024,106384892,106380662,106431790,106348249,106449673,106417849,106370665,106431681,106381091,106397750,106428101,106354160,106365001,106412055,106454558,106430622,106382840,106451313,106413892,106378600,106443382,106444738,106409736,106349419,106357350,106393829…
Molecular Function	GO:0003700	transcription factor activity, sequence-specific DNA binding	82	4017	0.255408	0.780143	106420110,106417927,106370163,106381513,106367765,106359404,106350879,106436839,106394796,106405909,106351430,106420956,106375028,106414024,106384892,106380662,106431790,106348249,106449673,106417849,106370665,106431681,106381091,106397750,106428101,106354160,106365001,106412055,106454558,106430622,106382840,106451313,106413892,106378600,106443382,106444738,106409736,106349419,106357350,106393829…
Biological Process	GO:0001666	response to hypoxia	2	52	0.258381	0.785038	1.06446e+17
Biological Process	GO:0048449	floral organ formation	2	52	0.258381	0.785038	1.06395e+17
Molecular Function	GO:0022853	active ion transmembrane transporter activity	11	460	0.258072	0.785038	1.06346e+98
Biological Process	GO:0010107	potassium ion import	1	16	0.26345	0.787044	106414499
Biological Process	GO:0010115	regulation of abscisic acid biosynthetic process	1	16	0.26345	0.787044	106380537
Biological Process	GO:0010311	lateral root formation	3	94	0.263218	0.787044	1.06353e+26
Biological Process	GO:0019464	glycine decarboxylation via glycine cleavage system	1	16	0.26345	0.787044	106404197
Biological Process	GO:0019632	shikimate metabolic process	1	16	0.26345	0.787044	106438690
Biological Process	GO:0034402	recruitment of 3'-end processing factors to RNA polymerase II holoenzyme complex	1	16	0.26345	0.787044	106417662
Biological Process	GO:0045736	negative regulation of cyclin-dependent protein serine/threonine kinase activity	1	16	0.26345	0.787044	106444311
Biological Process	GO:0045903	positive regulation of translational fidelity	1	16	0.26345	0.787044	106368211
Biological Process	GO:0045948	positive regulation of translational initiation	1	16	0.26345	0.787044	106417662
Biological Process	GO:0048451	petal formation	1	16	0.26345	0.787044	106438865
Biological Process	GO:0098586	cellular response to virus	1	16	0.26345	0.787044	106371189
Biological Process	GO:1904030	negative regulation of cyclin-dependent protein kinase activity	1	16	0.26345	0.787044	106444311
Cellular Component	GO:0009368	endopeptidase Clp complex	1	16	0.26345	0.787044	106439898
Cellular Component	GO:0009840	chloroplastic endopeptidase Clp complex	1	16	0.26345	0.787044	106439898
Molecular Function	GO:0003913	DNA photolyase activity	1	16	0.26345	0.787044	106387502
Molecular Function	GO:0016849	phosphorus-oxygen lyase activity	1	16	0.26345	0.787044	106388649
Biological Process	GO:0006672	ceramide metabolic process	2	53	0.265413	0.787144	1.06378e+17
Biological Process	GO:0009069	serine family amino acid metabolic process	6	228	0.264684	0.787144	1.06404e+53
Biological Process	GO:0009966	regulation of signal transduction	11	463	0.264643	0.787144	1.06402e+98
Biological Process	GO:0015718	monocarboxylic acid transport	2	53	0.265413	0.787144	1.06347e+17
Molecular Function	GO:0009931	calcium-dependent protein serine/threonine kinase activity	2	53	0.265413	0.787144	1.06424e+17
Molecular Function	GO:0010857	calcium-dependent protein kinase activity	2	53	0.265413	0.787144	1.06424e+17
Molecular Function	GO:0015562	efflux transmembrane transporter activity	2	53	0.265413	0.787144	1.0638e+17
Biological Process	GO:0009070	serine family amino acid biosynthetic process	4	138	0.265741	0.787298	1.06429e+35
Molecular Function	GO:0045330	aspartyl esterase activity	7	275	0.267047	0.790347	1.0643e+62
Biological Process	GO:0051510	regulation of unidimensional cell growth	3	95	0.26833	0.792502	1.06435e+26
Molecular Function	GO:0016538	cyclin-dependent protein serine/threonine kinase regulator activity	3	95	0.26833	0.792502	1.06444e+26
Molecular Function	GO:0000989	transcription factor activity, transcription factor binding	12	513	0.268997	0.793651	1.06444e+107
Molecular Function	GO:0016829	lyase activity	30	1400	0.269916	0.795542	1.0645e+269
Biological Process	GO:0022604	regulation of cell morphogenesis	5	184	0.27026	0.795735	1.06435e+44
Biological Process	GO:0006890	retrograde vesicle-mediated transport, Golgi to ER	2	54	0.272445	0.797236	1.06423e+17
Biological Process	GO:0023051	regulation of signaling	11	466	0.271269	0.797236	1.06402e+98
Biological Process	GO:0044271	cellular nitrogen compound biosynthetic process	249	12676	0.271674	0.797236	106426318,106417927,106392908,106370163,106357840,106364855,106412361,106381513,106367765,106359404,106401149,106380852,106376910,106368233,106429910,106411360,106414839,106410916,106384892,106382913,106348153,106368232,106388649,106348249,106417849,106380553,106402970,106364120,106428815,106380546,106387488,106389731,106357761,106367319,106407452,106388163,106405141,106444918,106435221,106353470…
Cellular Component	GO:0030126	COPI vesicle coat	2	54	0.272445	0.797236	1.06423e+17
Cellular Component	GO:0030663	COPI-coated vesicle membrane	2	54	0.272445	0.797236	1.06423e+17
Molecular Function	GO:0004124	cysteine synthase activity	2	54	0.272445	0.797236	1.06445e+17
Biological Process	GO:0000911	cytokinesis by cell plate formation	3	96	0.273453	0.798117	1.06371e+26
Biological Process	GO:0006099	tricarboxylic acid cycle	6	232	0.277496	0.798117	1.06425e+53
Biological Process	GO:0006166	purine ribonucleoside salvage	1	17	0.277394	0.798117	106416054
Biological Process	GO:0009891	positive regulation of biosynthetic process	15	662	0.276008	0.798117	1.06357e+134
Biological Process	GO:0032881	regulation of polysaccharide metabolic process	1	17	0.277394	0.798117	106350879
Biological Process	GO:0044205	'de novo' UMP biosynthetic process	1	17	0.277394	0.798117	106352864
Biological Process	GO:0046777	protein autophosphorylation	6	232	0.277496	0.798117	1.06424e+53
Biological Process	GO:0072337	modified amino acid transport	1	17	0.277394	0.798117	106380805
Biological Process	GO:0072530	purine-containing compound transmembrane transport	1	17	0.277394	0.798117	106380502
Biological Process	GO:1902170	cellular response to reactive nitrogen species	1	17	0.277394	0.798117	106385040
Molecular Function	GO:0003988	acetyl-CoA C-acyltransferase activity	1	17	0.277394	0.798117	106403192
Molecular Function	GO:0005460	UDP-glucose transmembrane transporter activity	1	17	0.277394	0.798117	106389521
Molecular Function	GO:0008194	UDP-glycosyltransferase activity	22	1007	0.276916	0.798117	1.06359e+197
Molecular Function	GO:0036442	hydrogen-exporting ATPase activity	6	232	0.277496	0.798117	1.06382e+53
Molecular Function	GO:0052852	very-long-chain-(S)-2-hydroxy-acid oxidase activity	1	17	0.277394	0.798117	106452248
Molecular Function	GO:0052853	long-chain-(S)-2-hydroxy-long-chain-acid oxidase activity	1	17	0.277394	0.798117	106452248
Molecular Function	GO:0052854	medium-chain-(S)-2-hydroxy-acid oxidase activity	1	17	0.277394	0.798117	106452248
Cellular Component	GO:0005666	DNA-directed RNA polymerase III complex	2	55	0.279474	0.801382	1.06367e+17
Molecular Function	GO:0004683	calmodulin-dependent protein kinase activity	2	55	0.279474	0.801382	1.06424e+17
Molecular Function	GO:0080161	auxin transmembrane transporter activity	2	55	0.279474	0.801382	1.0638e+17
Biological Process	GO:0000096	sulfur amino acid metabolic process	6	234	0.283956	0.808364	1.06381e+53
Biological Process	GO:0001101	response to acid chemical	35	1667	0.289589	0.808364	106349829,106449121,106406653,106441911,106419535,106387122,106414499,106438298,106375028,106371831,106423853,106387392,106388649,106409264,106401580,106380546,106398338,106445272,106397750,106380537,106403171,106454595,106400405,106436094,106397592,106452206,106356961,106452123,106423828,106423962,106371176,106406931,106364064,106380547,106431104
Biological Process	GO:0006351	transcription, DNA-templated	170	8597	0.283913	0.808364	106426318,106417927,106392908,106370163,106364855,106381513,106367765,106359404,106368233,106411360,106414839,106384892,106382913,106348153,106368232,106348249,106417849,106380553,106402970,106380546,106389731,106357761,106405141,106435221,106454558,106430622,106451313,106422603,106413892,106358358,106444738,106409736,106448590,106433369,106429935,106357350,106416461,106419535,106437649,106375978…
Biological Process	GO:0006549	isoleucine metabolic process	2	57	0.293513	0.808364	1.06368e+17
Biological Process	GO:0009073	aromatic amino acid family biosynthetic process	5	190	0.292028	0.808364	1.0638e+44
Biological Process	GO:0009097	isoleucine biosynthetic process	2	57	0.293513	0.808364	1.06368e+17
Biological Process	GO:0009687	abscisic acid metabolic process	2	57	0.293513	0.808364	1.06381e+17
Biological Process	GO:0010090	trichome morphogenesis	3	98	0.283727	0.808364	1.06429e+26
Biological Process	GO:0010093	specification of floral organ identity	1	18	0.291074	0.808364	106395301
Biological Process	GO:0010204	defense response signaling pathway, resistance gene-independent	1	18	0.291074	0.808364	106452248
Biological Process	GO:0010214	seed coat development	2	56	0.286497	0.808364	1.06387e+17
Biological Process	GO:0015785	UDP-galactose transport	1	18	0.291074	0.808364	106389521
Biological Process	GO:0016108	tetraterpenoid metabolic process	3	99	0.288877	0.808364	1.06347e+26
Biological Process	GO:0016116	carotenoid metabolic process	3	99	0.288877	0.808364	1.06347e+26
Biological Process	GO:0018195	peptidyl-arginine modification	1	18	0.291074	0.808364	106390109
Biological Process	GO:0018216	peptidyl-arginine methylation	1	18	0.291074	0.808364	106390109
Biological Process	GO:0032774	RNA biosynthetic process	170	8608	0.289852	0.808364	106426318,106417927,106392908,106370163,106364855,106381513,106367765,106359404,106368233,106411360,106414839,106384892,106382913,106348153,106368232,106348249,106417849,106380553,106402970,106380546,106389731,106357761,106405141,106435221,106454558,106430622,106451313,106422603,106413892,106358358,106444738,106409736,106448590,106433369,106429935,106357350,106416461,106419535,106437649,106375978…
Biological Process	GO:0043288	apocarotenoid metabolic process	2	57	0.293513	0.808364	1.06381e+17
Biological Process	GO:0046937	phytochelatin metabolic process	1	18	0.291074	0.808364	106349805
Biological Process	GO:0046938	phytochelatin biosynthetic process	1	18	0.291074	0.808364	106349805
Biological Process	GO:0048441	petal development	2	56	0.286497	0.808364	1.06379e+17
Biological Process	GO:0048465	corolla development	2	56	0.286497	0.808364	1.06379e+17
Biological Process	GO:0070676	intralumenal vesicle formation	1	18	0.291074	0.808364	106374412
Biological Process	GO:0071215	cellular response to abscisic acid stimulus	10	425	0.287466	0.808364	1.06402e+89
Biological Process	GO:0097306	cellular response to alcohol	10	425	0.287466	0.808364	1.06402e+89
Biological Process	GO:0097659	nucleic acid-templated transcription	170	8597	0.283913	0.808364	106426318,106417927,106392908,106370163,106364855,106381513,106367765,106359404,106368233,106411360,106414839,106384892,106382913,106348153,106368232,106348249,106417849,106380553,106402970,106380546,106389731,106357761,106405141,106435221,106454558,106430622,106451313,106422603,106413892,106358358,106444738,106409736,106448590,106433369,106429935,106357350,106416461,106419535,106437649,106375978…
Biological Process	GO:1902644	tertiary alcohol metabolic process	2	57	0.293513	0.808364	1.06381e+17
Cellular Component	GO:0000791	euchromatin	1	18	0.291074	0.808364	106426318
Cellular Component	GO:0005615	extracellular space	5	188	0.284736	0.808364	1.06356e+44
Cellular Component	GO:0005759	mitochondrial matrix	7	283	0.290479	0.808364	1.06423e+62
Cellular Component	GO:0044459	plasma membrane part	17	769	0.29206	0.808364	1.06423e+152
Molecular Function	GO:0003684	damaged DNA binding	3	99	0.288877	0.808364	1.06424e+26
Molecular Function	GO:0003871	5-methyltetrahydropteroyltriglutamate-homocysteine S-methyltransferase activity	1	18	0.291074	0.808364	106380770
Molecular Function	GO:0003979	UDP-glucose 6-dehydrogenase activity	1	18	0.291074	0.808364	106368218
Molecular Function	GO:0004362	glutathione-disulfide reductase activity	1	18	0.291074	0.808364	106413423
Molecular Function	GO:0004551	nucleotide diphosphatase activity	1	18	0.291074	0.808364	106399769
Molecular Function	GO:0005459	UDP-galactose transmembrane transporter activity	1	18	0.291074	0.808364	106389521
Molecular Function	GO:0015238	drug transmembrane transporter activity	8	331	0.292054	0.808364	1.06446e+71
Molecular Function	GO:0030599	pectinesterase activity	7	284	0.293442	0.808364	1.0643e+62
Molecular Function	GO:0035197	siRNA binding	1	18	0.291074	0.808364	106426318
Molecular Function	GO:0042085	5-methyltetrahydropteroyltri-L-glutamate-dependent methyltransferase activity	1	18	0.291074	0.808364	106380770
Molecular Function	GO:0016782	transferase activity, transferring sulfur-containing groups	5	191	0.295687	0.813566	1.06419e+44
Biological Process	GO:0006081	cellular aldehyde metabolic process	7	285	0.296411	0.814773	1.06409e+62
Biological Process	GO:0006101	citrate metabolic process	6	238	0.296969	0.815523	1.06425e+53
Biological Process	GO:0000904	cell morphogenesis involved in differentiation	8	333	0.297533	0.816286	1.06424e+71
Biological Process	GO:0042451	purine nucleoside biosynthetic process	3	101	0.299196	0.816925	1.06352e+26
Biological Process	GO:0046129	purine ribonucleoside biosynthetic process	3	101	0.299196	0.816925	1.06352e+26
Molecular Function	GO:0005351	sugar:proton symporter activity	3	101	0.299196	0.816925	1.0645e+26
Molecular Function	GO:0005402	cation:sugar symporter activity	3	101	0.299196	0.816925	1.0645e+26
Molecular Function	GO:0015295	solute:proton symporter activity	3	101	0.299196	0.816925	1.0645e+26
Biological Process	GO:0006810	transport	183	9301	0.299507	0.816993	106363295,106415876,106372473,106453824,106454890,106347354,106387122,106376223,106418502,106380818,106376245,106404542,106423853,106379148,106348732,106383774,106422920,106410700,106352078,106380805,106368850,106374749,106436094,106375104,106425885,106416593,106438360,106350228,106410851,106380506,106452834,106423770,106423828,106384132,106382145,106381414,106380815,106425608,106422743,106347602…
Biological Process	GO:0007008	outer mitochondrial membrane organization	1	19	0.304496	0.817011	106424745
Biological Process	GO:0007032	endosome organization	1	19	0.304496	0.817011	106374412
Biological Process	GO:0009310	amine catabolic process	1	19	0.304496	0.817011	106441217
Biological Process	GO:0010100	negative regulation of photomorphogenesis	1	19	0.304496	0.817011	106451393
Biological Process	GO:0042402	cellular biogenic amine catabolic process	1	19	0.304496	0.817011	106441217
Biological Process	GO:0045040	protein import into mitochondrial outer membrane	1	19	0.304496	0.817011	106424745
Biological Process	GO:0071731	response to nitric oxide	1	19	0.304496	0.817011	106385040
Biological Process	GO:0080186	developmental vegetative growth	1	19	0.304496	0.817011	106380537
Biological Process	GO:1901701	cellular response to oxygen-containing compound	22	1024	0.302986	0.817011	1.06411e+197
Cellular Component	GO:0009501	amyloplast	1	19	0.304496	0.817011	106357062
Cellular Component	GO:0030137	COPI-coated vesicle	2	58	0.300519	0.817011	1.06423e+17
Molecular Function	GO:0004000	adenosine deaminase activity	1	19	0.304496	0.817011	106370849
Molecular Function	GO:0004672	protein kinase activity	109	5474	0.304663	0.817011	106452766,106364585,106351568,106396194,106423327,106399294,106446873,106407089,106438904,106387039,106388164,106371582,106405820,106371453,106419036,106415753,106415298,106419037,106423853,106412114,106420389,106399295,106354147,106388649,106437894,106402654,106398250,106418224,106358540,106440197,106374361,106398888,106382942,106446090,106432534,106356425,106423673,106363597,106446895,106387037…
Molecular Function	GO:0008430	selenium binding	1	19	0.304496	0.817011	106401617
Molecular Function	GO:0015165	pyrimidine nucleotide-sugar transmembrane transporter activity	1	19	0.304496	0.817011	106389521
Molecular Function	GO:0016899	oxidoreductase activity, acting on the CH-OH group of donors, oxygen as acceptor	2	58	0.300519	0.817011	1.06434e+17
Molecular Function	GO:0033897	ribonuclease T2 activity	1	19	0.304496	0.817011	106415884
Molecular Function	GO:0051011	microtubule minus-end binding	1	19	0.304496	0.817011	106452892
Biological Process	GO:0048513	animal organ development	2	59	0.307514	0.821049	1.06431e+17
Biological Process	GO:1901700	response to oxygen-containing compound	45	2190	0.307735	0.821049	106411399,106448664,106349829,106449121,106406653,106411440,106441911,106399294,106385040,106419535,106418681,106387122,106414499,106438298,106375028,106371831,106423853,106399295,106387392,106388649,106409264,106401580,106380546,106368850,106445272,106361041,106398338,106397750,106415844,106380537,106403171,106454595,106436094,106400405,106397592,106452206,106356961,106452123,106423828,106423962…
Molecular Function	GO:0003872	6-phosphofructokinase activity	2	59	0.307514	0.821049	1.06444e+17
Molecular Function	GO:0015294	solute:cation symporter activity	4	148	0.307893	0.821049	1.0645e+35
Molecular Function	GO:0015399	primary active transmembrane transporter activity	19	877	0.307335	0.821049	1.06346e+170
Molecular Function	GO:0015405	P-P-bond-hydrolysis-driven transmembrane transporter activity	19	877	0.307335	0.821049	1.06346e+170
Cellular Component	GO:0005887	integral component of plasma membrane	7	289	0.30835	0.821295	1.06423e+62
Molecular Function	GO:0008238	exopeptidase activity	8	337	0.308561	0.821295	1.06446e+71
Biological Process	GO:0006662	glycerol ether metabolic process	4	149	0.312151	0.823272	106354653,106454330,XLOC_079871,XLOC_029797
Biological Process	GO:0008300	isoprenoid catabolic process	1	20	0.317663	0.823272	106416608
Biological Process	GO:0009267	cellular response to starvation	4	149	0.312151	0.823272	1.06353e+35
Biological Process	GO:0009787	regulation of abscisic acid-activated signaling pathway	4	150	0.316414	0.823272	1.06402e+35
Biological Process	GO:0010565	regulation of cellular ketone metabolic process	3	104	0.314706	0.823272	1.06381e+26
Biological Process	GO:0015781	pyrimidine nucleotide-sugar transport	1	20	0.317663	0.823272	106389521
Biological Process	GO:0016115	terpenoid catabolic process	1	20	0.317663	0.823272	106416608
Biological Process	GO:0030497	fatty acid elongation	1	20	0.317663	0.823272	106409944
Biological Process	GO:0031048	chromatin silencing by small RNA	1	20	0.317663	0.823272	106426318
Biological Process	GO:0032261	purine nucleotide salvage	1	20	0.317663	0.823272	106416054
Biological Process	GO:0044262	cellular carbohydrate metabolic process	27	1281	0.311931	0.823272	1.06439e+242
Biological Process	GO:0045737	positive regulation of cyclin-dependent protein serine/threonine kinase activity	1	20	0.317663	0.823272	106430649
Biological Process	GO:0045834	positive regulation of lipid metabolic process	1	20	0.317663	0.823272	106380537
Biological Process	GO:0046889	positive regulation of lipid biosynthetic process	1	20	0.317663	0.823272	106380537
Biological Process	GO:0048509	regulation of meristem development	5	195	0.310392	0.823272	1.06444e+44
Biological Process	GO:0071901	negative regulation of protein serine/threonine kinase activity	1	20	0.317663	0.823272	106444311
Biological Process	GO:0090697	post-embryonic plant organ morphogenesis	5	196	0.314084	0.823272	1.06395e+44
Biological Process	GO:0090701	specification of plant organ identity	1	20	0.317663	0.823272	106395301
Biological Process	GO:1900618	regulation of shoot system morphogenesis	1	20	0.317663	0.823272	106380537
Biological Process	GO:1901371	regulation of leaf morphogenesis	1	20	0.317663	0.823272	106380537
Biological Process	GO:1901407	regulation of phosphorylation of RNA polymerase II C-terminal domain	1	20	0.317663	0.823272	106430649
Biological Process	GO:1901409	positive regulation of phosphorylation of RNA polymerase II C-terminal domain	1	20	0.317663	0.823272	106430649
Biological Process	GO:1901419	regulation of response to alcohol	4	150	0.316414	0.823272	1.06402e+35
Biological Process	GO:1904031	positive regulation of cyclin-dependent protein kinase activity	1	20	0.317663	0.823272	106430649
Biological Process	GO:1905957	regulation of cellular response to alcohol	4	150	0.316414	0.823272	1.06402e+35
Molecular Function	GO:0003849	3-deoxy-7-phosphoheptulonate synthase activity	1	20	0.317663	0.823272	106434205
Molecular Function	GO:0016984	ribulose-bisphosphate carboxylase activity	1	20	0.317663	0.823272	106379349
Molecular Function	GO:0034212	peptide N-acetyltransferase activity	4	149	0.312151	0.823272	1.06372e+35
Molecular Function	GO:0090484	drug transporter activity	8	338	0.311331	0.823272	1.06446e+71
Biological Process	GO:0009117	nucleotide metabolic process	25	1185	0.318812	0.825499	1.06346e+224
Biological Process	GO:0009738	abscisic acid-activated signaling pathway	9	390	0.320889	0.830126	1.06402e+80
Biological Process	GO:0031669	cellular response to nutrient levels	5	198	0.321485	0.830165	1.06353e+44
Biological Process	GO:0055088	lipid homeostasis	2	61	0.321458	0.830165	1.06417e+17
Biological Process	GO:0006355	regulation of transcription, DNA-templated	156	7941	0.323873	0.833315	106426318,106417927,106370163,106364855,106381513,106367765,106359404,106411360,106384892,106382913,106348153,106348249,106417849,106380553,106402970,106380546,106389731,106357761,106405141,106435221,106454558,106430622,106451313,106422603,106413892,106358358,106444738,106409736,106448590,106433369,106429935,106357350,106416461,106419535,106437649,106375978,106404861,106439612,106354907,106371957…
Biological Process	GO:1903506	regulation of nucleic acid-templated transcription	156	7941	0.323873	0.833315	106426318,106417927,106370163,106364855,106381513,106367765,106359404,106411360,106384892,106382913,106348153,106348249,106417849,106380553,106402970,106380546,106389731,106357761,106405141,106435221,106454558,106430622,106451313,106422603,106413892,106358358,106444738,106409736,106448590,106433369,106429935,106357350,106416461,106419535,106437649,106375978,106404861,106439612,106354907,106371957…
Biological Process	GO:2001141	regulation of RNA biosynthetic process	156	7941	0.323873	0.833315	106426318,106417927,106370163,106364855,106381513,106367765,106359404,106411360,106384892,106382913,106348153,106348249,106417849,106380553,106402970,106380546,106389731,106357761,106405141,106435221,106454558,106430622,106451313,106422603,106413892,106358358,106444738,106409736,106448590,106433369,106429935,106357350,106416461,106419535,106437649,106375978,106404861,106439612,106354907,106371957…
Cellular Component	GO:0000786	nucleosome	6	246	0.323314	0.833315	1.06406e+53
Biological Process	GO:0006450	regulation of translational fidelity	1	21	0.330581	0.834784	106368211
Biological Process	GO:0006541	glutamine metabolic process	4	152	0.324953	0.834784	1.06349e+35
Biological Process	GO:0009800	cinnamic acid biosynthetic process	1	21	0.330581	0.834784	106389127
Biological Process	GO:0010363	regulation of plant-type hypersensitive response	1	21	0.330581	0.834784	106407388
Biological Process	GO:0015672	monovalent inorganic cation transport	18	838	0.326283	0.834784	1.0639e+161
Biological Process	GO:0034227	tRNA thio-modification	1	21	0.330581	0.834784	106389994
Biological Process	GO:0044210	'de novo' CTP biosynthetic process	1	21	0.330581	0.834784	106349196
Biological Process	GO:0046835	carbohydrate phosphorylation	2	62	0.328405	0.834784	1.06444e+17
Biological Process	GO:0048766	root hair initiation	1	21	0.330581	0.834784	106380456
Biological Process	GO:0071478	cellular response to radiation	5	199	0.325193	0.834784	1.06395e+44
Biological Process	GO:1902930	regulation of alcohol biosynthetic process	1	21	0.330581	0.834784	106380537
Cellular Component	GO:0005884	actin filament	1	21	0.330581	0.834784	106413303
Cellular Component	GO:0009330	DNA topoisomerase complex (ATP-hydrolyzing)	1	21	0.330581	0.834784	106345840
Molecular Function	GO:0003883	CTP synthase activity	1	21	0.330581	0.834784	106349196
Molecular Function	GO:0016811	hydrolase activity, acting on carbon-nitrogen (but not peptide) bonds, in linear amides	4	153	0.329228	0.834784	1.06423e+35
Molecular Function	GO:0016892	endoribonuclease activity, producing 3'-phosphomonoesters	1	21	0.330581	0.834784	106415884
Molecular Function	GO:0030170	pyridoxal phosphate binding	11	490	0.325944	0.834784	1.0645e+98
Molecular Function	GO:0030276	clathrin binding	3	107	0.330232	0.834784	1.06357e+26
Molecular Function	GO:0034450	ubiquitin-ubiquitin ligase activity	1	21	0.330581	0.834784	106368214
Molecular Function	GO:0045548	phenylalanine ammonia-lyase activity	1	21	0.330581	0.834784	106389127
Molecular Function	GO:0070279	vitamin B6 binding	11	490	0.325944	0.834784	1.0645e+98
Molecular Function	GO:0035091	phosphatidylinositol binding	5	201	0.332623	0.839196	1.06357e+44
Biological Process	GO:0009814	defense response, incompatible interaction	6	249	0.33328	0.840113	1.06448e+53
Biological Process	GO:0072593	reactive oxygen species metabolic process	12	543	0.334161	0.841591	1.06379e+107
Biological Process	GO:0006270	DNA replication initiation	2	63	0.335331	0.841757	1.06402e+17
Molecular Function	GO:0004693	cyclin-dependent protein serine/threonine kinase activity	2	63	0.335331	0.841757	1.06423e+17
Molecular Function	GO:0031072	heat shock protein binding	3	108	0.335406	0.841757	1.06434e+26
Molecular Function	GO:0097472	cyclin-dependent protein kinase activity	2	63	0.335331	0.841757	1.06423e+17
Biological Process	GO:0051274	beta-glucan biosynthetic process	8	347	0.336475	0.842558	1.06435e+71
Molecular Function	GO:0004888	transmembrane signaling receptor activity	6	250	0.33661	0.842558	1.06399e+53
Molecular Function	GO:0016410	N-acyltransferase activity	8	347	0.336475	0.842558	1.06372e+71
Biological Process	GO:0000462	maturation of SSU-rRNA from tricistronic rRNA transcript (SSU-rRNA, 5.8S rRNA, LSU-rRNA)	1	22	0.343255	0.843728	106433369
Biological Process	GO:0006812	cation transport	40	1965	0.341719	0.843728	106390235,106411649,106346649,106397033,106348339,106441225,106381576,106434997,106414499,106380502,106375981,106405253,106380818,106429958,106357711,106369006,106421684,106423853,106425325,106377540,106396406,106345858,106352078,106362651,106411108,106383013,106387887,106380766,106423828,106404557,106380544,106452390,106354356,106380815,106425608,106416458,106361151,106363393,106358546,106419214
Biological Process	GO:0009082	branched-chain amino acid biosynthetic process	3	109	0.340578	0.843728	1.06368e+26
Biological Process	GO:0009126	purine nucleoside monophosphate metabolic process	14	646	0.341588	0.843728	1.06346e+125
Biological Process	GO:0009167	purine ribonucleoside monophosphate metabolic process	14	646	0.341588	0.843728	1.06346e+125
Biological Process	GO:0009854	oxidative photosynthetic carbon pathway	1	22	0.343255	0.843728	106452248
Biological Process	GO:0018904	ether metabolic process	4	155	0.337787	0.843728	106354653,106454330,XLOC_079871,XLOC_029797
Biological Process	GO:0032879	regulation of localization	6	251	0.339944	0.843728	1.06364e+53
Biological Process	GO:0035194	posttranscriptional gene silencing by RNA	4	155	0.337787	0.843728	1.06381e+35
Biological Process	GO:0043255	regulation of carbohydrate biosynthetic process	1	22	0.343255	0.843728	106350879
Biological Process	GO:0046856	phosphatidylinositol dephosphorylation	3	109	0.340578	0.843728	1.06379e+26
Biological Process	GO:0070816	phosphorylation of RNA polymerase II C-terminal domain	1	22	0.343255	0.843728	106430649
Biological Process	GO:1901362	organic cyclic compound biosynthetic process	206	10572	0.338171	0.843728	106426318,106417927,106392908,106370163,106364855,106381513,106367765,106359404,106371823,106376910,106368233,106411360,106414839,106384892,106382913,106348153,106368232,106388649,106348249,106417849,106380553,106402970,106380546,106389731,106357761,106405141,106435221,106352132,106454558,106430622,106451313,106422603,106413892,106358358,106349196,106444738,106428166,106409736,106448590,106433369…
Cellular Component	GO:0005762	mitochondrial large ribosomal subunit	1	22	0.343255	0.843728	106388091
Cellular Component	GO:0031226	intrinsic component of plasma membrane	10	446	0.338614	0.843728	1.06423e+89
Molecular Function	GO:0000996	core DNA-dependent RNA polymerase binding promoter specificity activity	1	22	0.343255	0.843728	106359404
Molecular Function	GO:0015037	peptide disulfide oxidoreductase activity	1	22	0.343255	0.843728	106413423
Molecular Function	GO:0015038	glutathione disulfide oxidoreductase activity	1	22	0.343255	0.843728	106413423
Molecular Function	GO:0016756	glutathione gamma-glutamylcysteinyltransferase activity	1	22	0.343255	0.843728	106349805
Molecular Function	GO:0016763	transferase activity, transferring pentosyl groups	6	252	0.343281	0.843728	1.06353e+53
Molecular Function	GO:0016987	sigma factor activity	1	22	0.343255	0.843728	106359404
Biological Process	GO:0000160	phosphorelay signal transduction system	10	453	0.356028	0.844637	1.06353e+89
Biological Process	GO:0005976	polysaccharide metabolic process	31	1514	0.353364	0.844637	1.06439e+278
Biological Process	GO:0006468	protein phosphorylation	108	5488	0.350966	0.844637	106452766,106364585,106351568,106396194,106423327,106399294,106446873,106407089,106438904,106387039,106388164,106371582,106405820,106371453,106419036,106415753,106415298,106419037,106423853,106412114,106420389,106399295,106354147,106388649,106437894,106402654,106398250,106418224,106358540,106440197,106374361,106398888,106382942,106446090,106432534,106430649,106356425,106423673,106363597,106446895…
Biological Process	GO:0006753	nucleoside phosphate metabolic process	25	1202	0.34418	0.844637	1.06346e+224
Biological Process	GO:0009141	nucleoside triphosphate metabolic process	14	653	0.356046	0.844637	1.06346e+125
Biological Process	GO:0009144	purine nucleoside triphosphate metabolic process	13	598	0.345663	0.844637	1.06346e+116
Biological Process	GO:0009161	ribonucleoside monophosphate metabolic process	15	701	0.351505	0.844637	1.06346e+134
Biological Process	GO:0009199	ribonucleoside triphosphate metabolic process	14	648	0.345707	0.844637	1.06346e+125
Biological Process	GO:0009205	purine ribonucleoside triphosphate metabolic process	13	598	0.345663	0.844637	1.06346e+116
Biological Process	GO:0010103	stomatal complex morphogenesis	2	66	0.355976	0.844637	1.06436e+17
Biological Process	GO:0010264	myo-inositol hexakisphosphate biosynthetic process	1	23	0.355689	0.844637	106353425
Biological Process	GO:0015980	energy derivation by oxidation of organic compounds	9	400	0.347127	0.844637	106425323,XLOC_083886,106413977,XLOC_090310,106428670,106360587,106385336,106445986,106346003
Biological Process	GO:0018209	peptidyl-serine modification	3	111	0.350912	0.844637	1.06372e+26
Biological Process	GO:0030490	maturation of SSU-rRNA	1	23	0.355689	0.844637	106433369
Biological Process	GO:0030641	regulation of cellular pH	2	65	0.349119	0.844637	1.06369e+17
Biological Process	GO:0031347	regulation of defense response	9	400	0.347127	0.844637	1.06435e+80
Biological Process	GO:0033517	myo-inositol hexakisphosphate metabolic process	1	23	0.355689	0.844637	106353425
Biological Process	GO:0044770	cell cycle phase transition	3	110	0.345747	0.844637	1.06423e+26
Biological Process	GO:0046839	phospholipid dephosphorylation	3	112	0.356072	0.844637	1.06379e+26
Biological Process	GO:0048446	petal morphogenesis	1	23	0.355689	0.844637	106438865
Biological Process	GO:0051234	establishment of localization	183	9390	0.348265	0.844637	106363295,106415876,106372473,106453824,106454890,106347354,106387122,106376223,106418502,106380818,106376245,106404542,106423853,106379148,106348732,106383774,106422920,106410700,106352078,106380805,106368850,106374749,106436094,106375104,106425885,106416593,106438360,106350228,106410851,106380506,106452834,106423770,106423828,106384132,106382145,106381414,106380815,106425608,106422743,106347602…
Biological Process	GO:0051453	regulation of intracellular pH	2	65	0.349119	0.844637	1.06369e+17
Biological Process	GO:0051567	histone H3-K9 methylation	1	23	0.355689	0.844637	106426318
Biological Process	GO:0061647	histone H3-K9 modification	1	23	0.355689	0.844637	106426318
Biological Process	GO:2000030	regulation of response to red or far red light	2	65	0.349119	0.844637	1.06451e+17
Cellular Component	GO:0000243	commitment complex	1	23	0.355689	0.844637	106431495
Cellular Component	GO:0005875	microtubule associated complex	4	157	0.346354	0.844637	1.06415e+35
Cellular Component	GO:0008352	katanin complex	1	23	0.355689	0.844637	106414894
Molecular Function	GO:0000774	adenyl-nucleotide exchange factor activity	1	23	0.355689	0.844637	106452889
Molecular Function	GO:0004373	glycogen (starch) synthase activity	1	23	0.355689	0.844637	106357062
Molecular Function	GO:0004579	dolichyl-diphosphooligosaccharide-protein glycotransferase activity	1	23	0.355689	0.844637	106389090
Molecular Function	GO:0004645	phosphorylase activity	1	23	0.355689	0.844637	106371101
Molecular Function	GO:0005509	calcium ion binding	23	1107	0.354307	0.844637	1.06405e+206
Molecular Function	GO:0005543	phospholipid binding	8	351	0.347751	0.844637	1.06402e+71
Molecular Function	GO:0008094	DNA-dependent ATPase activity	6	253	0.346622	0.844637	1.06346e+53
Molecular Function	GO:0008429	phosphatidylethanolamine binding	1	23	0.355689	0.844637	106368850
Molecular Function	GO:0008559	xenobiotic-transporting ATPase activity	1	23	0.355689	0.844637	106353131
Molecular Function	GO:0008891	glycolate oxidase activity	1	23	0.355689	0.844637	106452248
Molecular Function	GO:0042910	xenobiotic transporter activity	1	23	0.355689	0.844637	106353131
Molecular Function	GO:0102336	3-oxo-arachidoyl-CoA synthase activity	1	23	0.355689	0.844637	106409944
Molecular Function	GO:0102337	3-oxo-cerotoyl-CoA synthase activity	1	23	0.355689	0.844637	106409944
Molecular Function	GO:0102338	3-oxo-lignoceronyl-CoA synthase activity	1	23	0.355689	0.844637	106409944
Biological Process	GO:0009060	aerobic respiration	6	256	0.35666	0.845328	1.06425e+53
Molecular Function	GO:0044769	ATPase activity, coupled to transmembrane movement of ions, rotational mechanism	5	208	0.358723	0.849514	1.06382e+44
Molecular Function	GO:0016798	hydrolase activity, acting on glycosyl bonds	37	1826	0.359538	0.850738	106453177,106360008,106452373,106372087,106427626,106397509,106389855,106365922,106420811,106406276,106390088,106382914,106420487,106386585,106406209,106438727,106378341,106372696,106345994,106371702,106368408,106391008,106364020,106402912,106412856,106360494,106345733,106404178,106410734,106416273,106380533,106370916,106396845,106381615,106380829,106445716,106410571
Molecular Function	GO:0000155	phosphorelay sensor kinase activity	3	113	0.361227	0.852616	1.06371e+26
Molecular Function	GO:0004673	protein histidine kinase activity	3	113	0.361227	0.852616	1.06371e+26
Molecular Function	GO:0016775	phosphotransferase activity, nitrogenous group as acceptor	3	113	0.361227	0.852616	1.06371e+26
Biological Process	GO:0001933	negative regulation of protein phosphorylation	1	24	0.367888	0.855609	106444311
Biological Process	GO:0005983	starch catabolic process	1	24	0.367888	0.855609	106372696
Biological Process	GO:0006469	negative regulation of protein kinase activity	1	24	0.367888	0.855609	106444311
Biological Process	GO:0008285	negative regulation of cell proliferation	1	24	0.367888	0.855609	106451116
Biological Process	GO:0009799	specification of symmetry	1	24	0.367888	0.855609	106379445
Biological Process	GO:0009803	cinnamic acid metabolic process	1	24	0.367888	0.855609	106389127
Biological Process	GO:0010072	primary shoot apical meristem specification	1	24	0.367888	0.855609	106397638
Biological Process	GO:0032958	inositol phosphate biosynthetic process	1	24	0.367888	0.855609	106353425
Biological Process	GO:0033673	negative regulation of kinase activity	1	24	0.367888	0.855609	106444311
Biological Process	GO:0042430	indole-containing compound metabolic process	4	161	0.363493	0.855609	1.0644e+35
Biological Process	GO:0045292	mRNA cis splicing, via spliceosome	1	24	0.367888	0.855609	106431495
Biological Process	GO:0045893	positive regulation of transcription, DNA-templated	12	557	0.365648	0.855609	1.06357e+107
Biological Process	GO:0048658	anther wall tapetum development	1	24	0.367888	0.855609	106429181
Biological Process	GO:0071214	cellular response to abiotic stimulus	7	308	0.366071	0.855609	1.06395e+62
Cellular Component	GO:0045259	proton-transporting ATP synthase complex	3	114	0.366376	0.855609	1.06382e+26
Molecular Function	GO:0009672	auxin:proton symporter activity	1	24	0.367888	0.855609	106380456
Molecular Function	GO:0047216	inositol 3-alpha-galactosyltransferase activity	1	24	0.367888	0.855609	106419861
Molecular Function	GO:0070180	large ribosomal subunit rRNA binding	1	24	0.367888	0.855609	106365667
Biological Process	GO:0008361	regulation of cell size	2	68	0.369611	0.85613	1.06381e+17
Biological Process	GO:0009682	induced systemic resistance	2	68	0.369611	0.85613	1.06442e+17
Biological Process	GO:0010305	leaf vascular tissue pattern formation	2	68	0.369611	0.85613	1.06397e+17
Biological Process	GO:0043043	peptide biosynthetic process	55	2762	0.369154	0.85613	106453592,106426318,106389316,106369145,106368242,106357840,106380757,106388091,106366103,106380540,106371617,106380502,106360174,106401149,106380852,106410381,106382783,106378484,106389336,106365667,106429910,106411417,106410916,106375007,106376198,106350653,106364120,106428815,106446225,106387488,106389287,106416371,106388871,106397872,106422663,106367319,106407452,106388163,106368244,106379687…
Molecular Function	GO:0000030	mannosyltransferase activity	2	68	0.369611	0.85613	1.06387e+17
Biological Process	GO:0046112	nucleobase biosynthetic process	3	115	0.371517	0.858456	1.06353e+26
Biological Process	GO:0071900	regulation of protein serine/threonine kinase activity	3	115	0.371517	0.858456	1.0641e+26
Cellular Component	GO:0005732	small nucleolar ribonucleoprotein complex	3	115	0.371517	0.858456	1.06387e+26
Molecular Function	GO:0008080	N-acetyltransferase activity	7	310	0.372208	0.859359	1.06372e+62
Biological Process	GO:0009123	nucleoside monophosphate metabolic process	15	712	0.373535	0.861347	1.06346e+134
Biological Process	GO:1901659	glycosyl compound biosynthetic process	5	212	0.373672	0.861347	1.06353e+44
Biological Process	GO:0043604	amide biosynthetic process	58	2923	0.374999	0.862315	106453592,106426318,106389316,106369145,106368242,106357840,106380757,106388091,106371358,106366103,106380540,106371617,106380502,106360174,106401149,106380852,106410381,106382783,106378484,106389336,106365667,106429910,106411417,106410916,106375007,106376198,106350653,106364120,106428815,106446225,106389287,106387488,106416371,106388871,106397872,106422663,106367319,106407452,106388163,106368244…
Biological Process	GO:1902680	positive regulation of RNA biosynthetic process	12	561	0.374724	0.862315	1.06357e+107
Biological Process	GO:1903508	positive regulation of nucleic acid-templated transcription	12	561	0.374724	0.862315	1.06357e+107
Biological Process	GO:0006073	cellular glucan metabolic process	16	765	0.378059	0.863061	1.06411e+143
Biological Process	GO:0006412	translation	54	2719	0.378133	0.863061	106453592,106426318,106389316,106369145,106368242,106357840,106380757,106388091,106366103,106380540,106371617,106380502,106360174,106401149,106380852,106410381,106382783,106378484,106389336,106365667,106429910,106411417,106410916,106375007,106376198,106350653,106364120,106428815,106446225,106387488,106389287,106416371,106388871,106397872,106422663,106367319,106407452,106388163,106368244,106379687…
Biological Process	GO:0009887	animal organ morphogenesis	1	25	0.379856	0.863061	106415753
Biological Process	GO:0010675	regulation of cellular carbohydrate metabolic process	1	25	0.379856	0.863061	106350879
Biological Process	GO:0016441	posttranscriptional gene silencing	4	164	0.376337	0.863061	1.06381e+35
Biological Process	GO:0032506	cytokinetic process	3	116	0.37665	0.863061	1.06371e+26
Biological Process	GO:1902410	mitotic cytokinetic process	3	116	0.37665	0.863061	1.06371e+26
Cellular Component	GO:0005742	mitochondrial outer membrane translocase complex	1	25	0.379856	0.863061	106424745
Cellular Component	GO:0098799	outer mitochondrial membrane protein complex	1	25	0.379856	0.863061	106424745
Molecular Function	GO:0003917	DNA topoisomerase type I activity	1	25	0.379856	0.863061	106386738
Molecular Function	GO:0003973	(S)-2-hydroxy-acid oxidase activity	1	25	0.379856	0.863061	106452248
Molecular Function	GO:0004557	alpha-galactosidase activity	1	25	0.379856	0.863061	106380533
Molecular Function	GO:0015198	oligopeptide transporter activity	1	25	0.379856	0.863061	106380870
Molecular Function	GO:0050661	NADP binding	6	262	0.376785	0.863061	1.06414e+53
Molecular Function	GO:0052692	raffinose alpha-galactosidase activity	1	25	0.379856	0.863061	106380533
Biological Process	GO:0051252	regulation of RNA metabolic process	156	8034	0.380288	0.863356	106426318,106417927,106370163,106364855,106381513,106367765,106359404,106411360,106384892,106382913,106348153,106348249,106417849,106380553,106402970,106380546,106389731,106357761,106405141,106435221,106454558,106430622,106451313,106422603,106413892,106358358,106444738,106409736,106448590,106433369,106429935,106357350,106416461,106419535,106437649,106375978,106404861,106439612,106354907,106371957…
Biological Process	GO:0010087	phloem or xylem histogenesis	4	165	0.380613	0.863408	1.06397e+35
Biological Process	GO:0044042	glucan metabolic process	16	767	0.381956	0.865081	1.06411e+143
Molecular Function	GO:0016881	acid-amino acid ligase activity	3	117	0.381774	0.865081	1.06377e+26
Biological Process	GO:0000162	tryptophan biosynthetic process	2	71	0.389842	0.865636	1.06407e+17
Biological Process	GO:0000373	Group II intron splicing	1	26	0.391597	0.865636	106446230
Biological Process	GO:0000902	cell morphogenesis	14	667	0.385249	0.865636	1.06424e+125
Biological Process	GO:0006144	purine nucleobase metabolic process	2	71	0.389842	0.865636	1.06416e+17
Biological Process	GO:0006167	AMP biosynthetic process	1	26	0.391597	0.865636	106416054
Biological Process	GO:0006855	drug transmembrane transport	7	316	0.390646	0.865636	1.06383e+62
Biological Process	GO:0010105	negative regulation of ethylene-activated signaling pathway	1	26	0.391597	0.865636	106364668
Biological Process	GO:0010332	response to gamma radiation	1	26	0.391597	0.865636	106453924
Biological Process	GO:0019252	starch biosynthetic process	2	70	0.383129	0.865636	1.06357e+17
Biological Process	GO:0034605	cellular response to heat	2	71	0.389842	0.865636	1.06418e+17
Biological Process	GO:0046033	AMP metabolic process	1	26	0.391597	0.865636	106416054
Biological Process	GO:0046219	indolalkylamine biosynthetic process	2	71	0.389842	0.865636	1.06407e+17
Biological Process	GO:0048444	floral organ morphogenesis	2	71	0.389842	0.865636	1.06395e+17
Biological Process	GO:0048511	rhythmic process	4	166	0.384886	0.865636	1.06372e+35
Biological Process	GO:0051013	microtubule severing	1	26	0.391597	0.865636	106414894
Biological Process	GO:0055086	nucleobase-containing small molecule metabolic process	28	1387	0.391098	0.865636	1.06346e+251
Biological Process	GO:0070298	negative regulation of phosphorelay signal transduction system	1	26	0.391597	0.865636	106364668
Biological Process	GO:0072531	pyrimidine-containing compound transmembrane transport	1	26	0.391597	0.865636	106389521
Biological Process	GO:0098656	anion transmembrane transport	5	216	0.388618	0.865636	1.06381e+44
Biological Process	GO:1901566	organonitrogen compound biosynthetic process	105	5378	0.384943	0.865636	106449806,106453592,106426318,106376517,106368242,106357840,106380552,106412361,106368251,106366103,106405353,106371617,106380502,106360174,106401149,106380852,106376910,106389336,106444997,106429910,106352864,106410916,106353425,106388649,106375007,106397471,106364120,106428815,106387488,106388871,106354840,106394583,106367319,106407452,106388163,106389994,106349088,106402150,106384670,106444918…
Cellular Component	GO:0000275	mitochondrial proton-transporting ATP synthase complex, catalytic core F(1)	1	26	0.391597	0.865636	106380544
Cellular Component	GO:0000315	organellar large ribosomal subunit	1	26	0.391597	0.865636	106388091
Cellular Component	GO:0012511	monolayer-surrounded lipid storage body	2	71	0.389842	0.865636	1.06429e+17
Cellular Component	GO:0044815	DNA packaging complex	6	265	0.386859	0.865636	1.06406e+53
Molecular Function	GO:0001085	RNA polymerase II transcription factor binding	1	26	0.391597	0.865636	106381907
Molecular Function	GO:0008172	S-methyltransferase activity	1	26	0.391597	0.865636	106380770
Molecular Function	GO:0008443	phosphofructokinase activity	2	70	0.383129	0.865636	1.06444e+17
Molecular Function	GO:0016616	oxidoreductase activity, acting on the CH-OH group of donors, NAD or NADP as acceptor	11	516	0.387449	0.865636	1.06411e+98
Molecular Function	GO:0016836	hydro-lyase activity	7	315	0.387572	0.865636	1.0638e+62
Molecular Function	GO:0019789	SUMO transferase activity	1	26	0.391597	0.865636	106446303
Molecular Function	GO:0043424	protein histidine kinase binding	2	71	0.389842	0.865636	1.06381e+17
Molecular Function	GO:0042054	histone methyltransferase activity	3	119	0.391994	0.865843	1.06446e+26
Molecular Function	GO:0016407	acetyltransferase activity	9	418	0.395006	0.871823	1.06372e+80
Biological Process	GO:0072521	purine-containing compound metabolic process	19	928	0.396525	0.872476	1.06346e+170
Biological Process	GO:1901990	regulation of mitotic cell cycle phase transition	2	72	0.396521	0.872476	1.06423e+17
Molecular Function	GO:0004190	aspartic-type endopeptidase activity	8	368	0.396082	0.872476	1.06455e+71
Molecular Function	GO:0070001	aspartic-type peptidase activity	8	368	0.396082	0.872476	1.06455e+71
Biological Process	GO:2000112	regulation of cellular macromolecule biosynthetic process	161	8323	0.397278	0.873461	106426318,106417927,106370163,106364855,106381513,106367765,106359404,106411360,106410916,106384892,106382913,106348153,106348249,106417849,106380553,106402970,106380546,106389731,106357761,106405141,106435221,106454558,106430622,106451313,106422603,106413892,106358358,106444738,106409736,106448590,106433369,106429935,106357350,106416461,106419535,106437649,106375978,106404861,106410381,106439612…
Biological Process	GO:0042594	response to starvation	4	169	0.397681	0.873675	1.06353e+35
Biological Process	GO:0002229	defense response to oomycetes	1	27	0.403116	0.876288	106380805
Biological Process	GO:0007186	G-protein coupled receptor signaling pathway	3	121	0.40217	0.876288	1.06385e+26
Biological Process	GO:0009250	glucan biosynthetic process	10	471	0.401265	0.876288	1.06435e+89
Biological Process	GO:0010082	regulation of root meristem growth	1	27	0.403116	0.876288	106380456
Biological Process	GO:0010268	brassinosteroid homeostasis	1	27	0.403116	0.876288	106416608
Biological Process	GO:0031124	mRNA 3'-end processing	2	73	0.403166	0.876288	1.06348e+17
Biological Process	GO:0042326	negative regulation of phosphorylation	1	27	0.403116	0.876288	106444311
Biological Process	GO:0043269	regulation of ion transport	3	121	0.40217	0.876288	1.06424e+26
Biological Process	GO:0071417	cellular response to organonitrogen compound	1	27	0.403116	0.876288	106406653
Cellular Component	GO:0005853	eukaryotic translation elongation factor 1 complex	1	27	0.403116	0.876288	106380757
Cellular Component	GO:0030687	preribosome, large subunit precursor	1	27	0.403116	0.876288	106368222
Molecular Function	GO:0003854	3-beta-hydroxy-delta5-steroid dehydrogenase activity	1	27	0.403116	0.876288	106453342
Molecular Function	GO:0004252	serine-type endopeptidase activity	9	420	0.400352	0.876288	1.06361e+80
Molecular Function	GO:0015112	nitrate transmembrane transporter activity	1	27	0.403116	0.876288	106429961
Biological Process	GO:0010556	regulation of macromolecule biosynthetic process	161	8333	0.403473	0.876289	106426318,106417927,106370163,106364855,106381513,106367765,106359404,106411360,106410916,106384892,106382913,106348153,106348249,106417849,106380553,106402970,106380546,106389731,106357761,106405141,106435221,106454558,106430622,106451313,106422603,106413892,106358358,106444738,106409736,106448590,106433369,106429935,106357350,106416461,106419535,106437649,106375978,106404861,106410381,106439612…
Biological Process	GO:0071229	cellular response to acid chemical	15	728	0.405892	0.880203	1.06402e+134
Molecular Function	GO:0004857	enzyme inhibitor activity	15	728	0.405892	0.880203	1.06427e+134
Biological Process	GO:0006260	DNA replication	11	524	0.406604	0.881079	1.06437e+98
Biological Process	GO:0002239	response to oomycetes	1	28	0.414418	0.881293	106380805
Biological Process	GO:0006559	L-phenylalanine catabolic process	1	28	0.414418	0.881293	106389127
Biological Process	GO:0006979	response to oxidative stress	19	937	0.412646	0.881293	1.06379e+170
Biological Process	GO:0007389	pattern specification process	8	374	0.4132	0.881293	1.06379e+71
Biological Process	GO:0009853	photorespiration	3	122	0.407239	0.881293	1.06379e+26
Biological Process	GO:0009944	polarity specification of adaxial/abaxial axis	2	74	0.409776	0.881293	1.06379e+17
Biological Process	GO:0010143	cutin biosynthetic process	1	28	0.414418	0.881293	106433118
Biological Process	GO:0010315	auxin efflux	1	28	0.414418	0.881293	106380456
Biological Process	GO:0015893	drug transport	7	323	0.412165	0.881293	1.06383e+62
Biological Process	GO:0019217	regulation of fatty acid metabolic process	1	28	0.414418	0.881293	106385336
Biological Process	GO:0019747	regulation of isoprenoid metabolic process	1	28	0.414418	0.881293	106380537
Biological Process	GO:0042493	response to drug	7	323	0.412165	0.881293	1.06383e+62
Biological Process	GO:0042545	cell wall modification	8	374	0.4132	0.881293	1.0643e+71
Biological Process	GO:0050665	hydrogen peroxide biosynthetic process	1	28	0.414418	0.881293	106452248
Biological Process	GO:0052482	defense response by cell wall thickening	1	28	0.414418	0.881293	106435129
Biological Process	GO:0052544	defense response by callose deposition in cell wall	1	28	0.414418	0.881293	106435129
Biological Process	GO:1902222	erythrose 4-phosphate/phosphoenolpyruvate family amino acid catabolic process	1	28	0.414418	0.881293	106389127
Cellular Component	GO:0032777	Piccolo NuA4 histone acetyltransferase complex	1	28	0.414418	0.881293	106422603
Molecular Function	GO:0000990	transcription factor activity, core RNA polymerase binding	1	28	0.414418	0.881293	106359404
Molecular Function	GO:0004072	aspartate kinase activity	1	28	0.414418	0.881293	106384079
Molecular Function	GO:0004872	receptor activity	10	474	0.408836	0.881293	1.06353e+89
Molecular Function	GO:0005488	binding	857	45001	0.40861	0.881293	106452766,106364585,106449806,106416424,106453924,106355544,106346382,106364855,106367765,106446873,106413423,106387039,106376245,106447075,106423853,106410916,106399295,106353673,106385106,106451605,106417849,106377835,106379206,106394735,106435943,106402970,106368850,106357761,106430785,106427274,106438519,106405141,106370849,106345892,106353470,106391508,106346315,106454558,106423828,106358358…
Molecular Function	GO:0005516	calmodulin binding	11	525	0.409001	0.881293	1.06445e+98
Molecular Function	GO:0042623	ATPase activity, coupled	26	1298	0.412227	0.881293	1.06346e+233
Molecular Function	GO:0060089	molecular transducer activity	10	474	0.408836	0.881293	1.06353e+89
Biological Process	GO:0006825	copper ion transport	2	75	0.41635	0.884086	1.06352e+17
Biological Process	GO:0042542	response to hydrogen peroxide	2	75	0.41635	0.884086	1.06416e+17
Biological Process	GO:0009266	response to temperature stimulus	16	785	0.41721	0.884213	1.06387e+143
Biological Process	GO:0009640	photomorphogenesis	3	124	0.417339	0.884213	1.06451e+26
Biological Process	GO:1901617	organic hydroxy compound biosynthetic process	6	274	0.417045	0.884213	1.0645e+53
Biological Process	GO:0051179	localization	184	9564	0.418464	0.885283	106363295,106415876,106372473,106453824,106454890,106347354,106387122,106376223,106418502,106380818,106376245,106404542,106423853,106379148,106348732,106383774,106422920,106410700,106352078,106435129,106380805,106368850,106374749,106436094,106375104,106425885,106416593,106438360,106350228,106410851,106380506,106452834,106423770,106423828,106384132,106382145,106381414,106380815,106425608,106422743…
Cellular Component	GO:0031225	anchored component of membrane	7	325	0.418306	0.885283	1.06383e+62
Molecular Function	GO:0008171	O-methyltransferase activity	4	174	0.4189	0.88555	1.06354e+35
Biological Process	GO:0003002	regionalization	7	327	0.424441	0.885745	1.06395e+62
Biological Process	GO:0006714	sesquiterpenoid metabolic process	2	76	0.422886	0.885745	1.06381e+17
Biological Process	GO:0009908	flower development	18	891	0.422773	0.885745	1.06353e+161
Biological Process	GO:0010101	post-embryonic root morphogenesis	3	125	0.422367	0.885745	1.06353e+26
Biological Process	GO:0010102	lateral root morphogenesis	3	125	0.422367	0.885745	1.06353e+26
Biological Process	GO:0010366	negative regulation of ethylene biosynthetic process	1	29	0.425505	0.885745	106453706
Biological Process	GO:0031336	negative regulation of sulfur amino acid metabolic process	1	29	0.425505	0.885745	106453706
Biological Process	GO:0034645	cellular macromolecule biosynthetic process	245	12772	0.42052	0.885745	106426318,106417927,106392908,106370163,106357840,106364855,106381513,106367765,106359404,106401149,106380852,106368233,106429910,106411360,106414839,106410916,106384892,106382913,106348153,106368232,106348249,106417849,106380553,106435129,106402970,106364120,106428815,106380546,106387488,106389731,106357761,106367319,106407452,106388163,106405141,106381846,106440774,106444918,106435221,106454558…
Biological Process	GO:0043200	response to amino acid	1	29	0.425505	0.885745	106449121
Biological Process	GO:0048585	negative regulation of response to stimulus	6	275	0.420391	0.885745	1.06451e+53
Biological Process	GO:0050826	response to freezing	1	29	0.425505	0.885745	106367691
Biological Process	GO:0051175	negative regulation of sulfur metabolic process	1	29	0.425505	0.885745	106453706
Biological Process	GO:0051302	regulation of cell division	2	76	0.422886	0.885745	1.06431e+17
Biological Process	GO:0071669	plant-type cell wall organization or biogenesis	10	479	0.421458	0.885745	1.06366e+89
Biological Process	GO:0090151	establishment of protein localization to mitochondrial membrane	1	29	0.425505	0.885745	106424745
Biological Process	GO:1900909	negative regulation of olefin metabolic process	1	29	0.425505	0.885745	106453706
Biological Process	GO:1900912	negative regulation of olefin biosynthetic process	1	29	0.425505	0.885745	106453706
Cellular Component	GO:0000347	THO complex	1	29	0.425505	0.885745	106436793
Molecular Function	GO:0015018	galactosylgalactosylxylosylprotein 3-beta-glucuronosyltransferase activity	1	29	0.425505	0.885745	106359181
Molecular Function	GO:0016671	oxidoreductase activity, acting on a sulfur group of donors, disulfide as acceptor	3	125	0.422367	0.885745	1.06446e+26
Molecular Function	GO:0099600	transmembrane receptor activity	6	275	0.420391	0.885745	1.06399e+53
Biological Process	GO:0010468	regulation of gene expression	170	8842	0.426243	0.886636	106426318,106417927,106370163,106423327,106364855,106381513,106368221,106367765,106359404,106411360,106415085,106410916,106384892,106382913,106348153,106348249,106417849,106380553,106402970,106380546,106389731,106357761,106405141,106445542,106435221,106454558,106430622,106451313,106422603,106413892,106358358,106444738,106409736,106448590,106433369,106429935,106357350,106416461,106419535,106437649…
Biological Process	GO:0009067	aspartate family amino acid biosynthetic process	4	176	0.427339	0.887709	1.06381e+35
Biological Process	GO:0010026	trichome differentiation	3	126	0.427381	0.887709	1.06429e+26
Biological Process	GO:0009259	ribonucleotide metabolic process	17	842	0.427732	0.887793	1.06346e+152
Biological Process	GO:0065001	specification of axis polarity	2	77	0.429385	0.890576	1.06379e+17
Biological Process	GO:0048868	pollen tube development	6	278	0.430412	0.892058	1.06452e+53
Biological Process	GO:0019438	aromatic compound biosynthetic process	196	10218	0.432242	0.895202	106426318,106417927,106392908,106370163,106364855,106381513,106367765,106359404,106376910,106368233,106411360,106414839,106384892,106382913,106348153,106368232,106388649,106348249,106417849,106380553,106402970,106380546,106389731,106357761,106405141,106435221,106352132,106454558,106430622,106451313,106422603,106413892,106358358,106349196,106444738,106409736,106448590,106433369,106429935,106357350…
Biological Process	GO:0000466	maturation of 5.8S rRNA from tricistronic rRNA transcript (SSU-rRNA, 5.8S rRNA, LSU-rRNA)	1	30	0.436383	0.897271	106368222
Biological Process	GO:0006935	chemotaxis	1	30	0.436383	0.897271	106452179
Biological Process	GO:0010183	pollen tube guidance	1	30	0.436383	0.897271	106452179
Biological Process	GO:0019755	one-carbon compound transport	1	30	0.436383	0.897271	106381727
Biological Process	GO:0042330	taxis	1	30	0.436383	0.897271	106452179
Biological Process	GO:0046620	regulation of organ growth	1	30	0.436383	0.897271	106404565
Biological Process	GO:0050918	positive chemotaxis	1	30	0.436383	0.897271	106452179
Biological Process	GO:0071281	cellular response to iron ion	1	30	0.436383	0.897271	106385040
Biological Process	GO:1902532	negative regulation of intracellular signal transduction	1	30	0.436383	0.897271	106364668
Molecular Function	GO:0008441	3'(2'),5'-bisphosphate nucleotidase activity	1	30	0.436383	0.897271	106438858
Biological Process	GO:0000460	maturation of 5.8S rRNA	1	31	0.447055	0.897647	106368222
Biological Process	GO:0006414	translational elongation	5	230	0.440607	0.897647	1.06364e+44
Biological Process	GO:0006446	regulation of translational initiation	3	129	0.442327	0.897647	1.0641e+26
Biological Process	GO:0006680	glucosylceramide catabolic process	1	31	0.447055	0.897647	106378341
Biological Process	GO:0009119	ribonucleoside metabolic process	5	229	0.436921	0.897647	1.06353e+44
Biological Process	GO:0009559	embryo sac central cell differentiation	1	31	0.447055	0.897647	106401617
Biological Process	GO:0009615	response to virus	2	80	0.448642	0.897647	1.06426e+17
Biological Process	GO:0009785	blue light signaling pathway	1	31	0.447055	0.897647	106375028
Biological Process	GO:0009889	regulation of biosynthetic process	162	8458	0.448824	0.897647	106426318,106417927,106370163,106364855,106381513,106367765,106359404,106411360,106410916,106384892,106382913,106348153,106348249,106417849,106380553,106402970,106380546,106389731,106357761,106405141,106435221,106454558,106430622,106451313,106422603,106413892,106358358,106444738,106409736,106448590,106433369,106429935,106357350,106416461,106419535,106437649,106375978,106404861,106410381,106439612…
Biological Process	GO:0009943	adaxial/abaxial axis specification	2	79	0.442264	0.897647	1.06379e+17
Biological Process	GO:0010197	polar nucleus fusion	1	31	0.447055	0.897647	106401617
Biological Process	GO:0015867	ATP transport	1	31	0.447055	0.897647	106380502
Biological Process	GO:0016571	histone methylation	4	179	0.439938	0.897647	1.06446e+35
Biological Process	GO:0019219	regulation of nucleobase-containing compound metabolic process	156	8140	0.447261	0.897647	106426318,106417927,106370163,106364855,106381513,106367765,106359404,106411360,106384892,106382913,106348153,106348249,106417849,106380553,106402970,106380546,106389731,106357761,106405141,106435221,106454558,106430622,106451313,106422603,106413892,106358358,106444738,106409736,106448590,106433369,106429935,106357350,106416461,106419535,106437649,106375978,106404861,106439612,106354907,106371957…
Biological Process	GO:0019377	glycolipid catabolic process	1	31	0.447055	0.897647	106378341
Biological Process	GO:0030042	actin filament depolymerization	2	80	0.448642	0.897647	1.06435e+17
Biological Process	GO:0030091	protein repair	2	79	0.442264	0.897647	1.06446e+17
Biological Process	GO:0030522	intracellular receptor signaling pathway	1	31	0.447055	0.897647	106375028
Biological Process	GO:0031326	regulation of cellular biosynthetic process	162	8441	0.438144	0.897647	106426318,106417927,106370163,106364855,106381513,106367765,106359404,106411360,106410916,106384892,106382913,106348153,106348249,106417849,106380553,106402970,106380546,106389731,106357761,106405141,106435221,106454558,106430622,106451313,106422603,106413892,106358358,106444738,106409736,106448590,106433369,106429935,106357350,106416461,106419535,106437649,106375978,106404861,106410381,106439612…
Biological Process	GO:0031668	cellular response to extracellular stimulus	5	231	0.444287	0.897647	1.06353e+44
Biological Process	GO:0046477	glycosylceramide catabolic process	1	31	0.447055	0.897647	106378341
Biological Process	GO:0046479	glycosphingolipid catabolic process	1	31	0.447055	0.897647	106378341
Biological Process	GO:0046514	ceramide catabolic process	1	31	0.447055	0.897647	106378341
Biological Process	GO:0051254	positive regulation of RNA metabolic process	12	593	0.447833	0.897647	1.06357e+107
Biological Process	GO:0071446	cellular response to salicylic acid stimulus	2	79	0.442264	0.897647	1.0635e+17
Biological Process	GO:0071496	cellular response to external stimulus	5	232	0.44796	0.897647	1.06353e+44
Biological Process	GO:0072348	sulfur compound transport	2	79	0.442264	0.897647	1.06448e+17
Cellular Component	GO:0005876	spindle microtubule	1	31	0.447055	0.897647	106452892
Cellular Component	GO:1990234	transferase complex	25	1267	0.444492	0.897647	1.06437e+224
Molecular Function	GO:0004348	glucosylceramidase activity	1	31	0.447055	0.897647	106378341
Molecular Function	GO:0004576	oligosaccharyl transferase activity	1	31	0.447055	0.897647	106389090
Molecular Function	GO:0004792	thiosulfate sulfurtransferase activity	1	31	0.447055	0.897647	106389994
Molecular Function	GO:0005315	inorganic phosphate transmembrane transporter activity	2	79	0.442264	0.897647	1.0645e+17
Molecular Function	GO:0015217	ADP transmembrane transporter activity	1	31	0.447055	0.897647	106380502
Molecular Function	GO:0016628	oxidoreductase activity, acting on the CH-CH group of donors, NAD or NADP as acceptor	2	79	0.442264	0.897647	1.06446e+17
Molecular Function	GO:0016879	ligase activity, forming carbon-nitrogen bonds	8	384	0.441668	0.897647	1.06369e+71
Molecular Function	GO:0031369	translation initiation factor binding	1	31	0.447055	0.897647	106417662
Molecular Function	GO:0042393	histone binding	4	179	0.439938	0.897647	1.06446e+35
Molecular Function	GO:0046914	transition metal ion binding	152	7932	0.448765	0.897647	106371056,106368221,106381854,106365692,106412462,106411601,106439532,106427331,106350027,106360516,106411360,106347405,106348153,106388087,106431245,106392161,106352078,106435943,106366282,106430785,106369655,106449206,106445542,106353470,106382360,106454558,106421265,106380800,106419446,106358274,106389726,106386997,106400866,106449021,106431495,106363900,106453053,106405253,106360584,106450901…
Biological Process	GO:0006376	mRNA splice site selection	1	32	0.457524	0.908054	106431495
Biological Process	GO:0006677	glycosylceramide metabolic process	1	32	0.457524	0.908054	106378341
Biological Process	GO:0006678	glucosylceramide metabolic process	1	32	0.457524	0.908054	106378341
Biological Process	GO:0006687	glycosphingolipid metabolic process	1	32	0.457524	0.908054	106378341
Biological Process	GO:0052542	defense response by callose deposition	1	32	0.457524	0.908054	106435129
Molecular Function	GO:0004372	glycine hydroxymethyltransferase activity	1	32	0.457524	0.908054	106425970
Molecular Function	GO:0008509	anion transmembrane transporter activity	12	596	0.45468	0.908054	1.0639e+107
Molecular Function	GO:0035250	UDP-galactosyltransferase activity	1	32	0.457524	0.908054	106419861
Molecular Function	GO:0055106	ubiquitin-protein transferase regulator activity	1	32	0.457524	0.908054	106438519
Molecular Function	GO:0060590	ATPase regulator activity	1	32	0.457524	0.908054	106452889
Molecular Function	GO:0097027	ubiquitin-protein transferase activator activity	1	32	0.457524	0.908054	106438519
Biological Process	GO:0090698	post-embryonic plant morphogenesis	7	338	0.458022	0.908411	1.06395e+62
Molecular Function	GO:0015079	potassium ion transmembrane transporter activity	5	235	0.458943	0.908975	1.0639e+44
Molecular Function	GO:0016620	oxidoreductase activity, acting on the aldehyde or oxo group of donors, NAD or NADP as acceptor	5	235	0.458943	0.908975	1.06437e+44
Biological Process	GO:0006544	glycine metabolic process	2	82	0.461274	0.912113	1.06404e+17
Cellular Component	GO:0030131	clathrin adaptor complex	2	82	0.461274	0.912113	1.06368e+17
Molecular Function	GO:0015035	protein disulfide oxidoreductase activity	8	391	0.461486	0.912113	106354653,XLOC_029797,106377458,106437586,106438865,106454330,106358604,XLOC_079871
Biological Process	GO:0009059	macromolecule biosynthetic process	247	12958	0.462722	0.913293	106426318,106417927,106392908,106370163,106357840,106364855,106381513,106367765,106359404,106401149,106380852,106368233,106429910,106411360,106414839,106410916,106384892,106382913,106348153,106368232,106348249,106417849,106380553,106435129,106402970,106364120,106428815,106380546,106387488,106389731,106357761,106367319,106407452,106388163,106405141,106381846,106440774,106444918,106435221,106454558…
Biological Process	GO:0031667	response to nutrient levels	5	236	0.46259	0.913293	1.06353e+44
Biological Process	GO:0000463	maturation of LSU-rRNA from tricistronic rRNA transcript (SSU-rRNA, 5.8S rRNA, LSU-rRNA)	1	33	0.467796	0.914575	106368222
Biological Process	GO:0002237	response to molecule of bacterial origin	1	33	0.467796	0.914575	106353328
Biological Process	GO:0005975	carbohydrate metabolic process	80	4170	0.466861	0.914575	106453177,106439876,106360008,106350879,106381139,106399430,106434916,106397509,106365922,106406276,106390088,106419861,106382914,106357062,106364859,106377825,106353425,106385336,106348257,106367786,106420807,106438727,106435129,106417787,106345994,106425833,106371702,106368408,106400405,106381846,106353401,106345733,106396845,106370916,106368228,106405578,106439609,106400938,106429670,106444275…
Biological Process	GO:0006002	fructose 6-phosphate metabolic process	2	83	0.467527	0.914575	1.06444e+17
Biological Process	GO:0006863	purine nucleobase transport	1	33	0.467796	0.914575	106452639
Biological Process	GO:0015851	nucleobase transport	1	33	0.467796	0.914575	106452639
Biological Process	GO:0016049	cell growth	13	654	0.467855	0.914575	1.06424e+116
Biological Process	GO:0046900	tetrahydrofolylpolyglutamate metabolic process	1	33	0.467796	0.914575	106430293
Cellular Component	GO:0000178	exosome (RNase complex)	1	33	0.467796	0.914575	106381246
Cellular Component	GO:1905354	exoribonuclease complex	1	33	0.467796	0.914575	106381246
Molecular Function	GO:0004499	N,N-dimethylaniline monooxygenase activity	2	83	0.467527	0.914575	1.06414e+17
Molecular Function	GO:0005345	purine nucleobase transmembrane transporter activity	1	33	0.467796	0.914575	106452639
Molecular Function	GO:0005388	calcium-transporting ATPase activity	2	83	0.467527	0.914575	1.06378e+17
Molecular Function	GO:0010997	anaphase-promoting complex binding	1	33	0.467796	0.914575	106438519
Biological Process	GO:0009314	response to radiation	21	1074	0.470533	0.919181	1.06395e+188
Biological Process	GO:0007623	circadian rhythm	3	135	0.471739	0.920906	1.06372e+26
Cellular Component	GO:0030684	preribosome	2	84	0.473735	0.923541	1.06368e+17
Molecular Function	GO:0008514	organic anion transmembrane transporter activity	6	291	0.473434	0.923541	1.0645e+53
Biological Process	GO:0009416	response to light stimulus	20	1024	0.474714	0.924818	1.06395e+179
Biological Process	GO:0000281	mitotic cytokinesis	3	137	0.481386	0.927065	1.06371e+26
Biological Process	GO:0006163	purine nucleotide metabolic process	16	817	0.480016	0.927065	1.06346e+143
Biological Process	GO:0006261	DNA-dependent DNA replication	5	241	0.480711	0.927065	1.06437e+44
Biological Process	GO:0006904	vesicle docking involved in exocytosis	3	137	0.481386	0.927065	1.0636e+26
Biological Process	GO:0007006	mitochondrial membrane organization	1	34	0.477873	0.927065	106424745
Biological Process	GO:0009098	leucine biosynthetic process	1	34	0.477873	0.927065	106354840
Biological Process	GO:0030149	sphingolipid catabolic process	1	34	0.477873	0.927065	106378341
Biological Process	GO:0046466	membrane lipid catabolic process	1	34	0.477873	0.927065	106378341
Biological Process	GO:0051301	cell division	11	555	0.480676	0.927065	1.06346e+98
Biological Process	GO:0140029	exocytic process	3	137	0.481386	0.927065	1.0636e+26
Cellular Component	GO:0009505	plant-type cell wall	9	450	0.480173	0.927065	1.06383e+80
Cellular Component	GO:0032993	protein-DNA complex	6	293	0.479976	0.927065	1.06406e+53
Cellular Component	GO:0042644	chloroplast nucleoid	1	34	0.477873	0.927065	106414839
Cellular Component	GO:0044421	extracellular region part	5	241	0.480711	0.927065	1.06356e+44
Molecular Function	GO:0004402	histone acetyltransferase activity	3	137	0.481386	0.927065	1.06444e+26
Molecular Function	GO:0016413	O-acetyltransferase activity	2	85	0.4799	0.927065	1.06429e+17
Molecular Function	GO:0061733	peptide-lysine-N-acetyltransferase activity	3	137	0.481386	0.927065	1.06444e+26
Biological Process	GO:0048588	developmental cell growth	6	294	0.483238	0.930006	1.06385e+53
Biological Process	GO:0018130	heterocycle biosynthetic process	193	10150	0.484463	0.93053	106426318,106417927,106392908,106370163,106364855,106381513,106367765,106359404,106376910,106368233,106411360,106414839,106384892,106382913,106348153,106368232,106388649,106348249,106417849,106380553,106402970,106380546,106389731,106357761,106405141,106435221,106352132,106454558,106430622,106451313,106422603,106413892,106358358,106349196,106444738,106428166,106409736,106448590,106433369,106429935…
Molecular Function	GO:0004553	hydrolase activity, hydrolyzing O-glycosyl compounds	32	1661	0.48439	0.93053	1.06439e+287
Molecular Function	GO:0016773	phosphotransferase activity, alcohol group as acceptor	117	6141	0.484488	0.93053	106452766,106364585,106351568,106396194,106355544,106423327,106399294,106446873,106407089,106438904,106387039,106388164,106371582,106405820,106371453,106419036,106415753,106415298,106414839,106419037,106423853,106412114,106420389,106399295,106354147,106388649,106437894,106402654,106398250,106418224,106358540,106440197,106374361,106398888,106380515,106382942,106446090,106432534,106356425,106423673…
Biological Process	GO:0006491	N-glycan processing	1	35	0.48776	0.930556	106383699
Biological Process	GO:0010563	negative regulation of phosphorus metabolic process	1	35	0.48776	0.930556	106444311
Biological Process	GO:0019216	regulation of lipid metabolic process	2	86	0.48602	0.930556	1.06381e+17
Biological Process	GO:0045936	negative regulation of phosphate metabolic process	1	35	0.48776	0.930556	106444311
Biological Process	GO:0051261	protein depolymerization	2	86	0.48602	0.930556	1.06435e+17
Biological Process	GO:0051348	negative regulation of transferase activity	1	35	0.48776	0.930556	106444311
Molecular Function	GO:0004332	fructose-bisphosphate aldolase activity	1	35	0.48776	0.930556	106420807
Molecular Function	GO:0016408	C-acyltransferase activity	1	35	0.48776	0.930556	106403192
Molecular Function	GO:0016894	endonuclease activity, active with either ribo- or deoxyribonucleic acids and producing 3'-phosphomonoesters	1	35	0.48776	0.930556	106415884
Molecular Function	GO:0042803	protein homodimerization activity	6	295	0.486494	0.930556	1.06453e+53
Biological Process	GO:0061640	cytoskeleton-dependent cytokinesis	3	139	0.490949	0.935806	1.06371e+26
Biological Process	GO:1902600	hydrogen ion transmembrane transport	7	349	0.491167	0.935806	1.06382e+62
Biological Process	GO:0032101	regulation of response to external stimulus	2	87	0.492094	0.936725	1.06379e+17
Biological Process	GO:0044264	cellular polysaccharide metabolic process	17	876	0.492306	0.936725	1.06411e+152
Biological Process	GO:0019439	aromatic compound catabolic process	10	508	0.494118	0.939548	1.06419e+89
Biological Process	GO:0009743	response to carbohydrate	4	193	0.49748	0.940305	1.06381e+35
Biological Process	GO:0033239	negative regulation of cellular amine metabolic process	1	36	0.49746	0.940305	106453706
Biological Process	GO:0045003	double-strand break repair via synthesis-dependent strand annealing	1	36	0.49746	0.940305	106453924
Biological Process	GO:0045763	negative regulation of cellular amino acid metabolic process	1	36	0.49746	0.940305	106453706
Biological Process	GO:0045787	positive regulation of cell cycle	1	36	0.49746	0.940305	106430649
Molecular Function	GO:0004571	mannosyl-oligosaccharide 1,2-alpha-mannosidase activity	1	36	0.49746	0.940305	106360494
Molecular Function	GO:0015924	mannosyl-oligosaccharide mannosidase activity	1	36	0.49746	0.940305	106360494
Molecular Function	GO:0016755	transferase activity, transferring amino-acyl groups	1	36	0.49746	0.940305	106349805
Molecular Function	GO:0050664	oxidoreductase activity, acting on NAD(P)H, oxygen as acceptor	1	36	0.49746	0.940305	106429014
Biological Process	GO:0010286	heat acclimation	2	88	0.498123	0.940899	1.06398e+17
Cellular Component	GO:0015935	small ribosomal subunit	5	246	0.498619	0.941213	1.06366e+44
Biological Process	GO:0009116	nucleoside metabolic process	6	299	0.499449	0.942158	1.06353e+53
Biological Process	GO:0009150	purine ribonucleotide metabolic process	15	775	0.501098	0.94402	1.06346e+134
Cellular Component	GO:0009570	chloroplast stroma	27	1409	0.501076	0.94402	1.06373e+242
Biological Process	GO:0009624	response to nematode	2	89	0.504106	0.944502	1.06353e+17
Biological Process	GO:0009650	UV protection	1	37	0.506976	0.944502	106382330
Biological Process	GO:0010152	pollen maturation	1	37	0.506976	0.944502	106353328
Biological Process	GO:0010364	regulation of ethylene biosynthetic process	1	37	0.506976	0.944502	106453706
Biological Process	GO:0016559	peroxisome fission	1	37	0.506976	0.944502	106380802
Biological Process	GO:0031335	regulation of sulfur amino acid metabolic process	1	37	0.506976	0.944502	106453706
Biological Process	GO:0033523	histone H2B ubiquitination	1	37	0.506976	0.944502	106382330
Biological Process	GO:0035434	copper ion transmembrane transport	1	37	0.506976	0.944502	106416458
Biological Process	GO:0045935	positive regulation of nucleobase-containing compound metabolic process	12	619	0.506712	0.944502	1.06357e+107
Biological Process	GO:0046173	polyol biosynthetic process	1	37	0.506976	0.944502	106353425
Biological Process	GO:0052386	cell wall thickening	1	37	0.506976	0.944502	106435129
Biological Process	GO:0052543	callose deposition in cell wall	1	37	0.506976	0.944502	106435129
Biological Process	GO:1900908	regulation of olefin metabolic process	1	37	0.506976	0.944502	106453706
Biological Process	GO:1900911	regulation of olefin biosynthetic process	1	37	0.506976	0.944502	106453706
Molecular Function	GO:0004791	thioredoxin-disulfide reductase activity	1	37	0.506976	0.944502	106354653
Molecular Function	GO:0004806	triglyceride lipase activity	1	37	0.506976	0.944502	106377451
Molecular Function	GO:0004834	tryptophan synthase activity	1	37	0.506976	0.944502	106406920
Biological Process	GO:0090567	reproductive shoot system development	18	937	0.507469	0.944806	1.06353e+161
Biological Process	GO:0006108	malate metabolic process	2	90	0.510043	0.945897	1.06385e+17
Biological Process	GO:0009735	response to cytokinin	8	408	0.508933	0.945897	1.06401e+71
Biological Process	GO:0030004	cellular monovalent inorganic cation homeostasis	2	90	0.510043	0.945897	1.06369e+17
Biological Process	GO:0034599	cellular response to oxidative stress	4	196	0.509486	0.945897	1.06446e+35
Biological Process	GO:0071482	cellular response to light stimulus	4	196	0.509486	0.945897	1.06395e+35
Molecular Function	GO:0015077	monovalent inorganic cation transmembrane transporter activity	18	938	0.509289	0.945897	1.0639e+161
Biological Process	GO:0060560	developmental growth involved in morphogenesis	10	515	0.511356	0.947718	1.06424e+89
Biological Process	GO:0002790	peptide secretion	2	91	0.515932	0.949508	1.0635e+17
Biological Process	GO:0009306	protein secretion	2	91	0.515932	0.949508	1.0635e+17
Biological Process	GO:0009737	response to abscisic acid	16	835	0.514939	0.949508	1.06402e+143
Biological Process	GO:0009870	defense response signaling pathway, resistance gene-dependent	1	38	0.516311	0.949508	106435129
Biological Process	GO:0009954	proximal/distal pattern formation	1	38	0.516311	0.949508	106379445
Biological Process	GO:0042398	cellular modified amino acid biosynthetic process	3	144	0.514464	0.949508	1.06369e+26
Biological Process	GO:0044036	cell wall macromolecule metabolic process	7	357	0.514884	0.949508	1.06411e+62
Biological Process	GO:0045595	regulation of cell differentiation	2	91	0.515932	0.949508	1.06424e+17
Biological Process	GO:0051259	protein oligomerization	2	91	0.515932	0.949508	1.06391e+17
Biological Process	GO:1905421	regulation of plant organ morphogenesis	1	38	0.516311	0.949508	106380537
Cellular Component	GO:0009654	photosystem II oxygen evolving complex	2	91	0.515932	0.949508	1.06428e+17
Molecular Function	GO:0003860	3-hydroxyisobutyryl-CoA hydrolase activity	1	38	0.516311	0.949508	106364120
Biological Process	GO:0048507	meristem development	8	411	0.517173	0.95048	1.06444e+71
Biological Process	GO:0019362	pyridine nucleotide metabolic process	9	465	0.519237	0.951213	1.06409e+80
Biological Process	GO:0034968	histone lysine methylation	3	145	0.519098	0.951213	1.06446e+26
Biological Process	GO:0046496	nicotinamide nucleotide metabolic process	9	465	0.519237	0.951213	1.06409e+80
Biological Process	GO:0097305	response to alcohol	16	837	0.518786	0.951213	1.06402e+143
Molecular Function	GO:0003746	translation elongation factor activity	3	145	0.519098	0.951213	1.06364e+26
Biological Process	GO:0032989	cellular component morphogenesis	14	732	0.521394	0.954025	1.06424e+125
Biological Process	GO:0043547	positive regulation of GTPase activity	2	92	0.521774	0.954025	1.06402e+17
Cellular Component	GO:0009295	nucleoid	2	92	0.521774	0.954025	1.06454e+17
Molecular Function	GO:0022804	active transmembrane transporter activity	35	1848	0.52239	0.954539	106445989,106391405,106401268,106372473,106441225,106381576,106446583,106376223,106418502,106380818,106357711,106369006,106421684,106404542,106364218,106377540,106396406,106345858,106411108,106353131,106383162,106374749,106383013,106380456,106358420,106380766,106428250,106450252,106380544,106450352,106448347,106347983,106361151,106392454,106358546
Biological Process	GO:0000038	very long-chain fatty acid metabolic process	1	39	0.525471	0.954672	106409944
Biological Process	GO:0010078	maintenance of root meristem identity	1	39	0.525471	0.954672	106375778
Biological Process	GO:0015868	purine ribonucleotide transport	1	39	0.525471	0.954672	106380502
Biological Process	GO:0044248	cellular catabolic process	57	3017	0.524759	0.954672	106390465,106375212,106353328,106348371,106453925,106368214,106425230,106351920,106427885,106453706,106360585,106427626,106424004,106397509,106382330,106380823,106404197,106446971,106411980,106385336,106377451,106406178,106386585,106379206,106359760,106378341,106372696,106446937,106413522,106379250,106442994,106401022,106398338,106365141,106440671,106346709,106369655,106411232,106412856,106402912…
Cellular Component	GO:0099513	polymeric cytoskeletal fiber	11	574	0.525198	0.954672	1.06402e+98
Molecular Function	GO:0000104	succinate dehydrogenase activity	1	39	0.525471	0.954672	106428670
Molecular Function	GO:0001134	transcription factor activity, transcription factor recruiting	3	146	0.523707	0.954672	1.0642e+26
Molecular Function	GO:0001135	transcription factor activity, RNA polymerase II transcription factor recruiting	3	146	0.523707	0.954672	1.0642e+26
Molecular Function	GO:0008177	succinate dehydrogenase (ubiquinone) activity	1	39	0.525471	0.954672	106428670
Biological Process	GO:0006289	nucleotide-excision repair	2	93	0.527569	0.957875	1.06424e+17
Biological Process	GO:0006730	one-carbon metabolic process	3	147	0.528292	0.958577	1.06416e+26
Biological Process	GO:0009860	pollen tube growth	4	201	0.5292	0.959616	1.06385e+35
Biological Process	GO:0000741	karyogamy	1	40	0.534456	0.960609	106401617
Biological Process	GO:0002098	tRNA wobble uridine modification	1	40	0.534456	0.960609	106389994
Biological Process	GO:0006568	tryptophan metabolic process	2	94	0.533316	0.960609	1.06407e+17
Biological Process	GO:0006586	indolalkylamine metabolic process	2	94	0.533316	0.960609	1.06407e+17
Biological Process	GO:0009074	aromatic amino acid family catabolic process	1	40	0.534456	0.960609	106389127
Biological Process	GO:0010035	response to inorganic substance	25	1324	0.532859	0.960609	1.06411e+224
Biological Process	GO:0016132	brassinosteroid biosynthetic process	1	40	0.534456	0.960609	106416608
Biological Process	GO:0019751	polyol metabolic process	2	94	0.533316	0.960609	1.06353e+17
Biological Process	GO:0040029	regulation of gene expression, epigenetic	6	309	0.531309	0.960609	1.06446e+53
Biological Process	GO:0046164	alcohol catabolic process	1	40	0.534456	0.960609	106416608
Biological Process	GO:0055081	anion homeostasis	1	40	0.534456	0.960609	106410700
Biological Process	GO:1901987	regulation of cell cycle phase transition	2	94	0.533316	0.960609	1.06423e+17
Molecular Function	GO:0004069	L-aspartate:2-oxoglutarate aminotransferase activity	1	40	0.534456	0.960609	106430231
Molecular Function	GO:0005338	nucleotide-sugar transmembrane transporter activity	1	40	0.534456	0.960609	106389521
Biological Process	GO:0010608	posttranscriptional regulation of gene expression	9	472	0.537139	0.964661	1.0641e+80
Cellular Component	GO:0009524	phragmoplast	3	149	0.537386	0.964661	1.06453e+26
Biological Process	GO:0005985	sucrose metabolic process	3	150	0.541896	0.965517	1.0641e+26
Biological Process	GO:0006546	glycine catabolic process	1	41	0.543272	0.965517	106404197
Biological Process	GO:0010091	trichome branching	1	41	0.543272	0.965517	106395145
Biological Process	GO:0015706	nitrate transport	1	41	0.543272	0.965517	106429961
Biological Process	GO:0016054	organic acid catabolic process	7	366	0.541078	0.965517	1.06404e+62
Biological Process	GO:0031365	N-terminal protein amino acid modification	1	41	0.543272	0.965517	106371831
Biological Process	GO:0042273	ribosomal large subunit biogenesis	2	95	0.539014	0.965517	1.06368e+17
Biological Process	GO:0043455	regulation of secondary metabolic process	1	41	0.543272	0.965517	106380537
Biological Process	GO:0046395	carboxylic acid catabolic process	7	366	0.541078	0.965517	1.06404e+62
Cellular Component	GO:0009532	plastid stroma	27	1437	0.542426	0.965517	1.06373e+242
Cellular Component	GO:0015030	Cajal body	1	41	0.543272	0.965517	106426318
Cellular Component	GO:0071004	U2-type prespliceosome	1	41	0.543272	0.965517	106431495
Molecular Function	GO:0008131	primary amine oxidase activity	1	41	0.543272	0.965517	106396627
Molecular Function	GO:0015205	nucleobase transmembrane transporter activity	1	41	0.543272	0.965517	106452639
Molecular Function	GO:0070546	L-phenylalanine aminotransferase activity	1	41	0.543272	0.965517	106430231
Molecular Function	GO:0080130	L-phenylalanine:2-oxoglutarate aminotransferase activity	1	41	0.543272	0.965517	106430231
Biological Process	GO:0008360	regulation of cell shape	2	96	0.544664	0.965588	1.06382e+17
Biological Process	GO:0043087	regulation of GTPase activity	2	96	0.544664	0.965588	1.06402e+17
Biological Process	GO:0046165	alcohol biosynthetic process	2	96	0.544664	0.965588	1.06381e+17
Biological Process	GO:0048767	root hair elongation	2	96	0.544664	0.965588	1.06418e+17
Biological Process	GO:0001944	vasculature development	1	42	0.551921	0.967641	106415753
Biological Process	GO:0002097	tRNA wobble base modification	1	42	0.551921	0.967641	106389994
Biological Process	GO:0006109	regulation of carbohydrate metabolic process	1	42	0.551921	0.967641	106350879
Biological Process	GO:0007275	multicellular organism development	89	4745	0.551081	0.967641	106390465,106353328,106406653,106392908,106355544,106423327,106364855,106418528,106381513,106386927,106401526,106401149,106434870,106405834,106415753,106384892,106353425,106430865,106348249,106347800,106417849,106435129,106419760,106398633,106380546,106368850,106356425,106361041,106438865,106430785,106444930,106369655,106416494,106409915,106390109,106413956,106443382,106448590,106431104,106401617…
Biological Process	GO:0015865	purine nucleotide transport	1	42	0.551921	0.967641	106380502
Biological Process	GO:0016129	phytosteroid biosynthetic process	1	42	0.551921	0.967641	106416608
Biological Process	GO:0030148	sphingolipid biosynthetic process	1	42	0.551921	0.967641	106376517
Biological Process	GO:0051503	adenine nucleotide transport	1	42	0.551921	0.967641	106380502
Biological Process	GO:0052545	callose localization	1	42	0.551921	0.967641	106435129
Biological Process	GO:0072358	cardiovascular system development	1	42	0.551921	0.967641	106415753
Biological Process	GO:0072359	circulatory system development	1	42	0.551921	0.967641	106415753
Biological Process	GO:2000070	regulation of response to water deprivation	1	42	0.551921	0.967641	106431104
Cellular Component	GO:0030119	AP-type membrane coat adaptor complex	2	97	0.550266	0.967641	1.06368e+17
Cellular Component	GO:0099080	supramolecular complex	11	584	0.548148	0.967641	1.06402e+98
Cellular Component	GO:0099081	supramolecular polymer	11	584	0.548148	0.967641	1.06402e+98
Cellular Component	GO:0099512	supramolecular fiber	11	584	0.548148	0.967641	1.06402e+98
Molecular Function	GO:0003713	transcription coactivator activity	1	42	0.551921	0.967641	106367766
Molecular Function	GO:0016639	oxidoreductase activity, acting on the CH-NH2 group of donors, NAD or NADP as acceptor	1	42	0.551921	0.967641	106380505
Molecular Function	GO:0008168	methyltransferase activity	26	1391	0.553339	0.969531	1.06373e+233
Biological Process	GO:0065008	regulation of biological quality	39	2087	0.555133	0.971483	106354653,106416388,106406653,106401268,106374311,106358604,106413423,106405253,106369006,106371957,106366019,106381831,106430865,106410700,106376143,106351906,106380546,XLOC_029797,106444191,106377458,106438865,106454330,106375104,106400405,106365552,106380456,106422704,106427274,XLOC_079871,106364020,106416273,106368211,106366711,106380810,106437586,106380829,106416608,106380547,106361151
Biological Process	GO:1901361	organic cyclic compound catabolic process	10	533	0.554806	0.971483	1.06419e+89
Biological Process	GO:0042435	indole-containing compound biosynthetic process	2	98	0.555819	0.972088	1.06407e+17
Biological Process	GO:0030243	cellulose metabolic process	6	317	0.556173	0.972111	1.06378e+53
Biological Process	GO:0000245	spliceosomal complex assembly	1	43	0.560407	0.973799	106431495
Biological Process	GO:0006020	inositol metabolic process	1	43	0.560407	0.973799	106353425
Biological Process	GO:0006862	nucleotide transport	1	44	0.568731	0.973799	106380502
Biological Process	GO:0009071	serine family amino acid catabolic process	1	44	0.568731	0.973799	106404197
Biological Process	GO:0009081	branched-chain amino acid metabolic process	3	154	0.559677	0.973799	1.06368e+26
Biological Process	GO:0009218	pyrimidine ribonucleotide metabolic process	2	100	0.566778	0.973799	1.06353e+17
Biological Process	GO:0009220	pyrimidine ribonucleotide biosynthetic process	2	100	0.566778	0.973799	1.06353e+17
Biological Process	GO:0010052	guard cell differentiation	1	44	0.568731	0.973799	106436498
Biological Process	GO:0010215	cellulose microfibril organization	1	44	0.568731	0.973799	106382872
Biological Process	GO:0010228	vegetative to reproductive phase transition of meristem	8	428	0.56289	0.973799	1.06452e+71
Biological Process	GO:0010444	guard mother cell differentiation	1	44	0.568731	0.973799	106361041
Biological Process	GO:0010449	root meristem growth	1	44	0.568731	0.973799	106380456
Biological Process	GO:0016131	brassinosteroid metabolic process	1	44	0.568731	0.973799	106416608
Biological Process	GO:0016574	histone ubiquitination	1	43	0.560407	0.973799	106382330
Biological Process	GO:0030041	actin filament polymerization	2	100	0.566778	0.973799	1.06435e+17
Biological Process	GO:0033037	polysaccharide localization	1	43	0.560407	0.973799	106435129
Biological Process	GO:0035999	tetrahydrofolate interconversion	1	44	0.568731	0.973799	106425970
Biological Process	GO:0046128	purine ribonucleoside metabolic process	3	155	0.564056	0.973799	1.06352e+26
Biological Process	GO:0046132	pyrimidine ribonucleoside biosynthetic process	2	100	0.566778	0.973799	1.06353e+17
Biological Process	GO:0048468	cell development	9	483	0.564753	0.973799	1.06424e+80
Biological Process	GO:0051345	positive regulation of hydrolase activity	2	100	0.566778	0.973799	1.06402e+17
Biological Process	GO:0071483	cellular response to blue light	1	43	0.560407	0.973799	106375028
Biological Process	GO:0090421	embryonic meristem initiation	1	44	0.568731	0.973799	106397638
Biological Process	GO:0090627	plant epidermal cell differentiation	5	266	0.567595	0.973799	1.06444e+44
Cellular Component	GO:0005761	mitochondrial ribosome	1	43	0.560407	0.973799	106388091
Cellular Component	GO:0031969	chloroplast membrane	7	373	0.56104	0.973799	1.06381e+62
Cellular Component	GO:0033178	proton-transporting two-sector ATPase complex, catalytic domain	3	155	0.564056	0.973799	1.06382e+26
Molecular Function	GO:0004017	adenylate kinase activity	1	43	0.560407	0.973799	106418929
Molecular Function	GO:0008121	ubiquinol-cytochrome-c reductase activity	1	44	0.568731	0.973799	106411470
Molecular Function	GO:0015368	calcium:cation antiporter activity	1	44	0.568731	0.973799	106380766
Molecular Function	GO:0016645	oxidoreductase activity, acting on the CH-NH group of donors	3	155	0.564056	0.973799	1.06441e+26
Molecular Function	GO:0016668	oxidoreductase activity, acting on a sulfur group of donors, NAD(P) as acceptor	3	154	0.559677	0.973799	1.06355e+26
Molecular Function	GO:0016681	oxidoreductase activity, acting on diphenols and related substances as donors, cytochrome as acceptor	1	44	0.568731	0.973799	106411470
Molecular Function	GO:0098772	molecular function regulator	29	1562	0.568081	0.973799	1.06402e+260
Biological Process	GO:0005996	monosaccharide metabolic process	9	485	0.569699	0.974872	1.0644e+80
Biological Process	GO:0000910	cytokinesis	4	214	0.578533	0.975954	1.06371e+35
Biological Process	GO:0006448	regulation of translational elongation	1	45	0.576898	0.975954	106368211
Biological Process	GO:0006760	folic acid-containing compound metabolic process	3	158	0.577033	0.975954	1.06369e+26
Biological Process	GO:0006818	hydrogen transport	9	487	0.574621	0.975954	1.06346e+80
Biological Process	GO:0009112	nucleobase metabolic process	3	157	0.572734	0.975954	1.06353e+26
Biological Process	GO:0009765	photosynthesis, light harvesting	3	158	0.577033	0.975954	1.06347e+26
Biological Process	GO:0009798	axis specification	2	101	0.572184	0.975954	1.06379e+17
Biological Process	GO:0009991	response to extracellular stimulus	5	269	0.577518	0.975954	1.06353e+44
Biological Process	GO:0015992	proton transport	9	487	0.574621	0.975954	1.06346e+80
Biological Process	GO:0042278	purine nucleoside metabolic process	3	157	0.572734	0.975954	1.06352e+26
Biological Process	GO:0042762	regulation of sulfur metabolic process	1	45	0.576898	0.975954	106453706
Biological Process	GO:0043647	inositol phosphate metabolic process	1	45	0.576898	0.975954	106353425
Biological Process	GO:0044707	single-multicellular organism process	91	4884	0.57738	0.975954	106390465,106353328,106406653,106392908,106355544,106423327,106404565,106364855,106418528,106381513,106386927,106401526,106401149,106434870,106405834,106420956,106415753,106384892,106353425,106430865,106348249,106347800,106417849,106435129,106419760,106398633,106380546,106368850,106356425,106361041,106438865,106430785,106444930,106369655,106416494,106409915,106390109,106413956,106443382,106448590…
Biological Process	GO:0070588	calcium ion transmembrane transport	2	102	0.57754	0.975954	1.06378e+17
Biological Process	GO:1901000	regulation of response to salt stress	1	45	0.576898	0.975954	106380537
Biological Process	GO:1902531	regulation of intracellular signal transduction	2	102	0.57754	0.975954	1.06365e+17
Cellular Component	GO:0030660	Golgi-associated vesicle membrane	2	102	0.57754	0.975954	1.06423e+17
Cellular Component	GO:0044450	microtubule organizing center part	1	45	0.576898	0.975954	106414894
Molecular Function	GO:0003950	NAD+ ADP-ribosyltransferase activity	2	102	0.57754	0.975954	1.06416e+17
Molecular Function	GO:0005375	copper ion transmembrane transporter activity	1	45	0.576898	0.975954	106416458
Molecular Function	GO:0016741	transferase activity, transferring one-carbon groups	27	1461	0.577109	0.975954	1.06373e+242
Molecular Function	GO:0016841	ammonia-lyase activity	1	45	0.576898	0.975954	106389127
Molecular Function	GO:0031625	ubiquitin protein ligase binding	4	214	0.578533	0.975954	1.0636e+35
Molecular Function	GO:0044389	ubiquitin-like protein ligase binding	4	214	0.578533	0.975954	1.0636e+35
Biological Process	GO:0001731	formation of translation preinitiation complex	2	108	0.608641	0.978322	1.0641e+17
Biological Process	GO:0001932	regulation of protein phosphorylation	3	169	0.622483	0.978322	1.0641e+26
Biological Process	GO:0002183	cytoplasmic translational initiation	2	108	0.608641	0.978322	1.0641e+17
Biological Process	GO:0006207	'de novo' pyrimidine nucleobase biosynthetic process	1	51	0.622755	0.978322	106352864
Biological Process	GO:0006213	pyrimidine nucleoside metabolic process	2	109	0.613652	0.978322	1.06353e+17
Biological Process	GO:0006222	UMP biosynthetic process	1	46	0.584911	0.978322	106352864
Biological Process	GO:0006479	protein methylation	5	278	0.606541	0.978322	1.06446e+44
Biological Process	GO:0006520	cellular amino acid metabolic process	35	1894	0.581218	0.978322	106449806,106380774,106430231,106368251,106371358,106453706,106405353,106425970,106380293,106444997,106377026,106380505,106404197,106406920,106388816,106397471,106411602,106384079,106354840,106394583,106429086,106400405,106434205,106430293,106419872,106423699,106412042,106352721,106385536,106371176,106389127,106380770,106349196,106363577,106391433
Biological Process	GO:0006521	regulation of cellular amino acid metabolic process	1	50	0.615473	0.978322	106453706
Biological Process	GO:0006542	glutamine biosynthetic process	1	48	0.600484	0.978322	106423699
Biological Process	GO:0006665	sphingolipid metabolic process	2	110	0.618613	0.978322	1.06378e+17
Biological Process	GO:0006777	Mo-molybdopterin cofactor biosynthetic process	1	50	0.615473	0.978322	106389994
Biological Process	GO:0006885	regulation of pH	2	108	0.608641	0.978322	1.06369e+17
Biological Process	GO:0006900	membrane budding	1	50	0.615473	0.978322	106374412
Biological Process	GO:0007033	vacuole organization	2	106	0.598472	0.978322	1.06347e+17
Biological Process	GO:0007165	signal transduction	81	4395	0.614183	0.978322	106351568,106448664,106353328,106396194,106355544,106423327,106368605,106399294,106419133,106407089,106389025,106415085,106375028,106423853,106399295,106430865,106388649,106418224,106452248,106401580,106374361,106435129,106394735,106380515,106402771,106356425,106397750,106388928,106384992,106375104,106444930,106432945,106410851,106423828,106422250,106429243,106370930,106431104,106411399,106452891…
Biological Process	GO:0008213	protein alkylation	5	278	0.606541	0.978322	1.06446e+44
Biological Process	GO:0009056	catabolic process	79	4275	0.603554	0.978322	106390465,106353328,106439876,106427885,106381139,106399430,106397509,106365922,106404197,106446971,106411980,106385336,106406178,106367786,106451605,106420807,106379206,106359760,106378341,106446937,106413522,106401022,106365141,106391036,106369655,106377317,106380506,106419226,106396845,106370916,106364076,106441217,106405578,106394859,106346711,106363975,106435511,106375212,106400938,106348371…
Biological Process	GO:0009173	pyrimidine ribonucleoside monophosphate metabolic process	1	46	0.584911	0.978322	106352864
Biological Process	GO:0009174	pyrimidine ribonucleoside monophosphate biosynthetic process	1	46	0.584911	0.978322	106352864
Biological Process	GO:0009567	double fertilization forming a zygote and endosperm	1	51	0.622755	0.978322	106426290
Biological Process	GO:0009593	detection of chemical stimulus	1	50	0.615473	0.978322	106446021
Biological Process	GO:0009688	abscisic acid biosynthetic process	1	50	0.615473	0.978322	106380537
Biological Process	GO:0009739	response to gibberellin	4	217	0.589491	0.978322	1.0642e+35
Biological Process	GO:0009809	lignin biosynthetic process	2	104	0.588105	0.978322	1.06416e+17
Biological Process	GO:0009826	unidimensional cell growth	8	442	0.599065	0.978322	1.06424e+71
Biological Process	GO:0009910	negative regulation of flower development	2	104	0.588105	0.978322	1.06382e+17
Biological Process	GO:0010020	chloroplast fission	1	49	0.60805	0.978322	106448894
Biological Process	GO:0010039	response to iron ion	1	49	0.60805	0.978322	106385040
Biological Process	GO:0010051	xylem and phloem pattern formation	2	110	0.618613	0.978322	1.06397e+17
Biological Process	GO:0010075	regulation of meristem growth	1	47	0.592772	0.978322	106380456
Biological Process	GO:0010212	response to ionizing radiation	1	47	0.592772	0.978322	106453924
Biological Process	GO:0010604	positive regulation of macromolecule metabolic process	15	831	0.609238	0.978322	1.06357e+134
Biological Process	GO:0015740	C4-dicarboxylate transport	1	51	0.622755	0.978322	106441225
Biological Process	GO:0015780	nucleotide-sugar transport	1	48	0.600484	0.978322	106389521
Biological Process	GO:0015976	carbon utilization	1	48	0.600484	0.978322	106429957
Biological Process	GO:0016128	phytosteroid metabolic process	1	46	0.584911	0.978322	106416608
Biological Process	GO:0018105	peptidyl-serine phosphorylation	2	108	0.608641	0.978322	1.06424e+17
Biological Process	GO:0019720	Mo-molybdopterin cofactor metabolic process	1	50	0.615473	0.978322	106389994
Biological Process	GO:0031338	regulation of vesicle fusion	1	50	0.615473	0.978322	106363573
Biological Process	GO:0032270	positive regulation of cellular protein metabolic process	4	219	0.596702	0.978322	1.06381e+35
Biological Process	GO:0032501	multicellular organismal process	98	5291	0.603256	0.978322	106390465,106353328,106406653,106392908,106355544,106423327,106404565,106364855,106418528,106381513,106386927,106401526,106401149,106434870,106405834,106371453,106420956,106415753,106423853,106384892,106353425,106430865,106348249,106347800,106417849,106435129,106419760,106398633,106380546,106368850,106356425,106361041,106438865,106430785,106444930,106369655,106416494,106409915,106390109,106423828…
Biological Process	GO:0032502	developmental process	106	5709	0.596313	0.978322	106390465,106353328,106406653,106392908,106355544,106423327,106404565,106364855,106418528,106381513,106435449,106386927,106401526,106401149,106434870,106405834,106420956,106415753,106423853,106384892,106353425,106430865,106348249,106347800,106417849,106435129,106419760,106398633,106380546,106368850,106356425,106361041,106438865,106430785,106400405,106444930,106369655,106416494,106409915,106390109…
Biological Process	GO:0033238	regulation of cellular amine metabolic process	1	50	0.615473	0.978322	106453706
Biological Process	GO:0042558	pteridine-containing compound metabolic process	3	161	0.589764	0.978322	1.06369e+26
Biological Process	GO:0043094	cellular metabolic compound salvage	5	276	0.600191	0.978322	1.06379e+44
Biological Process	GO:0043174	nucleoside salvage	1	51	0.622755	0.978322	106416054
Biological Process	GO:0043289	apocarotenoid biosynthetic process	1	50	0.615473	0.978322	106380537
Biological Process	GO:0043545	molybdopterin cofactor metabolic process	1	50	0.615473	0.978322	106389994
Biological Process	GO:0043572	plastid fission	1	51	0.622755	0.978322	106448894
Biological Process	GO:0044070	regulation of anion transport	1	51	0.622755	0.978322	106384132
Biological Process	GO:0045859	regulation of protein kinase activity	3	167	0.614474	0.978322	1.0641e+26
Biological Process	GO:0046049	UMP metabolic process	1	46	0.584911	0.978322	106352864
Biological Process	GO:0046131	pyrimidine ribonucleoside metabolic process	2	104	0.588105	0.978322	1.06353e+17
Biological Process	GO:0046134	pyrimidine nucleoside biosynthetic process	2	105	0.593313	0.978322	1.06353e+17
Biological Process	GO:0048278	vesicle docking	3	164	0.602246	0.978322	1.0636e+26
Biological Process	GO:0048508	embryonic meristem development	1	50	0.615473	0.978322	106397638
Biological Process	GO:0048731	system development	61	3313	0.606079	0.978322	106353328,106406653,106392908,106355544,106381513,106374311,106444275,106437602,106386927,106373514,106453706,106452179,106401526,106401149,106379445,106439794,106434870,106405834,106385090,106365667,106428634,106380969,106418272,106382330,106351582,106436498,106415753,106371831,106418315,106353425,106430865,106347800,106429181,106351906,106451116,106435129,106375778,106419760,106368850,106361041…
Biological Process	GO:0048856	anatomical structure development	100	5415	0.615997	0.978322	106390465,106353328,106406653,106392908,106355544,106423327,106364855,106418528,106381513,106435449,106386927,106401526,106401149,106434870,106405834,106420956,106415753,106423853,106384892,106353425,106430865,106348249,106347800,106417849,106435129,106419760,106398633,106380546,106368850,106356425,106361041,106438865,106430785,106400405,106444930,106369655,106416494,106409915,106390109,106423828…
Biological Process	GO:0051173	positive regulation of nitrogen compound metabolic process	15	819	0.586891	0.978322	1.06357e+134
Biological Process	GO:0051189	prosthetic group metabolic process	1	50	0.615473	0.978322	106389994
Biological Process	GO:0051247	positive regulation of protein metabolic process	4	226	0.621334	0.978322	1.06381e+35
Biological Process	GO:0051865	protein autoubiquitination	1	50	0.615473	0.978322	106453706
Biological Process	GO:0070726	cell wall assembly	1	51	0.622755	0.978322	106382872
Biological Process	GO:0071103	DNA conformation change	6	328	0.589319	0.978322	1.06346e+53
Biological Process	GO:0071555	cell wall organization	26	1436	0.61817	0.978322	1.06439e+233
Biological Process	GO:0071668	plant-type cell wall assembly	1	51	0.622755	0.978322	106382872
Biological Process	GO:0071902	positive regulation of protein serine/threonine kinase activity	1	48	0.600484	0.978322	106430649
Biological Process	GO:0072524	pyridine-containing compound metabolic process	9	493	0.589233	0.978322	1.06409e+80
Biological Process	GO:0090407	organophosphate biosynthetic process	20	1108	0.616031	0.978322	1.06346e+179
Biological Process	GO:0090630	activation of GTPase activity	1	50	0.615473	0.978322	106363573
Biological Process	GO:0097164	ammonium ion metabolic process	3	160	0.585548	0.978322	1.06352e+26
Biological Process	GO:0098661	inorganic anion transmembrane transport	1	51	0.622755	0.978322	106380502
Biological Process	GO:1901615	organic hydroxy compound metabolic process	9	492	0.586814	0.978322	1.06411e+80
Biological Process	GO:1901657	glycosyl compound metabolic process	8	451	0.621509	0.978322	1.06353e+71
Biological Process	GO:1901699	cellular response to nitrogen compound	3	165	0.60635	0.978322	1.06385e+26
Biological Process	GO:1902645	tertiary alcohol biosynthetic process	1	50	0.615473	0.978322	106380537
Cellular Component	GO:0000313	organellar ribosome	1	47	0.592772	0.978322	106388091
Cellular Component	GO:0000785	chromatin	7	381	0.583361	0.978322	1.06406e+62
Cellular Component	GO:0005874	microtubule	10	553	0.601198	0.978322	1.06402e+89
Cellular Component	GO:0015630	microtubule cytoskeleton	13	725	0.616141	0.978322	1.06402e+116
Cellular Component	GO:0016282	eukaryotic 43S preinitiation complex	2	108	0.608641	0.978322	1.0641e+17
Cellular Component	GO:0017119	Golgi transport complex	1	46	0.584911	0.978322	106380814
Cellular Component	GO:0032040	small-subunit processome	1	47	0.592772	0.978322	106380416
Cellular Component	GO:0033290	eukaryotic 48S preinitiation complex	2	109	0.613652	0.978322	1.0641e+17
Cellular Component	GO:0042170	plastid membrane	7	382	0.586112	0.978322	1.06381e+62
Cellular Component	GO:0044427	chromosomal part	11	611	0.607863	0.978322	1.06446e+98
Cellular Component	GO:0046658	anchored component of plasma membrane	3	166	0.610426	0.978322	1.06419e+26
Cellular Component	GO:0070993	translation preinitiation complex	2	109	0.613652	0.978322	1.0641e+17
Cellular Component	GO:0071010	prespliceosome	1	51	0.622755	0.978322	106431495
Molecular Function	GO:0001871	pattern binding	3	168	0.618493	0.978322	1.06419e+26
Molecular Function	GO:0003682	chromatin binding	5	276	0.600191	0.978322	1.06426e+44
Molecular Function	GO:0003756	protein disulfide isomerase activity	1	51	0.622755	0.978322	106438865
Molecular Function	GO:0004356	glutamate-ammonia ligase activity	1	48	0.600484	0.978322	106423699
Molecular Function	GO:0004861	cyclin-dependent protein serine/threonine kinase inhibitor activity	1	46	0.584911	0.978322	106444311
Molecular Function	GO:0005247	voltage-gated chloride channel activity	1	50	0.615473	0.978322	106348732
Molecular Function	GO:0005254	chloride channel activity	1	50	0.615473	0.978322	106348732
Molecular Function	GO:0005347	ATP transmembrane transporter activity	1	46	0.584911	0.978322	106380502
Molecular Function	GO:0008097	5S rRNA binding	1	46	0.584911	0.978322	106369145
Molecular Function	GO:0008242	omega peptidase activity	1	47	0.592772	0.978322	106430293
Molecular Function	GO:0008276	protein methyltransferase activity	3	168	0.618493	0.978322	1.06446e+26
Molecular Function	GO:0008515	sucrose transmembrane transporter activity	1	49	0.60805	0.978322	106393849
Molecular Function	GO:0009982	pseudouridine synthase activity	2	108	0.608641	0.978322	1.06358e+17
Molecular Function	GO:0015085	calcium ion transmembrane transporter activity	3	161	0.589764	0.978322	1.06381e+26
Molecular Function	GO:0015154	disaccharide transmembrane transporter activity	1	49	0.60805	0.978322	106393849
Molecular Function	GO:0015157	oligosaccharide transmembrane transporter activity	1	50	0.615473	0.978322	106393849
Molecular Function	GO:0015925	galactosidase activity	2	107	0.603581	0.978322	1.06381e+17
Molecular Function	GO:0016211	ammonia ligase activity	1	51	0.622755	0.978322	106423699
Molecular Function	GO:0016627	oxidoreductase activity, acting on the CH-CH group of donors	5	274	0.593783	0.978322	1.06446e+44
Molecular Function	GO:0016635	oxidoreductase activity, acting on the CH-CH group of donors, quinone or related compound as acceptor	1	48	0.600484	0.978322	106428670
Molecular Function	GO:0016638	oxidoreductase activity, acting on the CH-NH2 group of donors	2	110	0.618613	0.978322	1.06397e+17
Molecular Function	GO:0016830	carbon-carbon lyase activity	8	442	0.599065	0.978322	1.06352e+71
Molecular Function	GO:0016864	intramolecular oxidoreductase activity, transposing S-S bonds	1	51	0.622755	0.978322	106438865
Molecular Function	GO:0016866	intramolecular transferase activity	5	278	0.606541	0.978322	1.06358e+44
Molecular Function	GO:0016880	acid-ammonia (or amide) ligase activity	1	51	0.622755	0.978322	106423699
Molecular Function	GO:0017111	nucleoside-triphosphatase activity	59	3186	0.587148	0.978322	106433972,106436936,106403213,106422777,106406653,106391405,106346649,106453924,106401268,106366559,106381576,106446583,106377781,106377075,106385264,106380540,106367212,106376223,106429135,106357711,106369006,106422772,106421684,106413909,106402299,106377540,106348302,106396406,106345840,106345858,106427329,106364120,106411108,106401522,106353131,106383036,106375558,106380737,106382306,106375914…
Molecular Function	GO:0019239	deaminase activity	1	50	0.615473	0.978322	106370849
Molecular Function	GO:0030060	L-malate dehydrogenase activity	1	46	0.584911	0.978322	106385336
Molecular Function	GO:0030247	polysaccharide binding	3	168	0.618493	0.978322	1.06419e+26
Molecular Function	GO:0030291	protein serine/threonine kinase inhibitor activity	1	46	0.584911	0.978322	106444311
Molecular Function	GO:0043178	alcohol binding	1	48	0.600484	0.978322	106353328
Molecular Function	GO:0043565	sequence-specific DNA binding	44	2390	0.59591	0.978322	106367765,106419535,106380120,106437649,106380420,106375978,106404861,106356551,106420956,106351582,106409276,106395034,106392333,106431790,106387392,106429181,106451116,106409264,106402970,106431681,106399620,106444191,106395301,106397750,106437464,106428101,106381907,106397592,106365001,106386057,106348853,106382505,106356961,106412055,106421316,106454558,106430622,106364613,106451313,106413892…
Molecular Function	GO:0046982	protein heterodimerization activity	7	391	0.610456	0.978322	1.06406e+62
Molecular Function	GO:0047134	protein-disulfide reductase activity	2	110	0.618613	0.978322	1.06355e+17
Molecular Function	GO:0051537	2 iron, 2 sulfur cluster binding	4	223	0.610895	0.978322	1.06438e+35
Biological Process	GO:0048646	anatomical structure formation involved in morphogenesis	6	340	0.623949	0.978581	1.06395e+53
Biological Process	GO:0051171	regulation of nitrogen compound metabolic process	164	8846	0.623286	0.978581	106426318,106417927,106370163,106364855,106381513,106367765,106359404,106411360,106410916,106384892,106382913,106348153,106348249,106417849,106380553,106402970,106380546,106389731,106357761,106405141,106435221,106454558,106430622,106451313,106422603,106413892,106358358,106444738,106409736,106448590,106433369,106429935,106357350,106416461,106419535,106437649,106375978,106404861,106410381,106439612…
Biological Process	GO:1903047	mitotic cell cycle process	7	396	0.623644	0.978581	1.06371e+62
Cellular Component	GO:0005856	cytoskeleton	20	1114	0.625508	0.980035	1.06365e+179
Molecular Function	GO:0019899	enzyme binding	14	785	0.625662	0.980035	1.06364e+125
Molecular Function	GO:0043168	anion binding	275	14764	0.625905	0.980035	106452766,106364585,106351568,106449806,106453924,106355544,106423327,106430231,106446873,106372559,106413423,106387039,106376910,106422772,106415753,106423853,106421159,106399295,106399573,106452248,106398888,106368850,106430931,106394583,106427274,106418520,106440774,106404488,106346315,106423828,106403065,106430860,106429243,106346711,106390579,106347602,106448590,106363867,106380817,106452891…
Biological Process	GO:0140014	mitotic nuclear division	3	170	0.626445	0.980344	1.06371e+26
Biological Process	GO:0006721	terpenoid metabolic process	5	285	0.628302	0.981448	1.06381e+44
Biological Process	GO:0009651	response to salt stress	14	787	0.629381	0.981448	1.06452e+125
Biological Process	GO:0010540	basipetal auxin transport	1	52	0.6299	0.981448	106401268
Biological Process	GO:0015766	disaccharide transport	1	52	0.6299	0.981448	106393849
Biological Process	GO:0015770	sucrose transport	1	52	0.6299	0.981448	106393849
Biological Process	GO:0015772	oligosaccharide transport	1	52	0.6299	0.981448	106393849
Biological Process	GO:0035265	organ growth	1	52	0.6299	0.981448	106404565
Molecular Function	GO:0018024	histone-lysine N-methyltransferase activity	2	112	0.628387	0.981448	1.06446e+17
Biological Process	GO:0048869	cellular developmental process	28	1555	0.63206	0.984277	1.06369e+251
Biological Process	GO:0030154	cell differentiation	20	1119	0.633323	0.985479	1.06369e+179
Biological Process	GO:0080090	regulation of primary metabolic process	165	8917	0.63359	0.985479	106426318,106417927,106370163,106364855,106381513,106367765,106359404,106411360,106410916,106384892,106382913,106348153,106348249,106417849,106380553,106402970,106380546,106389731,106357761,106405141,106435221,106454558,106430622,106451313,106422603,106413892,106358358,106444738,106409736,106448590,106433369,106429935,106357350,106416461,106419535,106437649,106375978,106404861,106410381,106439612…
Molecular Function	GO:0015036	disulfide oxidoreductase activity	9	512	0.633867	0.985479	106354653,XLOC_029797,106377458,106437586,106438865,106454330,106358604,106413423,XLOC_079871
Biological Process	GO:0010162	seed dormancy process	1	53	0.636909	0.986449	106406931
Biological Process	GO:0022611	dormancy process	1	53	0.636909	0.986449	106406931
Molecular Function	GO:0001076	transcription factor activity, RNA polymerase II transcription factor binding	4	230	0.634976	0.986449	1.0642e+35
Molecular Function	GO:0001228	transcriptional activator activity, RNA polymerase II transcription regulatory region sequence-specific binding	1	53	0.636909	0.986449	106381907
Molecular Function	GO:0015081	sodium ion transmembrane transporter activity	1	53	0.636909	0.986449	106380766
Molecular Function	GO:0016641	oxidoreductase activity, acting on the CH-NH2 group of donors, oxygen as acceptor	1	53	0.636909	0.986449	106396627
Molecular Function	GO:0016653	oxidoreductase activity, acting on NAD(P)H, heme protein as acceptor	1	53	0.636909	0.986449	106452886
Biological Process	GO:0009066	aspartate family amino acid metabolic process	4	231	0.638336	0.988123	1.06381e+35
Biological Process	GO:0015711	organic anion transport	7	402	0.639136	0.988827	1.06381e+62
Biological Process	GO:0006284	base-excision repair	2	115	0.642682	0.989187	1.06452e+17
Biological Process	GO:0006406	mRNA export from nucleus	1	54	0.643786	0.989187	106417662
Biological Process	GO:0006417	regulation of translation	6	346	0.640618	0.989187	1.0641e+53
Biological Process	GO:0006733	oxidoreduction coenzyme metabolic process	9	516	0.642922	0.989187	1.06409e+80
Biological Process	GO:0010015	root morphogenesis	7	404	0.644218	0.989187	1.06444e+62
Biological Process	GO:0010099	regulation of photomorphogenesis	1	54	0.643786	0.989187	106451393
Biological Process	GO:0010252	auxin homeostasis	1	54	0.643786	0.989187	106380456
Biological Process	GO:0018022	peptidyl-lysine methylation	3	174	0.642005	0.989187	1.06446e+26
Biological Process	GO:0033692	cellular polysaccharide biosynthetic process	10	571	0.640878	0.989187	1.06435e+89
Biological Process	GO:0034248	regulation of cellular amide metabolic process	6	347	0.643353	0.989187	1.0641e+53
Biological Process	GO:0044767	single-organism developmental process	101	5507	0.643972	0.989187	106390465,106353328,106406653,106392908,106355544,106423327,106404565,106364855,106418528,106381513,106435449,106386927,106401526,106401149,106434870,106405834,106415753,106423853,106384892,106353425,106430865,106348249,106347800,106417849,106435129,106419760,106398633,106380546,106368850,106356425,106361041,106438865,106430785,106400405,106444930,106369655,106416494,106409915,106390109,106423828…
Biological Process	GO:0071427	mRNA-containing ribonucleoprotein complex export from nucleus	1	54	0.643786	0.989187	106417662
Molecular Function	GO:0042562	hormone binding	1	54	0.643786	0.989187	106353328
Molecular Function	GO:0042802	identical protein binding	8	459	0.64088	0.989187	1.06453e+71
Biological Process	GO:0009791	post-embryonic development	51	2816	0.6464	0.992003	106353328,106364855,106381513,106374311,106451393,106386927,106453706,106452179,106401526,106401149,106379445,106439794,106405834,106385090,106365667,106428634,106382330,106351582,106436498,106415753,106371831,106418315,106353425,106429181,106351906,106451116,106417849,106375778,106419760,106368850,106361041,106444191,106395301,106438865,106426815,106454595,106430785,106382492,106369655,106390109…
Biological Process	GO:0080147	root hair cell development	2	116	0.647349	0.992926	1.06418e+17
Biological Process	GO:0007050	cell cycle arrest	1	55	0.650532	0.993009	106444311
Biological Process	GO:0009292	genetic transfer	1	55	0.650532	0.993009	106349859
Biological Process	GO:0009294	DNA mediated transformation	1	55	0.650532	0.993009	106349859
Biological Process	GO:0031400	negative regulation of protein modification process	1	55	0.650532	0.993009	106444311
Biological Process	GO:0044700	single organism signaling	81	4437	0.647947	0.993009	106351568,106448664,106353328,106396194,106355544,106423327,106368605,106399294,106419133,106407089,106389025,106415085,106375028,106423853,106399295,106430865,106388649,106418224,106452248,106401580,106374361,106435129,106394735,106380515,106402771,106356425,106397750,106388928,106384992,106375104,106444930,106432945,106410851,106423828,106422250,106429243,106370930,106431104,106411399,106452891…
Biological Process	GO:0044764	multi-organism cellular process	1	55	0.650532	0.993009	106349859
Biological Process	GO:0047484	regulation of response to osmotic stress	1	55	0.650532	0.993009	106380537
Molecular Function	GO:0016462	pyrophosphatase activity	60	3306	0.649396	0.993009	106433972,106436936,106403213,106422777,106406653,106391405,106346649,106453924,106401268,106366559,106381576,106446583,106377781,106377075,106385264,106380540,106367212,106376223,106429135,106357711,106369006,106422772,106421684,106399769,106413909,106402299,106377540,106348302,106396406,106345840,106345858,106427329,106364120,106411108,106401522,106353131,106383036,106375558,106380737,106382306…
Molecular Function	GO:0017025	TBP-class protein binding	1	55	0.650532	0.993009	106370138
Biological Process	GO:0009867	jasmonic acid mediated signaling pathway	2	117	0.651968	0.993077	1.06442e+17
Biological Process	GO:0009932	cell tip growth	4	235	0.651574	0.993077	1.06385e+35
Biological Process	GO:0023052	signaling	81	4441	0.651097	0.993077	106351568,106448664,106353328,106396194,106355544,106423327,106368605,106399294,106419133,106407089,106389025,106415085,106375028,106423853,106399295,106430865,106388649,106418224,106452248,106401580,106374361,106435129,106394735,106380515,106402771,106356425,106397750,106388928,106384992,106375104,106444930,106432945,106410851,106423828,106422250,106429243,106370930,106431104,106411399,106452891…
Cellular Component	GO:0019005	SCF ubiquitin ligase complex	2	117	0.651968	0.993077	1.06353e+17
Biological Process	GO:0060255	regulation of macromolecule metabolic process	172	9324	0.652349	0.993129	106426318,106417927,106370163,106423327,106364855,106381513,106368221,106367765,106359404,106411360,106415085,106410916,106384892,106382913,106348153,106348249,106417849,106380553,106402970,106380546,106389731,106357761,106405141,106445542,106435221,106454558,106430622,106451313,106422603,106413892,106358358,106444738,106409736,106448590,106433369,106429935,106357350,106416461,106419535,106437649…
Biological Process	GO:0022406	membrane docking	3	177	0.653371	0.993911	1.0636e+26
Molecular Function	GO:0016667	oxidoreductase activity, acting on a sulfur group of donors	11	633	0.653559	0.993911	106354653,106438378,XLOC_029797,106446073,106377458,106437586,106438865,106454330,106358604,106413423,XLOC_079871
Biological Process	GO:0010227	floral organ abscission	1	56	0.657151	0.99725	106413956
Molecular Function	GO:0004559	alpha-mannosidase activity	1	56	0.657151	0.99725	106360494
Molecular Function	GO:0016832	aldehyde-lyase activity	1	56	0.657151	0.99725	106420807
Molecular Function	GO:0019202	amino acid kinase activity	1	56	0.657151	0.99725	106384079
Biological Process	GO:0006873	cellular ion homeostasis	5	295	0.65809	0.998143	1.06366e+44
Cellular Component	GO:0005694	chromosome	14	803	0.658454	0.998166	1.06446e+125
Biological Process	GO:0043549	regulation of kinase activity	3	179	0.660804	0.999329	1.0641e+26
Cellular Component	GO:0000790	nuclear chromatin	2	119	0.66106	0.999329	1.06406e+17
Molecular Function	GO:0000981	RNA polymerase II transcription factor activity, sequence-specific DNA binding	4	238	0.661287	0.999329	1.0642e+35
Molecular Function	GO:0003924	GTPase activity	9	524	0.660652	0.999329	1.06429e+80
Molecular Function	GO:0016831	carboxy-lyase activity	5	296	0.660982	0.999329	1.06353e+44
Molecular Function	GO:0031406	carboxylic acid binding	7	411	0.661671	0.999329	1.06384e+62
Molecular Function	GO:0043177	organic acid binding	7	411	0.661671	0.999329	1.06384e+62
Biological Process	GO:0009129	pyrimidine nucleoside monophosphate metabolic process	1	57	0.663645	0.999668	106352864
Biological Process	GO:0009130	pyrimidine nucleoside monophosphate biosynthetic process	1	57	0.663645	0.999668	106352864
Biological Process	GO:0010375	stomatal complex patterning	1	57	0.663645	0.999668	106398633
Molecular Function	GO:0000295	adenine nucleotide transmembrane transporter activity	1	57	0.663645	0.999668	106380502
Molecular Function	GO:0015108	chloride transmembrane transporter activity	1	57	0.663645	0.999668	106348732
Biological Process	GO:0000003	reproduction	44	2999	0.96862	1	106349829,106353328,106381513,106428153,106385040,106386927,106426290,106414499,106452179,106401149,106379445,106439794,106405834,106365667,106428634,106371453,106351582,106382330,106371831,106423853,106353425,106429181,106435129,106375778,106419760,106368850,106430649,106361041,106444191,106395301,106438865,106426815,106430785,106369655,106390109,106452206,106452123,106421316,106397638,106423828…
Biological Process	GO:0000041	transition metal ion transport	3	264	0.87787	1	1.06352e+26
Biological Process	GO:0000070	mitotic sister chromatid segregation	1	139	0.929932	1	106368221
Biological Process	GO:0000103	sulfate assimilation	1	73	0.752306	1	106354653
Biological Process	GO:0000209	protein polyubiquitination	1	180	0.968037	1	106382330
Biological Process	GO:0000226	microtubule cytoskeleton organization	1	326	0.998052	1	106345892
Biological Process	GO:0000271	polysaccharide biosynthetic process	12	719	0.708873	1	1.06435e+107
Biological Process	GO:0000278	mitotic cell cycle	7	420	0.683328	1	1.06371e+62
Biological Process	GO:0000280	nuclear division	3	305	0.929287	1	1.06371e+26
Biological Process	GO:0000288	nuclear-transcribed mRNA catabolic process, deadenylation-dependent decay	1	64	0.705785	1	106417662
Biological Process	GO:0000302	response to reactive oxygen species	3	237	0.827891	1	1.06385e+26
Biological Process	GO:0000375	RNA splicing, via transesterification reactions	3	468	0.993473	1	1.06431e+26
Biological Process	GO:0000377	RNA splicing, via transesterification reactions with bulged adenosine as nucleophile	3	456	0.992155	1	1.06431e+26
Biological Process	GO:0000387	spliceosomal snRNP assembly	1	78	0.774896	1	106431495
Biological Process	GO:0000398	mRNA splicing, via spliceosome	2	429	0.997486	1	1.06431e+17
Biological Process	GO:0000413	protein peptidyl-prolyl isomerization	1	161	0.954014	1	106361468
Biological Process	GO:0000724	double-strand break repair via homologous recombination	1	122	0.902991	1	106453924
Biological Process	GO:0000725	recombinational repair	1	126	0.91014	1	106453924
Biological Process	GO:0000819	sister chromatid segregation	1	152	0.945367	1	106368221
Biological Process	GO:0000956	nuclear-transcribed mRNA catabolic process	1	129	0.915153	1	106417662
Biological Process	GO:0001708	cell fate specification	1	82	0.791475	1	106373514
Biological Process	GO:0001934	positive regulation of protein phosphorylation	1	89	0.817607	1	106430649
Biological Process	GO:0002181	cytoplasmic translation	3	225	0.800546	1	1.06401e+26
Biological Process	GO:0003006	developmental process involved in reproduction	38	2481	0.924985	1	106353328,106381513,106385040,106386927,106414499,106452179,106401149,106379445,106439794,106405834,106365667,106428634,106351582,106382330,106371831,106423853,106353425,106429181,106375778,106419760,106368850,106361041,106444191,106395301,106426815,106438865,106430785,106369655,106390109,106452206,106452123,106421316,106397638,106423828,106413956,106422609,106406931,106364064
Biological Process	GO:0003333	amino acid transmembrane transport	1	100	0.852218	1	106380756
Biological Process	GO:0005982	starch metabolic process	2	122	0.674339	1	1.06357e+17
Biological Process	GO:0005984	disaccharide metabolic process	3	277	0.896982	1	1.0641e+26
Biological Process	GO:0006006	glucose metabolic process	2	134	0.723256	1	1.0643e+17
Biological Process	GO:0006012	galactose metabolic process	1	86	0.806835	1	106419861
Biological Process	GO:0006090	pyruvate metabolic process	4	342	0.889071	1	1.06444e+35
Biological Process	GO:0006091	generation of precursor metabolites and energy	17	1071	0.800065	1	106425323,106438432,106452462,106428670,106444275,106360587,106396415,106346830,XLOC_083886,106346783,106413977,XLOC_090310,106405578,106385336,106445986,106346003,106420807
Biological Process	GO:0006096	glycolytic process	4	261	0.729553	1	1.06444e+35
Biological Process	GO:0006139	nucleobase-containing compound metabolic process	244	14283	0.965268	1	106426318,106417927,106392908,106379219,106370163,106453924,106364855,106381513,106367765,106365737,106359404,106376910,106368233,106411360,106414839,106384892,106382913,106348153,106368232,106388649,106348249,106417849,106380553,106413522,106402970,106380546,106389731,106357761,106418929,106405141,106370849,106440774,106435221,106352132,106454558,106416440,106430622,106451313,106422603,106413892…
Biological Process	GO:0006165	nucleoside diphosphate phosphorylation	4	294	0.808694	1	1.06444e+35
Biological Process	GO:0006206	pyrimidine nucleobase metabolic process	1	86	0.806835	1	106352864
Biological Process	GO:0006220	pyrimidine nucleotide metabolic process	2	143	0.755741	1	1.06353e+17
Biological Process	GO:0006221	pyrimidine nucleotide biosynthetic process	2	143	0.755741	1	1.06353e+17
Biological Process	GO:0006241	CTP biosynthetic process	1	83	0.795426	1	106349196
Biological Process	GO:0006259	DNA metabolic process	23	1710	0.966981	1	1.06346e+206
Biological Process	GO:0006281	DNA repair	8	940	0.99702	1	1.06424e+71
Biological Process	GO:0006302	double-strand break repair	1	154	0.947419	1	106453924
Biological Process	GO:0006304	DNA modification	1	179	0.967419	1	106426318
Biological Process	GO:0006305	DNA alkylation	1	164	0.95658	1	106426318
Biological Process	GO:0006306	DNA methylation	1	164	0.95658	1	106426318
Biological Process	GO:0006310	DNA recombination	1	337	0.998423	1	106453924
Biological Process	GO:0006323	DNA packaging	2	227	0.92996	1	1.06406e+17
Biological Process	GO:0006325	chromatin organization	12	875	0.90182	1	1.06446e+107
Biological Process	GO:0006333	chromatin assembly or disassembly	2	221	0.923124	1	1.06406e+17
Biological Process	GO:0006334	nucleosome assembly	2	178	0.852508	1	1.06406e+17
Biological Process	GO:0006342	chromatin silencing	1	123	0.90483	1	106426318
Biological Process	GO:0006352	DNA-templated transcription, initiation	3	246	0.846233	1	1.0637e+26
Biological Process	GO:0006357	regulation of transcription from RNA polymerase II promoter	5	478	0.948626	1	1.0642e+44
Biological Process	GO:0006366	transcription from RNA polymerase II promoter	6	673	0.988109	1	1.0642e+53
Biological Process	GO:0006367	transcription initiation from RNA polymerase II promoter	1	135	0.924358	1	106417662
Biological Process	GO:0006396	RNA processing	22	2135	0.999518	1	1.06381e+197
Biological Process	GO:0006397	mRNA processing	6	841	0.998689	1	1.06348e+53
Biological Process	GO:0006399	tRNA metabolic process	5	736	0.998283	1	1.06443e+44
Biological Process	GO:0006400	tRNA modification	1	168	0.959781	1	106389994
Biological Process	GO:0006401	RNA catabolic process	1	213	0.983011	1	106417662
Biological Process	GO:0006402	mRNA catabolic process	1	167	0.959004	1	106417662
Biological Process	GO:0006403	RNA localization	1	102	0.857766	1	106417662
Biological Process	GO:0006405	RNA export from nucleus	1	68	0.727452	1	106417662
Biological Process	GO:0006413	translational initiation	4	347	0.895451	1	1.0641e+35
Biological Process	GO:0006418	tRNA aminoacylation for protein translation	1	313	0.997501	1	106391433
Biological Process	GO:0006457	protein folding	10	859	0.963873	1	1.06372e+89
Biological Process	GO:0006461	protein complex assembly	7	664	0.968391	1	1.06357e+62
Biological Process	GO:0006464	cellular protein modification process	151	9116	0.965038	1	106452766,106390465,106364585,106351568,106397114,106426318,106396194,106423327,106446873,106387039,106415753,106419037,106423853,106399295,106401175,106388087,106354147,106388649,106440197,106374361,106398888,106432534,106423673,106446895,106387037,106371110,106369655,106418520,106404488,106375668,106445542,106383103,106346315,106438378,106358164,106423828,106403065,106381133,106429243,106390579…
Biological Process	GO:0006470	protein dephosphorylation	5	628	0.99235	1	1.06397e+44
Biological Process	GO:0006473	protein acetylation	1	156	0.949394	1	106371831
Biological Process	GO:0006475	internal protein amino acid acetylation	1	144	0.936327	1	106371831
Biological Process	GO:0006486	protein glycosylation	4	370	0.920812	1	1.06389e+35
Biological Process	GO:0006508	proteolysis	49	3305	0.969928	1	106390465,106454668,106446457,106416424,106426318,106389499,106353328,106384979,106429410,106368214,106412178,106453706,106436347,106414640,106368216,106380823,106382330,106404369,106437083,106401450,106439974,106397618,106360718,106358817,106359760,106413522,106444492,106439970,106426321,106435006,106398338,106401022,106357133,106360824,106369655,106430293,106439898,106423925,106379189,106410694…
Biological Process	GO:0006511	ubiquitin-dependent protein catabolic process	11	1131	0.995518	1	1.0639e+98
Biological Process	GO:0006553	lysine metabolic process	1	86	0.806835	1	106405353
Biological Process	GO:0006555	methionine metabolic process	1	107	0.870742	1	106380770
Biological Process	GO:0006605	protein targeting	2	531	0.99957	1	1.06425e+17
Biological Process	GO:0006611	protein export from nucleus	1	75	0.761602	1	106417662
Biological Process	GO:0006623	protein targeting to vacuole	1	86	0.806835	1	106368850
Biological Process	GO:0006626	protein targeting to mitochondrion	1	89	0.817607	1	106424745
Biological Process	GO:0006638	neutral lipid metabolic process	1	64	0.705785	1	106377451
Biological Process	GO:0006639	acylglycerol metabolic process	1	64	0.705785	1	106377451
Biological Process	GO:0006641	triglyceride metabolic process	1	63	0.700105	1	106377451
Biological Process	GO:0006643	membrane lipid metabolic process	2	282	0.970756	1	1.06378e+17
Biological Process	GO:0006644	phospholipid metabolic process	9	802	0.967687	1	1.06439e+80
Biological Process	GO:0006650	glycerophospholipid metabolic process	8	620	0.901267	1	1.06439e+71
Biological Process	GO:0006661	phosphatidylinositol biosynthetic process	2	150	0.778679	1	1.06347e+17
Biological Process	GO:0006664	glycolipid metabolic process	1	201	0.978621	1	106378341
Biological Process	GO:0006720	isoprenoid metabolic process	5	413	0.89224	1	1.06381e+44
Biological Process	GO:0006725	cellular aromatic compound metabolic process	273	15525	0.917725	1	106426318,106453924,106364855,106367765,106365737,106376910,106414839,106382913,106417849,106402970,106380546,106389731,106357761,106427274,106405141,106370849,106440774,106352132,106454558,106451313,106422603,106413892,106358358,106453335,106444738,106346711,106409736,106448590,106433369,106357350,106416461,106380774,106452373,106449690,106431495,106375978,106375789,106418711,106354907,106396251…
Biological Process	GO:0006732	coenzyme metabolic process	13	1046	0.959555	1	1.06369e+116
Biological Process	GO:0006757	ATP generation from ADP	4	261	0.729553	1	1.06444e+35
Biological Process	GO:0006793	phosphorus metabolic process	156	9213	0.938071	1	106452766,106364585,106351568,106397114,106396194,106355544,106423327,106446873,106387039,106376910,106415753,106414839,106419037,106423853,106399295,106401175,106354147,106392048,106388649,106440197,106374361,106398888,106394735,106432946,106432534,106423673,106446895,106384992,106387037,106371110,106418929,106418520,106404488,106375668,106383103,106438858,106346315,106358164,106423828,106423962…
Biological Process	GO:0006796	phosphate-containing compound metabolic process	156	9063	0.905301	1	106452766,106364585,106351568,106397114,106396194,106355544,106423327,106446873,106387039,106376910,106415753,106414839,106419037,106423853,106399295,106401175,106354147,106392048,106388649,106440197,106374361,106398888,106394735,106432946,106432534,106423673,106446895,106384992,106387037,106371110,106418929,106418520,106404488,106375668,106383103,106438858,106346315,106358164,106423828,106423962…
Biological Process	GO:0006807	nitrogen compound metabolic process	549	30086	0.861922	1	106452766,106364585,106449806,106416424,106453924,106357840,106364855,106412361,106367765,106446873,106413423,106365922,106387039,106423853,106404197,106410916,106399295,106410700,106417849,106402970,106389731,106357761,106427274,106405141,106370849,106353470,106352132,106346315,106454558,106438378,106423828,106422603,106412042,106358358,106453335,106444738,106346711,106380774,106449690,106431495…
Biological Process	GO:0006811	ion transport	50	2924	0.788006	1	106390235,106411649,106346649,106397033,106348339,106441225,106381576,106434997,106414499,106380502,106375981,106405253,106380818,106429958,106357711,106369006,106421684,106429961,106423853,106348732,106425325,106377540,106396406,106380756,106345858,106352078,106362651,106380805,106389521,106411108,106383013,106387887,106380766,106423828,106404557,106450252,106380544,106384132,106452390,106354356…
Biological Process	GO:0006814	sodium ion transport	1	83	0.795426	1	106380766
Biological Process	GO:0006816	calcium ion transport	2	163	0.816299	1	1.06378e+17
Biological Process	GO:0006817	phosphate ion transport	1	82	0.791475	1	106380502
Biological Process	GO:0006820	anion transport	13	778	0.71239	1	1.06381e+116
Biological Process	GO:0006821	chloride transport	1	63	0.700105	1	106348732
Biological Process	GO:0006829	zinc II ion transport	1	105	0.8657	1	106411649
Biological Process	GO:0006835	dicarboxylic acid transport	1	70	0.737679	1	106441225
Biological Process	GO:0006839	mitochondrial transport	1	174	0.964146	1	106424745
[truncated: 857 more rows]
