# Supplementary material for: Physiological and comparative transcriptome analyses reveal the mechanisms underlying waterlogging tolerance in a rapeseed anthocyanin-more mutant
Source: Biotechnol Biofuels Bioprod. 2022 May 20;15:55. doi: 10.1186/s13068-022-02155-5 (PMC9123723; doi:10.1186/s13068-022-02155-5)
Supplement: Supplementary file 2 — Additional file 2: Table S1. List of DEGs detected in the WT ZS11after the waterlogging treatment. Table S2. List of DEGs detected in the am mutant after the waterlogging treatment. Table S3. Differential expression of subclusters 1–5 in the am mutant. Table S4. Differential expression of subclusters 1–6 in the WT. Table S5. All the up- and downregulated DEGs with GO annotations in the am mutant. Table S6. All the up- and downregulated DEGs with GO annotations in the WT. Table S7. KEGG pathway enrichment of the DEGs in the WT. Table S8. KEGG pathway enrichment of the DEGs in the am mutant. Table S9. The DEG enrichment in the phenylalanine biosynthetic and metabolic pathways. Table S10. A list of differentially expressed TFs in the WT. Table S11. A list of differentially expressed TFs in the am mutant. Table S12. The DEG enrichment in plant hormone signal transduction pathways. Table S13. New transcript predictions as assessed by RNA-seq. Table S14. Primers used for qPCR validation of the selected DEGs. [file 13068_2022_2155_MOESM2_ESM.zip › Table S6 ZS11-GO term.DEG.xlsx]

## Sheet: Z11W-vs-Z11C.DEG.GO_enrichment
GO_class	GO ID	GO_term	Hit_number	Background number	P-Value	Q-Value	Gene IDs
Molecular Function	GO:0004451	isocitrate lyase activity	4	4	1.20079e-08	2.86388e-05	1.0644e+35
Molecular Function	GO:0016630	protochlorophyllide reductase activity	5	11	5.49664e-08	6.55474e-05	1.06411e+44
Molecular Function	GO:0004866	endopeptidase inhibitor activity	12	164	2.01244e-07	0.000159989	1.0645e+107
Molecular Function	GO:0061135	endopeptidase regulator activity	12	169	2.78599e-07	0.000166114	1.0645e+107
Molecular Function	GO:0030414	peptidase inhibitor activity	12	176	4.31133e-07	0.00020565	1.0645e+107
Molecular Function	GO:0061134	peptidase regulator activity	12	181	5.81621e-07	0.000231194	1.0645e+107
Biological Process	GO:0006869	lipid transport	14	325	1.11662e-05	0.00269738	1.06439e+125
Cellular Component	GO:0005576	extracellular region	62	3285	8.73416e-06	0.00269738	106432725,106386997,106364986,106446910,106453029,106435227,106351818,106421264,106359782,106423696,106409544,106392719,106381139,106387122,106347240,106428198,106381690,106446923,106401246,106447805,106438626,106387818,106354078,106442725,106372040,106436788,106407022,106406215,106371532,106383031,106412123,106435228,106419094,106347490,106404633,106425178,106402607,106450695,106379479,106432535…
Molecular Function	GO:0003846	2-acylglycerol O-acyltransferase activity	3	5	1.13098e-05	0.00269738	1.06416e+26
Molecular Function	GO:0004622	lysophospholipase activity	3	5	1.13098e-05	0.00269738	1.06416e+26
Molecular Function	GO:0046906	tetrapyrrole binding	34	1441	1.4573e-05	0.0031597	1.0644e+305
Biological Process	GO:0006097	glyoxylate cycle	4	17	2.56323e-05	0.00496709	1.06425e+35
Biological Process	GO:0010876	lipid localization	14	355	2.95672e-05	0.00496709	1.06439e+125
Molecular Function	GO:0016837	carbon-oxygen lyase activity, acting on polysaccharides	8	115	3.12395e-05	0.00496709	1.06379e+71
Molecular Function	GO:0030570	pectate lyase activity	8	115	3.12395e-05	0.00496709	1.06379e+71
Biological Process	GO:0009699	phenylpropanoid biosynthetic process	10	193	4.2646e-05	0.00635691	1.06361e+89
Biological Process	GO:0046487	glyoxylate metabolic process	4	20	5.08897e-05	0.00713953	1.06425e+35
Molecular Function	GO:0090430	caffeoyl-CoA: alcohol caffeoyl transferase activity	3	8	6.18592e-05	0.00819635	1.06416e+26
Biological Process	GO:0006979	response to oxidative stress	24	937	7.48822e-05	0.00850448	1.06451e+215
Biological Process	GO:0009664	plant-type cell wall organization	12	291	7.05176e-05	0.00850448	1.06447e+107
Molecular Function	GO:0020037	heme binding	30	1307	7.41032e-05	0.00850448	1.06419e+269
Cellular Component	GO:0009514	glyoxysome	4	23	9.07113e-05	0.00983393	1.06425e+35
Molecular Function	GO:0004474	malate synthase activity	2	2	0.000109812	0.0108199	1.06425e+17
Molecular Function	GO:0016656	monodehydroascorbate reductase (NADH) activity	2	2	0.000109812	0.0108199	1.06351e+17
Molecular Function	GO:0016833	oxo-acid-lyase activity	6	72	0.000113416	0.0108199	1.0644e+53
Biological Process	GO:0042542	response to hydrogen peroxide	6	75	0.000142338	0.0130567	1.06417e+53
Biological Process	GO:0044710	single-organism metabolic process	186	13803	0.000165758	0.014642	106402855,106346141,106375542,106439648,106452259,106371447,106434515,106376365,106428198,106376372,106389295,106429774,106391883,106347549,106359975,106409161,106415050,106376534,106360921,106451605,106412427,106374317,106412334,106445867,106419094,106381060,106432759,106429085,106409187,106387137,106420920,106396262,106358599,106425158,106410432,106388564,106357541,106367226,106410531,106415877…
Biological Process	GO:0031408	oxylipin biosynthetic process	5	50	0.000179724	0.0147807	1.06378e+44
Molecular Function	GO:0044183	protein binding involved in protein folding	4	27	0.000173894	0.0147807	1.06394e+35
Biological Process	GO:0046128	purine ribonucleoside metabolic process	8	155	0.000251939	0.0200291	1.06431e+71
Biological Process	GO:0031407	oxylipin metabolic process	5	55	0.00028263	0.0210648	1.06378e+44
Biological Process	GO:0042278	purine nucleoside metabolic process	8	157	0.000274758	0.0210648	1.06431e+71
Biological Process	GO:0044550	secondary metabolite biosynthetic process	13	391	0.000300712	0.0217332	1.06361e+116
Molecular Function	GO:0004497	monooxygenase activity	24	1039	0.000341298	0.023941	1.06416e+215
Biological Process	GO:0055114	oxidation-reduction process	89	5883	0.000379174	0.025838	106354653,106375542,106421264,106434515,106377838,106428198,106366555,106389295,106429774,106391883,106447805,106389063,106346001,106359975,106446947,106371769,106360921,106412427,106410653,106407022,106451021,106412398,106445867,106419094,106381060,106388203,106432759,106451050,106345263,106387137,106415381,106420920,106396262,106425158,106424075,106400855,106387512,106376840,106410432,106379336…
Biological Process	GO:0009698	phenylpropanoid metabolic process	10	256	0.000424312	0.0281107	1.06361e+89
Molecular Function	GO:0009001	serine O-acetyltransferase activity	3	15	0.000475778	0.0306684	1.06361e+26
Biological Process	GO:0006148	inosine catabolic process	2	4	0.000649716	0.0352176	1.06388e+17
Cellular Component	GO:0000221	vacuolar proton-transporting V-type ATPase, V1 domain	3	16	0.000581012	0.0352176	1.06361e+26
Molecular Function	GO:0003824	catalytic activity	441	37331	0.000574805	0.0352176	106402855,106364585,106408947,106353480,106445461,106349798,106450462,106412361,106382538,106371447,106371883,106424219,106376372,106452101,106389295,106347549,106421167,106347559,106411655,106359975,106409161,106360921,106451605,106357815,106361671,106438628,106390130,106380418,106396645,106437932,106445867,106387428,106347490,106404633,106381060,106409187,106431948,106414322,106388328,106387137…
Molecular Function	GO:0004620	phospholipase activity	7	136	0.000617661	0.0352176	1.06416e+62
Molecular Function	GO:0047622	adenosine nucleosidase activity	2	4	0.000649716	0.0352176	1.06388e+17
Molecular Function	GO:0047724	inosine nucleosidase activity	2	4	0.000649716	0.0352176	1.06388e+17
Molecular Function	GO:0080019	fatty-acyl-CoA reductase (alcohol-forming) activity	4	37	0.000602245	0.0352176	1.06439e+35
Molecular Function	GO:0004869	cysteine-type endopeptidase inhibitor activity	5	69	0.000809454	0.0429011	1.0645e+44
Biological Process	GO:0009809	lignin biosynthetic process	6	104	0.000830376	0.0430532	1.06372e+53
Biological Process	GO:0009611	response to wounding	9	237	0.00098868	0.0501703	1.06389e+80
Biological Process	GO:0015690	aluminum cation transport	2	5	0.00107532	0.0512928	1.06372e+17
Biological Process	GO:0072512	trivalent inorganic cation transport	2	5	0.00107532	0.0512928	1.06372e+17
Molecular Function	GO:0017084	delta1-pyrroline-5-carboxylate synthetase activity	2	5	0.00107532	0.0512928	1.06451e+17
Molecular Function	GO:0016491	oxidoreductase activity	89	6103	0.00115698	0.0541058	106354653,106367526,106375542,106421264,106434515,106377838,106428198,106366555,106389295,106391883,106447805,106346001,106359975,106446947,106360921,106412427,106410653,106407022,106451021,106412398,106445867,106419094,106381060,106388203,106432759,106361224,106451050,106345263,106387137,106415381,106420920,106396262,106425158,106391649,106386937,106400855,106387512,106376840,106410432,106379336…
Biological Process	GO:0046039	GTP metabolic process	4	45	0.00127157	0.0583212	1.06409e+35
Molecular Function	GO:0016298	lipase activity	10	299	0.00138152	0.0621682	1.06392e+89
Molecular Function	GO:0016628	oxidoreductase activity, acting on the CH-CH group of donors, NAD or NADP as acceptor	5	79	0.00148987	0.0658026	1.06411e+44
Molecular Function	GO:0047750	cholestenol delta-isomerase activity	2	6	0.00160176	0.0694581	1.06411e+17
Biological Process	GO:0010345	suberin biosynthetic process	3	23	0.00173978	0.0740958	1.06352e+26
Biological Process	GO:0071669	plant-type cell wall organization or biogenesis	13	479	0.00190641	0.0797682	1.06431e+116
Molecular Function	GO:0016413	O-acetyltransferase activity	5	85	0.00205988	0.0847037	1.06425e+44
Cellular Component	GO:0005618	cell wall	28	1482	0.00242529	0.0950163	1.06447e+251
Cellular Component	GO:0030312	external encapsulating structure	28	1482	0.00242529	0.0950163	1.06447e+251
Molecular Function	GO:0019843	rRNA binding	8	220	0.00243019	0.0950163	1.06401e+71
Molecular Function	GO:0008289	lipid binding	20	939	0.00261505	0.100595	1.06413e+179
Biological Process	GO:0006458	'de novo' protein folding	4	55	0.00268016	0.101463	1.06394e+35
Biological Process	GO:0009269	response to desiccation	3	27	0.00278539	0.102202	1.06451e+26
Molecular Function	GO:0003725	double-stranded RNA binding	3	27	0.00278539	0.102202	1.06346e+26
Biological Process	GO:0009119	ribonucleoside metabolic process	8	229	0.00310374	0.110484	1.06431e+71
Molecular Function	GO:0016412	serine O-acyltransferase activity	3	28	0.00309549	0.110484	1.06361e+26
Biological Process	GO:0006629	lipid metabolic process	48	3033	0.00361475	0.123681	106453029,106389662,106441129,106409269,106354758,106452259,106396844,106377838,106412084,106407801,106381690,106446923,106446986,106348802,106442725,106348677,106410538,106353868,106451605,106424964,106410653,106445871,106374317,106391713,106415819,106409249,106409187,106451050,106415844,106362548,106358599,106351744,106446887,106374318,106404178,106388564,106388565,106402028,106434262,106380862…
Biological Process	GO:0071554	cell wall organization or biogenesis	32	1815	0.00355173	0.123681	1.06447e+287
Biological Process	GO:1901700	response to oxygen-containing compound	37	2190	0.00363006	0.123681	106416798,106432725,106364986,106347021,106348623,106429211,106387122,106383053,106417036,106398712,106438735,106357640,106387818,106416679,106442385,106345212,106352346,106451021,106391193,106382928,106396645,106415819,106388730,106379479,106415844,106396262,106427547,106391001,106421801,106436563,106366447,106432359,106415388,106415865,106371850,106345867,106451855
Biological Process	GO:0000302	response to reactive oxygen species	8	237	0.00381684	0.126433	1.06417e+71
Molecular Function	GO:0008477	purine nucleosidase activity	2	9	0.00376469	0.126433	1.06388e+17
Biological Process	GO:0009831	plant-type cell wall modification involved in multidimensional cell growth	3	31	0.00414958	0.13022	1.06439e+26
Biological Process	GO:0009969	xyloglucan biosynthetic process	3	31	0.00414958	0.13022	1.06431e+26
Biological Process	GO:0042547	cell wall modification involved in multidimensional cell growth	3	31	0.00414958	0.13022	1.06439e+26
Biological Process	GO:0042744	hydrogen peroxide catabolic process	9	293	0.00411926	0.13022	1.06351e+80
Biological Process	GO:0042451	purine nucleoside biosynthetic process	5	101	0.00433968	0.132694	1.06404e+44
Biological Process	GO:0046129	purine ribonucleoside biosynthetic process	5	101	0.00433968	0.132694	1.06404e+44
Biological Process	GO:0006154	adenosine catabolic process	2	10	0.00467324	0.136493	1.06388e+17
Biological Process	GO:0009116	nucleoside metabolic process	9	299	0.00469285	0.136493	1.06431e+80
Biological Process	GO:0046102	inosine metabolic process	2	10	0.00467324	0.136493	1.06388e+17
Molecular Function	GO:0016702	oxidoreductase activity, acting on single donors with incorporation of molecular oxygen, incorporation of two atoms of oxygen	6	146	0.00459217	0.136493	1.06378e+53
Biological Process	GO:0006183	GTP biosynthetic process	3	33	0.00495926	0.136515	1.06409e+26
Biological Process	GO:0006228	UTP biosynthetic process	3	33	0.00495926	0.136515	1.06409e+26
Biological Process	GO:0046051	UTP metabolic process	3	33	0.00495926	0.136515	1.06409e+26
Molecular Function	GO:0004550	nucleoside diphosphate kinase activity	3	33	0.00495926	0.136515	1.06409e+26
Molecular Function	GO:0004857	enzyme inhibitor activity	16	728	0.00497979	0.136515	1.0639e+143
Biological Process	GO:0044699	single-organism process	315	26546	0.00504451	0.136718	106402855,106424738,106446554,106426627,106371447,106376372,106389295,106401149,106347549,106376245,106359975,106409161,106360921,106345212,106352346,106451605,106362591,106390130,106396645,106445867,106404633,106381060,106409187,106387137,106420920,106358599,106425158,106391649,106388564,106410911,106415388,106411714,106403646,106365987,106418306,106415877,106345884,106351818,XLOC_059144,1064411…
Biological Process	GO:0000395	mRNA 5'-splice site recognition	2	11	0.00567217	0.150447	1.06431e+17
Biological Process	GO:0009808	lignin metabolic process	6	154	0.00593126	0.150447	1.06372e+53
Biological Process	GO:0010167	response to nitrate	3	35	0.00585771	0.150447	1.06391e+26
Biological Process	GO:0010466	negative regulation of peptidase activity	4	69	0.00605573	0.150447	1.0645e+35
Biological Process	GO:0045861	negative regulation of proteolysis	4	69	0.00605573	0.150447	1.0645e+35
Biological Process	GO:0052547	regulation of peptidase activity	4	69	0.00605573	0.150447	1.0645e+35
Molecular Function	GO:0004190	aspartic-type endopeptidase activity	10	368	0.00601132	0.150447	1.06377e+89
Molecular Function	GO:0070001	aspartic-type peptidase activity	10	368	0.00601132	0.150447	1.06377e+89
Biological Process	GO:0006535	cysteine biosynthetic process from serine	4	70	0.00637036	0.153468	1.06361e+35
Biological Process	GO:0009746	response to hexose	4	70	0.00637036	0.153468	1.06391e+35
Biological Process	GO:0061077	chaperone-mediated protein folding	4	70	0.00637036	0.153468	1.06394e+35
Biological Process	GO:0009416	response to light stimulus	20	1024	0.00666907	0.156519	1.06417e+179
Biological Process	GO:0046130	purine ribonucleoside catabolic process	2	12	0.0067595	0.156519	1.06388e+17
Biological Process	GO:1901141	regulation of lignin biosynthetic process	2	12	0.0067595	0.156519	1.06372e+17
Molecular Function	GO:0033843	xyloglucan 6-xylosyltransferase activity	2	12	0.0067595	0.156519	1.06376e+17
Biological Process	GO:0009646	response to absence of light	3	38	0.00737705	0.165634	1.06372e+26
Biological Process	GO:0031124	mRNA 3'-end processing	4	73	0.00737877	0.165634	1.06348e+35
Biological Process	GO:0034284	response to monosaccharide	4	73	0.00737877	0.165634	1.06391e+35
Biological Process	GO:1901659	glycosyl compound biosynthetic process	7	212	0.00743097	0.165634	1.06404e+62
Biological Process	GO:0042364	water-soluble vitamin biosynthetic process	6	162	0.0075345	0.166387	1.06368e+53
Biological Process	GO:0045088	regulation of innate immune response	7	213	0.00761585	0.16664	1.06392e+62
Biological Process	GO:0046085	adenosine metabolic process	2	13	0.00793327	0.172008	1.06388e+17
Biological Process	GO:0009628	response to abiotic stimulus	46	3022	0.00847973	0.172739	106416798,106348623,106434515,106396844,106429211,106387122,106417036,106398712,106392231,106447805,106405063,106444902,106438626,106369141,106371769,106451021,106362591,106382928,106391713,106423346,106436504,106388730,106430649,106370359,106379479,106432053,106351744,106396262,106375221,106402028,106421316,106391001,106421801,106434800,106353247,106432359,106366447,106430434,106415388,106411714…
Biological Process	GO:0010411	xyloglucan metabolic process	6	165	0.00820932	0.172739	1.06431e+53
Biological Process	GO:0042026	protein refolding	4	76	0.008487	0.172739	1.06394e+35
Biological Process	GO:0042743	hydrogen peroxide metabolic process	9	329	0.00854643	0.172739	1.06351e+80
Biological Process	GO:0050776	regulation of immune response	7	216	0.00819088	0.172739	1.06392e+62
Cellular Component	GO:0009504	cell plate	4	75	0.00810627	0.172739	1.06404e+35
Cellular Component	GO:0046658	anchored component of plasma membrane	6	166	0.0084436	0.172739	1.06372e+53
Cellular Component	GO:0071944	cell periphery	94	6991	0.00832883	0.172739	106431738,106399870,106435227,106412501,106411649,106450463,106389053,106399394,106414742,106416469,106387122,106401688,106447805,106423896,106346001,106371769,106354078,106436788,106403598,106345212,106406215,106375809,106371532,106396645,106412123,106366764,106435228,106410663,106347490,106366580,106397258,106390576,106450695,106432535,106430259,106433566,106415381,106401661,106434800,106454536…
Biological Process	GO:0006152	purine nucleoside catabolic process	2	14	0.00919155	0.176789	1.06388e+17
Biological Process	GO:0034644	cellular response to UV	2	14	0.00919155	0.176789	1.06392e+17
Biological Process	GO:0043455	regulation of secondary metabolic process	3	41	0.00910853	0.176789	1.06372e+26
Biological Process	GO:0044711	single-organism biosynthetic process	71	5075	0.00904728	0.176789	106402855,106431260,106426853,106447381,106399394,106354758,106452259,106435039,106371447,106434515,106377838,106376365,106356159,106389905,106386270,106376372,106446923,106403511,106371769,106409161,106415050,106376534,106407385,106410653,106451021,106430948,106361236,106361077,106412334,106366580,106429085,106414686,106451050,106415381,106420920,106358599,106396262,106425158,106446887,106357541…
Biological Process	GO:1901657	glycosyl compound metabolic process	11	451	0.00885653	0.176789	1.06431e+98
Molecular Function	GO:0030619	U1 snRNA binding	2	14	0.00919155	0.176789	1.06431e+17
Cellular Component	GO:0033180	proton-transporting V-type ATPase, V1 domain	4	78	0.00928311	0.177122	1.06361e+35
Biological Process	GO:0002682	regulation of immune system process	7	224	0.00988004	0.180718	1.06392e+62
Biological Process	GO:0006767	water-soluble vitamin metabolic process	6	173	0.0102195	0.180718	1.06368e+53
Biological Process	GO:0009662	etioplast organization	1	1	0.0104846	0.180718	106354055
Biological Process	GO:0032411	positive regulation of transporter activity	1	1	0.0104846	0.180718	106427547
Biological Process	GO:0032414	positive regulation of ion transmembrane transporter activity	1	1	0.0104846	0.180718	106427547
Biological Process	GO:0051346	negative regulation of hydrolase activity	4	80	0.0101263	0.180718	1.0645e+35
Biological Process	GO:1901528	hydrogen peroxide mediated signaling pathway involved in stomatal movement	1	1	0.0104846	0.180718	106427547
Biological Process	GO:1901529	positive regulation of anion channel activity	1	1	0.0104846	0.180718	106427547
Biological Process	GO:1903793	positive regulation of anion transport	1	1	0.0104846	0.180718	106427547
Biological Process	GO:1903961	positive regulation of anion transmembrane transport	1	1	0.0104846	0.180718	106427547
Biological Process	GO:2000762	regulation of phenylpropanoid metabolic process	2	15	0.0105324	0.180718	1.06372e+17
Molecular Function	GO:0001872	(1->3)-beta-D-glucan binding	1	1	0.0104846	0.180718	106419078
Molecular Function	GO:0005506	iron ion binding	24	1351	0.00970578	0.180718	1.06412e+215
Molecular Function	GO:0008171	O-methyltransferase activity	6	174	0.0104933	0.180718	1.06375e+53
Biological Process	GO:0009145	purine nucleoside triphosphate biosynthetic process	7	228	0.0108138	0.181939	1.06409e+62
Biological Process	GO:0009206	purine ribonucleoside triphosphate biosynthetic process	7	228	0.0108138	0.181939	1.06409e+62
Biological Process	GO:0009314	response to radiation	20	1074	0.0108324	0.181939	1.06417e+179
Biological Process	GO:0006081	cellular aldehyde metabolic process	8	285	0.0110729	0.183995	1.06452e+71
Biological Process	GO:0006949	syncytium formation	2	16	0.0119541	0.183995	1.06439e+17
Biological Process	GO:0008152	metabolic process	496	43938	0.01118	0.183995	106402855,106364585,106408947,106353480,106445461,106426627,106450462,106412361,106371447,106371883,106424219,106376372,106452101,106389295,106401149,106442548,106347549,106440307,106347559,106411655,106359975,106409161,106392180,106360921,106352346,106451605,106384851,106362591,106357815,106438628,106390130,106380418,106396645,106437932,106445867,106387428,106347490,106404633,106381060,106409187…
Biological Process	GO:0009110	vitamin biosynthetic process	6	179	0.0119402	0.183995	1.06368e+53
Biological Process	GO:0042454	ribonucleoside catabolic process	2	16	0.0119541	0.183995	1.06388e+17
Biological Process	GO:0048586	regulation of long-day photoperiodism, flowering	3	45	0.0117569	0.183995	1.06363e+26
Cellular Component	GO:0009521	photosystem	8	287	0.0115107	0.183995	1.06422e+71
Molecular Function	GO:0004439	phosphatidylinositol-4,5-bisphosphate 5-phosphatase activity	2	16	0.0119541	0.183995	1.06402e+17
Molecular Function	GO:0008374	O-acyltransferase activity	8	286	0.0112902	0.183995	1.06416e+71
Molecular Function	GO:0034595	phosphatidylinositol phosphate 5-phosphatase activity	2	16	0.0119541	0.183995	1.06402e+17
Molecular Function	GO:0036442	hydrogen-exporting ATPase activity	7	232	0.01181	0.183995	1.06361e+62
Molecular Function	GO:0080043	quercetin 3-O-glucosyltransferase activity	4	84	0.0119577	0.183995	1.0635e+35
Molecular Function	GO:0106019	phosphatidylinositol-4,5-bisphosphate phosphatase activity	2	16	0.0119541	0.183995	1.06402e+17
Biological Process	GO:0019344	cysteine biosynthetic process	4	85	0.0124465	0.188397	1.06361e+35
Biological Process	GO:1901070	guanosine-containing compound biosynthetic process	3	46	0.0124808	0.188397	1.06409e+26
Molecular Function	GO:0080044	quercetin 7-O-glucosyltransferase activity	4	85	0.0124465	0.188397	1.0635e+35
Biological Process	GO:0000272	polysaccharide catabolic process	13	605	0.0126586	0.188693	1.06435e+116
Molecular Function	GO:0016620	oxidoreductase activity, acting on the aldehyde or oxo group of donors, NAD or NADP as acceptor	7	235	0.0125994	0.188693	1.06451e+62
Biological Process	GO:1901068	guanosine-containing compound metabolic process	4	86	0.0129479	0.190622	1.06409e+35
Molecular Function	GO:0004180	carboxypeptidase activity	6	182	0.0128728	0.190622	1.06412e+53
Biological Process	GO:0006166	purine ribonucleoside salvage	2	17	0.0134546	0.193309	1.06404e+17
Biological Process	GO:0072593	reactive oxygen species metabolic process	12	543	0.0132747	0.193309	1.06351e+107
Biological Process	GO:1900376	regulation of secondary metabolite biosynthetic process	2	17	0.0134546	0.193309	1.06372e+17
Molecular Function	GO:0019137	thioglucosidase activity	2	17	0.0134546	0.193309	1.06383e+17
Biological Process	GO:0009642	response to light intensity	6	185	0.0138553	0.197874	1.06417e+53
Biological Process	GO:0006633	fatty acid biosynthetic process	13	613	0.0139648	0.19825	1.06409e+116
Biological Process	GO:0006631	fatty acid metabolic process	16	821	0.0144484	0.203902	1.0639e+143
Biological Process	GO:0006950	response to stress	82	6124	0.0145635	0.204317	106354653,106447689,106348623,106407736,106429211,106387122,106392231,106447805,106371769,106396809,106442385,106376534,106451021,106388424,106423346,106366590,106413522,106419094,106388730,106430649,106345263,106388328,106420920,106381347,106396262,106363672,106368128,106381543,106434800,106432359,106366447,106415388,106451762,106420973,106367226,106415865,106409336,106430650,106443747,106402368…
Biological Process	GO:0009152	purine ribonucleotide biosynthetic process	9	360	0.0146652	0.204493	1.06431e+80
Biological Process	GO:0072330	monocarboxylic acid biosynthetic process	16	823	0.0147475	0.204493	1.06409e+143
Molecular Function	GO:0008428	ribonuclease inhibitor activity	2	18	0.0150322	0.206045	1.0639e+17
Molecular Function	GO:0047443	4-hydroxy-4-methyl-2-oxoglutarate aldolase activity	2	18	0.0150322	0.206045	1.0639e+17
Biological Process	GO:0006766	vitamin metabolic process	6	190	0.0156069	0.2127	1.06368e+53
Cellular Component	GO:0044391	ribosomal subunit	13	625	0.0161147	0.218372	1.06401e+116
Biological Process	GO:0006563	L-serine metabolic process	5	140	0.0164254	0.220395	1.06361e+44
Biological Process	GO:0009627	systemic acquired resistance	4	93	0.0168184	0.220395	1.0637e+35
Biological Process	GO:0044070	regulation of anion transport	3	51	0.0164772	0.220395	1.06428e+26
Cellular Component	GO:0009941	chloroplast envelope	22	1270	0.0166485	0.220395	1.06387e+197
Molecular Function	GO:0004350	glutamate-5-semialdehyde dehydrogenase activity	2	19	0.0166852	0.220395	1.06451e+17
Molecular Function	GO:0016701	oxidoreductase activity, acting on single donors with incorporation of molecular oxygen	6	193	0.0167284	0.220395	1.06378e+53
Biological Process	GO:0019748	secondary metabolic process	13	636	0.0182984	0.231116	1.06361e+116
Biological Process	GO:0045737	positive regulation of cyclin-dependent protein serine/threonine kinase activity	2	20	0.0184117	0.231116	1.06431e+17
Biological Process	GO:1901407	regulation of phosphorylation of RNA polymerase II C-terminal domain	2	20	0.0184117	0.231116	1.06431e+17
Biological Process	GO:1901409	positive regulation of phosphorylation of RNA polymerase II C-terminal domain	2	20	0.0184117	0.231116	1.06431e+17
Biological Process	GO:1904031	positive regulation of cyclin-dependent protein kinase activity	2	20	0.0184117	0.231116	1.06431e+17
Molecular Function	GO:0004349	glutamate 5-kinase activity	2	20	0.0184117	0.231116	1.06451e+17
Molecular Function	GO:0008948	oxaloacetate decarboxylase activity	2	20	0.0184117	0.231116	1.0639e+17
Molecular Function	GO:0016984	ribulose-bisphosphate carboxylase activity	2	20	0.0184117	0.231116	1.06392e+17
Biological Process	GO:0001101	response to acid chemical	27	1667	0.0190639	0.234325	1.06451e+242
Biological Process	GO:0005975	carbohydrate metabolic process	58	4170	0.0190727	0.234325	106425327,106426853,106389053,106399394,106430508,106447865,106361318,106438338,106409544,106381139,106376365,106371883,106427406,106424219,106376372,106451744,106451286,106403844,106453585,106347549,106377554,106389063,106382659,106382178,106390088,106446946,106407562,106371967,106451390,106435040,106427024,106376534,106366185,106382674,106371532,106430948,106410101,106454755,106443833,106412123…
Biological Process	GO:0005976	polysaccharide metabolic process	25	1514	0.0190801	0.234325	1.06431e+224
Biological Process	GO:0071555	cell wall organization	24	1436	0.0187992	0.234325	1.06431e+215
Molecular Function	GO:0016705	oxidoreductase activity, acting on paired donors, with incorporation or reduction of molecular oxygen	22	1288	0.0191586	0.234325	1.06416e+197
Biological Process	GO:0009639	response to red or far red light	8	317	0.0197033	0.239757	1.06423e+71
Biological Process	GO:0006595	polyamine metabolic process	4	98	0.0199815	0.240337	1.06414e+35
Biological Process	GO:0006970	response to osmotic stress	17	929	0.0206392	0.240337	1.06451e+152
Biological Process	GO:0009164	nucleoside catabolic process	2	21	0.0202101	0.240337	1.06388e+17
Biological Process	GO:0009413	response to flooding	1	2	0.0208595	0.240337	106432359
Biological Process	GO:0009651	response to salt stress	15	787	0.0208152	0.240337	1.06451e+134
Biological Process	GO:0010081	regulation of inflorescence meristem growth	1	2	0.0208595	0.240337	106411714
Biological Process	GO:0010450	inflorescence meristem growth	1	2	0.0208595	0.240337	106411714
Biological Process	GO:0035336	long-chain fatty-acyl-CoA metabolic process	1	2	0.0208595	0.240337	106351744
Biological Process	GO:0071588	hydrogen peroxide mediated signaling pathway	1	2	0.0208595	0.240337	106427547
Molecular Function	GO:0004867	serine-type endopeptidase inhibitor activity	2	21	0.0202101	0.240337	1.06448e+17
Molecular Function	GO:0016655	oxidoreductase activity, acting on NAD(P)H, quinone or similar compound as acceptor	4	98	0.0199815	0.240337	1.06351e+35
Biological Process	GO:0006164	purine nucleotide biosynthetic process	9	384	0.0212594	0.243768	1.06431e+80
Biological Process	GO:0006534	cysteine metabolic process	4	102	0.0227585	0.244776	1.06361e+35
Biological Process	GO:0009749	response to glucose	3	58	0.0231407	0.244776	1.06391e+26
Biological Process	GO:0009827	plant-type cell wall modification	3	58	0.0231407	0.244776	1.06439e+26
Biological Process	GO:0015995	chlorophyll biosynthetic process	4	101	0.0220435	0.244776	1.06403e+35
Biological Process	GO:0016049	cell growth	13	654	0.0223433	0.244776	1.06448e+116
Biological Process	GO:0032787	monocarboxylic acid metabolic process	26	1612	0.0220863	0.244776	1.06425e+233
Biological Process	GO:0044000	movement in host	2	23	0.0240157	0.244776	1.06451e+17
Biological Process	GO:0044766	multi-organism transport	2	23	0.0240157	0.244776	1.06451e+17
Biological Process	GO:0046739	transport of virus in multicellular host	2	23	0.0240157	0.244776	1.06451e+17
Biological Process	GO:0046794	transport of virus	2	23	0.0240157	0.244776	1.06451e+17
Biological Process	GO:0051814	movement in other organism involved in symbiotic interaction	2	23	0.0240157	0.244776	1.06451e+17
Biological Process	GO:0052126	movement in host environment	2	23	0.0240157	0.244776	1.06451e+17
Biological Process	GO:0052192	movement in environment of other organism involved in symbiotic interaction	2	23	0.0240157	0.244776	1.06451e+17
Biological Process	GO:0055129	L-proline biosynthetic process	2	23	0.0240157	0.244776	1.06451e+17
Biological Process	GO:0070816	phosphorylation of RNA polymerase II C-terminal domain	2	22	0.0220787	0.244776	1.06431e+17
Biological Process	GO:0072522	purine-containing compound biosynthetic process	10	449	0.0214868	0.244776	1.06431e+89
Biological Process	GO:1902579	multi-organism localization	2	23	0.0240157	0.244776	1.06451e+17
Cellular Component	GO:0000243	commitment complex	2	23	0.0240157	0.244776	1.06431e+17
Cellular Component	GO:0009522	photosystem I	5	151	0.0219774	0.244776	1.06422e+44
Cellular Component	GO:0009526	plastid envelope	22	1316	0.023639	0.244776	1.06387e+197
Cellular Component	GO:0031225	anchored component of membrane	8	325	0.0224517	0.244776	1.06372e+71
Molecular Function	GO:0034593	phosphatidylinositol bisphosphate phosphatase activity	2	23	0.0240157	0.244776	1.06402e+17
Molecular Function	GO:0035252	UDP-xylosyltransferase activity	2	22	0.0220787	0.244776	1.06376e+17
Molecular Function	GO:0102336	3-oxo-arachidoyl-CoA synthase activity	2	23	0.0240157	0.244776	1.06447e+17
Molecular Function	GO:0102337	3-oxo-cerotoyl-CoA synthase activity	2	23	0.0240157	0.244776	1.06447e+17
Molecular Function	GO:0102338	3-oxo-lignoceronyl-CoA synthase activity	2	23	0.0240157	0.244776	1.06447e+17
Biological Process	GO:0045490	pectin catabolic process	9	396	0.0252546	0.256307	1.06379e+80
Biological Process	GO:0045292	mRNA cis splicing, via spliceosome	2	24	0.0260196	0.262952	1.06431e+17
Molecular Function	GO:0016757	transferase activity, transferring glycosyl groups	35	2353	0.0265045	0.266723	106349558,106347833,106349033,106399394,106430508,106389090,106388750,106376365,106376372,106356363,106387255,106453585,106347549,106382178,106371967,106385193,106435040,106446728,106371532,106430948,106438628,106406895,106412123,106347490,106366580,106433395,106433884,106376458,106414686,106437718,106386825,106420497,106447298,106361154,106445758
Biological Process	GO:0031347	regulation of defense response	9	400	0.0266971	0.267532	1.06448e+80
Biological Process	GO:0009142	nucleoside triphosphate biosynthetic process	7	281	0.0298776	0.268966	1.06409e+62
Biological Process	GO:0009201	ribonucleoside triphosphate biosynthetic process	7	278	0.0284259	0.268966	1.06409e+62
Biological Process	GO:0009750	response to fructose	2	26	0.0302215	0.268966	1.06379e+17
Biological Process	GO:0009825	multidimensional cell growth	3	65	0.0310567	0.268966	1.06439e+26
Biological Process	GO:0010080	regulation of floral meristem growth	1	3	0.0311256	0.268966	106411714
Biological Process	GO:0045087	innate immune response	11	541	0.0293542	0.268966	1.06448e+98
Biological Process	GO:0045229	external encapsulating structure organization	24	1508	0.0308456	0.268966	1.06431e+215
Biological Process	GO:0080167	response to karrikin	4	110	0.028986	0.268966	1.06439e+35
Biological Process	GO:2000028	regulation of photoperiodism, flowering	3	65	0.0310567	0.268966	1.06363e+26
Biological Process	GO:2000031	regulation of salicylic acid mediated signaling pathway	2	25	0.0280887	0.268966	1.06442e+17
Cellular Component	GO:0009513	etioplast	1	3	0.0311256	0.268966	106348623
Cellular Component	GO:0009523	photosystem II	5	160	0.0273303	0.268966	1.06422e+44
Cellular Component	GO:0034425	etioplast envelope	1	3	0.0311256	0.268966	106348623
Cellular Component	GO:0034426	etioplast membrane	1	3	0.0311256	0.268966	106348623
Cellular Component	GO:0080085	signal recognition particle, chloroplast targeting	1	3	0.0311256	0.268966	106444902
Molecular Function	GO:0018472	1-hydroxy-2-naphthaldehyde dehydrogenase activity	1	3	0.0311256	0.268966	106351744
Molecular Function	GO:0018473	cis-2-methyl-5-isopropylhexa-2,5-dienal dehydrogenase activity	1	3	0.0311256	0.268966	106351744
Molecular Function	GO:0018474	2-carboxybenzaldehyde dehydrogenase activity	1	3	0.0311256	0.268966	106351744
Molecular Function	GO:0018475	trans-2-methyl-5-isopropylhexa-2,5-dienal dehydrogenase activity	1	3	0.0311256	0.268966	106351744
Molecular Function	GO:0019115	benzaldehyde dehydrogenase activity	1	3	0.0311256	0.268966	106351744
Molecular Function	GO:0034256	chlorophyll(ide) b reductase activity	1	3	0.0311256	0.268966	106382994
Molecular Function	GO:0034520	2-naphthaldehyde dehydrogenase activity	1	3	0.0311256	0.268966	106351744
Molecular Function	GO:0034525	1-naphthaldehyde dehydrogenase activity	1	3	0.0311256	0.268966	106351744
Molecular Function	GO:0034530	4-hydroxymethylsalicyaldehyde dehydrogenase activity	1	3	0.0311256	0.268966	106351744
Molecular Function	GO:0034538	3-methylsalicylaldehyde dehydrogenase activity	1	3	0.0311256	0.268966	106351744
Molecular Function	GO:0034601	oxoglutarate dehydrogenase [NAD(P)+] activity	1	3	0.0311256	0.268966	106351744
Molecular Function	GO:0034602	oxoglutarate dehydrogenase (NAD+) activity	1	3	0.0311256	0.268966	106351744
Molecular Function	GO:0034603	pyruvate dehydrogenase [NAD(P)+] activity	1	3	0.0311256	0.268966	106351744
Molecular Function	GO:0034604	pyruvate dehydrogenase (NAD+) activity	1	3	0.0311256	0.268966	106351744
Molecular Function	GO:0034822	citronellal dehydrogenase activity	1	3	0.0311256	0.268966	106351744
Molecular Function	GO:0034832	geranial dehydrogenase activity	1	3	0.0311256	0.268966	106351744
Molecular Function	GO:0043745	N2-acetyl-L-aminoadipate semialdehyde dehydrogenase activity	1	3	0.0311256	0.268966	106351744
Molecular Function	GO:0043796	glyceraldehyde dehydrogenase (NADP) activity	1	3	0.0311256	0.268966	106351744
Molecular Function	GO:0043870	N-acetyl-gamma-aminoadipyl-phosphate reductase activity	1	3	0.0311256	0.268966	106351744
Molecular Function	GO:0043878	glyceraldehyde-3-phosphate dehydrogenase (NAD+) (non-phosphorylating) activity	1	3	0.0311256	0.268966	106351744
Molecular Function	GO:0044104	2,5-dioxovalerate dehydrogenase (NAD+) activity	1	3	0.0311256	0.268966	106351744
Molecular Function	GO:0050105	L-gulonolactone oxidase activity	1	3	0.0311256	0.268966	106415381
Molecular Function	GO:0052814	medium-chain-aldehyde dehydrogenase activity	1	3	0.0311256	0.268966	106351744
Molecular Function	GO:0004185	serine-type carboxypeptidase activity	5	166	0.0313215	0.269033	1.06429e+44
Molecular Function	GO:0030234	enzyme regulator activity	23	1433	0.031359	0.269033	1.0639e+206
Biological Process	GO:0010112	regulation of systemic acquired resistance	2	27	0.0324164	0.273191	1.0637e+17
Biological Process	GO:0010497	plasmodesmata-mediated intercellular transport	2	27	0.0324164	0.273191	1.06451e+17
Biological Process	GO:0016998	cell wall macromolecule catabolic process	3	66	0.0322892	0.273191	1.06435e+26
Biological Process	GO:0040007	growth	17	980	0.0319645	0.273191	1.06381e+152
Molecular Function	GO:0017069	snRNA binding	3	66	0.0322892	0.273191	1.06435e+26
Biological Process	GO:0006955	immune response	11	551	0.0328462	0.275839	1.06448e+98
Biological Process	GO:0015979	photosynthesis	12	625	0.0343336	0.285444	1.06392e+107
Biological Process	GO:0044283	small molecule biosynthetic process	31	2080	0.034349	0.285444	1.06451e+278
Biological Process	GO:0051301	cell division	11	555	0.0343221	0.285444	1.06428e+98
Biological Process	GO:0010305	leaf vascular tissue pattern formation	3	68	0.0348298	0.288115	1.06412e+26
Biological Process	GO:0042455	ribonucleoside biosynthetic process	5	171	0.0349121	0.288115	1.06404e+44
Molecular Function	GO:0008514	organic anion transmembrane transporter activity	7	291	0.0350746	0.288458	106370331,106431738,106348623,106389521,106387564,XLOC_059144,106397258
Biological Process	GO:0000097	sulfur amino acid biosynthetic process	5	174	0.0371835	0.293044	1.06431e+44
Biological Process	GO:0006952	defense response	32	2191	0.0402208	0.293044	1.06351e+287
Biological Process	GO:0009163	nucleoside biosynthetic process	5	176	0.038747	0.293044	1.06404e+44
Biological Process	GO:0009260	ribonucleotide biosynthetic process	9	427	0.0379783	0.293044	1.06431e+80
Biological Process	GO:0009740	gibberellic acid mediated signaling pathway	4	121	0.0390462	0.293044	1.06379e+35
Biological Process	GO:0010043	response to zinc ion	3	69	0.0361377	0.293044	1.06416e+26
Biological Process	GO:0010380	regulation of chlorophyll biosynthetic process	2	29	0.0369864	0.293044	1.06437e+17
Biological Process	GO:0010476	gibberellin mediated signaling pathway	4	122	0.0400476	0.293044	1.06379e+35
Biological Process	GO:0015783	GDP-fucose transport	1	4	0.0412843	0.293044	106389521
Biological Process	GO:0034764	positive regulation of transmembrane transport	1	4	0.0412843	0.293044	106427547
Biological Process	GO:0034767	positive regulation of ion transmembrane transport	1	4	0.0412843	0.293044	106427547
Biological Process	GO:0035337	fatty-acyl-CoA metabolic process	1	4	0.0412843	0.293044	106351744
Biological Process	GO:0036079	purine nucleotide-sugar transport	1	4	0.0412843	0.293044	106389521
Biological Process	GO:0042816	vitamin B6 metabolic process	2	30	0.0393585	0.293044	1.06368e+17
Biological Process	GO:0042819	vitamin B6 biosynthetic process	2	30	0.0393585	0.293044	1.06368e+17
Biological Process	GO:0042822	pyridoxal phosphate metabolic process	2	30	0.0393585	0.293044	1.06368e+17
Biological Process	GO:0042823	pyridoxal phosphate biosynthetic process	2	30	0.0393585	0.293044	1.06368e+17
Biological Process	GO:0044036	cell wall macromolecule metabolic process	8	357	0.0361445	0.293044	1.06431e+71
Biological Process	GO:0046184	aldehyde biosynthetic process	2	30	0.0393585	0.293044	1.06368e+17
Biological Process	GO:0046390	ribose phosphate biosynthetic process	9	427	0.0379783	0.293044	1.06431e+80
Biological Process	GO:0048574	long-day photoperiodism, flowering	3	70	0.0374705	0.293044	1.06363e+26
Biological Process	GO:0051701	interaction with host	3	69	0.0361377	0.293044	1.06451e+26
Biological Process	GO:0070417	cellular response to cold	2	30	0.0393585	0.293044	1.06372e+17
Biological Process	GO:0071370	cellular response to gibberellin stimulus	4	122	0.0400476	0.293044	1.06379e+35
Biological Process	GO:1901463	regulation of tetrapyrrole biosynthetic process	2	29	0.0369864	0.293044	1.06437e+17
Biological Process	GO:1901957	regulation of cutin biosynthetic process	1	4	0.0412843	0.293044	106366447
Biological Process	GO:1901959	positive regulation of cutin biosynthetic process	1	4	0.0412843	0.293044	106366447
Cellular Component	GO:0000307	cyclin-dependent protein kinase holoenzyme complex	2	29	0.0369864	0.293044	1.06431e+17
Cellular Component	GO:0000506	glycosylphosphatidylinositol-N-acetylglucosaminyltransferase (GPI-GnT) complex	1	4	0.0412843	0.293044	106447298
Molecular Function	GO:0003680	AT DNA binding	2	30	0.0393585	0.293044	1.06423e+17
Molecular Function	GO:0003864	3-methyl-2-oxobutanoate hydroxymethyltransferase activity	1	4	0.0412843	0.293044	106353271
Molecular Function	GO:0004427	inorganic diphosphatase activity	3	70	0.0374705	0.293044	1.06358e+26
Molecular Function	GO:0004746	riboflavin synthase activity	1	4	0.0412843	0.293044	106357541
Molecular Function	GO:0005199	structural constituent of cell wall	2	30	0.0393585	0.293044	1.06367e+17
Molecular Function	GO:0005457	GDP-fucose transmembrane transporter activity	1	4	0.0412843	0.293044	106389521
Molecular Function	GO:0016758	transferase activity, transferring hexosyl groups	27	1791	0.0408487	0.293044	1.06431e+242
Molecular Function	GO:0016787	hydrolase activity	152	12663	0.0407482	0.293044	106410752,106349758,106439437,106408947,106445461,106450462,106382538,106438338,106452259,106423696,106371883,106451286,106403844,106446695,106446946,106427089,106411655,106380663,106376534,106451605,106438498,106357815,106361671,106374317,106410179,106390130,106437932,106347490,106404633,106409187,106357985,106388328,106381347,106388564,106375989,106358164,106411714,106365987,106391405,106409269…
Molecular Function	GO:0016863	intramolecular oxidoreductase activity, transposing C=C bonds	2	30	0.0393585	0.293044	1.06411e+17
Molecular Function	GO:0016903	oxidoreductase activity, acting on the aldehyde or oxo group of donors	7	301	0.0408375	0.293044	1.06451e+62
Molecular Function	GO:0033946	xyloglucan-specific endo-beta-1,4-glucanase activity	1	4	0.0412843	0.293044	106347490
Molecular Function	GO:0036080	purine nucleotide-sugar transmembrane transporter activity	1	4	0.0412843	0.293044	106389521
Molecular Function	GO:0047668	amygdalin beta-glucosidase activity	1	4	0.0412843	0.293044	106389053
Molecular Function	GO:0080079	cellobiose glucosidase activity	1	4	0.0412843	0.293044	106389053
Molecular Function	GO:0080081	4-methylumbelliferyl-beta-D-glucopyranoside beta-glucosidase activity	1	4	0.0412843	0.293044	106389053
Molecular Function	GO:0080082	esculin beta-glucosidase activity	1	4	0.0412843	0.293044	106389053
Molecular Function	GO:0080083	beta-gentiobiose beta-glucosidase activity	1	4	0.0412843	0.293044	106389053
Biological Process	GO:0009640	photomorphogenesis	4	124	0.042094	0.294411	1.06412e+35
Biological Process	GO:0009863	salicylic acid mediated signaling pathway	3	73	0.0416178	0.294411	1.06442e+26
Biological Process	GO:0015994	chlorophyll metabolic process	5	180	0.0419926	0.294411	1.06403e+44
Molecular Function	GO:0016168	chlorophyll binding	4	124	0.042094	0.294411	1.06422e+35
Molecular Function	GO:0016829	lyase activity	22	1400	0.0419635	0.294411	1.0639e+197
Biological Process	GO:0000079	regulation of cyclin-dependent protein serine/threonine kinase activity	3	75	0.0445053	0.305015	1.06431e+26
Biological Process	GO:0006376	mRNA splice site selection	2	32	0.0442695	0.305015	1.06431e+17
Biological Process	GO:0006825	copper ion transport	3	75	0.0445053	0.305015	1.06416e+26
Biological Process	GO:0009828	plant-type cell wall loosening	2	32	0.0442695	0.305015	1.06439e+17
Biological Process	GO:0072523	purine-containing compound catabolic process	2	32	0.0442695	0.305015	1.06388e+17
Biological Process	GO:1904029	regulation of cyclin-dependent protein kinase activity	3	75	0.0445053	0.305015	1.06431e+26
Molecular Function	GO:0046527	glucosyltransferase activity	12	651	0.0443492	0.305015	1.06454e+107
Molecular Function	GO:0016830	carbon-carbon lyase activity	9	442	0.0454743	0.310763	1.06392e+80
Biological Process	GO:0002376	immune system process	11	583	0.0459793	0.313316	1.06448e+98
Molecular Function	GO:0042285	xylosyltransferase activity	2	33	0.0468057	0.318039	1.06376e+17
Molecular Function	GO:0016747	transferase activity, transferring acyl groups other than amino-acyl groups	21	1340	0.0471324	0.319349	1.0639e+188
Cellular Component	GO:0031226	intrinsic component of plasma membrane	9	446	0.0476284	0.321795	1.06439e+80
Biological Process	GO:0002683	negative regulation of immune system process	2	35	0.0520323	0.322197	1.06423e+17
Biological Process	GO:0010148	transpiration	1	5	0.0513365	0.322197	106366447
Biological Process	GO:0010218	response to far red light	3	80	0.052146	0.322197	1.06422e+26
Biological Process	GO:0010378	temperature compensation of the circadian clock	1	5	0.0513365	0.322197	106398712
Biological Process	GO:0010496	intercellular transport	2	34	0.0493937	0.322197	1.06451e+17
Biological Process	GO:0019585	glucuronate metabolic process	3	79	0.0505702	0.322197	1.06348e+26
Biological Process	GO:0030162	regulation of proteolysis	4	133	0.0520198	0.322197	1.0645e+35
Biological Process	GO:0045036	protein targeting to chloroplast	3	78	0.0490181	0.322197	1.06389e+26
Biological Process	GO:0045824	negative regulation of innate immune response	2	35	0.0520323	0.322197	1.06423e+17
Biological Process	GO:0048571	long-day photoperiodism	3	79	0.0505702	0.322197	1.06363e+26
Biological Process	GO:0050777	negative regulation of immune response	2	35	0.0520323	0.322197	1.06423e+17
Biological Process	GO:0052695	cellular glucuronidation	3	79	0.0505702	0.322197	1.06348e+26
Biological Process	GO:0052696	flavonoid glucuronidation	3	79	0.0505702	0.322197	1.06348e+26
Biological Process	GO:0070141	response to UV-A	1	5	0.0513365	0.322197	106436504
Biological Process	GO:0071446	cellular response to salicylic acid stimulus	3	79	0.0505702	0.322197	1.06442e+26
Biological Process	GO:0071492	cellular response to UV-A	1	5	0.0513365	0.322197	106436504
Biological Process	GO:0072596	establishment of protein localization to chloroplast	3	78	0.0490181	0.322197	1.06389e+26
Biological Process	GO:0072598	protein localization to chloroplast	3	78	0.0490181	0.322197	1.06389e+26
Biological Process	GO:0080134	regulation of response to stress	10	522	0.0509219	0.322197	1.06448e+89
Biological Process	GO:1901672	positive regulation of systemic acquired resistance	1	5	0.0513365	0.322197	106415388
Biological Process	GO:1901703	protein localization involved in auxin polar transport	1	5	0.0513365	0.322197	106403646
Biological Process	GO:2000027	regulation of organ morphogenesis	1	5	0.0513365	0.322197	106363672
Biological Process	GO:2000123	positive regulation of stomatal complex development	1	5	0.0513365	0.322197	106351818
Cellular Component	GO:0015934	large ribosomal subunit	8	379	0.0482815	0.322197	1.06401e+71
Cellular Component	GO:0016020	membrane	348	30884	0.0516274	0.322197	106402855,106387768,106364585,106446554,106441297,106395979,106453824,106376372,106389295,106401149,106421167,106429454,106359975,106347239,106391146,106345212,106400710,106352412,106396645,106387137,106358599,106425158,106431057,106376740,106360993,106388564,106367093,106411714,106403646,106353790,106407619,106359936,106368004,106366030,106418306,106446286,106421396,106394044,106452451,106415877…
Cellular Component	GO:0042644	chloroplast nucleoid	2	34	0.0493937	0.322197	1.06354e+17
Cellular Component	GO:0043625	delta DNA polymerase complex	1	5	0.0513365	0.322197	106401749
Molecular Function	GO:0004001	adenosine kinase activity	1	5	0.0513365	0.322197	106403511
Molecular Function	GO:0004642	phosphoribosylformylglycinamidine synthase activity	1	5	0.0513365	0.322197	106387204
Molecular Function	GO:0010542	nitrate efflux transmembrane transporter activity	1	5	0.0513365	0.322197	106405063
Molecular Function	GO:0016763	transferase activity, transferring pentosyl groups	6	252	0.0509949	0.322197	1.06407e+53
Molecular Function	GO:0034485	phosphatidylinositol-3,4,5-trisphosphate 5-phosphatase activity	1	5	0.0513365	0.322197	106402028
Molecular Function	GO:0050062	long-chain-fatty-acyl-CoA reductase activity	1	5	0.0513365	0.322197	106351744
Biological Process	GO:0009743	response to carbohydrate	5	193	0.0536437	0.328672	1.06391e+44
Biological Process	GO:0010410	hemicellulose metabolic process	6	255	0.0534113	0.328672	1.06431e+53
Molecular Function	GO:0008553	hydrogen-exporting ATPase activity, phosphorylative mechanism	3	81	0.0537452	0.328672	1.06405e+26
Molecular Function	GO:0070008	serine-type exopeptidase activity	5	193	0.0536437	0.328672	1.06429e+44
Biological Process	GO:0008356	asymmetric cell division	2	36	0.05472	0.328734	1.06347e+17
Biological Process	GO:0016144	S-glycoside biosynthetic process	2	36	0.05472	0.328734	1.06367e+17
Biological Process	GO:0019758	glycosinolate biosynthetic process	2	36	0.05472	0.328734	1.06367e+17
Biological Process	GO:0019761	glucosinolate biosynthetic process	2	36	0.05472	0.328734	1.06367e+17
Biological Process	GO:0045787	positive regulation of cell cycle	2	36	0.05472	0.328734	1.06431e+17
Molecular Function	GO:0016746	transferase activity, transferring acyl groups	24	1602	0.0544068	0.328734	1.06425e+215
Molecular Function	GO:0016835	carbon-oxygen lyase activity	11	600	0.0542417	0.328734	1.06379e+98
Biological Process	GO:0048364	root development	15	900	0.0554583	0.332332	1.06451e+134
Biological Process	GO:0022622	root system development	15	901	0.0558788	0.334012	1.06451e+134
Biological Process	GO:0006063	uronic acid metabolic process	3	83	0.0570135	0.334919	1.06348e+26
Biological Process	GO:0006241	CTP biosynthetic process	3	83	0.0570135	0.334919	1.06409e+26
Biological Process	GO:0009147	pyrimidine nucleoside triphosphate metabolic process	3	83	0.0570135	0.334919	1.06409e+26
Biological Process	GO:0009148	pyrimidine nucleoside triphosphate biosynthetic process	3	83	0.0570135	0.334919	1.06409e+26
Biological Process	GO:0009208	pyrimidine ribonucleoside triphosphate metabolic process	3	83	0.0570135	0.334919	1.06409e+26
Biological Process	GO:0009209	pyrimidine ribonucleoside triphosphate biosynthetic process	3	83	0.0570135	0.334919	1.06409e+26
Biological Process	GO:0046036	CTP metabolic process	3	83	0.0570135	0.334919	1.06409e+26
Biological Process	GO:0035434	copper ion transmembrane transport	2	37	0.0574556	0.336687	1.06416e+17
Biological Process	GO:0009070	serine family amino acid biosynthetic process	4	138	0.0580379	0.339265	1.06361e+35
Biological Process	GO:0000959	mitochondrial RNA metabolic process	3	85	0.0603738	0.349667	1.06417e+26
Biological Process	GO:0016053	organic acid biosynthetic process	26	1784	0.0607307	0.349667	1.06451e+233
Biological Process	GO:0031440	regulation of mRNA 3'-end processing	1	6	0.0612834	0.349667	106442385
Biological Process	GO:0034052	positive regulation of plant-type hypersensitive response	1	6	0.0612834	0.349667	106442385
Biological Process	GO:0042539	hypotonic salinity response	1	6	0.0612834	0.349667	106388730
Biological Process	GO:0046394	carboxylic acid biosynthetic process	26	1784	0.0607307	0.349667	1.06451e+233
Biological Process	GO:0080188	RNA-directed DNA methylation	2	38	0.0602377	0.349667	1.06346e+17
Biological Process	GO:1900363	regulation of mRNA polyadenylation	1	6	0.0612834	0.349667	106442385
Molecular Function	GO:0046976	histone methyltransferase activity (H3-K27 specific)	1	6	0.0612834	0.349667	106426701
Molecular Function	GO:0052866	phosphatidylinositol phosphate phosphatase activity	2	38	0.0602377	0.349667	1.06402e+17
Biological Process	GO:0009637	response to blue light	4	141	0.0618195	0.351884	1.06422e+35
Biological Process	GO:0006073	cellular glucan metabolic process	13	765	0.0629589	0.356423	1.06431e+116
Biological Process	GO:0042814	monopolar cell growth	2	39	0.0630651	0.356423	1.06404e+17
Molecular Function	GO:0052689	carboxylic ester hydrolase activity	11	616	0.0628734	0.356423	1.06392e+98
Biological Process	GO:1901137	carbohydrate derivative biosynthetic process	18	1151	0.0633335	0.357093	1.06431e+161
Biological Process	GO:0044042	glucan metabolic process	13	767	0.0639721	0.359476	1.06431e+116
Biological Process	GO:0045333	cellular respiration	7	334	0.0640576	0.359476	1.06425e+62
Molecular Function	GO:0051213	dioxygenase activity	6	268	0.0646736	0.362081	1.06378e+53
Cellular Component	GO:0005886	plasma membrane	71	5639	0.0651301	0.363783	106431738,106399870,106412501,106411649,106450463,106399394,106414742,106416469,106401688,106423896,106346001,106371769,106403598,106345212,106375809,106396645,106412123,106366764,106410663,106366580,106390576,106397258,106430259,106433566,106401661,106434800,106454536,106436563,106366447,106451762,106411714,106403646,106359936,106415865,106418307,106418306,XLOC_059144,106430508,106392719,1063985…
Biological Process	GO:0010286	heat acclimation	3	88	0.0655835	0.365459	1.06417e+26
Biological Process	GO:0048589	developmental growth	12	698	0.0672505	0.373875	1.06448e+107
Molecular Function	GO:0098772	molecular function regulator	23	1562	0.067974	0.377019	1.0639e+206
Biological Process	GO:0031123	RNA 3'-end processing	4	146	0.0684034	0.378362	1.06348e+35
Biological Process	GO:1901658	glycosyl compound catabolic process	2	41	0.0688509	0.378362	1.06388e+17
Cellular Component	GO:0015030	Cajal body	2	41	0.0688509	0.378362	1.06346e+17
Cellular Component	GO:0071004	U2-type prespliceosome	2	41	0.0688509	0.378362	1.06431e+17
Biological Process	GO:0010035	response to inorganic substance	20	1324	0.0692386	0.379618	1.06451e+179
Biological Process	GO:0006576	cellular biogenic amine metabolic process	5	209	0.0703064	0.382063	1.06414e+44
Biological Process	GO:0010359	regulation of anion channel activity	1	7	0.0711262	0.382063	106427547
Biological Process	GO:0010451	floral meristem growth	1	7	0.0711262	0.382063	106411714
Biological Process	GO:0043270	positive regulation of ion transport	1	7	0.0711262	0.382063	106427547
Biological Process	GO:1901527	abscisic acid-activated signaling pathway involved in stomatal movement	1	7	0.0711262	0.382063	106427547
Cellular Component	GO:0009654	photosystem II oxygen evolving complex	3	91	0.0709919	0.382063	1.06428e+26
Molecular Function	GO:0004028	3-chloroallyl aldehyde dehydrogenase activity	1	7	0.0711262	0.382063	106351744
Molecular Function	GO:0016627	oxidoreductase activity, acting on the CH-CH group of donors	6	274	0.0703063	0.382063	1.06411e+53
Molecular Function	GO:0016805	dipeptidase activity	1	7	0.0711262	0.382063	106411714
Molecular Function	GO:0003713	transcription coactivator activity	2	42	0.0718067	0.384852	1.06397e+17
Biological Process	GO:0005996	monosaccharide metabolic process	9	485	0.0721929	0.386054	1.0641e+80
Molecular Function	GO:0016788	hydrolase activity, acting on ester bonds	48	3676	0.0727569	0.388199	106410752,106453029,106412501,106385096,106450463,106425571,106450462,106452259,106389921,106366665,106392231,106381690,106435242,106446986,106431573,106411655,106368150,106407562,106369141,106405683,106442385,106376534,106451605,106424964,106361671,106391713,106445413,106390130,106447625,106437932,106415819,106345958,106451755,106429781,106357985,106415844,106404178,106388564,106361341,106388565…
Biological Process	GO:0000245	spliceosomal complex assembly	2	43	0.074803	0.397094	1.06431e+17
Molecular Function	GO:0016798	hydrolase activity, acting on glycosyl bonds	26	1826	0.0749233	0.397094	1.0641e+233
Molecular Function	GO:2001070	starch binding	2	43	0.074803	0.397094	1.06406e+17
Molecular Function	GO:0016407	acetyltransferase activity	8	418	0.0756997	0.400319	1.0639e+71
Biological Process	GO:0000910	cytokinesis	5	214	0.0760349	0.401202	1.06404e+44
Biological Process	GO:0009644	response to high light intensity	3	96	0.0804328	0.405611	1.06417e+26
Biological Process	GO:0010192	mucilage biosynthetic process	2	44	0.0778384	0.405611	1.06431e+17
Biological Process	GO:0010383	cell wall polysaccharide metabolic process	6	284	0.080302	0.405611	1.06431e+53
Biological Process	GO:0010447	response to acidic pH	1	8	0.0808659	0.405611	106405063
Biological Process	GO:0015939	pantothenate metabolic process	1	8	0.0808659	0.405611	106353271
Biological Process	GO:0015940	pantothenate biosynthetic process	1	8	0.0808659	0.405611	106353271
Biological Process	GO:0045089	positive regulation of innate immune response	4	155	0.0811223	0.405611	1.06392e+35
Biological Process	GO:0046622	positive regulation of organ growth	1	8	0.0808659	0.405611	106432359
Biological Process	GO:0048578	positive regulation of long-day photoperiodism, flowering	1	8	0.0808659	0.405611	106398712
Biological Process	GO:0071493	cellular response to UV-B	1	8	0.0808659	0.405611	106391713
Biological Process	GO:0098656	anion transmembrane transport	5	216	0.0783949	0.405611	1.06428e+44
Cellular Component	GO:0005847	mRNA cleavage and polyadenylation specificity factor complex	1	8	0.0808659	0.405611	106442385
Cellular Component	GO:0033178	proton-transporting two-sector ATPase complex, catalytic domain	4	155	0.0811223	0.405611	1.06361e+35
Molecular Function	GO:0005375	copper ion transmembrane transporter activity	2	45	0.080912	0.405611	1.06416e+17
Molecular Function	GO:0016538	cyclin-dependent protein serine/threonine kinase regulator activity	3	95	0.0785029	0.405611	1.06387e+26
Molecular Function	GO:0034594	phosphatidylinositol trisphosphate phosphatase activity	1	8	0.0808659	0.405611	106402028
Molecular Function	GO:0042409	caffeoyl-CoA O-methyltransferase activity	1	8	0.0808659	0.405611	106361077
Molecular Function	GO:0043492	ATPase activity, coupled to movement of substances	13	794	0.078714	0.405611	1.06361e+116
Molecular Function	GO:0046961	proton-transporting ATPase activity, rotational mechanism	4	154	0.079655	0.405611	1.06361e+35
Molecular Function	GO:0047893	flavonol 3-O-glucosyltransferase activity	1	8	0.0808659	0.405611	106376458
Molecular Function	GO:0052736	beta-glucanase activity	1	8	0.0808659	0.405611	106347490
Molecular Function	GO:0080072	spermidine:sinapoyl CoA N-acyltransferase activity	1	8	0.0808659	0.405611	106412361
Molecular Function	GO:0080089	sinapoyl spermidine:sinapoyl CoA N-acyltransferase activity	1	8	0.0808659	0.405611	106412361
Molecular Function	GO:0102360	daphnetin 3-O-glucosyltransferase activity	1	8	0.0808659	0.405611	106376458
Molecular Function	GO:0102425	myricetin 3-O-glucosyltransferase activity	1	8	0.0808659	0.405611	106376458
Cellular Component	GO:0009507	chloroplast	73	5896	0.0812977	0.405638	106431738,106354653,106381318,106348623,106381322,106434515,106416469,106431839,106401688,106401149,106391883,106425820,106428259,106390948,106444902,106431539,106438707,106354055,106393669,106360921,106451021,106387278,106393579,106390130,106381060,106399285,106420920,106396262,106389120,106376124,106357541,106377246,106403646,106367226,106415865,106380712,106401617,106387594,106429725,106389662…
Biological Process	GO:0045488	pectin metabolic process	10	572	0.0819851	0.408214	1.06379e+89
Biological Process	GO:0010393	galacturonan metabolic process	10	573	0.0827034	0.410933	1.06379e+89
Molecular Function	GO:0008097	5S rRNA binding	2	46	0.0840225	0.416619	1.06399e+17
Biological Process	GO:0009127	purine nucleoside monophosphate biosynthetic process	6	288	0.0845115	0.417308	1.06385e+53
Biological Process	GO:0009168	purine ribonucleoside monophosphate biosynthetic process	6	288	0.0845115	0.417308	1.06385e+53
Biological Process	GO:0002684	positive regulation of immune system process	4	158	0.0856038	0.41988	1.06392e+35
Biological Process	GO:0044262	cellular carbohydrate metabolic process	19	1281	0.0857365	0.41988	1.06431e+170
Biological Process	GO:0050778	positive regulation of immune response	4	158	0.0856038	0.41988	1.06392e+35
Cellular Component	GO:0044434	chloroplast part	35	2609	0.0853369	0.41988	106431738,106354653,106389662,106381318,106440450,106390733,106348623,106445654,106381322,106434515,106416469,106431839,106412084,106401149,106350824,106428259,106390948,106444902,106431539,106354055,106345743,106360921,106387278,106357511,106393579,106454755,106409249,106436504,106420920,106389120,106349230,106405526,106421801,106367226,106345867
Biological Process	GO:0003333	amino acid transmembrane transport	3	100	0.0883547	0.427436	1.06432e+26
Biological Process	GO:0009218	pyrimidine ribonucleotide metabolic process	3	100	0.0883547	0.427436	1.06409e+26
Biological Process	GO:0009220	pyrimidine ribonucleotide biosynthetic process	3	100	0.0883547	0.427436	1.06409e+26
Biological Process	GO:0046132	pyrimidine ribonucleoside biosynthetic process	3	100	0.0883547	0.427436	1.06409e+26
Biological Process	GO:0051336	regulation of hydrolase activity	5	224	0.0882223	0.427436	1.0645e+44
Molecular Function	GO:0035251	UDP-glucosyltransferase activity	9	506	0.0881625	0.427436	1.06454e+80
Biological Process	GO:0006353	DNA-templated transcription, termination	2	48	0.0903499	0.427781	1.0643e+17
Biological Process	GO:0009804	coumarin metabolic process	1	9	0.0905035	0.427781	106361077
Biological Process	GO:0009805	coumarin biosynthetic process	1	9	0.0905035	0.427781	106361077
Biological Process	GO:0071902	positive regulation of protein serine/threonine kinase activity	2	48	0.0903499	0.427781	1.06431e+17
Biological Process	GO:1900056	negative regulation of leaf senescence	1	9	0.0905035	0.427781	106389905
Biological Process	GO:1901332	negative regulation of lateral root development	1	9	0.0905035	0.427781	106446437
Biological Process	GO:1905622	negative regulation of leaf development	1	9	0.0905035	0.427781	106389905
Molecular Function	GO:0003862	3-isopropylmalate dehydrogenase activity	1	9	0.0905035	0.427781	106367226
Molecular Function	GO:0042626	ATPase activity, coupled to transmembrane movement of substances	12	736	0.0905784	0.427781	1.06361e+107
Molecular Function	GO:0043047	single-stranded telomeric DNA binding	1	9	0.0905035	0.427781	106384115
Molecular Function	GO:0050126	N-carbamoylputrescine amidase activity	1	9	0.0905035	0.427781	106446605
Molecular Function	GO:0098847	sequence-specific single stranded DNA binding	1	9	0.0905035	0.427781	106384115
Biological Process	GO:0006779	porphyrin-containing compound biosynthetic process	4	162	0.0917622	0.432516	1.06403e+35
Molecular Function	GO:0003950	NAD+ ADP-ribosyltransferase activity	3	102	0.0924339	0.434822	1.06407e+26
Biological Process	GO:0009069	serine family amino acid metabolic process	5	228	0.0933652	0.438339	1.06361e+44
Biological Process	GO:0043101	purine-containing compound salvage	2	49	0.0935647	0.438412	1.06404e+17
Molecular Function	GO:0016741	transferase activity, transferring one-carbon groups	21	1461	0.0940608	0.439872	1.06421e+188
Biological Process	GO:0006099	tricarboxylic acid cycle	5	232	0.0986582	0.442069	1.06425e+44
Biological Process	GO:0006971	hypotonic response	1	10	0.10004	0.442069	106388730
Biological Process	GO:0009910	negative regulation of flower development	3	104	0.0965896	0.442069	1.06412e+26
Biological Process	GO:0010191	mucilage metabolic process	2	50	0.0968121	0.442069	1.06431e+17
Biological Process	GO:0015786	UDP-glucose transport	1	10	0.10004	0.442069	106389521
Biological Process	GO:0032922	circadian regulation of gene expression	1	10	0.10004	0.442069	106415388
Biological Process	GO:0036092	phosphatidylinositol-3-phosphate biosynthetic process	2	50	0.0968121	0.442069	1.06452e+17
Biological Process	GO:0043174	nucleoside salvage	2	51	0.100091	0.442069	1.06404e+17
Biological Process	GO:0045038	protein import into chloroplast thylakoid membrane	1	10	0.10004	0.442069	106444902
Biological Process	GO:0046131	pyrimidine ribonucleoside metabolic process	3	104	0.0965896	0.442069	1.06409e+26
Biological Process	GO:0046134	pyrimidine nucleoside biosynthetic process	3	105	0.0986956	0.442069	1.06409e+26
Biological Process	GO:0046777	protein autophosphorylation	5	232	0.0986582	0.442069	1.06391e+44
Biological Process	GO:0048527	lateral root development	5	233	0.100005	0.442069	1.06404e+44
Biological Process	GO:0050832	defense response to fungus	7	373	0.100054	0.442069	1.06372e+62
Biological Process	GO:0050896	response to stimulus	139	11929	0.0986692	0.442069	106446554,106447689,106434515,106390671,106387122,106383053,106401149,106389025,106376534,106345212,106352346,106362591,106388424,106396645,106366590,106413522,106419094,106388328,106420920,106381347,106396262,106363672,106452360,106403720,106381543,106434800,106432359,106415388,106411714,106367226,106418306,106416798,106432725,106394344,106347021,106396844,106398712,106438640,106405063,106443730…
Biological Process	GO:0060560	developmental growth involved in morphogenesis	9	515	0.0955991	0.442069	1.06448e+80
Biological Process	GO:0070127	tRNA aminoacylation for mitochondrial protein translation	1	10	0.10004	0.442069	106380901
Biological Process	GO:0070143	mitochondrial alanyl-tRNA aminoacylation	1	10	0.10004	0.442069	106380901
Biological Process	GO:1903959	regulation of anion transmembrane transport	1	10	0.10004	0.442069	106427547
Cellular Component	GO:0009536	plastid	74	6056	0.0975697	0.442069	106431738,106354653,106381318,106348623,106381322,106434515,106416469,106431839,106401688,106401149,106391883,106425820,106428259,106390948,106444902,106431539,106438707,106354055,106393669,106360921,106451021,106387278,106393579,106390130,106381060,106399285,106420920,106396262,106389120,106376124,106357541,106377246,106403646,106367226,106415865,106380712,106401617,106387594,106429725,106389662…
Cellular Component	GO:0043230	extracellular organelle	1	10	0.10004	0.442069	106403646
Cellular Component	GO:0044435	plastid part	35	2642	0.0968055	0.442069	106431738,106354653,106389662,106381318,106440450,106390733,106348623,106445654,106381322,106434515,106416469,106431839,106412084,106401149,106350824,106428259,106390948,106444902,106431539,106354055,106345743,106360921,106387278,106357511,106393579,106454755,106409249,106436504,106420920,106389120,106349230,106405526,106421801,106367226,106345867
Cellular Component	GO:0070062	extracellular exosome	1	10	0.10004	0.442069	106403646
Cellular Component	GO:0071010	prespliceosome	2	51	0.100091	0.442069	1.06431e+17
Cellular Component	GO:1903561	extracellular vesicle	1	10	0.10004	0.442069	106403646
Molecular Function	GO:0004612	phosphoenolpyruvate carboxykinase (ATP) activity	1	10	0.10004	0.442069	106426853
Molecular Function	GO:0004623	phospholipase A2 activity	1	10	0.10004	0.442069	106451605
Molecular Function	GO:0030623	U5 snRNA binding	1	10	0.10004	0.442069	106434530
Molecular Function	GO:0035514	DNA demethylase activity	1	10	0.10004	0.442069	106412235
Molecular Function	GO:0046872	metal ion binding	160	13842	0.0972288	0.442069	106410752,106389532,106360833,106346141,106375542,106382538,106361318,106359211,106424219,106389295,106429774,106440307,106359975,106435425,106360921,106345212,106451605,106412427,106357815,106362591,106437932,106419094,106387428,106379049,106432759,106424731,106387137,106350367,106425158,106387898,106439541,106410432,106388564,106358164,106411714,106365987,106367226,106389726,106446410,106445758…
Molecular Function	GO:0008509	anion transmembrane transporter activity	10	596	0.100285	0.442106	106370331,106405063,106431738,106389521,106387564,106384132,XLOC_059144,106397258,106417360,106348623
Biological Process	GO:0000096	sulfur amino acid metabolic process	5	234	0.10136	0.443664	1.06431e+44
Biological Process	GO:0043086	negative regulation of catalytic activity	4	168	0.101382	0.443664	1.0645e+35
Molecular Function	GO:0001871	pattern binding	4	168	0.101382	0.443664	1.06435e+35
Molecular Function	GO:0030247	polysaccharide binding	4	168	0.101382	0.443664	1.06435e+35
Biological Process	GO:0035265	organ growth	2	52	0.103401	0.451668	1.06381e+17
Cellular Component	GO:0016471	vacuolar proton-transporting V-type ATPase complex	3	108	0.105123	0.457515	1.06361e+26
Molecular Function	GO:0043169	cation binding	160	13888	0.105071	0.457515	106410752,106389532,106360833,106346141,106375542,106382538,106361318,106359211,106424219,106389295,106429774,106440307,106359975,106435425,106360921,106345212,106451605,106412427,106357815,106362591,106437932,106419094,106387428,106379049,106432759,106424731,106387137,106350367,106425158,106387898,106439541,106410432,106388564,106358164,106411714,106365987,106367226,106389726,106446410,106445758…
Biological Process	GO:0006026	aminoglycan catabolic process	2	53	0.10674	0.459234	1.06435e+17
Biological Process	GO:0006030	chitin metabolic process	2	53	0.10674	0.459234	1.06435e+17
Biological Process	GO:0006032	chitin catabolic process	2	53	0.10674	0.459234	1.06435e+17
Biological Process	GO:0006101	citrate metabolic process	5	238	0.106874	0.459234	1.06425e+44
Biological Process	GO:0015672	monovalent inorganic cation transport	13	838	0.107058	0.459234	1.06361e+116
Biological Process	GO:0046348	amino sugar catabolic process	2	53	0.10674	0.459234	1.06435e+17
Biological Process	GO:1901071	glucosamine-containing compound metabolic process	2	53	0.10674	0.459234	1.06435e+17
Biological Process	GO:1901072	glucosamine-containing compound catabolic process	2	53	0.10674	0.459234	1.06435e+17
Biological Process	GO:0006213	pyrimidine nucleoside metabolic process	3	109	0.107301	0.45945	1.06409e+26
Biological Process	GO:0007112	male meiosis cytokinesis	1	11	0.109477	0.462413	106388730
Biological Process	GO:0010051	xylem and phloem pattern formation	3	110	0.109497	0.462413	1.06412e+26
Biological Process	GO:0033206	meiotic cytokinesis	1	11	0.109477	0.462413	106388730
Biological Process	GO:0044209	AMP salvage	1	11	0.109477	0.462413	106385193
Biological Process	GO:0048639	positive regulation of developmental growth	1	11	0.109477	0.462413	106432359
Biological Process	GO:1901136	carbohydrate derivative catabolic process	4	173	0.109738	0.462413	1.06388e+35
Molecular Function	GO:0000287	magnesium ion binding	9	531	0.10969	0.462413	1.06358e+80
Molecular Function	GO:0004073	aspartate-semialdehyde dehydrogenase activity	1	11	0.109477	0.462413	106431070
Molecular Function	GO:0008974	phosphoribulokinase activity	1	11	0.109477	0.462413	106451744
Molecular Function	GO:0004553	hydrolase activity, hydrolyzing O-glycosyl compounds	23	1661	0.111069	0.467193	1.0641e+206
Biological Process	GO:0007005	mitochondrion organization	6	313	0.11349	0.473869	1.06394e+53
Biological Process	GO:0009268	response to pH	1	12	0.118815	0.473869	106405063
Biological Process	GO:0009719	response to endogenous stimulus	37	2868	0.117399	0.473869	106432725,106394344,106364986,106347021,106348623,106434515,106446437,106429211,106387122,106383053,106401149,106447805,106444988,106357640,106396799,106387818,106416679,106345212,106352346,106451021,106379011,106383095,106397258,106379479,106396262,106432053,106452360,106427547,106374383,106391001,106368487,106366447,106432359,106415388,106415483,106371850,106451855
Biological Process	GO:0009725	response to hormone	37	2857	0.11307	0.473869	106432725,106394344,106364986,106347021,106348623,106434515,106446437,106429211,106387122,106383053,106401149,106447805,106444988,106357640,106396799,106387818,106416679,106345212,106352346,106451021,106379011,106383095,106397258,106379479,106396262,106432053,106452360,106427547,106374383,106391001,106368487,106366447,106432359,106415388,106415483,106371850,106451855
Biological Process	GO:0010338	leaf formation	1	12	0.118815	0.473869	106392908
Biological Process	GO:0018131	oxazole or thiazole biosynthetic process	1	12	0.118815	0.473869	106420920
Biological Process	GO:0019852	L-ascorbic acid metabolic process	1	12	0.118815	0.473869	106415381
Biological Process	GO:0019853	L-ascorbic acid biosynthetic process	1	12	0.118815	0.473869	106415381
Biological Process	GO:0031349	positive regulation of defense response	4	176	0.114895	0.473869	1.06392e+35
Biological Process	GO:0032324	molybdopterin cofactor biosynthetic process	1	12	0.118815	0.473869	106435039
Biological Process	GO:0033014	tetrapyrrole biosynthetic process	4	176	0.114895	0.473869	1.06403e+35
Biological Process	GO:0040011	locomotion	2	56	0.116925	0.473869	1.06451e+17
Biological Process	GO:0044723	single-organism carbohydrate metabolic process	25	1840	0.116638	0.473869	1.06431e+224
Biological Process	GO:0046484	oxazole or thiazole metabolic process	1	12	0.118815	0.473869	106420920
Biological Process	GO:0052837	thiazole biosynthetic process	1	12	0.118815	0.473869	106420920
Biological Process	GO:0052838	thiazole metabolic process	1	12	0.118815	0.473869	106420920
Biological Process	GO:0072521	purine-containing compound metabolic process	14	928	0.114345	0.473869	1.06431e+125
Cellular Component	GO:0015935	small ribosomal subunit	5	246	0.11833	0.473869	1.06381e+44
Cellular Component	GO:0044459	plasma membrane part	12	769	0.114421	0.473869	1.06439e+107
Cellular Component	GO:0044611	nuclear pore inner ring	1	12	0.118815	0.473869	106447580
Molecular Function	GO:0003993	acid phosphatase activity	4	177	0.116637	0.473869	1.06452e+35
Molecular Function	GO:0004630	phospholipase D activity	2	56	0.116925	0.473869	1.06389e+17
Molecular Function	GO:0005342	organic acid transmembrane transporter activity	4	178	0.118391	0.473869	1.0637e+35
Molecular Function	GO:0008061	chitin binding	2	55	0.113503	0.473869	1.06435e+17
Molecular Function	GO:0008239	dipeptidyl-peptidase activity	1	12	0.118815	0.473869	106446636
Molecular Function	GO:0016820	hydrolase activity, acting on acid anhydrides, catalyzing transmembrane movement of substances	12	773	0.117536	0.473869	1.06361e+107
Molecular Function	GO:0019202	amino acid kinase activity	2	56	0.116925	0.473869	1.06451e+17
Molecular Function	GO:0019901	protein kinase binding	4	176	0.114895	0.473869	1.06352e+35
Molecular Function	GO:0046943	carboxylic acid transmembrane transporter activity	4	178	0.118391	0.473869	1.0637e+35
Molecular Function	GO:0051082	unfolded protein binding	7	386	0.114085	0.473869	1.06387e+62
Molecular Function	GO:0070290	N-acylphosphatidylethanolamine-specific phospholipase D activity	2	56	0.116925	0.473869	1.06389e+17
Biological Process	GO:0042752	regulation of circadian rhythm	2	57	0.120372	0.479103	1.06363e+17
Biological Process	GO:0071900	regulation of protein serine/threonine kinase activity	3	115	0.12073	0.479103	1.06431e+26
Molecular Function	GO:0008146	sulfotransferase activity	3	115	0.12073	0.479103	1.06412e+26
Biological Process	GO:0006820	anion transport	12	778	0.121498	0.48135	1.0637e+107
Biological Process	GO:0044272	sulfur compound biosynthetic process	8	468	0.122158	0.483162	1.06431e+71
Biological Process	GO:0009814	defense response, incompatible interaction	5	249	0.122769	0.483176	1.0637e+44
Biological Process	GO:0065009	regulation of molecular function	10	622	0.122583	0.483176	1.0645e+89
Cellular Component	GO:0044425	membrane part	294	26450	0.12266	0.483176	106402855,106387768,106364585,106446554,106441297,106395979,106453824,106376372,106389295,106421167,106429454,106359975,106347239,106391146,106400710,106352412,106387137,106358599,106425158,106431057,106376740,106360993,106367093,106411714,106353790,106407619,106368004,106366030,106446286,106421396,106394044,106452451,106415877,106345884,106362048,106399811,XLOC_059144,106441129,106389090,1063907…
Biological Process	GO:0080147	root hair cell development	3	116	0.123026	0.483388	1.06387e+26
Molecular Function	GO:0004568	chitinase activity	2	58	0.123845	0.485807	1.06435e+17
Biological Process	GO:0009250	glucan biosynthetic process	8	471	0.125339	0.488658	1.06431e+71
Biological Process	GO:0010033	response to organic substance	43	3417	0.12784	0.488658	106432725,106394344,106364986,106347021,106348623,106434515,106446437,106429211,106387122,106383053,106401149,106447805,106444988,106438735,106357640,106396799,106387818,106416679,106442385,106345212,106352346,106451021,106379011,106383095,106391193,106388730,106397258,106379479,106420258,106396262,106432053,106452360,106427547,106374383,106391001,106421801,106368487,106432359,106366447,106415388…
Biological Process	GO:0010117	photoprotection	1	13	0.128055	0.488658	106436504
Biological Process	GO:0016233	telomere capping	1	13	0.128055	0.488658	106384115
Biological Process	GO:0022898	regulation of transmembrane transporter activity	1	13	0.128055	0.488658	106427547
Biological Process	GO:0032409	regulation of transporter activity	1	13	0.128055	0.488658	106427547
Biological Process	GO:0032412	regulation of ion transmembrane transporter activity	1	13	0.128055	0.488658	106427547
Biological Process	GO:0042793	transcription from plastid promoter	1	13	0.128055	0.488658	106354055
Cellular Component	GO:0031305	integral component of mitochondrial inner membrane	1	13	0.128055	0.488658	106348623
Cellular Component	GO:0046930	pore complex	1	13	0.128055	0.488658	106348623
Cellular Component	GO:1902554	serine/threonine protein kinase complex	2	59	0.127341	0.488658	1.06431e+17
Cellular Component	GO:1902911	protein kinase complex	2	59	0.127341	0.488658	1.06431e+17
Molecular Function	GO:0004105	choline-phosphate cytidylyltransferase activity	1	13	0.128055	0.488658	106451305
Molecular Function	GO:0004181	metallocarboxypeptidase activity	1	13	0.128055	0.488658	106411714
Molecular Function	GO:0015288	porin activity	1	13	0.128055	0.488658	106348623
Molecular Function	GO:0022829	wide pore channel activity	1	13	0.128055	0.488658	106348623
Molecular Function	GO:0046408	chlorophyll synthetase activity	1	13	0.128055	0.488658	106402855
Biological Process	GO:0015980	energy derivation by oxidation of organic compounds	7	400	0.130283	0.496368	1.06425e+62
Biological Process	GO:0044765	single-organism transport	36	2814	0.130991	0.497472	106370331,106431738,106380658,106345884,XLOC_059144,106417708,106359782,106348623,106423696,106387122,106386270,106369006,106376245,106444902,106447675,106405436,106376244,106389521,106404633,106397258,106425178,106383162,106417863,106430259,106433566,106438705,106448494,106441102,106361064,106439235,106410911,106366447,106361063,106404175,106403646,106443584
Molecular Function	GO:0003964	RNA-directed DNA polymerase activity	2	60	0.130861	0.497472	1.06354e+17
Biological Process	GO:0003002	regionalization	6	327	0.131646	0.498453	1.06412e+53
Biological Process	GO:0044106	cellular amine metabolic process	5	255	0.131876	0.498453	1.06414e+44
Biological Process	GO:0072350	tricarboxylic acid metabolic process	5	255	0.131876	0.498453	1.06425e+44
Biological Process	GO:0042221	response to chemical	59	4843	0.132241	0.499042	106416798,106432725,106394344,106364986,106354653,106347021,106417708,106348623,106434515,106446437,106429211,106387122,106383053,106417036,106398712,106401149,106447805,106444988,106438735,106357640,106396799,106387818,106416679,106442385,106345212,106352346,106451021,106379011,106383095,106391193,106382928,106361077,106396645,106415819,106388730,106409249,106397258,106379479,106383162,106415844…
Biological Process	GO:0009060	aerobic respiration	5	256	0.133423	0.502706	1.06425e+44
Biological Process	GO:0006778	porphyrin-containing compound metabolic process	5	257	0.134977	0.506378	1.06403e+44
Biological Process	GO:0009620	response to fungus	8	482	0.13737	0.506378	1.06372e+71
Biological Process	GO:0010015	root morphogenesis	7	404	0.135112	0.506378	1.06412e+62
Biological Process	GO:0030307	positive regulation of cell growth	1	14	0.137198	0.506378	106432359
Biological Process	GO:0043269	regulation of ion transport	3	121	0.134737	0.506378	1.06428e+26
Biological Process	GO:0044264	cellular polysaccharide metabolic process	13	876	0.135846	0.506378	1.06431e+116
Biological Process	GO:0048528	post-embryonic root development	5	258	0.13654	0.506378	1.06404e+44
Molecular Function	GO:0008184	glycogen phosphorylase activity	1	14	0.137198	0.506378	106382178
Molecular Function	GO:0008265	Mo-molybdopterin cofactor sulfurase activity	1	14	0.137198	0.506378	106393669
Molecular Function	GO:0008970	phosphatidylcholine 1-acylhydrolase activity	1	14	0.137198	0.506378	106391713
Molecular Function	GO:0015266	protein channel activity	1	14	0.137198	0.506378	106348623
Molecular Function	GO:0015399	primary active transmembrane transporter activity	13	877	0.136657	0.506378	1.06361e+116
Molecular Function	GO:0015405	P-P-bond-hydrolysis-driven transmembrane transporter activity	13	877	0.136657	0.506378	1.06361e+116
Molecular Function	GO:0016762	xyloglucan:xyloglucosyl transferase activity	3	122	0.137124	0.506378	1.06412e+26
Biological Process	GO:0006561	proline biosynthetic process	2	62	0.137966	0.507791	1.06451e+17
Cellular Component	GO:0031224	intrinsic component of membrane	280	25233	0.138189	0.507828	106402855,106387768,106364585,106446554,106441297,106395979,106453824,106376372,106389295,106421167,106429454,106359975,106347239,106391146,106400710,106352412,106387137,106358599,106425158,106431057,106376740,106360993,106367093,106411714,106353790,106407619,106368004,106366030,106446286,106421396,106394044,106452451,106415877,106345884,106362048,106399811,XLOC_059144,106441129,106389090,1063907…
Molecular Function	GO:0016411	acylglycerol O-acyltransferase activity	3	123	0.139526	0.511952	1.06416e+26
Cellular Component	GO:0005840	ribosome	24	1799	0.139909	0.512571	1.06394e+215
Biological Process	GO:0000731	DNA synthesis involved in DNA repair	1	15	0.146246	0.512668	106401749
Biological Process	GO:0006014	D-ribose metabolic process	2	64	0.145153	0.512668	1.06451e+17
Biological Process	GO:0006818	hydrogen transport	8	487	0.143024	0.512668	1.06361e+71
Biological Process	GO:0007568	aging	5	264	0.146084	0.512668	1.06381e+44
Biological Process	GO:0010101	post-embryonic root morphogenesis	3	125	0.144371	0.512668	1.06404e+26
Biological Process	GO:0010102	lateral root morphogenesis	3	125	0.144371	0.512668	1.06404e+26
Biological Process	GO:0015992	proton transport	8	487	0.143024	0.512668	1.06361e+71
Biological Process	GO:0016052	carbohydrate catabolic process	14	968	0.14432	0.512668	1.06435e+125
Biological Process	GO:0035510	DNA dealkylation	1	15	0.146246	0.512668	106412235
Biological Process	GO:0044092	negative regulation of molecular function	4	193	0.14601	0.512668	1.0645e+35
Biological Process	GO:0044281	small molecule metabolic process	70	5864	0.144216	0.512668	106431260,106354653,106426853,106346011,106354758,106439648,106435039,106371447,106377838,106356159,106386270,106446923,106347549,106389063,106403511,106409161,106415050,106407385,106410653,106451021,106361236,106412334,106451556,106410663,106429085,106451050,106415381,106420920,106358599,106396262,106424075,106446887,106357541,106366447,106380862,106367226,106406325,106436612,106431070,106368170…
Biological Process	GO:0050790	regulation of catalytic activity	9	568	0.146415	0.512668	1.0645e+80
Biological Process	GO:0060919	auxin influx	1	15	0.146246	0.512668	106397258
Biological Process	GO:0071490	cellular response to far red light	1	15	0.146246	0.512668	106436504
Biological Process	GO:0072334	UDP-galactose transmembrane transport	1	15	0.146246	0.512668	106389521
Biological Process	GO:0080111	DNA demethylation	1	15	0.146246	0.512668	106412235
Biological Process	GO:0090481	pyrimidine nucleotide-sugar transmembrane transport	1	15	0.146246	0.512668	106389521
Biological Process	GO:1903825	organic acid transmembrane transport	3	126	0.146814	0.512668	1.06432e+26
Biological Process	GO:1905039	carboxylic acid transmembrane transport	3	126	0.146814	0.512668	1.06432e+26
Cellular Component	GO:0005747	mitochondrial respiratory chain complex I	3	124	0.141941	0.512668	1.06391e+26
Cellular Component	GO:0030964	NADH dehydrogenase complex	3	124	0.141941	0.512668	1.06391e+26
Cellular Component	GO:0043601	nuclear replisome	1	15	0.146246	0.512668	106401749
Cellular Component	GO:0045271	respiratory chain complex I	3	124	0.141941	0.512668	1.06391e+26
Molecular Function	GO:0004747	ribokinase activity	2	64	0.145153	0.512668	1.06451e+17
Molecular Function	GO:0008238	exopeptidase activity	6	337	0.145409	0.512668	1.06412e+53
Molecular Function	GO:0010328	auxin influx transmembrane transporter activity	1	15	0.146246	0.512668	106397258
Molecular Function	GO:0016742	hydroxymethyl-, formyl- and related transferase activity	2	64	0.145153	0.512668	1.06426e+17
Molecular Function	GO:0016884	carbon-nitrogen ligase activity, with glutamine as amido-N-donor	3	124	0.141941	0.512668	1.06423e+26
Molecular Function	GO:0017070	U6 snRNA binding	1	15	0.146246	0.512668	106434530
Molecular Function	GO:0019205	nucleobase-containing compound kinase activity	4	192	0.144096	0.512668	1.06404e+35
Molecular Function	GO:0019900	kinase binding	4	192	0.144096	0.512668	1.06352e+35
Molecular Function	GO:0052793	pectin acetylesterase activity	1	15	0.146246	0.512668	106450462
Biological Process	GO:0009165	nucleotide biosynthetic process	9	570	0.148559	0.517242	1.06431e+80
Biological Process	GO:1900864	mitochondrial RNA modification	2	65	0.148775	0.517242	1.06417e+17
Molecular Function	GO:0043621	protein self-association	2	65	0.148775	0.517242	1.06423e+17
Molecular Function	GO:0016760	cellulose synthase (UDP-forming) activity	3	127	0.149271	0.518211	1.06431e+26
Molecular Function	GO:0008168	methyltransferase activity	19	1391	0.14952	0.518323	1.06421e+170
Biological Process	GO:0006754	ATP biosynthetic process	4	195	0.149868	0.518775	1.06405e+35
Biological Process	GO:0006435	threonyl-tRNA aminoacylation	1	16	0.155199	0.525034	106346011
Biological Process	GO:0006865	amino acid transport	3	129	0.154224	0.525034	1.06432e+26
Biological Process	GO:0006999	nuclear pore organization	1	16	0.155199	0.525034	106447580
Biological Process	GO:0009156	ribonucleoside monophosphate biosynthetic process	6	343	0.153969	0.525034	1.06385e+53
Biological Process	GO:0009734	auxin-activated signaling pathway	9	576	0.155082	0.525034	1.06383e+80
Biological Process	GO:0009861	jasmonic acid and ethylene-dependent systemic resistance	1	16	0.155199	0.525034	106388730
Biological Process	GO:0010103	stomatal complex morphogenesis	2	66	0.152415	0.525034	1.06352e+17
Biological Process	GO:0010115	regulation of abscisic acid biosynthetic process	1	16	0.155199	0.525034	106366447
Biological Process	GO:0033993	response to lipid	16	1146	0.154153	0.525034	1.06451e+143
Biological Process	GO:0071486	cellular response to high light intensity	1	16	0.155199	0.525034	106436504
Cellular Component	GO:0000815	ESCRT III complex	1	16	0.155199	0.525034	106389423
Cellular Component	GO:0031304	intrinsic component of mitochondrial inner membrane	1	16	0.155199	0.525034	106348623
Molecular Function	GO:0004829	threonine-tRNA ligase activity	1	16	0.155199	0.525034	106346011
Molecular Function	GO:0008137	NADH dehydrogenase (ubiquinone) activity	2	66	0.152415	0.525034	1.06346e+17
Molecular Function	GO:0015140	malate transmembrane transporter activity	1	16	0.155199	0.525034	106370331
Molecular Function	GO:0050136	NADH dehydrogenase (quinone) activity	2	66	0.152415	0.525034	1.06346e+17
Biological Process	GO:0033013	tetrapyrrole metabolic process	5	270	0.155903	0.526496	1.06403e+44
Biological Process	GO:0046364	monosaccharide biosynthetic process	2	67	0.156072	0.526496	1.06415e+17
Biological Process	GO:0001558	regulation of cell growth	3	130	0.156719	0.527186	1.06425e+26
Biological Process	GO:0048584	positive regulation of response to stimulus	7	421	0.156585	0.527186	1.06392e+62
Biological Process	GO:1901293	nucleoside phosphate biosynthetic process	9	578	0.157287	0.52761	1.06431e+80
Molecular Function	GO:0008233	peptidase activity	31	2434	0.157216	0.52761	1.06359e+278
Biological Process	GO:0044093	positive regulation of molecular function	5	271	0.157566	0.527801	1.06428e+44
Molecular Function	GO:0015171	amino acid transmembrane transporter activity	3	131	0.159227	0.532618	1.06432e+26
Biological Process	GO:0031348	negative regulation of defense response	2	68	0.159746	0.533607	1.06423e+17
Biological Process	GO:0006419	alanyl-tRNA aminoacylation	1	17	0.164058	0.53747	106380901
Biological Process	GO:0010030	positive regulation of seed germination	1	17	0.164058	0.53747	106436504
Biological Process	GO:0040008	regulation of growth	6	348	0.161269	0.53747	1.06412e+53
Biological Process	GO:0051050	positive regulation of transport	1	17	0.164058	0.53747	106427547
Biological Process	GO:0071365	cellular response to auxin stimulus	9	584	0.163994	0.53747	1.06383e+80
Biological Process	GO:0090056	regulation of chlorophyll metabolic process	2	69	0.163436	0.53747	1.06437e+17
Biological Process	GO:1901401	regulation of tetrapyrrole metabolic process	2	69	0.163436	0.53747	1.06437e+17
Biological Process	GO:1902578	single-organism localization	36	2884	0.163493	0.53747	106370331,106431738,106380658,106345884,XLOC_059144,106417708,106359782,106348623,106423696,106387122,106386270,106369006,106376245,106444902,106447675,106405436,106376244,106389521,106404633,106397258,106425178,106383162,106417863,106430259,106433566,106438705,106448494,106441102,106361064,106439235,106410911,106366447,106361063,106404175,106403646,106443584
Biological Process	GO:1902600	hydrogen ion transmembrane transport	6	349	0.162746	0.53747	1.06361e+53
Molecular Function	GO:0003942	N-acetyl-gamma-glutamyl-phosphate reductase activity	1	17	0.164058	0.53747	106431070
Molecular Function	GO:0004813	alanine-tRNA ligase activity	1	17	0.164058	0.53747	106380901
Molecular Function	GO:0005460	UDP-glucose transmembrane transporter activity	1	17	0.164058	0.53747	106389521
Molecular Function	GO:0016774	phosphotransferase activity, carboxyl group as acceptor	2	69	0.163436	0.53747	1.06451e+17
Molecular Function	GO:0017176	phosphatidylinositol N-acetylglucosaminyltransferase activity	1	17	0.164058	0.53747	106447298
Biological Process	GO:0055085	transmembrane transport	44	3598	0.166645	0.545032	106431738,106399437,106380658,106411649,106391405,106441297,106417708,106424322,106390733,106348623,106445654,106366651,106424323,106386270,106430469,106387176,106369006,106444902,106394816,106391495,106410179,106389521,106348569,106436504,106410664,106397258,106383162,106417863,106438705,106441102,106412401,106361064,106427547,106380809,106424344,106384132,106363402,106361063,106388103,106417360…
Biological Process	GO:2000242	negative regulation of reproductive process	3	134	0.166823	0.545032	1.06412e+26
Biological Process	GO:0048581	negative regulation of post-embryonic development	4	204	0.167696	0.547135	1.06412e+35
Biological Process	GO:0001676	long-chain fatty acid metabolic process	1	18	0.172824	0.551788	106348677
Biological Process	GO:0006022	aminoglycan metabolic process	2	71	0.17086	0.551788	1.06435e+17
Biological Process	GO:0007623	circadian rhythm	3	135	0.169379	0.551788	1.06363e+26
Biological Process	GO:0009124	nucleoside monophosphate biosynthetic process	6	354	0.17022	0.551788	1.06385e+53
Biological Process	GO:0009737	response to abscisic acid	12	835	0.171805	0.551788	1.06451e+107
Biological Process	GO:0015785	UDP-galactose transport	1	18	0.172824	0.551788	106389521
Biological Process	GO:0048354	mucilage biosynthetic process involved in seed coat development	1	18	0.172824	0.551788	106403646
Biological Process	GO:0070676	intralumenal vesicle formation	1	18	0.172824	0.551788	106389423
Cellular Component	GO:0042646	plastid nucleoid	2	71	0.17086	0.551788	1.06354e+17
Molecular Function	GO:0003723	RNA binding	42	3432	0.171981	0.551788	106368170,106429725,106381318,106346141,106382538,106372344,106431495,106381322,106347101,106366665,106391874,106392267,106401149,106434530,106354347,106431539,106369141,106405683,106402147,106442385,106438857,106399284,106435000,106365912,106390130,106390728,106440882,106445120,106346140,106442942,106365880,106399285,106401703,106422663,106448759,106445658,106444918,106349632,106384884,106416440…
Molecular Function	GO:0003885	D-arabinono-1,4-lactone oxidase activity	1	18	0.172824	0.551788	106415381
Molecular Function	GO:0005459	UDP-galactose transmembrane transporter activity	1	18	0.172824	0.551788	106389521
Molecular Function	GO:0015174	basic amino acid transmembrane transporter activity	1	18	0.172824	0.551788	106431738
Molecular Function	GO:0015556	C4-dicarboxylate transmembrane transporter activity	1	18	0.172824	0.551788	106370331
Molecular Function	GO:0019829	cation-transporting ATPase activity	7	433	0.172623	0.551788	1.06361e+62
Molecular Function	GO:0046983	protein dimerization activity	30	2375	0.172621	0.551788	106431070,106397095,106375404,106367960,106356418,106353480,106385992,106370961,106387510,106426835,106439012,106367986,106419774,106373040,106348623,106426654,106379409,106442206,106407005,106442207,XLOC_008704,106441133,106347525,106430434,106426613,106371766,106385355,106352346,106384851,106391397
Biological Process	GO:0097305	response to alcohol	12	837	0.173734	0.553952	1.06451e+107
Biological Process	GO:0051193	regulation of cofactor metabolic process	2	72	0.174593	0.555947	1.06437e+17
Biological Process	GO:0034220	ion transmembrane transport	15	1089	0.175656	0.558459	1.06361e+134
Molecular Function	GO:0044769	ATPase activity, coupled to transmembrane movement of ions, rotational mechanism	4	208	0.17585	0.558459	1.06361e+35
Biological Process	GO:0018298	protein-chromophore linkage	3	138	0.177112	0.561434	1.06422e+26
Molecular Function	GO:0008194	UDP-glycosyltransferase activity	14	1007	0.177258	0.561434	1.06454e+125
Biological Process	GO:0006432	phenylalanyl-tRNA aminoacylation	1	19	0.181498	0.562905	106368170
Biological Process	GO:0006596	polyamine biosynthetic process	2	73	0.178339	0.562905	1.06447e+17
Biological Process	GO:0007032	endosome organization	1	19	0.181498	0.562905	106389423
Biological Process	GO:0007140	male meiotic nuclear division	1	19	0.181498	0.562905	106388730
Biological Process	GO:0009144	purine nucleoside triphosphate metabolic process	9	598	0.180156	0.562905	1.06431e+80
Biological Process	GO:0009205	purine ribonucleoside triphosphate metabolic process	9	598	0.180156	0.562905	1.06431e+80
Biological Process	GO:0016042	lipid catabolic process	7	439	0.180899	0.562905	1.06392e+62
Biological Process	GO:0032269	negative regulation of cellular protein metabolic process	4	210	0.179977	0.562905	1.0645e+35
Biological Process	GO:0071731	response to nitric oxide	1	19	0.181498	0.562905	106391001
Cellular Component	GO:0016021	integral component of membrane	276	25079	0.179302	0.562905	106402855,106387768,106364585,106446554,106441297,106395979,106453824,106376372,106389295,106421167,106429454,106359975,106347239,106391146,106400710,106352412,106387137,106358599,106425158,106431057,106376740,106360993,106367093,106411714,106353790,106407619,106368004,106366030,106446286,106421396,106394044,106452451,106415877,106345884,106362048,106399811,XLOC_059144,106441129,106389090,1063907…
Molecular Function	GO:0004826	phenylalanine-tRNA ligase activity	1	19	0.181498	0.562905	106368170
Molecular Function	GO:0008430	selenium binding	1	19	0.181498	0.562905	106401617
Molecular Function	GO:0009055	electron carrier activity	11	760	0.179067	0.562905	1.0643e+98
Molecular Function	GO:0015165	pyrimidine nucleotide-sugar transmembrane transporter activity	1	19	0.181498	0.562905	106389521
Molecular Function	GO:0016759	cellulose synthase activity	3	139	0.179711	0.562905	1.06431e+26
Molecular Function	GO:0033897	ribonuclease T2 activity	1	19	0.181498	0.562905	106369141
Biological Process	GO:0009944	polarity specification of adaxial/abaxial axis	2	74	0.182097	0.563225	1.06364e+17
Cellular Component	GO:0005685	U1 snRNP	2	74	0.182097	0.563225	1.06431e+17
Cellular Component	GO:0048046	apoplast	12	846	0.182546	0.563225	1.06448e+107
Molecular Function	GO:0016776	phosphotransferase activity, phosphate group as acceptor	3	140	0.18232	0.563225	1.06409e+26
Biological Process	GO:0051321	meiotic cell cycle	4	212	0.184136	0.567361	1.06431e+35
Cellular Component	GO:0022626	cytosolic ribosome	8	521	0.184363	0.567361	1.06394e+71
Biological Process	GO:0009826	unidimensional cell growth	7	442	0.185098	0.56889	1.06439e+62
Biological Process	GO:0006220	pyrimidine nucleotide metabolic process	3	143	0.190209	0.569909	1.06409e+26
Biological Process	GO:0006221	pyrimidine nucleotide biosynthetic process	3	143	0.190209	0.569909	1.06409e+26
Biological Process	GO:0009088	threonine biosynthetic process	1	20	0.190082	0.569909	106431070
Biological Process	GO:0009647	skotomorphogenesis	1	20	0.190082	0.569909	106434515
Biological Process	GO:0015781	pyrimidine nucleotide-sugar transport	1	20	0.190082	0.569909	106389521
Biological Process	GO:0019321	pentose metabolic process	3	142	0.187569	0.569909	1.06451e+26
Biological Process	GO:0032261	purine nucleotide salvage	1	20	0.190082	0.569909	106385193
Biological Process	GO:0044403	symbiosis, encompassing mutualism through parasitism	3	143	0.190209	0.569909	1.06451e+26
Biological Process	GO:0051248	negative regulation of protein metabolic process	4	214	0.188326	0.569909	1.0645e+35
Biological Process	GO:0052033	pathogen-associated molecular pattern dependent induction by symbiont of host innate immune response	1	20	0.190082	0.569909	106447805
Biological Process	GO:0052166	positive regulation by symbiont of host innate immune response	1	20	0.190082	0.569909	106447805
Biological Process	GO:0052167	modulation by symbiont of host innate immune response	1	20	0.190082	0.569909	106447805
Biological Process	GO:0052169	pathogen-associated molecular pattern dependent modulation by symbiont of host innate immune response	1	20	0.190082	0.569909	106447805
Biological Process	GO:0052257	pathogen-associated molecular pattern dependent induction by organism of innate immune response of other organism involved in symbiotic interaction	1	20	0.190082	0.569909	106447805
Biological Process	GO:0052305	positive regulation by organism of innate immune response in other organism involved in symbiotic interaction	1	20	0.190082	0.569909	106447805
Biological Process	GO:0052306	modulation by organism of innate immune response in other organism involved in symbiotic interaction	1	20	0.190082	0.569909	106447805
Biological Process	GO:0052308	pathogen-associated molecular pattern dependent modulation by organism of innate immune response in other organism involved in symbiotic interaction	1	20	0.190082	0.569909	106447805
Biological Process	GO:0052509	positive regulation by symbiont of host defense response	1	20	0.190082	0.569909	106447805
Biological Process	GO:0052510	positive regulation by organism of defense response of other organism involved in symbiotic interaction	1	20	0.190082	0.569909	106447805
Cellular Component	GO:0043596	nuclear replication fork	1	20	0.190082	0.569909	106401749
Molecular Function	GO:0016209	antioxidant activity	9	607	0.190909	0.57129	1.06448e+80
Biological Process	GO:0090407	organophosphate biosynthetic process	15	1108	0.192158	0.574307	1.06452e+134
Biological Process	GO:0006560	proline metabolic process	2	77	0.193438	0.574533	1.06451e+17
Biological Process	GO:0051240	positive regulation of multicellular organismal process	4	216	0.192547	0.574533	1.06352e+35
Biological Process	GO:0065001	specification of axis polarity	2	77	0.193438	0.574533	1.06364e+17
Biological Process	GO:0071897	DNA biosynthetic process	2	77	0.193438	0.574533	1.06402e+17
Cellular Component	GO:0005684	U2-type spliceosomal complex	2	77	0.193438	0.574533	1.06431e+17
Biological Process	GO:0009739	response to gibberellin	4	217	0.194668	0.577467	1.06379e+35
Biological Process	GO:0009150	purine ribonucleotide metabolic process	11	775	0.194919	0.577494	1.06431e+98
Biological Process	GO:0000387	spliceosomal snRNP assembly	2	78	0.197239	0.578976	1.06431e+17
Biological Process	GO:0009800	cinnamic acid biosynthetic process	1	21	0.198575	0.578976	106371447
Biological Process	GO:0010114	response to red light	2	78	0.197239	0.578976	1.06422e+17
Biological Process	GO:0010363	regulation of plant-type hypersensitive response	1	21	0.198575	0.578976	106442385
Biological Process	GO:1901566	organonitrogen compound biosynthetic process	63	5378	0.197626	0.578976	106431070,106402855,106368170,106358133,106431260,106429725,106381318,106346011,106412361,106368207,106389090,106367986,106435039,106381322,106434515,106376365,106356159,106391874,106389905,106386270,106380901,106376372,106426995,106392267,106401149,106452459,106446695,106369006,106431539,106446605,106403511,106409161,106385193,106415050,106405436,106399284,106407385,106451021,106430948,106361236…
Biological Process	GO:1902930	regulation of alcohol biosynthetic process	1	21	0.198575	0.578976	106366447
Cellular Component	GO:0033176	proton-transporting V-type ATPase complex	4	218	0.196797	0.578976	1.06361e+35
Molecular Function	GO:0003954	NADH dehydrogenase activity	2	78	0.197239	0.578976	1.06346e+17
Molecular Function	GO:0004467	long-chain fatty acid-CoA ligase activity	1	21	0.198575	0.578976	106348677
Molecular Function	GO:0004567	beta-mannosidase activity	1	21	0.198575	0.578976	106389053
Molecular Function	GO:0016892	endoribonuclease activity, producing 3'-phosphomonoesters	1	21	0.198575	0.578976	106369141
Molecular Function	GO:0042625	ATPase coupled ion transmembrane transporter activity	7	451	0.197932	0.578976	1.06361e+62
Molecular Function	GO:0045548	phenylalanine ammonia-lyase activity	1	21	0.198575	0.578976	106371447
Biological Process	GO:0046488	phosphatidylinositol metabolic process	7	452	0.19938	0.580611	1.06402e+62
Cellular Component	GO:1990204	oxidoreductase complex	6	373	0.199852	0.581278	1.06391e+53
Biological Process	GO:0006997	nucleus organization	2	79	0.201048	0.58241	1.06448e+17
Biological Process	GO:0007389	pattern specification process	6	374	0.201462	0.58241	1.06412e+53
Biological Process	GO:0009943	adaxial/abaxial axis specification	2	79	0.201048	0.58241	1.06364e+17
Biological Process	GO:0072528	pyrimidine-containing compound biosynthetic process	4	220	0.201075	0.58241	1.06409e+35
Molecular Function	GO:0016831	carboxy-lyase activity	5	296	0.201324	0.58241	1.06392e+44
Molecular Function	GO:0016651	oxidoreductase activity, acting on NAD(P)H	6	375	0.203077	0.586368	1.06351e+53
Biological Process	GO:0002831	regulation of response to biotic stimulus	2	80	0.204866	0.590104	1.0637e+17
Molecular Function	GO:0046912	transferase activity, transferring acyl groups, acyl groups converted into alkyl on transfer	2	80	0.204866	0.590104	1.06425e+17
Biological Process	GO:0051094	positive regulation of developmental process	4	222	0.20538	0.59016	1.06352e+35
Biological Process	GO:0051273	beta-glucan metabolic process	7	456	0.20521	0.59016	1.06431e+62
Biological Process	GO:0000462	maturation of SSU-rRNA from tricistronic rRNA transcript (SSU-rRNA, 5.8S rRNA, LSU-rRNA)	1	22	0.20698	0.591904	106435000
Biological Process	GO:0006650	glycerophospholipid metabolic process	9	620	0.206916	0.591904	1.06402e+80
Biological Process	GO:0071484	cellular response to light intensity	1	22	0.20698	0.591904	106436504
Molecular Function	GO:0004029	aldehyde dehydrogenase (NAD) activity	1	22	0.20698	0.591904	106351744
Biological Process	GO:0006661	phosphatidylinositol biosynthetic process	3	150	0.208933	0.596773	1.06452e+26
Biological Process	GO:0002833	positive regulation of response to biotic stimulus	1	23	0.215297	0.597768	106415388
Biological Process	GO:0009051	pentose-phosphate shunt, oxidative branch	1	23	0.215297	0.597768	106454755
Biological Process	GO:0009641	shade avoidance	1	23	0.215297	0.597768	106432053
Biological Process	GO:0030490	maturation of SSU-rRNA	1	23	0.215297	0.597768	106435000
Biological Process	GO:0052031	modulation by symbiont of host defense response	1	23	0.215297	0.597768	106447805
Biological Process	GO:0052173	response to defenses of other organism involved in symbiotic interaction	1	23	0.215297	0.597768	106447805
Biological Process	GO:0052200	response to host defenses	1	23	0.215297	0.597768	106447805
Biological Process	GO:0052255	modulation by organism of defense response of other organism involved in symbiotic interaction	1	23	0.215297	0.597768	106447805
Biological Process	GO:0052552	modulation by organism of immune response of other organism involved in symbiotic interaction	1	23	0.215297	0.597768	106447805
Biological Process	GO:0052553	modulation by symbiont of host immune response	1	23	0.215297	0.597768	106447805
Biological Process	GO:0052555	positive regulation by organism of immune response of other organism involved in symbiotic interaction	1	23	0.215297	0.597768	106447805
Biological Process	GO:0052556	positive regulation by symbiont of host immune response	1	23	0.215297	0.597768	106447805
Biological Process	GO:0052564	response to immune response of other organism involved in symbiotic interaction	1	23	0.215297	0.597768	106447805
Biological Process	GO:0052572	response to host immune response	1	23	0.215297	0.597768	106447805
Biological Process	GO:0070413	trehalose metabolism in response to stress	1	23	0.215297	0.597768	106376534
Biological Process	GO:0071491	cellular response to red light	1	23	0.215297	0.597768	106436504
Biological Process	GO:0075136	response to host	1	23	0.215297	0.597768	106447805
Cellular Component	GO:0009317	acetyl-CoA carboxylase complex	1	23	0.215297	0.597768	106354758
Cellular Component	GO:0030894	replisome	1	23	0.215297	0.597768	106401749
Cellular Component	GO:0098796	membrane protein complex	20	1564	0.213815	0.597768	1.06381e+179
Molecular Function	GO:0004565	beta-galactosidase activity	2	82	0.212525	0.597768	1.06378e+17
Molecular Function	GO:0004579	dolichyl-diphosphooligosaccharide-protein glycotransferase activity	1	23	0.215297	0.597768	106389090
Molecular Function	GO:0004645	phosphorylase activity	1	23	0.215297	0.597768	106382178
Molecular Function	GO:0022853	active ion transmembrane transporter activity	7	460	0.211104	0.597768	1.06361e+62
Biological Process	GO:0006814	sodium ion transport	2	83	0.216365	0.598643	1.06399e+17
Biological Process	GO:0009955	adaxial/abaxial pattern specification	2	83	0.216365	0.598643	1.06364e+17
Biological Process	GO:0051241	negative regulation of multicellular organismal process	4	227	0.216259	0.598643	1.06412e+35
Biological Process	GO:1901362	organic cyclic compound biosynthetic process	119	10572	0.216682	0.598826	106402855,106379296,106431260,106426627,106412501,106392908,106450463,106441207,106360833,106368172,106447381,106415343,106409015,106435039,106371447,106454638,106434515,106427826,106389905,106386270,106378105,106429016,106444988,106440307,106429815,106403511,106371769,106418472,106409161,106354055,106396809,106380662,106415050,106348249,106407385,106387553,106352346,106384851,106451021,106362591…
Biological Process	GO:0048469	cell maturation	3	154	0.21981	0.604669	1.06387e+26
Biological Process	GO:0048764	trichoblast maturation	3	154	0.21981	0.604669	1.06387e+26
Biological Process	GO:0048765	root hair cell differentiation	3	154	0.21981	0.604669	1.06387e+26
Molecular Function	GO:0016799	hydrolase activity, hydrolyzing N-glycosyl compounds	3	154	0.21981	0.604669	1.06388e+26
Biological Process	GO:0044255	cellular lipid metabolic process	27	2188	0.220371	0.605514	1.0639e+242
Biological Process	GO:0009803	cinnamic acid metabolic process	1	24	0.223526	0.607879	106371447
Biological Process	GO:0019438	aromatic compound biosynthetic process	115	10218	0.221906	0.607879	106402855,106379296,106431260,106426627,106412501,106392908,106450463,106441207,106360833,106368172,106447381,106415343,106409015,106371447,106454638,106434515,106427826,106389905,106386270,106378105,106429016,106444988,106440307,106429815,106403511,106371769,106418472,106409161,106354055,106396809,106380662,106415050,106348249,106407385,106387553,106352346,106384851,106362591,106423346,106361077…
Biological Process	GO:0046148	pigment biosynthetic process	5	307	0.221756	0.607879	1.06403e+44
Cellular Component	GO:0035838	growing cell tip	1	24	0.223526	0.607879	106403646
Cellular Component	GO:0051286	cell tip	1	24	0.223526	0.607879	106403646
Cellular Component	GO:0090404	pollen tube tip	1	24	0.223526	0.607879	106403646
Molecular Function	GO:0005471	ATP:ADP antiporter activity	1	24	0.223526	0.607879	106387564
Molecular Function	GO:0042162	telomeric DNA binding	1	24	0.223526	0.607879	106384115
Molecular Function	GO:0070180	large ribosomal subunit rRNA binding	1	24	0.223526	0.607879	106429725
Biological Process	GO:0042538	hyperosmotic salinity response	2	85	0.224062	0.608643	1.06451e+17
Biological Process	GO:0019693	ribose phosphate metabolic process	13	974	0.227047	0.615577	1.06431e+116
Biological Process	GO:0072527	pyrimidine-containing compound metabolic process	4	232	0.227291	0.615577	1.06409e+35
Cellular Component	GO:0031967	organelle envelope	29	2376	0.227389	0.615577	1.06387e+260
Biological Process	GO:0048582	positive regulation of post-embryonic development	3	157	0.228042	0.615946	1.06352e+26
Biological Process	GO:0072525	pyridine-containing compound biosynthetic process	2	86	0.227919	0.615946	1.06368e+17
Cellular Component	GO:0031975	envelope	29	2378	0.228715	0.617065	1.06387e+260
Biological Process	GO:0000919	cell plate assembly	1	25	0.231669	0.621118	106403646
Biological Process	GO:0009765	photosynthesis, light harvesting	3	158	0.230799	0.621118	1.06422e+26
Biological Process	GO:0009887	animal organ morphogenesis	1	25	0.231669	0.621118	106363672
Biological Process	GO:0032101	regulation of response to external stimulus	2	87	0.23178	0.621118	1.0637e+17
Biological Process	GO:0046470	phosphatidylcholine metabolic process	2	87	0.23178	0.621118	1.06389e+17
Cellular Component	GO:0005794	Golgi apparatus	32	2650	0.231493	0.621118	1.06425e+287
Biological Process	GO:0001934	positive regulation of protein phosphorylation	2	89	0.239513	0.625547	1.06431e+17
Biological Process	GO:0006167	AMP biosynthetic process	1	26	0.239727	0.625547	106385193
Biological Process	GO:0006168	adenine salvage	1	26	0.239727	0.625547	106385193
Biological Process	GO:0009309	amine biosynthetic process	3	161	0.239105	0.625547	1.06407e+26
Biological Process	GO:0009607	response to biotic stimulus	19	1508	0.239681	0.625547	1.06351e+170
Biological Process	GO:0030150	protein import into mitochondrial matrix	1	26	0.239727	0.625547	106348623
Biological Process	GO:0042401	cellular biogenic amine biosynthetic process	3	161	0.239105	0.625547	1.06407e+26
Biological Process	GO:0045860	positive regulation of protein kinase activity	2	89	0.239513	0.625547	1.06431e+17
Biological Process	GO:0046033	AMP metabolic process	1	26	0.239727	0.625547	106385193
Biological Process	GO:0046083	adenine metabolic process	1	26	0.239727	0.625547	106385193
Biological Process	GO:0046084	adenine biosynthetic process	1	26	0.239727	0.625547	106385193
Biological Process	GO:0051093	negative regulation of developmental process	4	237	0.238461	0.625547	1.06412e+35
Biological Process	GO:0071229	cellular response to acid chemical	10	728	0.237477	0.625547	1.06433e+89
Biological Process	GO:0072531	pyrimidine-containing compound transmembrane transport	1	26	0.239727	0.625547	106389521
Biological Process	GO:0097164	ammonium ion metabolic process	3	160	0.236331	0.625547	1.06389e+26
Biological Process	GO:1901135	carbohydrate derivative metabolic process	27	2209	0.23483	0.625547	1.06431e+242
Cellular Component	GO:0000784	nuclear chromosome, telomeric region	1	26	0.239727	0.625547	106384115
Cellular Component	GO:0005771	multivesicular body	1	26	0.239727	0.625547	106389423
Cellular Component	GO:0044463	cell projection part	1	26	0.239727	0.625547	106403646
Cellular Component	GO:0120038	plasma membrane bounded cell projection part	1	26	0.239727	0.625547	106403646
Molecular Function	GO:0001085	RNA polymerase II transcription factor binding	1	26	0.239727	0.625547	106353247
Molecular Function	GO:0003999	adenine phosphoribosyltransferase activity	1	26	0.239727	0.625547	106385193
Molecular Function	GO:0004449	isocitrate dehydrogenase (NAD+) activity	1	26	0.239727	0.625547	106436612
Molecular Function	GO:0017056	structural constituent of nuclear pore	1	26	0.239727	0.625547	106447580
Biological Process	GO:0030243	cellulose metabolic process	5	317	0.240846	0.62778	1.06431e+44
Biological Process	GO:0006163	purine nucleotide metabolic process	11	817	0.24237	0.631062	1.06431e+98
Biological Process	GO:0009199	ribonucleoside triphosphate metabolic process	9	648	0.243114	0.631603	1.06431e+80
Molecular Function	GO:0004601	peroxidase activity	7	481	0.243014	0.631603	1.06448e+62
Molecular Function	GO:0005198	structural molecule activity	25	2043	0.243372	0.631603	1.06429e+224
Biological Process	GO:0006102	isocitrate metabolic process	1	27	0.247701	0.63319	106436612
Biological Process	GO:0006508	proteolysis	39	3305	0.246909	0.63319	106349758,106439437,106408947,106445461,106384979,106424220,106361414,106423696,106376631,106399764,106446695,106447462,106415612,106377290,106442725,106426828,106377483,106380663,106446636,106366942,106381119,106397618,106358817,106429342,106392001,106394951,106413522,106444492,106379049,106400652,106404633,106428805,106389411,106450069,106389560,106431380,106434262,106411714,106437706
Biological Process	GO:0009409	response to cold	7	484	0.247694	0.63319	1.06372e+62
Biological Process	GO:0009768	photosynthesis, light harvesting in photosystem I	1	27	0.247701	0.63319	106421801
Biological Process	GO:0010082	regulation of root meristem growth	1	27	0.247701	0.63319	106411714
Biological Process	GO:0048359	mucilage metabolic process involved in seed coat development	1	27	0.247701	0.63319	106403646
Biological Process	GO:0090626	plant epidermis morphogenesis	3	164	0.247461	0.63319	1.06352e+26
Biological Process	GO:1901576	organic substance biosynthetic process	191	17390	0.247576	0.63319	106402855,106426627,106392908,106381318,106360833,106368172,106412361,106409015,106452259,106371447,106434515,106376365,106376372,106401149,106347549,106446695,106440307,106429815,106409161,106415050,106348249,106376534,106352346,106384851,106362591,106412334,106429085,106420920,106396262,106358599,106444918,106357541,106415388,106367226,106415955,106446410,106445758,106394344,106365907,106441129…
Biological Process	GO:1902584	positive regulation of response to water deprivation	1	27	0.247701	0.63319	106366447
Cellular Component	GO:0005849	mRNA cleavage factor complex	1	27	0.247701	0.63319	106442385
Cellular Component	GO:0098800	inner mitochondrial membrane protein complex	5	319	0.244717	0.63319	1.06349e+44
Molecular Function	GO:0004030	aldehyde dehydrogenase [NAD(P)+] activity	1	27	0.247701	0.63319	106351744
Molecular Function	GO:0015112	nitrate transmembrane transporter activity	1	27	0.247701	0.63319	106405063
Molecular Function	GO:0015645	fatty acid ligase activity	1	27	0.247701	0.63319	106348677
Biological Process	GO:0015711	organic anion transport	6	402	0.248306	0.634057	1.0637e+53
Biological Process	GO:0006278	RNA-dependent DNA biosynthetic process	1	28	0.255591	0.634323	106354347
Biological Process	GO:0006559	L-phenylalanine catabolic process	1	28	0.255591	0.634323	106371447
Biological Process	GO:0008033	tRNA processing	6	405	0.253503	0.634323	1.06443e+53
Biological Process	GO:0009141	nucleoside triphosphate metabolic process	9	653	0.2498	0.634323	1.06431e+80
Biological Process	GO:0010074	maintenance of meristem identity	2	93	0.255012	0.634323	1.06413e+17
Biological Process	GO:0010143	cutin biosynthetic process	1	28	0.255591	0.634323	106366447
Biological Process	GO:0015988	energy coupled proton transmembrane transport, against electrochemical gradient	4	244	0.254305	0.634323	1.06361e+35
Biological Process	GO:0015991	ATP hydrolysis coupled proton transport	4	244	0.254305	0.634323	1.06361e+35
Biological Process	GO:0016032	viral process	2	93	0.255012	0.634323	1.06451e+17
Biological Process	GO:0019747	regulation of isoprenoid metabolic process	1	28	0.255591	0.634323	106366447
Biological Process	GO:0032103	positive regulation of response to external stimulus	1	28	0.255591	0.634323	106415388
Biological Process	GO:0033674	positive regulation of kinase activity	2	93	0.255012	0.634323	1.06431e+17
Biological Process	GO:0033692	cellular polysaccharide biosynthetic process	8	571	0.253006	0.634323	1.06431e+71
Biological Process	GO:0042254	ribosome biogenesis	10	739	0.251237	0.634323	1.06381e+89
Biological Process	GO:0042327	positive regulation of phosphorylation	2	93	0.255012	0.634323	1.06431e+17
Biological Process	GO:0045927	positive regulation of growth	1	28	0.255591	0.634323	106432359
Biological Process	GO:0048511	rhythmic process	3	166	0.253057	0.634323	1.06363e+26
Biological Process	GO:0050684	regulation of mRNA processing	1	28	0.255591	0.634323	106442385
Biological Process	GO:0090662	ATP hydrolysis coupled transmembrane transport	4	244	0.254305	0.634323	1.06361e+35
Biological Process	GO:0099131	ATP hydrolysis coupled ion transmembrane transport	4	244	0.254305	0.634323	1.06361e+35
Biological Process	GO:0099132	ATP hydrolysis coupled cation transmembrane transport	4	244	0.254305	0.634323	1.06361e+35
Biological Process	GO:0099402	plant organ development	22	1788	0.252268	0.634323	1.06451e+197
Biological Process	GO:1902222	erythrose 4-phosphate/phosphoenolpyruvate family amino acid catabolic process	1	28	0.255591	0.634323	106371447
Cellular Component	GO:0000276	mitochondrial proton-transporting ATP synthase complex, coupling factor F(o)	1	28	0.255591	0.634323	106386270
Cellular Component	GO:0009295	nucleoid	2	92	0.251135	0.634323	1.06354e+17
Molecular Function	GO:0003989	acetyl-CoA carboxylase activity	1	28	0.255591	0.634323	106354758
Molecular Function	GO:0042578	phosphoric ester hydrolase activity	21	1703	0.255304	0.634323	1.06411e+188
Biological Process	GO:0045859	regulation of protein kinase activity	3	167	0.255861	0.634333	1.06431e+26
Biological Process	GO:0010311	lateral root formation	2	94	0.258891	0.640514	1.06446e+17
Molecular Function	GO:0004540	ribonuclease activity	4	246	0.258871	0.640514	1.06369e+35
Biological Process	GO:0044249	cellular biosynthetic process	188	17150	0.259181	0.640566	106402855,106426627,106392908,106381318,106360833,106368172,106412361,106409015,106452259,106371447,106434515,106376365,106376372,106401149,106446695,106440307,106429815,106409161,106415050,106348249,106376534,106352346,106384851,106362591,106412334,106429085,106420920,106396262,106358599,106444918,106357541,106415388,106403646,106367226,106415955,106446410,106445758,106394344,106365907,106441129…
Biological Process	GO:0000027	ribosomal large subunit assembly	1	29	0.263398	0.643652	106387594
Biological Process	GO:0001932	regulation of protein phosphorylation	3	169	0.261483	0.643652	1.06431e+26
Biological Process	GO:0009561	megagametogenesis	2	95	0.262771	0.643652	1.06395e+17
Biological Process	GO:0010562	positive regulation of phosphorus metabolic process	2	95	0.262771	0.643652	1.06431e+17
Biological Process	GO:0043068	positive regulation of programmed cell death	1	29	0.263398	0.643652	106442385
Biological Process	GO:0043902	positive regulation of multi-organism process	1	29	0.263398	0.643652	106415388
Biological Process	GO:0045937	positive regulation of phosphate metabolic process	2	95	0.262771	0.643652	1.06431e+17
Cellular Component	GO:0000347	THO complex	1	29	0.263398	0.643652	106439842
Molecular Function	GO:0004506	squalene monooxygenase activity	1	29	0.263398	0.643652	106415877
Molecular Function	GO:0008810	cellulase activity	2	95	0.262771	0.643652	1.06382e+17
Molecular Function	GO:0016684	oxidoreductase activity, acting on peroxide as acceptor	7	493	0.261896	0.643652	1.06448e+62
Biological Process	GO:0009813	flavonoid biosynthetic process	3	170	0.264299	0.645193	1.06348e+26
Biological Process	GO:0015849	organic acid transport	4	249	0.26575	0.64741	1.0637e+35
Biological Process	GO:0046942	carboxylic acid transport	4	249	0.26575	0.64741	1.0637e+35
Biological Process	GO:0000911	cytokinesis by cell plate formation	2	96	0.26665	0.648277	1.06404e+17
Biological Process	GO:0048767	root hair elongation	2	96	0.26665	0.648277	1.06376e+17
Biological Process	GO:0006040	amino sugar metabolic process	2	97	0.270529	0.652502	1.06435e+17
Biological Process	GO:0009228	thiamine biosynthetic process	1	30	0.271124	0.652502	106420920
Biological Process	GO:0009638	phototropism	1	30	0.271124	0.652502	106375221
Biological Process	GO:0042724	thiamine-containing compound biosynthetic process	1	30	0.271124	0.652502	106420920
Biological Process	GO:0046620	regulation of organ growth	1	30	0.271124	0.652502	106432359
Biological Process	GO:0048579	negative regulation of long-day photoperiodism, flowering	1	30	0.271124	0.652502	106362591
Biological Process	GO:0070734	histone H3-K27 methylation	1	30	0.271124	0.652502	106426701
Biological Process	GO:0071281	cellular response to iron ion	1	30	0.271124	0.652502	106451855
Cellular Component	GO:0030427	site of polarized growth	1	30	0.271124	0.652502	106403646
Molecular Function	GO:0005310	dicarboxylic acid transmembrane transporter activity	1	30	0.271124	0.652502	106370331
Molecular Function	GO:0016791	phosphatase activity	17	1367	0.271541	0.652848	1.06411e+152
Biological Process	GO:0009259	ribonucleotide metabolic process	11	842	0.272457	0.65439	1.06431e+98
Biological Process	GO:0010054	trichoblast differentiation	3	174	0.275601	0.661276	1.06387e+26
Biological Process	GO:0090696	post-embryonic plant organ development	5	335	0.276223	0.662102	1.06404e+44
Biological Process	GO:0009559	embryo sac central cell differentiation	1	31	0.278768	0.662873	106401617
Biological Process	GO:0010197	polar nucleus fusion	1	31	0.278768	0.662873	106401617
Biological Process	GO:2000023	regulation of lateral root development	1	31	0.278768	0.662873	106446437
Cellular Component	GO:0000781	chromosome, telomeric region	1	31	0.278768	0.662873	106384115
Molecular Function	GO:0004576	oligosaccharyl transferase activity	1	31	0.278768	0.662873	106389090
Molecular Function	GO:0015217	ADP transmembrane transporter activity	1	31	0.278768	0.662873	106387564
Molecular Function	GO:0031409	pigment binding	1	31	0.278768	0.662873	106421801
Molecular Function	GO:0034061	DNA polymerase activity	3	175	0.278434	0.662873	1.06402e+26
Biological Process	GO:0009751	response to salicylic acid	4	255	0.279605	0.66354	1.06442e+35
Biological Process	GO:0034637	cellular carbohydrate biosynthetic process	10	761	0.279533	0.66354	1.06431e+89
Cellular Component	GO:0019898	extrinsic component of membrane	4	256	0.281925	0.668381	1.06452e+35
Biological Process	GO:0090698	post-embryonic plant morphogenesis	5	338	0.282223	0.668423	1.06404e+44
Molecular Function	GO:0070011	peptidase activity, acting on L-amino acid peptides	27	2275	0.282846	0.669234	1.06359e+242
Biological Process	GO:0006566	threonine metabolic process	1	32	0.286333	0.67017	106431070
Biological Process	GO:0009798	axis specification	2	101	0.286036	0.67017	1.06364e+17
Biological Process	GO:0009862	systemic acquired resistance, salicylic acid mediated signaling pathway	1	32	0.286333	0.67017	106388730
Biological Process	GO:0043096	purine nucleobase salvage	1	32	0.286333	0.67017	106385193
Biological Process	GO:0048646	anatomical structure formation involved in morphogenesis	5	340	0.286237	0.67017	1.06439e+44
Biological Process	GO:0051513	regulation of monopolar cell growth	1	32	0.286333	0.67017	106424738
Biological Process	GO:0070534	protein K63-linked ubiquitination	1	32	0.286333	0.67017	106381543
Biological Process	GO:2000022	regulation of jasmonic acid mediated signaling pathway	1	32	0.286333	0.67017	106415388
Molecular Function	GO:0004372	glycine hydroxymethyltransferase activity	1	32	0.286333	0.67017	106425970
Molecular Function	GO:0055106	ubiquitin-protein transferase regulator activity	1	32	0.286333	0.67017	106397614
Molecular Function	GO:0097027	ubiquitin-protein transferase activator activity	1	32	0.286333	0.67017	106397614
Cellular Component	GO:0044445	cytosolic part	8	594	0.286988	0.671047	1.06394e+71
Biological Process	GO:0002237	response to molecule of bacterial origin	1	33	0.293818	0.671865	106420258
Biological Process	GO:0006304	DNA modification	3	179	0.289792	0.671865	1.06346e+26
Biological Process	GO:0006810	transport	103	9301	0.292661	0.671865	106412724,106431738,106399437,106411649,106441297,106387564,106453824,106417708,106451149,106359782,106348623,106374995,106423696,106416469,106387122,106434997,106386270,106405728,106387176,106376245,106444902,106386921,106447675,106381817,106371769,106394816,106376244,106410179,106402865,106414811,106404633,106397258,106390576,106417863,106430259,106433566,106441102,106401661,106389423,106387898…
Biological Process	GO:0006811	ion transport	34	2924	0.292833	0.671865	1.0637e+305
Biological Process	GO:0009058	biosynthetic process	198	18207	0.293216	0.671865	106402855,106426627,106392908,106381318,106360833,106368172,106412361,106409015,106452259,106371447,106434515,106376365,106376372,106401149,106347549,106446695,106440307,106429815,106409161,106415050,106348249,106376534,106352346,106384851,106362591,106412334,106429085,106420920,106396262,106358599,106425158,106349046,106444918,106357541,106415388,106403646,106367226,106415955,106446410,106445758…
Biological Process	GO:0016051	carbohydrate biosynthetic process	13	1035	0.293791	0.671865	1.06431e+116
Biological Process	GO:0030245	cellulose catabolic process	2	102	0.289908	0.671865	1.06382e+17
Biological Process	GO:0034762	regulation of transmembrane transport	1	33	0.293818	0.671865	106427547
Biological Process	GO:0034765	regulation of ion transmembrane transport	1	33	0.293818	0.671865	106427547
Biological Process	GO:0042440	pigment metabolic process	6	427	0.292444	0.671865	1.06403e+53
Biological Process	GO:0043549	regulation of kinase activity	3	179	0.289792	0.671865	1.06431e+26
Biological Process	GO:0044728	DNA methylation or demethylation	3	179	0.289792	0.671865	1.06346e+26
Biological Process	GO:0046373	L-arabinose metabolic process	1	33	0.293818	0.671865	106410101
Biological Process	GO:0051275	beta-glucan catabolic process	2	102	0.289908	0.671865	1.06382e+17
Biological Process	GO:0055086	nucleobase-containing small molecule metabolic process	17	1387	0.290903	0.671865	1.06431e+152
Biological Process	GO:0071704	organic substance metabolic process	400	37326	0.293433	0.671865	106402855,106364585,106408947,106445461,106426627,106412361,106371447,106371883,106424219,106376372,106452101,106401149,106347549,106440307,106347559,106411655,106409161,106392180,106352346,106451605,106384851,106362591,106390130,106380418,106396645,106437932,106387428,106347490,106404633,106381060,106409187,106414322,106388328,106420920,106358599,106421950,106360993,106444918,106388564,106375989…
Biological Process	GO:2000280	regulation of root development	2	102	0.289908	0.671865	1.06412e+17
Cellular Component	GO:0042555	MCM complex	1	33	0.293818	0.671865	106439842
Molecular Function	GO:0004738	pyruvate dehydrogenase activity	1	33	0.293818	0.671865	106351744
Molecular Function	GO:0010997	anaphase-promoting complex binding	1	33	0.293818	0.671865	106397614
Molecular Function	GO:0015179	L-amino acid transmembrane transporter activity	1	33	0.293818	0.671865	106431738
Molecular Function	GO:0019887	protein kinase regulator activity	3	180	0.292637	0.671865	1.06387e+26
Molecular Function	GO:0046556	alpha-L-arabinofuranosidase activity	1	33	0.293818	0.671865	106410101
Cellular Component	GO:0098798	mitochondrial protein complex	5	344	0.294297	0.672316	1.06349e+44
Biological Process	GO:0010073	meristem maintenance	3	181	0.295484	0.674383	1.06412e+26
Biological Process	GO:0015977	carbon fixation	2	104	0.297644	0.678014	1.06392e+17
Biological Process	GO:0051347	positive regulation of transferase activity	2	104	0.297644	0.678014	1.06431e+17
Biological Process	GO:0048573	photoperiodism, flowering	3	182	0.298333	0.678306	1.06363e+26
Cellular Component	GO:0016469	proton-transporting two-sector ATPase complex	5	346	0.298341	0.678306	1.06361e+44
Biological Process	GO:0000041	transition metal ion transport	4	264	0.300585	0.680323	1.06416e+35
Biological Process	GO:0009098	leucine biosynthetic process	1	34	0.301225	0.680323	106367226
Biological Process	GO:0048580	regulation of post-embryonic development	8	603	0.300593	0.680323	1.06363e+71
Biological Process	GO:0051274	beta-glucan biosynthetic process	5	347	0.300366	0.680323	1.06431e+44
Biological Process	GO:2000038	regulation of stomatal complex development	1	34	0.301225	0.680323	106351818
Biological Process	GO:2000069	regulation of post-embryonic root development	1	34	0.301225	0.680323	106446437
Cellular Component	GO:0009538	photosystem I reaction center	1	34	0.301225	0.680323	106345743
Biological Process	GO:0007033	vacuole organization	2	106	0.305366	0.685135	1.06452e+17
Biological Process	GO:0009744	response to sucrose	2	106	0.305366	0.685135	1.06379e+17
Biological Process	GO:0016125	sterol metabolic process	2	106	0.305366	0.685135	1.06411e+17
Biological Process	GO:0034285	response to disaccharide	2	106	0.305366	0.685135	1.06379e+17
Biological Process	GO:0043085	positive regulation of catalytic activity	4	266	0.305273	0.685135	1.06355e+35
Biological Process	GO:0090627	plant epidermal cell differentiation	4	266	0.305273	0.685135	1.06387e+35
Molecular Function	GO:0008308	voltage-gated anion channel activity	2	106	0.305366	0.685135	1.06417e+17
Biological Process	GO:0010104	regulation of ethylene-activated signaling pathway	1	35	0.308554	0.686474	106415388
Biological Process	GO:0045037	protein import into chloroplast stroma	1	35	0.308554	0.686474	106348623
Biological Process	GO:0048829	root cap development	1	35	0.308554	0.686474	106397258
Biological Process	GO:0070297	regulation of phosphorelay signal transduction system	1	35	0.308554	0.686474	106415388
Cellular Component	GO:0045263	proton-transporting ATP synthase complex, coupling factor F(o)	1	35	0.308554	0.686474	106386270
Molecular Function	GO:0004616	phosphogluconate dehydrogenase (decarboxylating) activity	1	35	0.308554	0.686474	106379048
Molecular Function	GO:0005543	phospholipid binding	5	351	0.30849	0.686474	1.06445e+44
Molecular Function	GO:0016860	intramolecular oxidoreductase activity	3	185	0.306887	0.686474	1.06377e+26
Molecular Function	GO:0016894	endonuclease activity, active with either ribo- or deoxyribonucleic acids and producing 3'-phosphomonoesters	1	35	0.308554	0.686474	106369141
Molecular Function	GO:0015925	galactosidase activity	2	107	0.309222	0.687319	1.06378e+17
Biological Process	GO:0009266	response to temperature stimulus	10	785	0.311389	0.690207	1.06417e+89
Cellular Component	GO:0005777	peroxisome	8	610	0.311274	0.690207	1.06351e+71
Cellular Component	GO:0042579	microbody	8	610	0.311274	0.690207	1.06351e+71
Biological Process	GO:0048583	regulation of response to stimulus	13	1051	0.312207	0.690985	1.06363e+116
Molecular Function	GO:0016709	oxidoreductase activity, acting on paired donors, with incorporation or reduction of molecular oxygen, NAD(P)H as one donor, and incorporation of one atom of oxygen	4	269	0.312319	0.690985	1.06411e+35
Cellular Component	GO:0009570	chloroplast stroma	17	1409	0.312692	0.691169	1.06394e+152
Biological Process	GO:0009082	branched-chain amino acid biosynthetic process	2	109	0.316919	0.694311	1.06431e+17
Biological Process	GO:0009845	seed germination	4	271	0.317025	0.694311	1.06346e+35
Biological Process	GO:0042335	cuticle development	1	36	0.315806	0.694311	106366447
Biological Process	GO:0046856	phosphatidylinositol dephosphorylation	2	109	0.316919	0.694311	1.06402e+17
Cellular Component	GO:0005615	extracellular space	3	188	0.31545	0.694311	1.06404e+26
Cellular Component	GO:0005730	nucleolus	10	788	0.315431	0.694311	1.06394e+89
Cellular Component	GO:0005795	Golgi stack	2	109	0.316919	0.694311	1.06431e+17
Cellular Component	GO:0030076	light-harvesting complex	1	36	0.315806	0.694311	106421801
Molecular Function	GO:0004345	glucose-6-phosphate dehydrogenase activity	1	36	0.315806	0.694311	106454755
Molecular Function	GO:0005253	anion channel activity	2	109	0.316919	0.694311	1.06417e+17
Molecular Function	GO:0015078	hydrogen ion transmembrane transporter activity	9	702	0.318124	0.695836	1.06361e+80
Molecular Function	GO:0019207	kinase regulator activity	3	189	0.318305	0.695836	1.06387e+26
Biological Process	GO:0006378	mRNA polyadenylation	1	37	0.322983	0.698716	106442385
Biological Process	GO:0009556	microsporogenesis	1	37	0.322983	0.698716	106351744
Biological Process	GO:0009650	UV protection	1	37	0.322983	0.698716	106391713
Biological Process	GO:0010150	leaf senescence	3	191	0.324017	0.698716	1.06423e+26
Biological Process	GO:0043436	oxoacid metabolic process	45	3979	0.322109	0.698716	106431070,106368170,106425327,106389662,106346011,106441129,106354758,106439648,106371447,106377838,106356159,106412084,106407801,106425970,106380901,106446923,106426995,106405063,106347549,106389063,106348677,106435040,106407385,106353868,106410653,106451021,106361236,106412334,106346877,106409249,106353271,106429085,106376458,106451050,106415381,106358599,106396262,106424075,106446887,106366447…
Biological Process	GO:0090693	plant organ senescence	3	191	0.324017	0.698716	1.06423e+26
Cellular Component	GO:0032592	integral component of mitochondrial membrane	1	37	0.322983	0.698716	106348623
Cellular Component	GO:0042651	thylakoid membrane	10	794	0.323551	0.698716	1.06422e+89
Molecular Function	GO:0004791	thioredoxin-disulfide reductase activity	1	37	0.322983	0.698716	106354653
Molecular Function	GO:0004806	triglyceride lipase activity	1	37	0.322983	0.698716	106391713
Molecular Function	GO:0004834	tryptophan synthase activity	1	37	0.322983	0.698716	106407385
Molecular Function	GO:0015662	ATPase activity, coupled to transmembrane movement of ions, phosphorylative mechanism	3	191	0.324017	0.698716	1.06405e+26
Molecular Function	GO:0016421	CoA carboxylase activity	1	37	0.322983	0.698716	106354758
Molecular Function	GO:0016782	transferase activity, transferring sulfur-containing groups	3	191	0.324017	0.698716	1.06412e+26
Molecular Function	GO:0016885	ligase activity, forming carbon-carbon bonds	1	37	0.322983	0.698716	106354758
Biological Process	GO:0006972	hyperosmotic response	2	111	0.324596	0.699332	1.06451e+17
Biological Process	GO:0006082	organic acid metabolic process	45	3985	0.32575	0.701185	106431070,106368170,106425327,106389662,106346011,106441129,106354758,106439648,106371447,106377838,106356159,106412084,106407801,106425970,106380901,106446923,106426995,106405063,106347549,106389063,106348677,106435040,106407385,106353868,106410653,106451021,106361236,106412334,106346877,106409249,106353271,106429085,106376458,106451050,106415381,106358599,106396262,106424075,106446887,106366447…
Biological Process	GO:0009753	response to jasmonic acid	4	275	0.326453	0.701432	1.06388e+35
Cellular Component	GO:0070469	respiratory chain	4	275	0.326453	0.701432	1.0643e+35
Biological Process	GO:0006833	water transport	1	38	0.330084	0.703469	106366447
Biological Process	GO:0009870	defense response signaling pathway, resistance gene-dependent	1	38	0.330084	0.703469	106392099
Biological Process	GO:0042044	fluid transport	1	38	0.330084	0.703469	106366447
Biological Process	GO:0043094	cellular metabolic compound salvage	4	276	0.328813	0.703469	1.06404e+35
Biological Process	GO:0046839	phospholipid dephosphorylation	2	112	0.328426	0.703469	1.06402e+17
Biological Process	GO:0051234	establishment of localization	103	9390	0.328251	0.703469	106412724,106431738,106399437,106411649,106441297,106387564,106453824,106417708,106451149,106359782,106348623,106374995,106423696,106416469,106387122,106434997,106386270,106405728,106387176,106376245,106444902,106386921,106447675,106381817,106371769,106394816,106376244,106410179,106402865,106414811,106404633,106397258,106390576,106417863,106430259,106433566,106441102,106401661,106389423,106387898…
Biological Process	GO:0071248	cellular response to metal ion	1	38	0.330084	0.703469	106451855
Biological Process	GO:0098542	defense response to other organism	13	1066	0.329734	0.703469	1.06448e+116
Biological Process	GO:0098662	inorganic cation transmembrane transport	10	799	0.33035	0.703469	1.06361e+89
Molecular Function	GO:0003682	chromatin binding	4	276	0.328813	0.703469	XLOC_103355,106424731,106353247,106362715
Molecular Function	GO:0003735	structural constituent of ribosome	19	1608	0.330808	0.703816	1.06358e+170
Molecular Function	GO:0003690	double-stranded DNA binding	7	536	0.332367	0.706503	1.06346e+62
Cellular Component	GO:0009505	plant-type cell wall	6	450	0.334317	0.708752	1.06448e+53
Cellular Component	GO:0030529	intracellular ribonucleoprotein complex	30	2616	0.334098	0.708752	1.06394e+269
Cellular Component	GO:1990904	ribonucleoprotein complex	30	2616	0.334098	0.708752	1.06394e+269
Biological Process	GO:0006772	thiamine metabolic process	1	39	0.337111	0.712142	106420920
Biological Process	GO:0042723	thiamine-containing compound metabolic process	1	39	0.337111	0.712142	106420920
Molecular Function	GO:0030151	molybdenum ion binding	1	39	0.337111	0.712142	106393669
Molecular Function	GO:0032451	demethylase activity	1	39	0.337111	0.712142	106412235
Biological Process	GO:0090697	post-embryonic plant organ morphogenesis	3	196	0.338293	0.713376	1.06404e+26
Molecular Function	GO:1990837	sequence-specific double-stranded DNA binding	4	280	0.33826	0.713376	1.06423e+35
Biological Process	GO:0005992	trehalose biosynthetic process	2	115	0.339879	0.715456	1.06427e+17
Biological Process	GO:1905392	plant organ morphogenesis	9	717	0.339809	0.715456	1.06387e+80
Biological Process	GO:0000271	polysaccharide biosynthetic process	9	719	0.342719	0.716813	1.06431e+80
Biological Process	GO:0000741	karyogamy	1	40	0.344064	0.716813	106401617
Biological Process	GO:0002098	tRNA wobble uridine modification	1	40	0.344064	0.716813	106411637
Biological Process	GO:0009074	aromatic amino acid family catabolic process	1	40	0.344064	0.716813	106371447
Biological Process	GO:0010053	root epidermal cell differentiation	3	197	0.341147	0.716813	1.06387e+26
Biological Process	GO:0019566	arabinose metabolic process	1	40	0.344064	0.716813	106410101
Biological Process	GO:0019752	carboxylic acid metabolic process	43	3831	0.344979	0.716813	106431070,106368170,106425327,106389662,106346011,106441129,106354758,106439648,106371447,106377838,106356159,106412084,106407801,106425970,106380901,106446923,106347549,106389063,106348677,106435040,106407385,106353868,106410653,106451021,106361236,106412334,106346877,106409249,106353271,106429085,106376458,106451050,106415381,106358599,106396262,106424075,106446887,106366447,106380862,106367226…
Biological Process	GO:0032506	cytokinetic process	2	116	0.343683	0.716813	1.06404e+17
Biological Process	GO:0090558	plant epidermis development	6	456	0.345367	0.716813	1.06387e+53
Biological Process	GO:1902410	mitotic cytokinetic process	2	116	0.343683	0.716813	1.06404e+17
Cellular Component	GO:0009532	plastid stroma	17	1437	0.341049	0.716813	1.06394e+152
Cellular Component	GO:0010008	endosome membrane	4	283	0.345353	0.716813	1.06431e+35
Cellular Component	GO:0044440	endosomal part	4	283	0.345353	0.716813	1.06431e+35
Cellular Component	GO:0098573	intrinsic component of mitochondrial membrane	1	40	0.344064	0.716813	106348623
Molecular Function	GO:0005338	nucleotide-sugar transmembrane transporter activity	1	40	0.344064	0.716813	106389521
Molecular Function	GO:0008236	serine-type peptidase activity	9	721	0.345633	0.716813	1.06359e+80
Molecular Function	GO:0017171	serine hydrolase activity	9	721	0.345633	0.716813	1.06359e+80
Biological Process	GO:0009648	photoperiodism	3	199	0.346851	0.718089	1.06363e+26
Biological Process	GO:0042325	regulation of phosphorylation	3	199	0.346851	0.718089	1.06431e+26
Cellular Component	GO:0005778	peroxisomal membrane	2	117	0.347481	0.718147	1.06351e+17
Cellular Component	GO:0031903	microbody membrane	2	117	0.347481	0.718147	1.06351e+17
Biological Process	GO:0010942	positive regulation of cell death	1	41	0.350944	0.719205	106442385
Biological Process	GO:0015706	nitrate transport	1	41	0.350944	0.719205	106405063
Biological Process	GO:0022613	ribonucleoprotein complex biogenesis	12	992	0.34882	0.719205	1.06381e+107
Biological Process	GO:0071241	cellular response to inorganic substance	1	41	0.350944	0.719205	106451855
Biological Process	GO:1901607	alpha-amino acid biosynthetic process	9	724	0.350011	0.719205	1.06451e+80
Molecular Function	GO:0003958	NADPH-hemoprotein reductase activity	1	41	0.350944	0.719205	106441032
Molecular Function	GO:0004175	endopeptidase activity	15	1265	0.351008	0.719205	1.06377e+134
Molecular Function	GO:0004448	isocitrate dehydrogenase activity	1	41	0.350944	0.719205	106436612
Molecular Function	GO:0008107	galactoside 2-alpha-L-fucosyltransferase activity	1	41	0.350944	0.719205	106430948
Molecular Function	GO:0031127	alpha-(1,2)-fucosyltransferase activity	1	41	0.350944	0.719205	106430948
Biological Process	GO:0001944	vasculature development	1	42	0.357752	0.720033	106363672
Biological Process	GO:0002097	tRNA wobble base modification	1	42	0.357752	0.720033	106411637
Biological Process	GO:0006771	riboflavin metabolic process	1	42	0.357752	0.720033	106357541
Biological Process	GO:0009231	riboflavin biosynthetic process	1	42	0.357752	0.720033	106357541
Biological Process	GO:0042126	nitrate metabolic process	1	42	0.357752	0.720033	106405063
Biological Process	GO:0042128	nitrate assimilation	1	42	0.357752	0.720033	106405063
Biological Process	GO:0042727	flavin-containing compound biosynthetic process	1	42	0.357752	0.720033	106357541
Biological Process	GO:0048638	regulation of developmental growth	3	202	0.355397	0.720033	1.06412e+26
Biological Process	GO:0051338	regulation of transferase activity	3	201	0.35255	0.720033	1.06431e+26
Biological Process	GO:0071472	cellular response to salt stress	1	42	0.357752	0.720033	106402028
Biological Process	GO:0072358	cardiovascular system development	1	42	0.357752	0.720033	106363672
Biological Process	GO:0072359	circulatory system development	1	42	0.357752	0.720033	106363672
Biological Process	GO:1905393	plant organ formation	3	201	0.35255	0.720033	1.06393e+26
Biological Process	GO:2000070	regulation of response to water deprivation	1	42	0.357752	0.720033	106366447
Cellular Component	GO:0044438	microbody part	2	119	0.355053	0.720033	1.06351e+17
Cellular Component	GO:0044439	peroxisomal part	2	119	0.355053	0.720033	1.06351e+17
Cellular Component	GO:0098803	respiratory chain complex	3	201	0.35255	0.720033	1.06391e+26
Molecular Function	GO:0004611	phosphoenolpyruvate carboxykinase activity	1	42	0.357752	0.720033	106426853
Molecular Function	GO:0004784	superoxide dismutase activity	1	42	0.357752	0.720033	106345867
Molecular Function	GO:0015301	anion:anion antiporter activity	1	42	0.357752	0.720033	106387564
Molecular Function	GO:0016721	oxidoreductase activity, acting on superoxide radicals as acceptor	1	42	0.357752	0.720033	106345867
Biological Process	GO:0006189	'de novo' IMP biosynthetic process	1	43	0.364489	0.731124	106387204
Biological Process	GO:0071483	cellular response to blue light	1	43	0.364489	0.731124	106436504
Biological Process	GO:1903311	regulation of mRNA metabolic process	1	43	0.364489	0.731124	106442385
Cellular Component	GO:0005761	mitochondrial ribosome	1	43	0.364489	0.731124	106387594
Biological Process	GO:0005991	trehalose metabolic process	2	122	0.366351	0.733626	1.06427e+17
Biological Process	GO:0009853	photorespiration	2	122	0.366351	0.733626	1.06392e+17
Biological Process	GO:0046486	glycerolipid metabolic process	9	736	0.367594	0.735497	1.06402e+80
Biological Process	GO:0006165	nucleoside diphosphate phosphorylation	4	294	0.371363	0.736855	1.06409e+35
Biological Process	GO:0006301	postreplication repair	1	44	0.371156	0.736855	106381543
Biological Process	GO:0010052	guard cell differentiation	1	44	0.371156	0.736855	106351818
Biological Process	GO:0010449	root meristem growth	1	44	0.371156	0.736855	106411714
Biological Process	GO:0018130	heterocycle biosynthetic process	110	10150	0.370507	0.736855	106402855,106379296,106431260,106426627,106412501,106392908,106450463,106441207,106360833,106368172,106415343,106409015,106435039,106454638,106434515,106427826,106389905,106386270,106378105,106429016,106444988,106440307,106429815,106403511,106418472,106409161,106354055,106396809,106380662,106415050,106348249,106407385,106387553,106352346,106384851,106451021,106362591,106423346,106361077,106365047…
Biological Process	GO:0035999	tetrahydrofolate interconversion	1	44	0.371156	0.736855	106425970
Biological Process	GO:0044003	modification by symbiont of host morphology or physiology	1	44	0.371156	0.736855	106447805
Molecular Function	GO:0000049	tRNA binding	1	44	0.371156	0.736855	106368170
Molecular Function	GO:0008320	protein transmembrane transporter activity	2	123	0.370101	0.736855	1.0642e+17
Molecular Function	GO:0022884	macromolecule transmembrane transporter activity	2	123	0.370101	0.736855	1.0642e+17
Biological Process	GO:0030244	cellulose biosynthetic process	3	208	0.372442	0.738383	1.06431e+26
Biological Process	GO:0031401	positive regulation of protein modification process	2	124	0.373841	0.74054	1.06431e+17
Cellular Component	GO:0005657	replication fork	1	45	0.377752	0.74581	106401749
Cellular Component	GO:0005744	mitochondrial inner membrane presequence translocase complex	1	45	0.377752	0.74581	106348623
Molecular Function	GO:0016671	oxidoreductase activity, acting on a sulfur group of donors, disulfide as acceptor	2	125	0.377572	0.74581	1.06377e+17
Molecular Function	GO:0016841	ammonia-lyase activity	1	45	0.377752	0.74581	106371447
Molecular Function	GO:0030246	carbohydrate binding	10	835	0.379974	0.749576	1.06446e+89
Cellular Component	GO:0005741	mitochondrial outer membrane	2	126	0.381294	0.751559	1.06417e+17
Biological Process	GO:0009113	purine nucleobase biosynthetic process	1	46	0.384279	0.752468	106385193
Biological Process	GO:0009408	response to heat	4	299	0.383167	0.752468	1.06417e+35
Biological Process	GO:0021700	developmental maturation	4	299	0.383167	0.752468	1.06387e+35
Biological Process	GO:0042726	flavin-containing compound metabolic process	1	46	0.384279	0.752468	106357541
Biological Process	GO:1900055	regulation of leaf senescence	1	46	0.384279	0.752468	106389905
Molecular Function	GO:0004861	cyclin-dependent protein serine/threonine kinase inhibitor activity	1	46	0.384279	0.752468	106386917
Molecular Function	GO:0005347	ATP transmembrane transporter activity	1	46	0.384279	0.752468	106387564
Molecular Function	GO:0030291	protein serine/threonine kinase inhibitor activity	1	46	0.384279	0.752468	106386917
Molecular Function	GO:0022804	active transmembrane transporter activity	21	1848	0.38474	0.752752	1.06432e+188
Biological Process	GO:0098655	cation transmembrane transport	10	840	0.38693	0.756416	1.06361e+89
Biological Process	GO:0009251	glucan catabolic process	2	128	0.388709	0.756597	1.06382e+17
Biological Process	GO:0016143	S-glycoside metabolic process	2	128	0.388709	0.756597	1.06367e+17
Biological Process	GO:0019757	glycosinolate metabolic process	2	128	0.388709	0.756597	1.06367e+17
Biological Process	GO:0019760	glucosinolate metabolic process	2	128	0.388709	0.756597	1.06367e+17
Biological Process	GO:1901701	cellular response to oxygen-containing compound	12	1024	0.388926	0.756597	1.06433e+107
Molecular Function	GO:0004722	protein serine/threonine phosphatase activity	7	569	0.388143	0.756597	1.06411e+62
Biological Process	GO:0006094	gluconeogenesis	1	47	0.390738	0.757035	106426853
Biological Process	GO:0010075	regulation of meristem growth	1	47	0.390738	0.757035	106411714
Biological Process	GO:0015743	malate transport	1	47	0.390738	0.757035	106370331
Cellular Component	GO:0000313	organellar ribosome	1	47	0.390738	0.757035	106387594
Cellular Component	GO:0032040	small-subunit processome	1	47	0.390738	0.757035	106435000
Biological Process	GO:0009132	nucleoside diphosphate metabolic process	4	303	0.392591	0.759392	1.06409e+35
Cellular Component	GO:0034357	photosynthetic membrane	10	844	0.392501	0.759392	1.06422e+89
Biological Process	GO:0009755	hormone-mediated signaling pathway	17	1489	0.395026	0.761696	1.06383e+152
Biological Process	GO:0009812	flavonoid metabolic process	3	216	0.395027	0.761696	1.06348e+26
Biological Process	GO:0015780	nucleotide-sugar transport	1	48	0.397129	0.761696	106389521
Biological Process	GO:0019319	hexose biosynthetic process	1	48	0.397129	0.761696	106426853
Biological Process	GO:0051817	modification of morphology or physiology of other organism involved in symbiotic interaction	1	48	0.397129	0.761696	106447805
Biological Process	GO:0090351	seedling development	4	305	0.397296	0.761696	1.06346e+35
Biological Process	GO:2001057	reactive nitrogen species metabolic process	1	48	0.397129	0.761696	106405063
Molecular Function	GO:0015077	monovalent inorganic cation transmembrane transporter activity	11	938	0.396047	0.761696	1.06361e+98
Molecular Function	GO:0019206	nucleoside kinase activity	1	48	0.397129	0.761696	106403511
Molecular Function	GO:0030145	manganese ion binding	2	130	0.396084	0.761696	1.06387e+17
Molecular Function	GO:0046915	transition metal ion transmembrane transporter activity	3	216	0.395027	0.761696	1.06416e+26
Biological Process	GO:0044767	single-organism developmental process	60	5507	0.397875	0.762194	106397095,106381327,106429725,106424738,106426627,106412501,106392908,106351818,106450463,106346141,106434515,106396844,106392719,106376365,106446437,106398712,106389905,106376372,106378105,106401149,106387255,106447805,106354347,106446986,106389655,106438626,106348249,106387553,106391397,106451021,106362591,106391193,106395069,106423346,106390130,106396645,106436504,106409249,106397258,106346140…
Biological Process	GO:0019827	stem cell population maintenance	2	131	0.399757	0.76457	1.06413e+17
Biological Process	GO:0098727	maintenance of cell number	2	131	0.399757	0.76457	1.06413e+17
Biological Process	GO:0000902	cell morphogenesis	8	667	0.400264	0.764927	1.06439e+71
Biological Process	GO:0098660	inorganic ion transmembrane transport	10	850	0.400865	0.765463	1.06361e+89
Biological Process	GO:0030001	metal ion transport	14	1218	0.4014	0.765679	1.06399e+125
Biological Process	GO:0051179	localization	103	9564	0.40162	0.765679	106412724,106431738,106399437,106411649,106441297,106387564,106453824,106417708,106451149,106359782,106348623,106374995,106423696,106416469,106387122,106434997,106386270,106405728,106387176,106376245,106444902,106386921,106447675,106381817,106371769,106394816,106376244,106410179,106402865,106414811,106404633,106397258,106390576,106417863,106430259,106433566,106441102,106401661,106389423,106387898…
Biological Process	GO:0010039	response to iron ion	1	49	0.403454	0.766112	106451855
Biological Process	GO:0051049	regulation of transport	3	219	0.403442	0.766112	1.06428e+26
Cellular Component	GO:0010287	plastoglobule	2	132	0.403418	0.766112	1.06422e+17
Cellular Component	GO:0036452	ESCRT complex	1	49	0.403454	0.766112	106389423
Molecular Function	GO:1904680	peptide transmembrane transporter activity	2	132	0.403418	0.766112	1.0642e+17
Molecular Function	GO:0001071	nucleic acid binding transcription factor activity	44	4017	0.404551	0.766974	106397095,106426627,106360833,106368172,106365907,106385936,106391616,106385052,106446437,106427826,106381176,106389905,106440941,106378105,106440307,106389655,106418472,106354018,106380662,106348249,106391397,106384851,106362591,106423346,106364061,106400282,106365047,106402408,106419774,106379409,106420258,106432053,106388275,106407005,106353855,106441133,106421316,106385937,106353247,106400049…
Molecular Function	GO:0003700	transcription factor activity, sequence-specific DNA binding	44	4017	0.404551	0.766974	106397095,106426627,106360833,106368172,106365907,106385936,106391616,106385052,106446437,106427826,106381176,106389905,106440941,106378105,106440307,106389655,106418472,106354018,106380662,106348249,106391397,106384851,106362591,106423346,106364061,106400282,106365047,106402408,106419774,106379409,106420258,106432053,106388275,106407005,106353855,106441133,106421316,106385937,106353247,106400049…
Biological Process	GO:0006777	Mo-molybdopterin cofactor biosynthetic process	1	50	0.409712	0.767003	106435039
Biological Process	GO:0006812	cation transport	22	1965	0.407293	0.767003	1.06399e+197
Biological Process	GO:0006900	membrane budding	1	50	0.409712	0.767003	106389423
Biological Process	GO:0009688	abscisic acid biosynthetic process	1	50	0.409712	0.767003	106366447
Biological Process	GO:0019720	Mo-molybdopterin cofactor metabolic process	1	50	0.409712	0.767003	106435039
Biological Process	GO:0032502	developmental process	62	5709	0.405633	0.767003	106397095,106379296,106381327,106429725,106424738,106426627,106412501,106392908,106351818,106450463,106346141,106434515,106396844,106392719,106376365,106446437,106398712,106389905,106376372,106378105,106401149,106387255,106447805,106413723,106354347,106446986,106389655,106438626,106348249,106387553,106391397,106451021,106362591,106391193,106395069,106423346,106390130,106396645,106436504,106409249…
Biological Process	GO:0043289	apocarotenoid biosynthetic process	1	50	0.409712	0.767003	106366447
Biological Process	GO:0043545	molybdopterin cofactor metabolic process	1	50	0.409712	0.767003	106435039
Biological Process	GO:0046939	nucleotide phosphorylation	4	310	0.409029	0.767003	1.06409e+35
Biological Process	GO:0051189	prosthetic group metabolic process	1	50	0.409712	0.767003	106435039
Biological Process	GO:0070988	demethylation	1	50	0.409712	0.767003	106412235
Biological Process	GO:1902645	tertiary alcohol biosynthetic process	1	50	0.409712	0.767003	106366447
Molecular Function	GO:0008725	DNA-3-methyladenine glycosylase activity	1	50	0.409712	0.767003	106381347
Molecular Function	GO:0030170	pyridoxal phosphate binding	6	490	0.408333	0.767003	1.06382e+53
Molecular Function	GO:0070279	vitamin B6 binding	6	490	0.408333	0.767003	1.06382e+53
Molecular Function	GO:0070567	cytidylyltransferase activity	1	50	0.409712	0.767003	106451305
Biological Process	GO:0006006	glucose metabolic process	2	134	0.410709	0.768268	1.06455e+17
Biological Process	GO:0006457	protein folding	10	859	0.413422	0.772735	1.06394e+89
Biological Process	GO:0015740	C4-dicarboxylate transport	1	51	0.415904	0.773134	106370331
Biological Process	GO:0043622	cortical microtubule organization	1	51	0.415904	0.773134	106388730
Biological Process	GO:0071941	nitrogen cycle metabolic process	1	51	0.415904	0.773134	106405063
Cellular Component	GO:0042575	DNA polymerase complex	1	51	0.415904	0.773134	106401749
Molecular Function	GO:0003756	protein disulfide isomerase activity	1	51	0.415904	0.773134	106376840
Molecular Function	GO:0004707	MAP kinase activity	2	135	0.414338	0.773134	1.06389e+17
Molecular Function	GO:0016864	intramolecular oxidoreductase activity, transposing S-S bonds	1	51	0.415904	0.773134	106376840
Biological Process	GO:0008610	lipid biosynthetic process	18	1603	0.417108	0.773933	1.06409e+161
Biological Process	GO:0009626	plant-type hypersensitive response	2	136	0.417956	0.773933	1.06452e+17
Biological Process	GO:0009875	pollen-pistil interaction	3	224	0.41739	0.773933	1.06428e+26
Biological Process	GO:0048544	recognition of pollen	3	224	0.41739	0.773933	1.06428e+26
Cellular Component	GO:0000148	1,3-beta-D-glucan synthase complex	2	136	0.417956	0.773933	1.06454e+17
Biological Process	GO:0000281	mitotic cytokinesis	2	137	0.421563	0.779344	1.06404e+17
Biological Process	GO:0001666	response to hypoxia	1	52	0.422032	0.779344	106451855
Biological Process	GO:0044247	cellular polysaccharide catabolic process	2	137	0.421563	0.779344	1.06382e+17
Biological Process	GO:0051188	cofactor biosynthetic process	9	773	0.422186	0.779344	1.06429e+80
Biological Process	GO:0044743	protein transmembrane import into intracellular organelle	2	138	0.425157	0.784223	1.06349e+17
Biological Process	GO:0006074	(1->3)-beta-D-glucan metabolic process	2	139	0.428741	0.784763	1.06454e+17
Biological Process	GO:0006075	(1->3)-beta-D-glucan biosynthetic process	2	139	0.428741	0.784763	1.06454e+17
Biological Process	GO:0009733	response to auxin	12	1055	0.428122	0.784763	1.06383e+107
Biological Process	GO:0044419	interspecies interaction between organisms	3	228	0.428472	0.784763	1.06451e+26
Biological Process	GO:0061640	cytoskeleton-dependent cytokinesis	2	139	0.428741	0.784763	1.06404e+17
Biological Process	GO:1901568	fatty acid derivative metabolic process	1	53	0.428095	0.784763	106351744
Cellular Component	GO:0005746	mitochondrial respiratory chain	3	228	0.428472	0.784763	1.06391e+26
Molecular Function	GO:0001228	transcriptional activator activity, RNA polymerase II transcription regulatory region sequence-specific binding	1	53	0.428095	0.784763	106353247
Molecular Function	GO:0015562	efflux transmembrane transporter activity	1	53	0.428095	0.784763	106405063
Molecular Function	GO:0016653	oxidoreductase activity, acting on NAD(P)H, heme protein as acceptor	1	53	0.428095	0.784763	106441032
Cellular Component	GO:0009579	thylakoid	13	1149	0.429445	0.78545	1.06355e+116
Molecular Function	GO:0004527	exonuclease activity	3	229	0.43123	0.78811	1.06402e+26
Biological Process	GO:0042546	cell wall biogenesis	6	503	0.432341	0.788931	1.06431e+53
Molecular Function	GO:0015932	nucleobase-containing compound transmembrane transporter activity	2	140	0.432312	0.788931	1.0639e+17
Biological Process	GO:0006890	retrograde vesicle-mediated transport, Golgi to ER	1	54	0.434095	0.789113	106402865
Biological Process	GO:0010229	inflorescence development	1	54	0.434095	0.789113	106411714
Biological Process	GO:0043631	RNA polyadenylation	1	54	0.434095	0.789113	106442385
Cellular Component	GO:0032580	Golgi cisterna membrane	1	54	0.434095	0.789113	106430948
Molecular Function	GO:0004124	cysteine synthase activity	1	54	0.434095	0.789113	106356159
Biological Process	GO:0010374	stomatal complex development	2	141	0.435871	0.791446	1.06352e+17
Biological Process	GO:0044271	cellular nitrogen compound biosynthetic process	135	12676	0.436042	0.791446	106402855,106426627,106392908,106381318,106360833,106368172,106412361,106409015,106434515,106401149,106446695,106440307,106429815,106409161,106415050,106348249,106352346,106384851,106362591,106420920,106444918,106357541,106415388,106415955,106446410,106445758,106394344,106365907,106396796,106385936,106391616,106385052,106398712,106391874,106371663,106354347,106396799,106401749,106405436,106362715…
Biological Process	GO:0000226	microtubule cytoskeleton organization	4	326	0.446215	0.792295	1.06346e+35
Biological Process	GO:0006098	pentose-phosphate shunt	2	143	0.442953	0.792295	1.06379e+17
Biological Process	GO:0007050	cell cycle arrest	1	55	0.440032	0.792295	106386917
Biological Process	GO:0008037	cell recognition	3	233	0.442215	0.792295	1.06428e+26
Biological Process	GO:0008216	spermidine metabolic process	1	56	0.445906	0.792295	106412361
Biological Process	GO:0009292	genetic transfer	1	55	0.440032	0.792295	106426701
Biological Process	GO:0009294	DNA mediated transformation	1	55	0.440032	0.792295	106426701
Biological Process	GO:0009756	carbohydrate mediated signaling	1	56	0.445906	0.792295	106451855
Biological Process	GO:0010182	sugar mediated signaling pathway	1	56	0.445906	0.792295	106451855
Biological Process	GO:0010214	seed coat development	1	56	0.445906	0.792295	106403646
Biological Process	GO:0010227	floral organ abscission	1	56	0.445906	0.792295	106366473
Biological Process	GO:0034050	host programmed cell death induced by symbiont	2	143	0.442953	0.792295	1.06452e+17
Biological Process	GO:0044238	primary metabolic process	372	35235	0.443733	0.792295	106364585,106408947,106445461,106426627,106371447,106371883,106424219,106376372,106452101,106401149,106347549,106440307,106347559,106411655,106409161,106392180,106352346,106451605,106384851,106362591,106390130,106380418,106396645,106437932,106387428,106347490,106404633,106409187,106388328,106358599,106421950,106360993,106444918,106388564,106375989,106415388,106411714,106415955,106445758,106394344…
Biological Process	GO:0044763	single-organism cellular process	152	14311	0.444345	0.792295	106402855,106424738,106426627,106346141,106439648,106452259,106371447,106434515,106376365,106383053,106371424,106376372,106347549,106427089,106409161,106415050,106376534,106412334,106429085,106417863,106424731,106420920,106396262,106358599,106363672,106391649,106388564,106357541,106432359,106403646,106365987,106367226,106396884,106432725,106347021,106351818,106441129,106389090,106379048,106396844…
Biological Process	GO:0044764	multi-organism cellular process	1	55	0.440032	0.792295	106426701
Biological Process	GO:0045944	positive regulation of transcription from RNA polymerase II promoter	2	144	0.446476	0.792295	1.06431e+17
Biological Process	GO:0051156	glucose 6-phosphate metabolic process	2	144	0.446476	0.792295	1.06379e+17
Biological Process	GO:0065002	intracellular protein transmembrane transport	2	142	0.439418	0.792295	1.06349e+17
Biological Process	GO:0071702	organic substance transport	36	3316	0.439137	0.792295	106370331,106431738,106345884,XLOC_059144,106453824,106419906,106359782,106348623,106423696,106387122,106405063,106376245,106444902,106447675,106414810,106359007,106376244,106388956,106389521,106414811,106404633,106390576,106397258,106425178,106367583,106430259,106371942,106433566,106389423,106376740,106439235,106410911,106404175,106418307,106443584,106418306
Biological Process	GO:0071806	protein transmembrane transport	2	143	0.442953	0.792295	1.06349e+17
Biological Process	GO:0080156	mitochondrial mRNA modification	1	56	0.445906	0.792295	106416679
Molecular Function	GO:0004521	endoribonuclease activity	2	144	0.446476	0.792295	1.06369e+17
Molecular Function	GO:0005267	potassium channel activity	2	143	0.442953	0.792295	1.06418e+17
Molecular Function	GO:0008017	microtubule binding	7	599	0.439003	0.792295	1.06402e+62
Molecular Function	GO:0008417	fucosyltransferase activity	1	56	0.445906	0.792295	106430948
Molecular Function	GO:0008422	beta-glucosidase activity	1	55	0.440032	0.792295	106389053
Molecular Function	GO:0016840	carbon-nitrogen lyase activity	2	144	0.446476	0.792295	1.06349e+17
Molecular Function	GO:0045735	nutrient reservoir activity	2	142	0.439418	0.792295	1.06387e+17
Molecular Function	GO:0050660	flavin adenine dinucleotide binding	7	600	0.440691	0.792295	1.06434e+62
Molecular Function	GO:0080161	auxin transmembrane transporter activity	1	55	0.440032	0.792295	106397258
Molecular Function	GO:0005515	protein binding	88	8248	0.447922	0.79427	106424738,106353480,106411649,106365553,106439012,106348623,106434515,106376365,106371424,106389905,106376372,XLOC_008704,106390948,106444902,106427089,106426613,106371769,106345993,106442385,106360921,106352346,106384851,106393579,106423346,106385992,106414811,106430649,106373040,106454063,106426654,106397614,106389423,106375221,106401965,106389120,106381543,106451762,106411714,106403646,1064446…
Biological Process	GO:0006188	IMP biosynthetic process	1	57	0.451719	0.794506	106387204
Biological Process	GO:0006549	isoleucine metabolic process	1	57	0.451719	0.794506	106431070
Biological Process	GO:0009097	isoleucine biosynthetic process	1	57	0.451719	0.794506	106431070
Biological Process	GO:0009415	response to water	6	512	0.448868	0.794506	1.06451e+53
Biological Process	GO:0009687	abscisic acid metabolic process	1	57	0.451719	0.794506	106366447
Biological Process	GO:0010375	stomatal complex patterning	1	57	0.451719	0.794506	106351818
Biological Process	GO:0043288	apocarotenoid metabolic process	1	57	0.451719	0.794506	106366447
Biological Process	GO:1902644	tertiary alcohol metabolic process	1	57	0.451719	0.794506	106366447
Cellular Component	GO:0031985	Golgi cisterna	1	57	0.451719	0.794506	106430948
Molecular Function	GO:0000295	adenine nucleotide transmembrane transporter activity	1	57	0.451719	0.794506	106387564
Molecular Function	GO:0003746	translation elongation factor activity	2	145	0.449986	0.794506	1.06372e+17
Biological Process	GO:0009308	amine metabolic process	5	421	0.452105	0.794589	1.06414e+44
Biological Process	GO:0051239	regulation of multicellular organismal process	10	887	0.452433	0.794589	1.06363e+89
Biological Process	GO:0032870	cellular response to hormone stimulus	17	1544	0.452961	0.794931	1.06383e+152
Cellular Component	GO:0044433	cytoplasmic vesicle part	6	516	0.456181	0.799993	1.06431e+53
Biological Process	GO:0046916	cellular transition metal ion homeostasis	2	147	0.456967	0.800784	1.06375e+17
Molecular Function	GO:0016899	oxidoreductase activity, acting on the CH-OH group of donors, oxygen as acceptor	1	58	0.457471	0.801079	106415381
Biological Process	GO:0000723	telomere maintenance	1	59	0.463163	0.802211	106384115
Biological Process	GO:0006551	leucine metabolic process	1	59	0.463163	0.802211	106367226
Biological Process	GO:0032200	telomere organization	1	59	0.463163	0.802211	106384115
Biological Process	GO:0032259	methylation	11	987	0.460915	0.802211	1.06375e+98
Biological Process	GO:0036293	response to decreased oxygen levels	1	59	0.463163	0.802211	106451855
Biological Process	GO:0042274	ribosomal small subunit biogenesis	1	59	0.463163	0.802211	106435000
Biological Process	GO:0043173	nucleotide salvage	1	59	0.463163	0.802211	106385193
Biological Process	GO:0046890	regulation of lipid biosynthetic process	1	59	0.463163	0.802211	106366447
Biological Process	GO:0048513	animal organ development	1	59	0.463163	0.802211	106363672
Biological Process	GO:0071310	cellular response to organic substance	20	1834	0.460548	0.802211	1.06383e+179
Cellular Component	GO:0048500	signal recognition particle	1	59	0.463163	0.802211	106444902
Molecular Function	GO:0003843	1,3-beta-D-glucan synthase activity	2	148	0.460439	0.802211	1.06454e+17
Molecular Function	GO:0005346	purine ribonucleotide transmembrane transporter activity	1	59	0.463163	0.802211	106387564
Molecular Function	GO:0015215	nucleotide transmembrane transporter activity	1	59	0.463163	0.802211	106387564
Molecular Function	GO:0015216	purine nucleotide transmembrane transporter activity	1	59	0.463163	0.802211	106387564
Cellular Component	GO:0044421	extracellular region part	3	241	0.463928	0.802953	1.06404e+26
Biological Process	GO:0006644	phospholipid metabolic process	9	802	0.464851	0.803384	1.06402e+80
Biological Process	GO:0071495	cellular response to endogenous stimulus	17	1555	0.464544	0.803384	1.06383e+152
Biological Process	GO:0010228	vegetative to reproductive phase transition of meristem	5	428	0.466214	0.804105	1.06363e+44
Biological Process	GO:2000026	regulation of multicellular organismal development	9	803	0.466314	0.804105	1.06363e+80
Molecular Function	GO:0005244	voltage-gated ion channel activity	3	242	0.466617	0.804105	1.06417e+26
Molecular Function	GO:0022832	voltage-gated channel activity	3	242	0.466617	0.804105	1.06417e+26
Biological Process	GO:0046040	IMP metabolic process	1	60	0.468796	0.806694	106387204
Biological Process	GO:0060249	anatomical structure homeostasis	1	60	0.468796	0.806694	106384115
Molecular Function	GO:0042887	amide transmembrane transporter activity	2	151	0.470775	0.809516	1.0642e+17
Cellular Component	GO:0031968	organelle outer membrane	3	244	0.471975	0.810843	1.06417e+26
Cellular Component	GO:0044455	mitochondrial membrane part	5	431	0.472227	0.810843	1.06349e+44
Biological Process	GO:0009117	nucleotide metabolic process	13	1185	0.473008	0.811601	1.06431e+116
Biological Process	GO:0032543	mitochondrial translation	1	61	0.474369	0.812766	106380901
Biological Process	GO:0070482	response to oxygen levels	1	61	0.474369	0.812766	106451855
Biological Process	GO:0009838	abscission	1	62	0.479884	0.821624	106366473
Biological Process	GO:0009081	branched-chain amino acid metabolic process	2	154	0.480992	0.82293	1.06431e+17
Biological Process	GO:0019637	organophosphate metabolic process	24	2236	0.482215	0.824431	1.06431e+215
Biological Process	GO:0006270	DNA replication initiation	1	63	0.485341	0.825044	106439842
Biological Process	GO:0009089	lysine biosynthetic process via diaminopimelate	1	63	0.485341	0.825044	106431070
Biological Process	GO:0034219	carbohydrate transmembrane transport	1	63	0.485341	0.825044	106389521
Biological Process	GO:0034293	sexual sporulation	1	63	0.485341	0.825044	106351744
Biological Process	GO:0043900	regulation of multi-organism process	2	155	0.48437	0.825044	1.0637e+17
Biological Process	GO:0043934	sporulation	1	63	0.485341	0.825044	106351744
Biological Process	GO:0046451	diaminopimelate metabolic process	1	63	0.485341	0.825044	106431070
Biological Process	GO:0048236	plant-type sporogenesis	1	63	0.485341	0.825044	106351744
Biological Process	GO:0006470	protein dephosphorylation	7	628	0.487514	0.828148	1.06411e+62
Biological Process	GO:0000303	response to superoxide	1	64	0.490741	0.82832	106345867
Biological Process	GO:0000305	response to oxygen radical	1	64	0.490741	0.82832	106345867
Biological Process	GO:0019430	removal of superoxide radicals	1	64	0.490741	0.82832	106345867
Biological Process	GO:0032879	regulation of localization	3	251	0.490533	0.82832	1.06428e+26
Biological Process	GO:0071450	cellular response to oxygen radical	1	64	0.490741	0.82832	106345867
Biological Process	GO:0071451	cellular response to superoxide	1	64	0.490741	0.82832	106345867
Cellular Component	GO:0000419	DNA-directed RNA polymerase V complex	1	64	0.490741	0.82832	106368028
Cellular Component	GO:0044436	thylakoid part	10	914	0.489713	0.82832	1.06422e+89
Molecular Function	GO:0004805	trehalose-phosphatase activity	1	64	0.490741	0.82832	106376534
Biological Process	GO:0006753	nucleoside phosphate metabolic process	13	1202	0.493418	0.831778	1.06431e+116
Molecular Function	GO:0005509	calcium ion binding	12	1107	0.493557	0.831778	1.06389e+107
Molecular Function	GO:0016410	N-acyltransferase activity	4	347	0.493835	0.831778	1.0639e+35
Biological Process	GO:0030641	regulation of cellular pH	1	65	0.496084	0.832039	106369006
Biological Process	GO:0048232	male gamete generation	1	65	0.496084	0.832039	106388730
Biological Process	GO:0051453	regulation of intracellular pH	1	65	0.496084	0.832039	106369006
Biological Process	GO:0070887	cellular response to chemical stimulus	22	2060	0.494914	0.832039	1.06383e+197
Cellular Component	GO:0030127	COPII vesicle coat	1	65	0.496084	0.832039	106359007
Molecular Function	GO:0004860	protein kinase inhibitor activity	1	65	0.496084	0.832039	106386917
Biological Process	GO:0006364	rRNA processing	4	349	0.498283	0.834143	1.06443e+35
Biological Process	GO:0019220	regulation of phosphate metabolic process	3	254	0.498387	0.834143	1.06431e+26
Biological Process	GO:0051174	regulation of phosphorus metabolic process	3	254	0.498387	0.834143	1.06431e+26
Biological Process	GO:0009085	lysine biosynthetic process	1	66	0.501371	0.837345	106431070
Biological Process	GO:0009411	response to UV	2	160	0.501055	0.837345	1.06392e+17
Biological Process	GO:0032989	cellular component morphogenesis	8	732	0.501705	0.837345	1.06439e+71
Cellular Component	GO:0097525	spliceosomal snRNP complex	2	160	0.501055	0.837345	1.06431e+17
Molecular Function	GO:0015631	tubulin binding	7	638	0.503971	0.840539	1.06402e+62
Biological Process	GO:0030865	cortical cytoskeleton organization	1	67	0.506603	0.844338	106388730
Biological Process	GO:0006399	tRNA metabolic process	8	736	0.50781	0.845169	1.0638e+71
Biological Process	GO:2000241	regulation of reproductive process	5	449	0.50781	0.845169	1.06412e+44
Biological Process	GO:0007064	mitotic sister chromatid cohesion	1	68	0.51178	0.845287	106424731
Biological Process	GO:0009723	response to ethylene	4	355	0.511525	0.845287	1.06391e+35
Biological Process	GO:0009817	defense response to fungus, incompatible interaction	1	68	0.51178	0.845287	106385585
Biological Process	GO:0015996	chlorophyll catabolic process	1	68	0.51178	0.845287	106382994
Biological Process	GO:0016106	sesquiterpenoid biosynthetic process	1	68	0.51178	0.845287	106366447
Biological Process	GO:0046474	glycerophospholipid biosynthetic process	3	258	0.508764	0.845287	1.06452e+26
Biological Process	GO:0048015	phosphatidylinositol-mediated signaling	1	68	0.51178	0.845287	106396844
Molecular Function	GO:0003905	alkylbase DNA N-glycosylase activity	1	68	0.51178	0.845287	106381347
Molecular Function	GO:0015605	organophosphate ester transmembrane transporter activity	1	68	0.51178	0.845287	106387564
Molecular Function	GO:0019210	kinase inhibitor activity	1	68	0.51178	0.845287	106386917
Molecular Function	GO:0043733	DNA-3-methylbase glycosylase activity	1	68	0.51178	0.845287	106381347
Biological Process	GO:0006305	DNA alkylation	2	164	0.514149	0.848026	1.06346e+17
Biological Process	GO:0006306	DNA methylation	2	164	0.514149	0.848026	1.06346e+17
Biological Process	GO:0000162	tryptophan biosynthetic process	1	71	0.526987	0.850382	106407385
Biological Process	GO:0006144	purine nucleobase metabolic process	1	71	0.526987	0.850382	106385193
Biological Process	GO:0006397	mRNA processing	9	841	0.521173	0.850382	1.06435e+80
Biological Process	GO:0006558	L-phenylalanine metabolic process	1	70	0.521971	0.850382	106371447
Biological Process	GO:0006835	dicarboxylic acid transport	1	70	0.521971	0.850382	106370331
Biological Process	GO:0006857	oligopeptide transport	2	167	0.52382	0.850382	1.06377e+17
Biological Process	GO:0009084	glutamine family amino acid biosynthetic process	2	167	0.52382	0.850382	1.06451e+17
Biological Process	GO:0009126	purine nucleoside monophosphate metabolic process	7	646	0.51701	0.850382	1.06385e+62
Biological Process	GO:0009167	purine ribonucleoside monophosphate metabolic process	7	646	0.51701	0.850382	1.06385e+62
Biological Process	GO:0009247	glycolipid biosynthetic process	2	166	0.520611	0.850382	1.0642e+17
Biological Process	GO:0009789	positive regulation of abscisic acid-activated signaling pathway	1	71	0.526987	0.850382	106345212
Biological Process	GO:0009816	defense response to bacterium, incompatible interaction	1	70	0.521971	0.850382	106385585
Biological Process	GO:0016072	rRNA metabolic process	4	362	0.526767	0.850382	1.06443e+35
Biological Process	GO:0030003	cellular cation homeostasis	3	261	0.516471	0.850382	1.06375e+26
Biological Process	GO:0031122	cytoplasmic microtubule organization	1	71	0.526987	0.850382	106388730
Biological Process	GO:0033036	macromolecule localization	29	2761	0.522323	0.850382	1.06389e+260
Biological Process	GO:0034605	cellular response to heat	1	71	0.526987	0.850382	106436504
Biological Process	GO:0035266	meristem growth	1	71	0.526987	0.850382	106411714
Biological Process	GO:0046149	pigment catabolic process	1	71	0.526987	0.850382	106382994
Biological Process	GO:0046219	indolalkylamine biosynthetic process	1	71	0.526987	0.850382	106407385
Biological Process	GO:0048017	inositol lipid-mediated signaling	1	69	0.516902	0.850382	106396844
Biological Process	GO:0051172	negative regulation of nitrogen compound metabolic process	7	648	0.520251	0.850382	1.06372e+62
Biological Process	GO:0071322	cellular response to carbohydrate stimulus	1	70	0.521971	0.850382	106451855
Biological Process	GO:0071470	cellular response to osmotic stress	1	71	0.526987	0.850382	106402028
Biological Process	GO:1901360	organic cyclic compound metabolic process	165	15754	0.519559	0.850382	106402855,106389532,106426627,106392908,106360833,106346141,106368172,106409015,106371447,106434515,106440307,106429815,106411655,106409161,106415050,106348249,106352346,106384851,106362591,106390130,106413522,106387428,106420920,106381347,106396262,106381543,106357541,106416440,106415388,106410531,106446410,106445758,106394344,106365907,106396796,106385936,106391616,106379048,106431495,106347101…
Biological Process	GO:1901421	positive regulation of response to alcohol	1	71	0.526987	0.850382	106345212
Biological Process	GO:1902221	erythrose 4-phosphate/phosphoenolpyruvate family amino acid metabolic process	1	70	0.521971	0.850382	106371447
Biological Process	GO:1905959	positive regulation of cellular response to alcohol	1	71	0.526987	0.850382	106345212
Cellular Component	GO:0030532	small nuclear ribonucleoprotein complex	2	165	0.517387	0.850382	1.06431e+17
Molecular Function	GO:0004721	phosphoprotein phosphatase activity	9	843	0.524012	0.850382	1.06411e+80
Molecular Function	GO:0010333	terpene synthase activity	1	71	0.526987	0.850382	106425238
Molecular Function	GO:0050661	NADP binding	3	262	0.519026	0.850382	1.06431e+26
Biological Process	GO:0048268	clathrin coat assembly	1	72	0.53195	0.857231	106444647
Molecular Function	GO:0008235	metalloexopeptidase activity	1	72	0.53195	0.857231	106411714
Biological Process	GO:0044707	single-multicellular organism process	51	4884	0.532376	0.857337	106397095,106381327,106429725,106412501,106392908,106351818,106450463,106346141,106434515,106396844,106376365,106446437,106398712,106389905,106376372,106378105,106401149,106387255,106354347,106446986,106389655,106348249,106387553,106391397,106451021,106362591,106391193,106395069,106423346,106390130,106396645,106436504,106409249,106397258,106346140,106363672,106351744,106396262,106366473,106402028…
Biological Process	GO:0019682	glyceraldehyde-3-phosphate metabolic process	2	170	0.53336	0.858342	1.06379e+17
Biological Process	GO:0000103	sulfate assimilation	1	73	0.536862	0.858763	106354653
Biological Process	GO:0006739	NADP metabolic process	2	171	0.536511	0.858763	1.06379e+17
Biological Process	GO:0007017	microtubule-based process	9	852	0.536716	0.858763	1.06402e+80
Biological Process	GO:0008643	carbohydrate transport	3	269	0.536702	0.858763	106389521,106404175,XLOC_059144
Biological Process	GO:0046686	response to cadmium ion	5	464	0.536707	0.858763	1.06416e+44
Cellular Component	GO:0005768	endosome	8	755	0.536463	0.858763	1.06431e+71
Molecular Function	GO:0004743	pyruvate kinase activity	1	73	0.536862	0.858763	106409249
Molecular Function	GO:0030955	potassium ion binding	1	73	0.536862	0.858763	106409249
Molecular Function	GO:0031420	alkali metal ion binding	1	73	0.536862	0.858763	106409249
Biological Process	GO:0019222	regulation of metabolic process	101	9684	0.538138	0.860227	106379296,106389532,106426627,106412501,106450463,106441207,106360833,106353635,106346141,106368172,106409015,106454638,106427826,106389905,106378105,106429016,106444988,106440307,106429815,106371769,106418472,106396809,106442385,106380662,106348249,106387553,106352346,106384851,106362591,106423346,106365047,106387428,106402408,106430649,106424731,106432053,106432945,106385937,106416118,106366447…
Molecular Function	GO:0016740	transferase activity	161	15428	0.539819	0.862337	106402855,106364585,106353480,106349798,106386105,106412361,106388750,106447614,106376365,106376372,106452101,106347549,106421167,106347559,106435425,106409161,106396371,106415050,106446728,106438628,106380418,106396645,106385992,106412334,106387428,106347490,106379049,106429085,106431948,106357119,106414322,106396262,106358599,106363672,106439541,106421950,106360993,106381543,106357541,106416440…
Cellular Component	GO:0031982	vesicle	12	1146	0.541516	0.863063	1.06431e+107
Molecular Function	GO:0004012	phospholipid-translocating ATPase activity	1	74	0.541722	0.863063	106430259
Molecular Function	GO:0005545	1-phosphatidylinositol binding	1	74	0.541722	0.863063	106444647
Molecular Function	GO:0016307	phosphatidylinositol phosphate kinase activity	1	74	0.541722	0.863063	106348802
Biological Process	GO:0051186	cofactor metabolic process	15	1437	0.542584	0.86386	1.06429e+134
Biological Process	GO:0006486	protein glycosylation	4	370	0.543899	0.864642	1.06431e+35
Biological Process	GO:0043413	macromolecule glycosylation	4	370	0.543899	0.864642	1.06431e+35
Cellular Component	GO:0019867	outer membrane	3	272	0.544163	0.864642	1.06417e+26
Biological Process	GO:0034654	nucleobase-containing compound biosynthetic process	98	9413	0.545329	0.865919	106379296,106431260,106426627,106412501,106392908,106450463,106441207,106360833,106368172,106415343,106409015,106454638,106427826,106389905,106386270,106378105,106429016,106444988,106440307,106429815,106403511,106418472,106409161,106354055,106396809,106380662,106415050,106348249,106387553,106352346,106384851,106362591,106423346,106365047,106402408,106430649,106432053,106432945,106385937,106415388…
Biological Process	GO:0032501	multicellular organismal process	55	5291	0.546088	0.866546	106397095,106381327,106429725,106412501,106392908,106351818,106450463,106346141,106428153,106434515,106396844,106376365,106446437,106398712,106389905,106376372,106378105,106401149,106387255,106354347,106446986,106389655,106348249,106387553,106391397,106451021,106362591,106391193,106395069,106423346,106390130,106396645,106436504,106409249,106388730,106395594,106397258,106346140,106363672,106351744…
Biological Process	GO:0010605	negative regulation of macromolecule metabolic process	10	957	0.54766	0.868463	1.06372e+89
Biological Process	GO:0060255	regulation of macromolecule metabolic process	97	9324	0.548361	0.868997	106379296,106389532,106426627,106412501,106450463,106441207,106360833,106353635,106346141,106368172,106409015,106454638,106427826,106389905,106378105,106429016,106444988,106440307,106429815,106418472,106396809,106442385,106380662,106348249,106387553,106352346,106384851,106362591,106423346,106365047,106387428,106402408,106430649,106424731,106432053,106432945,106385937,106416118,106366447,106415388…
Biological Process	GO:0006714	sesquiterpenoid metabolic process	1	76	0.551289	0.869532	106366447
Biological Process	GO:0016311	dephosphorylation	9	862	0.550684	0.869532	1.06411e+80
Biological Process	GO:0022402	cell cycle process	8	765	0.551287	0.869532	1.06428e+71
Biological Process	GO:0042545	cell wall modification	4	374	0.552345	0.869532	1.06439e+35
Biological Process	GO:0048585	negative regulation of response to stimulus	3	275	0.551553	0.869532	1.06363e+26
Biological Process	GO:0051302	regulation of cell division	1	76	0.551289	0.869532	106363672
Biological Process	GO:0055076	transition metal ion homeostasis	2	176	0.552043	0.869532	1.06375e+17
Biological Process	GO:1901617	organic hydroxy compound biosynthetic process	3	274	0.549098	0.869532	1.06368e+26
Molecular Function	GO:0005261	cation channel activity	2	176	0.552043	0.869532	1.06418e+17
Molecular Function	GO:0051287	NAD binding	3	275	0.551553	0.869532	1.06431e+26
Biological Process	GO:0006790	sulfur compound metabolic process	11	1059	0.553835	0.870114	1.06431e+98
Biological Process	GO:0008652	cellular amino acid biosynthetic process	9	864	0.553458	0.870114	1.06451e+80
Biological Process	GO:0009101	glycoprotein biosynthetic process	4	375	0.554443	0.870114	1.06431e+35
Biological Process	GO:0009653	anatomical structure morphogenesis	17	1643	0.55558	0.870114	1.06425e+152
Cellular Component	GO:0005753	mitochondrial proton-transporting ATP synthase complex	1	77	0.555997	0.870114	106386270
Cellular Component	GO:0005773	vacuole	20	1933	0.555065	0.870114	1.0637e+179
Molecular Function	GO:0015923	mannosidase activity	1	77	0.555997	0.870114	106389053
Molecular Function	GO:0016844	strictosidine synthase activity	1	77	0.555997	0.870114	106349046
Molecular Function	GO:0050662	coenzyme binding	13	1255	0.555726	0.870114	1.06434e+116
Biological Process	GO:0009414	response to water deprivation	5	475	0.557393	0.871726	1.06451e+44
Biological Process	GO:0031047	gene silencing by RNA	3	278	0.558872	0.873467	1.06346e+26
Biological Process	GO:0031323	regulation of cellular metabolic process	94	9062	0.559855	0.87443	106379296,106389532,106426627,106412501,106450463,106441207,106360833,106368172,106409015,106454638,106427826,106389905,106378105,106429016,106444988,106440307,106429815,106371769,106418472,106396809,106442385,106380662,106348249,106387553,106352346,106384851,106362591,106423346,106365047,106387428,106402408,106430649,106432053,106432945,106385937,106366447,106415388,106371766,106430650,106446410…
Biological Process	GO:0009958	positive gravitropism	1	78	0.560657	0.875109	106375221
Molecular Function	GO:0042393	histone binding	2	179	0.561185	0.875361	1.06423e+17
Biological Process	GO:0000209	protein polyubiquitination	2	180	0.564203	0.876793	1.06382e+17
Biological Process	GO:0006396	RNA processing	22	2135	0.562629	0.876793	1.0638e+197
Biological Process	GO:0008202	steroid metabolic process	2	180	0.564203	0.876793	1.06411e+17
Biological Process	GO:0009926	auxin polar transport	2	180	0.564203	0.876793	1.06404e+17
Biological Process	GO:0042176	regulation of protein catabolic process	1	79	0.565267	0.876793	106389372
Biological Process	GO:0048869	cellular developmental process	16	1555	0.564842	0.876793	1.06387e+143
Cellular Component	GO:0012505	endomembrane system	50	4843	0.565412	0.876793	106389090,106419906,106424760,106376365,106392231,106376372,106446923,106387255,106447805,106390948,106399226,106359007,106353111,106430948,106400710,106357511,106393579,106443833,106389521,106415819,106415056,106390576,106414686,106436445,106367583,106415844,106371942,106438705,106447580,106360874,106358599,106389423,106446887,106375221,106431057,106376840,106389120,106421801,106391001,106434800…
Molecular Function	GO:0008234	cysteine-type peptidase activity	6	578	0.565359	0.876793	1.06439e+53
Molecular Function	GO:0048037	cofactor binding	21	2041	0.56526	0.876793	1.06434e+188
Biological Process	GO:0006091	generation of precursor metabolites and energy	11	1071	0.568768	0.877367	1.06425e+98
Biological Process	GO:0006275	regulation of DNA replication	1	80	0.569829	0.877367	106426701
Biological Process	GO:0006787	porphyrin-containing compound catabolic process	1	80	0.569829	0.877367	106382994
Biological Process	GO:0009873	ethylene-activated signaling pathway	2	181	0.567205	0.877367	1.06452e+17
Biological Process	GO:0016556	mRNA modification	1	80	0.569829	0.877367	106416679
Biological Process	GO:0030042	actin filament depolymerization	1	80	0.569829	0.877367	106434724
Biological Process	GO:0033015	tetrapyrrole catabolic process	1	80	0.569829	0.877367	106382994
Biological Process	GO:0051187	cofactor catabolic process	1	80	0.569829	0.877367	106382994
Biological Process	GO:0098869	cellular oxidant detoxification	1	80	0.569829	0.877367	106345867
Cellular Component	GO:0009534	chloroplast thylakoid	9	874	0.567222	0.877367	1.06355e+80
Molecular Function	GO:0019706	protein-cysteine S-palmitoyltransferase activity	2	181	0.567205	0.877367	1.06373e+17
Biological Process	GO:0048468	cell development	5	483	0.572145	0.878259	1.06387e+44
Cellular Component	GO:0031976	plastid thylakoid	9	877	0.571316	0.878259	1.06355e+80
Molecular Function	GO:0015267	channel activity	5	483	0.572145	0.878259	1.06418e+44
Molecular Function	GO:0016887	ATPase activity	18	1757	0.572249	0.878259	1.0641e+161
Molecular Function	GO:0022803	passive transmembrane transporter activity	5	483	0.572145	0.878259	1.06418e+44
Biological Process	GO:0051252	regulation of RNA metabolic process	83	8034	0.573055	0.878415	106379296,106389532,106426627,106412501,106450463,106441207,106360833,106368172,106409015,106454638,106427826,106389905,106378105,106429016,106444988,106440307,106429815,106418472,106396809,106442385,106380662,106348249,106387553,106352346,106384851,106362591,106423346,106365047,106387428,106402408,106430649,106432053,106432945,106385937,106415388,106371766,106430650,106446410,106445758,106397095…
Biological Process	GO:0051726	regulation of cell cycle	4	384	0.573088	0.878415	1.06387e+35
Biological Process	GO:0006544	glycine metabolic process	1	82	0.57881	0.878555	106425970
Biological Process	GO:0019219	regulation of nucleobase-containing compound metabolic process	84	8140	0.577654	0.878555	106379296,106389532,106426627,106412501,106450463,106441207,106360833,106368172,106409015,106454638,106427826,106389905,106378105,106429016,106444988,106440307,106429815,106418472,106396809,106442385,106380662,106348249,106387553,106352346,106384851,106362591,106423346,106365047,106387428,106402408,106430649,106432053,106432945,106385937,106415388,106371766,106430650,106446410,106445758,106397095…
Biological Process	GO:0031324	negative regulation of cellular metabolic process	7	683	0.575527	0.878555	1.06372e+62
Biological Process	GO:0043207	response to external biotic stimulus	14	1373	0.578662	0.878555	1.06448e+125
Biological Process	GO:0051707	response to other organism	14	1373	0.578662	0.878555	1.06448e+125
Cellular Component	GO:0005911	cell-cell junction	15	1470	0.57784	0.878555	1.06446e+134
Cellular Component	GO:0009506	plasmodesma	15	1470	0.57784	0.878555	1.06446e+134
Cellular Component	GO:0030054	cell junction	15	1470	0.57784	0.878555	1.06446e+134
Cellular Component	GO:0030131	clathrin adaptor complex	1	82	0.57881	0.878555	106367583
Cellular Component	GO:0055044	symplast	15	1470	0.57784	0.878555	1.06446e+134
Cellular Component	GO:0061695	transferase complex, transferring phosphorus-containing groups	4	386	0.577171	0.878555	1.06368e+35
Cellular Component	GO:0098805	whole membrane	20	1959	0.579073	0.878555	1.0637e+179
Molecular Function	GO:0004702	signal transducer, downstream of receptor, with serine/threonine kinase activity	2	185	0.579065	0.878555	1.06389e+17
Molecular Function	GO:0005057	signal transducer activity, downstream of receptor	2	185	0.579065	0.878555	1.06389e+17
Molecular Function	GO:0005215	transporter activity	54	5243	0.573824	0.878555	106412724,106370331,106431738,106399437,106387179,106380658,106452451,106411649,106391405,106441297,106402619,106395979,106387564,XLOC_059144,106417708,106424322,106419906,106348623,106416469,106424323,106386270,106430469,106405063,106405728,106387176,106369006,106405436,106394816,106412261,106391495,106410179,106389521,106436504,106410664,106397258,106417863,106383162,106430259,106367583,1063719…
Molecular Function	GO:0016843	amine-lyase activity	1	81	0.574343	0.878555	106349046
Biological Process	GO:0070085	glycosylation	4	388	0.581232	0.88127	1.06431e+35
Molecular Function	GO:0019825	oxygen binding	2	186	0.581992	0.881862	1.06425e+17
Biological Process	GO:0007169	transmembrane receptor protein tyrosine kinase signaling pathway	1	83	0.58323	0.882617	106347387
Molecular Function	GO:0004499	N,N-dimethylaniline monooxygenase activity	1	83	0.58323	0.882617	106411448
Cellular Component	GO:0005887	integral component of plasma membrane	3	289	0.585082	0.884858	1.06432e+26
Biological Process	GO:0007062	sister chromatid cohesion	1	84	0.587604	0.885863	106424731
Cellular Component	GO:0009535	chloroplast thylakoid membrane	7	690	0.586217	0.885863	1.06422e+62
Cellular Component	GO:0030684	preribosome	1	84	0.587604	0.885863	106435000
Molecular Function	GO:0003774	motor activity	5	491	0.586637	0.885863	1.06402e+44
Molecular Function	GO:0046982	protein heterodimerization activity	4	391	0.587281	0.885863	1.06368e+35
Biological Process	GO:1901615	organic hydroxy compound metabolic process	5	492	0.588429	0.886547	1.06368e+44
Biological Process	GO:0006553	lysine metabolic process	1	86	0.596214	0.886876	106431070
Biological Process	GO:0006626	protein targeting to mitochondrion	1	89	0.608794	0.886876	106348623
Biological Process	GO:0006725	cellular aromatic compound metabolic process	160	15525	0.6084	0.886876	106402855,106389532,106426627,106392908,106360833,106346141,106368172,106409015,106371447,106434515,106440307,106429815,106411655,106409161,106415050,106348249,106352346,106384851,106362591,106390130,106413522,106387428,106420920,106381347,106381543,106416440,106415388,106446410,106445758,106394344,106365907,106396796,106385936,106391616,106379048,106431495,106347101,106385052,106366665,106398712…
Biological Process	GO:0006873	cellular ion homeostasis	3	295	0.598952	0.886876	1.06375e+26
Biological Process	GO:0006875	cellular metal ion homeostasis	2	196	0.610439	0.886876	1.06375e+17
Biological Process	GO:0007018	microtubule-based movement	4	393	0.591285	0.886876	1.06402e+35
Biological Process	GO:0007167	enzyme linked receptor protein signaling pathway	1	87	0.600452	0.886876	106347387
Biological Process	GO:0007276	gamete generation	1	85	0.591932	0.886876	106388730
Biological Process	GO:0009100	glycoprotein metabolic process	4	398	0.601195	0.886876	1.06431e+35
Biological Process	GO:0009161	ribonucleoside monophosphate metabolic process	7	701	0.602743	0.886876	1.06385e+62
Biological Process	GO:0009846	pollen germination	1	87	0.600452	0.886876	106447298
Biological Process	GO:0009909	regulation of flower development	3	299	0.608028	0.886876	1.06412e+26
Biological Process	GO:0015914	phospholipid transport	1	88	0.604645	0.886876	106430259
Biological Process	GO:0019216	regulation of lipid metabolic process	1	86	0.596214	0.886876	106366447
Biological Process	GO:0030488	tRNA methylation	1	89	0.608794	0.886876	106411637
Biological Process	GO:0031399	regulation of protein modification process	3	300	0.610276	0.886876	1.06431e+26
Biological Process	GO:0034599	cellular response to oxidative stress	2	196	0.610439	0.886876	1.06355e+17
Biological Process	GO:0035670	plant-type ovary development	1	86	0.596214	0.886876	106387553
Biological Process	GO:0044275	cellular carbohydrate catabolic process	2	193	0.602063	0.886876	1.06382e+17
Biological Process	GO:0045454	cell redox homeostasis	6	594	0.591819	0.886876	1.06433e+53
Biological Process	GO:0046351	disaccharide biosynthetic process	2	192	0.599241	0.886876	1.06427e+17
Biological Process	GO:0048229	gametophyte development	7	700	0.601255	0.886876	1.06451e+62
Biological Process	GO:0048481	plant ovule development	1	85	0.591932	0.886876	106387553
Biological Process	GO:0048588	developmental cell growth	3	294	0.596662	0.886876	1.06376e+26
Biological Process	GO:0051171	regulation of nitrogen compound metabolic process	91	8846	0.592298	0.886876	106379296,106389532,106426627,106412501,106450463,106441207,106360833,106368172,106409015,106454638,106427826,106389905,106378105,106429016,106444988,106440307,106429815,106418472,106396809,106442385,106380662,106348249,106387553,106352346,106384851,106362591,106423346,106365047,106387428,106402408,106430649,106432053,106432945,106385937,106415388,106371766,106430650,106446410,106445758,106397095…
Biological Process	GO:0051261	protein depolymerization	1	86	0.596214	0.886876	106434724
Biological Process	GO:0070585	protein localization to mitochondrion	1	89	0.608794	0.886876	106348623
Biological Process	GO:0071369	cellular response to ethylene stimulus	2	196	0.610439	0.886876	1.06452e+17
Biological Process	GO:0071482	cellular response to light stimulus	2	196	0.610439	0.886876	1.06392e+17
Biological Process	GO:0071840	cellular component organization or biogenesis	72	7039	0.604485	0.886876	106424738,106435227,106381318,106450462,106399394,106348623,106452259,106381322,106371424,106389905,106447805,106390948,106431539,106345993,106354078,106354055,106436788,106406215,106371532,106430948,106429071,106393579,106423346,106412123,106435228,106347490,106388730,106414686,106450695,106442942,106432535,106424731,106432053,106363672,106389423,106389120,106375989,106416440,106432359,106366447…
Biological Process	GO:0072524	pyridine-containing compound metabolic process	5	493	0.590218	0.886876	1.06368e+44
Biological Process	GO:0072655	establishment of protein localization to mitochondrion	1	89	0.608794	0.886876	106348623
Biological Process	GO:0080135	regulation of cellular response to stress	1	88	0.604645	0.886876	106442385
Biological Process	GO:1901605	alpha-amino acid metabolic process	11	1105	0.609905	0.886876	1.06451e+98
Biological Process	GO:1901698	response to nitrogen compound	4	401	0.607071	0.886876	1.06391e+35
Biological Process	GO:1990748	cellular detoxification	1	85	0.591932	0.886876	106345867
Biological Process	GO:2000243	positive regulation of reproductive process	1	89	0.608794	0.886876	106398712
Biological Process	GO:2000377	regulation of reactive oxygen species metabolic process	1	87	0.600452	0.886876	106402028
Cellular Component	GO:0012507	ER to Golgi transport vesicle membrane	1	89	0.608794	0.886876	106359007
Cellular Component	GO:0016459	myosin complex	1	88	0.604645	0.886876	106415313
Cellular Component	GO:0032993	protein-DNA complex	3	293	0.594363	0.886876	1.06348e+26
Cellular Component	GO:0055035	plastid thylakoid membrane	7	693	0.590758	0.886876	1.06422e+62
Molecular Function	GO:0003729	mRNA binding	4	397	0.599225	0.886876	1.0635e+35
Molecular Function	GO:0003777	microtubule motor activity	4	403	0.610959	0.886876	1.06402e+35
Molecular Function	GO:0004177	aminopeptidase activity	1	88	0.604645	0.886876	106446636
Molecular Function	GO:0004659	prenyltransferase activity	1	85	0.591932	0.886876	106402855
Molecular Function	GO:0004812	aminoacyl-tRNA ligase activity	3	300	0.610276	0.886876	1.06368e+26
Molecular Function	GO:0008092	cytoskeletal protein binding	11	1100	0.603973	0.886876	1.06402e+98
Molecular Function	GO:0008565	protein transporter activity	4	401	0.607071	0.886876	1.0642e+35
Molecular Function	GO:0015297	antiporter activity	6	601	0.603125	0.886876	1.06383e+53
Molecular Function	GO:0016409	palmitoyltransferase activity	2	194	0.60487	0.886876	1.06373e+17
Molecular Function	GO:0016614	oxidoreductase activity, acting on CH-OH group of donors	8	804	0.607072	0.886876	1.06434e+71
Molecular Function	GO:0016838	carbon-oxygen lyase activity, acting on phosphates	1	89	0.608794	0.886876	106425238
Molecular Function	GO:0016875	ligase activity, forming carbon-oxygen bonds	3	300	0.610276	0.886876	1.06368e+26
Molecular Function	GO:0016876	ligase activity, forming aminoacyl-tRNA and related compounds	3	300	0.610276	0.886876	1.06368e+26
Molecular Function	GO:0019200	carbohydrate kinase activity	2	193	0.602063	0.886876	1.06451e+17
Molecular Function	GO:0019707	protein-cysteine S-acyltransferase activity	2	194	0.60487	0.886876	1.06373e+17
Molecular Function	GO:0022890	inorganic cation transmembrane transporter activity	14	1403	0.610762	0.886876	1.06361e+125
Molecular Function	GO:0042623	ATPase activity, coupled	13	1298	0.604128	0.886876	1.06361e+116
Molecular Function	GO:1901505	carbohydrate derivative transporter activity	2	191	0.596404	0.886876	1.0639e+17
Biological Process	GO:0010224	response to UV-B	1	90	0.6129	0.887969	106391713
Biological Process	GO:0030004	cellular monovalent inorganic cation homeostasis	1	90	0.6129	0.887969	106369006
Biological Process	GO:0060918	auxin transport	2	197	0.613201	0.887969	1.06404e+17
Biological Process	GO:1903046	meiotic cell cycle process	2	197	0.613201	0.887969	1.06389e+17
Biological Process	GO:0048856	anatomical structure development	55	5415	0.616023	0.891514	106397095,106429725,106424738,106412501,106392908,106351818,106450463,106346141,106434515,106396844,106376365,106446437,106398712,106389905,106376372,106378105,106401149,106387255,106447805,106354347,106446986,106389655,106438626,106348249,106387553,106391397,106451021,106362591,106391193,106395069,106423346,106390130,106396645,106436504,106409249,106397258,106346140,106432053,106363672,106351744…
Biological Process	GO:0009123	nucleoside monophosphate metabolic process	7	712	0.618918	0.894618	1.06385e+62
Biological Process	GO:0071478	cellular response to radiation	2	199	0.61868	0.894618	1.06392e+17
Biological Process	GO:0043547	positive regulation of GTPase activity	1	92	0.620983	0.895973	106345212
Biological Process	GO:0046653	tetrahydrofolate metabolic process	1	92	0.620983	0.895973	106425970
Biological Process	GO:0055046	microgametogenesis	1	92	0.620983	0.895973	106396844
Biological Process	GO:0006289	nucleotide-excision repair	1	93	0.624961	0.89683	106413522
Biological Process	GO:0006664	glycolipid metabolic process	2	201	0.624099	0.89683	1.0642e+17
Biological Process	GO:0006813	potassium ion transport	3	306	0.623579	0.89683	1.06418e+26
Biological Process	GO:0071577	zinc II ion transmembrane transport	1	93	0.624961	0.89683	106411649
Biological Process	GO:0080090	regulation of primary metabolic process	91	8917	0.623568	0.89683	106379296,106389532,106426627,106412501,106450463,106441207,106360833,106368172,106409015,106454638,106427826,106389905,106378105,106429016,106444988,106440307,106429815,106418472,106396809,106442385,106380662,106348249,106387553,106352346,106384851,106362591,106423346,106365047,106387428,106402408,106430649,106432053,106432945,106385937,106366447,106415388,106371766,106430650,106446410,106445758…
Biological Process	GO:1903509	liposaccharide metabolic process	2	201	0.624099	0.89683	1.0642e+17
Cellular Component	GO:0030134	ER to Golgi transport vesicle	1	93	0.624961	0.89683	106359007
Molecular Function	GO:0015075	ion transmembrane transporter activity	24	2402	0.623176	0.89683	106370331,106431738,106380658,106411649,106389521,106441297,106387564,XLOC_059144,106397258,106417863,106348623,106438705,106448494,106386270,106361064,106405063,106387176,106369006,106361063,106363402,106384132,106417360,106416458,106405436
Molecular Function	GO:0035091	phosphatidylinositol binding	2	201	0.624099	0.89683	1.06445e+17
Biological Process	GO:0006505	GPI anchor metabolic process	1	95	0.632792	0.89727	106447298
Biological Process	GO:0006506	GPI anchor biosynthetic process	1	95	0.632792	0.89727	106447298
Biological Process	GO:0006568	tryptophan metabolic process	1	94	0.628897	0.89727	106407385
Biological Process	GO:0006586	indolalkylamine metabolic process	1	94	0.628897	0.89727	106407385
Biological Process	GO:0007267	cell-cell signaling	1	95	0.632792	0.89727	106351818
Biological Process	GO:0008380	RNA splicing	6	619	0.631398	0.89727	1.06346e+53
Biological Process	GO:0009056	catabolic process	43	4275	0.632023	0.89727	106349758,106453029,106361318,106371447,106409544,106381139,106427406,106424219,106381690,106350824,106447805,106442548,106407562,106387818,106442725,106366185,106451605,106389372,106391713,106382994,106413522,106347490,106379411,106409249,106419094,106379049,106400652,106428805,106345263,106440671,106388328,106366473,106349230,106388564,106388565,106435387,106381615,106410439,106409336,106364604…
Biological Process	GO:0009086	methionine biosynthetic process	1	94	0.628897	0.89727	106431070
Biological Process	GO:0009914	hormone transport	2	203	0.629458	0.89727	1.06404e+17
Biological Process	GO:0042255	ribosome assembly	1	94	0.628897	0.89727	106387594
Biological Process	GO:0042273	ribosomal large subunit biogenesis	1	95	0.632792	0.89727	106387594
Biological Process	GO:0042537	benzene-containing compound metabolic process	1	94	0.628897	0.89727	106371447
Biological Process	GO:0051246	regulation of protein metabolic process	8	821	0.630244	0.89727	1.0645e+71
Biological Process	GO:0051510	regulation of unidimensional cell growth	1	95	0.632792	0.89727	106424738
Biological Process	GO:0071214	cellular response to abiotic stimulus	3	308	0.627943	0.89727	1.06402e+26
Cellular Component	GO:0005681	spliceosomal complex	3	308	0.627943	0.89727	1.06435e+26
Molecular Function	GO:0008080	N-acetyltransferase activity	3	310	0.632273	0.89727	1.0639e+26
Molecular Function	GO:0008175	tRNA methyltransferase activity	1	95	0.632792	0.89727	106411637
Molecular Function	GO:0016616	oxidoreductase activity, acting on the CH-OH group of donors, NAD or NADP as acceptor	5	516	0.630133	0.89727	1.06379e+44
Molecular Function	GO:0019104	DNA N-glycosylase activity	1	95	0.632792	0.89727	106381347
Cellular Component	GO:0031410	cytoplasmic vesicle	11	1125	0.633195	0.897308	1.06431e+98
Cellular Component	GO:0098588	bounding membrane of organelle	26	2612	0.633581	0.897322	1.06431e+233
Biological Process	GO:0007049	cell cycle	11	1126	0.63434	0.897865	1.06428e+98
Biological Process	GO:0006928	movement of cell or subcellular component	4	416	0.635643	0.898994	1.06402e+35
Biological Process	GO:0043087	regulation of GTPase activity	1	96	0.636646	0.898994	106345212
Biological Process	GO:0046165	alcohol biosynthetic process	1	96	0.636646	0.898994	106366447
Molecular Function	GO:0005548	phospholipid transporter activity	1	96	0.636646	0.898994	106430259
Molecular Function	GO:0016462	pyrophosphatase activity	33	3306	0.638073	0.900476	1.06381e+296
Biological Process	GO:0006418	tRNA aminoacylation for protein translation	3	313	0.638702	0.900647	1.06368e+26
Cellular Component	GO:0019897	extrinsic component of plasma membrane	1	97	0.64046	0.900647	106451762
Cellular Component	GO:0030119	AP-type membrane coat adaptor complex	1	97	0.64046	0.900647	106367583
Cellular Component	GO:0044454	nuclear chromosome part	2	207	0.639997	0.900647	1.06402e+17
Cellular Component	GO:0097708	intracellular vesicle	11	1131	0.640039	0.900647	1.06431e+98
Cellular Component	GO:0098687	chromosomal region	1	97	0.64046	0.900647	106384115
Cellular Component	GO:0005802	trans-Golgi network	5	523	0.641802	0.902002	1.06431e+44
Biological Process	GO:0046467	membrane lipid biosynthetic process	2	208	0.642595	0.902134	1.0642e+17
Molecular Function	GO:0004252	serine-type endopeptidase activity	4	420	0.64303	0.902134	1.06359e+35
Molecular Function	GO:0005216	ion channel activity	4	420	0.64303	0.902134	1.06418e+35
Biological Process	GO:0010090	trichome morphogenesis	1	98	0.644234	0.90276	106396884
Biological Process	GO:0042435	indole-containing compound biosynthetic process	1	98	0.644234	0.90276	106407385
Biological Process	GO:0006855	drug transmembrane transport	3	316	0.645051	0.902844	1.06383e+26
Molecular Function	GO:0004518	nuclease activity	8	832	0.644832	0.902844	1.06402e+71
Biological Process	GO:0010029	regulation of seed germination	1	99	0.647968	0.905863	106436504
Molecular Function	GO:0003684	damaged DNA binding	1	99	0.647968	0.905863	106413522
Biological Process	GO:0007034	vacuolar transport	2	211	0.650299	0.90859	1.06389e+17
Biological Process	GO:0030041	actin filament polymerization	1	100	0.651663	0.908898	106434724
Biological Process	GO:0034614	cellular response to reactive oxygen species	1	100	0.651663	0.908898	106345867
Biological Process	GO:0051345	positive regulation of hydrolase activity	1	100	0.651663	0.908898	106345212
Molecular Function	GO:0005484	SNAP receptor activity	2	212	0.652837	0.910004	1.06415e+17
Biological Process	GO:0051704	multi-organism process	22	2242	0.653244	0.910039	1.06453e+197
Cellular Component	GO:0005739	mitochondrion	43	4312	0.654064	0.91065	106426251,106348623,106392231,106386270,106380901,106429774,106438781,106446695,106390948,106421406,106354347,106346001,106380991,106416679,106426252,106391397,106346051,106451021,106443756,106357511,106393579,106397612,106447488,106414984,106409249,106382041,106370359,106402607,106363672,106396262,106425158,106388584,106389120,106376124,106374383,106421801,106391001,106384132,106356281,106417360…
Cellular Component	GO:0005764	lysosome	1	101	0.655319	0.911392	106446636
Cellular Component	GO:0016604	nuclear body	2	213	0.655361	0.911392	1.06346e+17
Biological Process	GO:0010431	seed maturation	1	102	0.658937	0.913498	106409249
Biological Process	GO:0015893	drug transport	3	323	0.659557	0.913498	1.06383e+26
Biological Process	GO:0042493	response to drug	3	323	0.659557	0.913498	1.06383e+26
Biological Process	GO:1902531	regulation of intracellular signal transduction	1	102	0.658937	0.913498	106415388
Molecular Function	GO:0015926	glucosidase activity	1	102	0.658937	0.913498	106389053
Molecular Function	GO:0031625	ubiquitin protein ligase binding	2	214	0.65787	0.913498	1.06446e+17
Molecular Function	GO:0044389	ubiquitin-like protein ligase binding	2	214	0.65787	0.913498	1.06446e+17
Biological Process	GO:0006355	regulation of transcription, DNA-templated	80	7941	0.663138	0.914739	106379296,106426627,106412501,106450463,106441207,106360833,106368172,106409015,106454638,106427826,106389905,106378105,106429016,106444988,106440307,106429815,106418472,106396809,106380662,106348249,106387553,106352346,106384851,106362591,106423346,106365047,106402408,106430649,106432053,106432945,106385937,106415388,106371766,106430650,106446410,106445758,106397095,106394344,106365907,106358591…
Biological Process	GO:0009892	negative regulation of metabolic process	10	1050	0.662881	0.914739	1.06372e+89
Biological Process	GO:0019684	photosynthesis, light reaction	3	324	0.661594	0.914739	1.06422e+26
Biological Process	GO:1903506	regulation of nucleic acid-templated transcription	80	7941	0.663138	0.914739	106379296,106426627,106412501,106450463,106441207,106360833,106368172,106409015,106454638,106427826,106389905,106378105,106429016,106444988,106440307,106429815,106418472,106396809,106380662,106348249,106387553,106352346,106384851,106362591,106423346,106365047,106402408,106430649,106432053,106432945,106385937,106415388,106371766,106430650,106446410,106445758,106397095,106394344,106365907,106358591…
Biological Process	GO:2000024	regulation of leaf development	1	103	0.662517	0.914739	106389905
Biological Process	GO:2001141	regulation of RNA biosynthetic process	80	7941	0.663138	0.914739	106379296,106426627,106412501,106450463,106441207,106360833,106368172,106409015,106454638,106427826,106389905,106378105,106429016,106444988,106440307,106429815,106418472,106396809,106380662,106348249,106387553,106352346,106384851,106362591,106423346,106365047,106402408,106430649,106432053,106432945,106385937,106415388,106371766,106430650,106446410,106445758,106397095,106394344,106365907,106358591…
Molecular Function	GO:0015197	peptide transporter activity	4	430	0.661064	0.914739	1.0642e+35
Biological Process	GO:0006612	protein targeting to membrane	1	104	0.666059	0.916648	106444902
Biological Process	GO:0009553	embryo sac development	2	217	0.66531	0.916648	1.06395e+17
Biological Process	GO:0010565	regulation of cellular ketone metabolic process	1	104	0.666059	0.916648	106366447
Molecular Function	GO:0004519	endonuclease activity	5	538	0.66602	0.916648	1.06369e+44
Molecular Function	GO:0016818	hydrolase activity, acting on acid anhydrides, in phosphorus-containing anhydrides	33	3352	0.668628	0.919653	1.06381e+296
Biological Process	GO:0031326	regulation of cellular biosynthetic process	85	8441	0.669023	0.919666	106379296,106426627,106412501,106450463,106441207,106360833,106368172,106409015,106454638,106427826,106389905,106378105,106429016,106444988,106440307,106429815,106371769,106418472,106396809,106380662,106348249,106387553,106352346,106384851,106362591,106423346,106365047,106402408,106430649,106432053,106432945,106385937,106366447,106415388,106371766,106430650,106446410,106445758,106397095,106394344…
Biological Process	GO:0006829	zinc II ion transport	1	105	0.669565	0.91988	106411649
Biological Process	GO:0032270	positive regulation of cellular protein metabolic process	2	219	0.670196	0.920218	1.06431e+17
Biological Process	GO:0009555	pollen development	5	541	0.670733	0.920424	1.06451e+44
Molecular Function	GO:0019842	vitamin binding	6	646	0.671517	0.920971	1.06382e+53
Biological Process	GO:0006555	methionine metabolic process	1	107	0.676465	0.923388	106431070
Biological Process	GO:0006801	superoxide metabolic process	1	108	0.679862	0.923388	106345867
Biological Process	GO:0006885	regulation of pH	1	108	0.679862	0.923388	106369006
Biological Process	GO:0009889	regulation of biosynthetic process	85	8458	0.676198	0.923388	106379296,106426627,106412501,106450463,106441207,106360833,106368172,106409015,106454638,106427826,106389905,106378105,106429016,106444988,106440307,106429815,106371769,106418472,106396809,106380662,106348249,106387553,106352346,106384851,106362591,106423346,106365047,106402408,106430649,106432053,106432945,106385937,106366447,106415388,106371766,106430650,106446410,106445758,106397095,106394344…
Biological Process	GO:0032268	regulation of cellular protein metabolic process	7	754	0.677198	0.923388	1.0645e+62
Biological Process	GO:0034470	ncRNA processing	7	756	0.679829	0.923388	1.06443e+62
Biological Process	GO:0043038	amino acid activation	3	332	0.677571	0.923388	1.06368e+26
Biological Process	GO:0043039	tRNA aminoacylation	3	332	0.677571	0.923388	1.06368e+26
Biological Process	GO:0044237	cellular metabolic process	349	33892	0.677504	0.923388	106402855,106364585,106426627,106412361,106371447,106376372,106452101,106401149,106442548,106347549,106440307,106347559,106411655,106409161,106392180,106352346,106384851,106362591,106357815,106390130,106380418,106396645,106437932,106387428,106347490,106381060,106414322,106388328,106420920,106358599,106421950,106360993,106444918,106388564,106415388,106403646,106415955,106445758,106394344,106424220…
Biological Process	GO:0048518	positive regulation of biological process	15	1572	0.678933	0.923388	1.06448e+134
Cellular Component	GO:0000323	lytic vacuole	1	108	0.679862	0.923388	106446636
Molecular Function	GO:0000977	RNA polymerase II regulatory region sequence-specific DNA binding	1	108	0.679862	0.923388	106353247
Molecular Function	GO:0001012	RNA polymerase II regulatory region DNA binding	1	108	0.679862	0.923388	106353247
Molecular Function	GO:0015238	drug transmembrane transporter activity	3	331	0.675605	0.923388	1.06383e+26
Molecular Function	GO:0030276	clathrin binding	1	107	0.676465	0.923388	106444647
Molecular Function	GO:0031072	heat shock protein binding	1	108	0.679862	0.923388	106387255
Molecular Function	GO:0043531	ADP binding	6	648	0.674375	0.923388	1.06452e+53
Biological Process	GO:0006891	intra-Golgi vesicle-mediated transport	1	109	0.683222	0.927425	106371942
Biological Process	GO:0051247	positive regulation of protein metabolic process	2	226	0.686845	0.930486	1.06431e+17
Biological Process	GO:0071396	cellular response to lipid	6	657	0.687038	0.930486	1.06379e+53
Biological Process	GO:1900140	regulation of seedling development	1	110	0.686548	0.930486	106436504
Molecular Function	GO:0047134	protein-disulfide reductase activity	1	110	0.686548	0.930486	106354653
Biological Process	GO:0009312	oligosaccharide biosynthetic process	2	227	0.689167	0.931106	1.06427e+17
Biological Process	GO:0046034	ATP metabolic process	5	553	0.689144	0.931106	1.06405e+44
Molecular Function	GO:0004364	glutathione transferase activity	1	111	0.689838	0.931106	106435928
Molecular Function	GO:0008081	phosphoric diester hydrolase activity	2	227	0.689167	0.931106	1.06389e+17
Molecular Function	GO:0008134	transcription factor binding	1	111	0.689838	0.931106	106353247
Molecular Function	GO:0090484	drug transporter activity	3	338	0.689183	0.931106	1.06383e+26
Biological Process	GO:0010038	response to metal ion	6	660	0.691187	0.932399	1.06416e+53
Biological Process	GO:0006351	transcription, DNA-templated	86	8597	0.693376	0.932939	106379296,106426627,106412501,106392908,106450463,106441207,106360833,106368172,106415343,106409015,106454638,106427826,106389905,106378105,106429016,106444988,106440307,106429815,106418472,106354055,106396809,106380662,106348249,106387553,106352346,106384851,106362591,106423346,106365047,106402408,106430649,106432053,106432945,106385937,106415388,106429802,106371766,106430650,106446410,106445758…
Biological Process	GO:0048609	multicellular organismal reproductive process	2	229	0.693767	0.932939	1.06409e+17
Biological Process	GO:0097659	nucleic acid-templated transcription	86	8597	0.693376	0.932939	106379296,106426627,106412501,106392908,106450463,106441207,106360833,106368172,106415343,106409015,106454638,106427826,106389905,106378105,106429016,106444988,106440307,106429815,106418472,106354055,106396809,106380662,106348249,106387553,106352346,106384851,106362591,106423346,106365047,106402408,106430649,106432053,106432945,106385937,106415388,106429802,106371766,106430650,106446410,106445758…
Cellular Component	GO:0015629	actin cytoskeleton	2	229	0.693767	0.932939	1.06435e+17
Cellular Component	GO:0031981	nuclear lumen	17	1791	0.693934	0.932939	1.06394e+152
Molecular Function	GO:0018024	histone-lysine N-methyltransferase activity	1	112	0.693094	0.932939	106426701
Biological Process	GO:0006414	translational elongation	2	230	0.696045	0.933509	1.06372e+17
Biological Process	GO:0010256	endomembrane system organization	1	113	0.696316	0.933509	106389423
Biological Process	GO:0016070	RNA metabolic process	114	11329	0.695765	0.933509	106379296,106389532,106426627,106412501,106392908,106450463,106441207,106360833,106346141,106368172,106346011,106415343,106409015,106454638,106427826,106389905,106378105,106434530,106429016,106444988,106440307,106429815,106418472,106354055,106396809,106442385,106380662,106348249,106387553,106352346,106384851,106362591,106379815,106423346,106390130,106365047,106387428,106402408,106430649,106442942…
Biological Process	GO:0034641	cellular nitrogen compound metabolic process	179	17621	0.694844	0.933509	106402855,106389532,106426627,106392908,106381318,106360833,106346141,106368172,106412361,106409015,106434515,106401149,106446695,106440307,106429815,106411655,106409161,106415050,106348249,106352346,106384851,106362591,106390130,106413522,106387428,106414322,106420920,106381347,106444918,106381543,106357541,106416440,106415388,106415955,106446410,106445758,106394344,106365907,106396796,106385936…
Biological Process	GO:0048440	carpel development	1	113	0.696316	0.933509	106387553
Biological Process	GO:0032774	RNA biosynthetic process	86	8608	0.697836	0.935022	106379296,106426627,106412501,106392908,106450463,106441207,106360833,106368172,106415343,106409015,106454638,106427826,106389905,106378105,106429016,106444988,106440307,106429815,106418472,106354055,106396809,106380662,106348249,106387553,106352346,106384851,106362591,106423346,106365047,106402408,106430649,106432053,106432945,106385937,106415388,106429802,106371766,106430650,106446410,106445758…
Biological Process	GO:0002218	activation of innate immune response	1	115	0.702658	0.935364	106392099
Biological Process	GO:0002253	activation of immune response	1	115	0.702658	0.935364	106392099
Biological Process	GO:0006284	base-excision repair	1	115	0.702658	0.935364	106381347
Biological Process	GO:0019725	cellular homeostasis	9	980	0.699876	0.935364	1.06433e+80
Biological Process	GO:0043067	regulation of programmed cell death	1	114	0.699504	0.935364	106442385
Biological Process	GO:0045786	negative regulation of cell cycle	1	115	0.702658	0.935364	106386917
Biological Process	GO:0046112	nucleobase biosynthetic process	1	115	0.702658	0.935364	106385193
Cellular Component	GO:0022625	cytosolic large ribosomal subunit	2	233	0.702798	0.935364	1.0643e+17
Cellular Component	GO:0045259	proton-transporting ATP synthase complex	1	114	0.699504	0.935364	106386270
Molecular Function	GO:0000976	transcription regulatory region sequence-specific DNA binding	2	233	0.702798	0.935364	1.06353e+17
Molecular Function	GO:0003887	DNA-directed DNA polymerase activity	1	115	0.702658	0.935364	106401749
Molecular Function	GO:0005385	zinc ion transmembrane transporter activity	1	115	0.702658	0.935364	106411649
Molecular Function	GO:0016417	S-acyltransferase activity	2	234	0.705021	0.937799	1.06373e+17
Cellular Component	GO:0016592	mediator complex	1	116	0.70578	0.938286	106415388
Cellular Component	GO:0000502	proteasome complex	2	235	0.707229	0.938643	1.0635e+17
Cellular Component	GO:1905369	endopeptidase complex	2	235	0.707229	0.938643	1.0635e+17
Molecular Function	GO:0015079	potassium ion transmembrane transporter activity	2	235	0.707229	0.938643	1.06418e+17
Biological Process	GO:0009867	jasmonic acid mediated signaling pathway	1	117	0.708869	0.93873	106415388
Biological Process	GO:0022618	ribonucleoprotein complex assembly	3	348	0.707833	0.93873	1.06431e+26
Biological Process	GO:0050793	regulation of developmental process	11	1195	0.708586	0.93873	1.06363e+98
Molecular Function	GO:0015450	P-P-bond-hydrolysis-driven protein transmembrane transporter activity	1	117	0.708869	0.93873	106348623
Molecular Function	GO:0010181	FMN binding	2	236	0.709425	0.938944	1.06349e+17
Biological Process	GO:0006412	translation	26	2719	0.71062	0.939873	1.06368e+233
Biological Process	GO:0006637	acyl-CoA metabolic process	1	118	0.711925	0.939873	106351744
Biological Process	GO:0016071	mRNA metabolic process	10	1095	0.712097	0.939873	1.06435e+89
Biological Process	GO:0035383	thioester metabolic process	1	118	0.711925	0.939873	106351744
Cellular Component	GO:0009707	chloroplast outer membrane	1	118	0.711925	0.939873	106348623
Molecular Function	GO:0022836	gated channel activity	3	351	0.713258	0.940885	1.06417e+26
Biological Process	GO:0009966	regulation of signal transduction	4	463	0.7161	0.941027	1.06442e+35
Biological Process	GO:0015985	energy coupled proton transport, down electrochemical gradient	1	119	0.71495	0.941027	106386270
Biological Process	GO:0015986	ATP synthesis coupled proton transport	1	119	0.71495	0.941027	106386270
Biological Process	GO:0048519	negative regulation of biological process	16	1715	0.715375	0.941027	1.06363e+143
Molecular Function	GO:0000981	RNA polymerase II transcription factor activity, sequence-specific DNA binding	2	238	0.713774	0.941027	1.06427e+17
Molecular Function	GO:0016817	hydrolase activity, acting on acid anhydrides	33	3428	0.716128	0.941027	1.06381e+296
Molecular Function	GO:0042054	histone methyltransferase activity	1	119	0.71495	0.941027	106426701
Biological Process	GO:0035821	modification of morphology or physiology of other organism	1	120	0.717942	0.942373	106447805
Biological Process	GO:0071395	cellular response to jasmonic acid stimulus	1	120	0.717942	0.942373	106415388
Biological Process	GO:0071407	cellular response to organic cyclic compound	3	354	0.718604	0.942724	1.06442e+26
Biological Process	GO:0006261	DNA-dependent DNA replication	2	241	0.720194	0.942959	1.0644e+17
Biological Process	GO:0023051	regulation of signaling	4	466	0.720761	0.942959	1.06442e+35
Biological Process	GO:0032504	multicellular organism reproduction	2	241	0.720194	0.942959	1.06409e+17
Biological Process	GO:0046483	heterocycle metabolic process	154	15283	0.719451	0.942959	106402855,106389532,106426627,106392908,106360833,106346141,106368172,106409015,106434515,106440307,106429815,106411655,106409161,106415050,106348249,106352346,106384851,106362591,106390130,106413522,106387428,106420920,106381347,106396262,106381543,106357541,106416440,106415388,106446410,106445758,106394344,106365907,106396796,106385936,106391616,106379048,106431495,106347101,106385052,106366665…
Biological Process	GO:0071826	ribonucleoprotein complex subunit organization	3	355	0.720369	0.942959	1.06431e+26
Biological Process	GO:0006497	protein lipidation	1	123	0.726733	0.943013	106447298
Biological Process	GO:0009967	positive regulation of signal transduction	1	123	0.726733	0.943013	106345212
Biological Process	GO:0016043	cellular component organization	61	6215	0.722455	0.943013	106446910,106428265,106424738,106435227,106450462,106399394,106430508,106348623,106452259,106431495,106371424,106389905,106387255,106447805,106390948,106407562,106438626,106345993,106354078,106354055,106372040,106438857,106436788,106406215,106371532,106430948,106429071,106357511,106393579,106423346,106412123,106435228,106347490,106388730,106414686,106450695,106432535,106424731,106447580,106432053…
Biological Process	GO:0016226	iron-sulfur cluster assembly	1	123	0.726733	0.943013	106429071
Biological Process	GO:0017038	protein import	2	242	0.722308	0.943013	1.06349e+17
Biological Process	GO:0023056	positive regulation of signaling	1	123	0.726733	0.943013	106345212
Biological Process	GO:0031163	metallo-sulfur cluster assembly	1	123	0.726733	0.943013	106429071
Biological Process	GO:0042158	lipoprotein biosynthetic process	1	123	0.726733	0.943013	106447298
Biological Process	GO:0045892	negative regulation of transcription, DNA-templated	3	357	0.723873	0.943013	1.06372e+26
Biological Process	GO:0055080	cation homeostasis	3	358	0.725612	0.943013	1.06375e+26
Cellular Component	GO:0005643	nuclear pore	1	122	0.723834	0.943013	106447580
Cellular Component	GO:0009527	plastid outer membrane	1	123	0.726733	0.943013	106348623
Cellular Component	GO:0031966	mitochondrial membrane	7	792	0.724831	0.943013	1.06417e+62
Molecular Function	GO:0008375	acetylglucosaminyltransferase activity	2	242	0.722308	0.943013	1.06447e+17
Molecular Function	GO:0022838	substrate-specific channel activity	4	468	0.723836	0.943013	1.06418e+35
Biological Process	GO:0007275	multicellular organism development	46	4745	0.728796	0.944662	106397095,106429725,106392908,106351818,106346141,106434515,106396844,106376365,106446437,106398712,106389905,106376372,106378105,106401149,106387255,106354347,106446986,106389655,106348249,106387553,106391397,106451021,106362591,106391193,106395069,106423346,106390130,106396645,106436504,106409249,106397258,106346140,106363672,106351744,106396262,106366473,106402028,106421316,106391001,106436563…
Biological Process	GO:0010646	regulation of cell communication	4	471	0.728402	0.944662	1.06442e+35
Cellular Component	GO:0090406	pollen tube	1	124	0.729602	0.945193	106403646
Biological Process	GO:0010467	gene expression	137	13668	0.73047	0.945492	106426627,106392908,106381318,106360833,106346141,106368172,106409015,106401149,106446695,106440307,106429815,106348249,106352346,106384851,106362591,106424731,106444918,106416440,106415388,106415955,106446410,106445758,106394344,106365907,106396796,106385936,106391616,106431495,106347101,106385052,106366665,106398712,106391874,106371663,106354347,106396799,106435000,106362715,106365912,106379011…
Cellular Component	GO:0000786	nucleosome	2	246	0.730626	0.945492	1.06348e+17
Biological Process	GO:0010026	trichome differentiation	1	126	0.73525	0.950445	106396884
Biological Process	GO:0071489	cellular response to red or far red light	1	126	0.73525	0.950445	106436504
Biological Process	GO:0016579	protein deubiquitination	2	249	0.736725	0.95132	1.0639e+17
Biological Process	GO:0019953	sexual reproduction	2	249	0.736725	0.95132	1.06389e+17
Biological Process	GO:0043043	peptide biosynthetic process	26	2762	0.738786	0.953466	1.06368e+233
Biological Process	GO:0007264	small GTPase mediated signal transduction	5	589	0.740088	0.954416	1.06435e+44
Biological Process	GO:0010556	regulation of macromolecule biosynthetic process	82	8333	0.743524	0.954416	106379296,106426627,106412501,106450463,106441207,106360833,106368172,106409015,106454638,106427826,106389905,106378105,106429016,106444988,106440307,106429815,106418472,106396809,106380662,106348249,106387553,106352346,106384851,106362591,106423346,106365047,106402408,106430649,106432053,106432945,106385937,106366447,106415388,106371766,106430650,106446410,106445758,106397095,106394344,106365907…
Biological Process	GO:0010647	positive regulation of cell communication	1	128	0.74078	0.954416	106345212
Biological Process	GO:0046854	phosphatidylinositol phosphorylation	1	129	0.743502	0.954416	106396844
Biological Process	GO:0048467	gynoecium development	1	129	0.743502	0.954416	106387553
Biological Process	GO:1902679	negative regulation of RNA biosynthetic process	3	368	0.742533	0.954416	1.06372e+26
Biological Process	GO:1903507	negative regulation of nucleic acid-templated transcription	3	368	0.742533	0.954416	1.06372e+26
Molecular Function	GO:0005249	voltage-gated potassium channel activity	1	129	0.743502	0.954416	106363402
Molecular Function	GO:0005507	copper ion binding	4	480	0.741762	0.954416	1.06372e+35
Molecular Function	GO:0022843	voltage-gated cation channel activity	1	129	0.743502	0.954416	106363402
Biological Process	GO:0019318	hexose metabolic process	2	253	0.744673	0.955377	1.06455e+17
Biological Process	GO:0045017	glycerolipid biosynthetic process	3	370	0.745816	0.955815	1.06452e+26
Cellular Component	GO:0005783	endoplasmic reticulum	18	1958	0.745537	0.955815	1.06401e+161
Biological Process	GO:0009965	leaf morphogenesis	2	254	0.746628	0.956341	1.06393e+17
Biological Process	GO:0001510	RNA methylation	1	131	0.74886	0.957436	106411637
Biological Process	GO:0009888	tissue development	9	1028	0.750611	0.957436	1.06387e+80
Biological Process	GO:0010468	regulation of gene expression	87	8842	0.750056	0.957436	106379296,106426627,106412501,106450463,106441207,106360833,106353635,106346141,106368172,106409015,106454638,106427826,106389905,106378105,106429016,106444988,106440307,106429815,106418472,106396809,106442385,106380662,106348249,106387553,106352346,106384851,106362591,106423346,106365047,106402408,106430649,106424731,106432053,106432945,106385937,106416118,106415388,106420973,106371766,106430650…
Cellular Component	GO:0000228	nuclear chromosome	2	256	0.750498	0.957436	1.06402e+17
Cellular Component	GO:0005839	proteasome core complex	1	131	0.74886	0.957436	106349758
Cellular Component	GO:0030118	clathrin coat	1	131	0.74886	0.957436	106367583
Cellular Component	GO:0031969	chloroplast membrane	3	373	0.750677	0.957436	1.06387e+26
Molecular Function	GO:0004298	threonine-type endopeptidase activity	1	132	0.751497	0.957436	106349758
Molecular Function	GO:0017111	nucleoside-triphosphatase activity	30	3186	0.750923	0.957436	1.0641e+269
Molecular Function	GO:0070003	threonine-type peptidase activity	1	132	0.751497	0.957436	106349758
Biological Process	GO:0055082	cellular chemical homeostasis	3	374	0.752281	0.957924	1.06375e+26
Biological Process	GO:0022603	regulation of anatomical structure morphogenesis	2	258	0.754318	0.95847	1.06425e+17
Biological Process	GO:0042157	lipoprotein metabolic process	1	133	0.754107	0.95847	106447298
Cellular Component	GO:0030658	transport vesicle membrane	1	133	0.754107	0.95847	106359007
Cellular Component	GO:0030659	cytoplasmic vesicle membrane	2	258	0.754318	0.95847	1.06373e+17
Biological Process	GO:0016458	gene silencing	3	376	0.755464	0.95883	1.06346e+26
Biological Process	GO:0051253	negative regulation of RNA metabolic process	3	376	0.755464	0.95883	1.06372e+26
Cellular Component	GO:0000325	plant-type vacuole	2	259	0.756209	0.95883	1.0637e+17
Molecular Function	GO:0043167	ion binding	274	27015	0.756092	0.95883	106364585,106382538,106424219,106452101,106389295,106440307,106346793,106347559,106359975,106409161,106360921,106345212,106451605,106362591,106357815,106380418,106396645,106366590,106437932,106387428,106387137,106425158,106387898,106421950,106360993,106388564,106411714,106365987,106389726,106445758,106418306,106394044,106415877,106399811,106431495,106382013,106421406,106380417,106370964,106386882…
Biological Process	GO:0098771	inorganic ion homeostasis	3	377	0.757043	0.959377	1.06375e+26
Biological Process	GO:0009108	coenzyme biosynthetic process	4	492	0.758789	0.960569	1.06368e+35
Biological Process	GO:0010016	shoot system morphogenesis	3	378	0.758614	0.960569	1.06393e+26
Molecular Function	GO:0099516	ion antiporter activity	1	135	0.759243	0.960634	106387564
Biological Process	GO:0070646	protein modification by small protein removal	2	261	0.759953	0.961022	1.0639e+17
Biological Process	GO:0006904	vesicle docking involved in exocytosis	1	137	0.764273	0.961886	106403646
Biological Process	GO:0009617	response to bacterium	6	717	0.763009	0.961886	1.06448e+53
Biological Process	GO:0055065	metal ion homeostasis	2	264	0.765476	0.961886	1.06375e+17
Biological Process	GO:0140013	meiotic nuclear division	1	137	0.764273	0.961886	106388730
Biological Process	GO:0140029	exocytic process	1	137	0.764273	0.961886	106403646
Cellular Component	GO:0005789	endoplasmic reticulum membrane	9	1041	0.763275	0.961886	1.06389e+80
Cellular Component	GO:0012506	vesicle membrane	2	262	0.761806	0.961886	1.06373e+17
Cellular Component	GO:0042170	plastid membrane	3	382	0.764814	0.961886	1.06387e+26
Cellular Component	GO:0042175	nuclear outer membrane-endoplasmic reticulum membrane network	9	1043	0.765183	0.961886	1.06389e+80
Cellular Component	GO:0098827	endoplasmic reticulum subcompartment	9	1041	0.763275	0.961886	1.06389e+80
Cellular Component	GO:0120025	plasma membrane bounded cell projection	1	137	0.764273	0.961886	106403646
Molecular Function	GO:0008408	3'-5' exonuclease activity	1	136	0.761771	0.961886	106411655
Biological Process	GO:0000070	mitotic sister chromatid segregation	1	139	0.769197	0.962001	106424731
Biological Process	GO:0006732	coenzyme metabolic process	9	1046	0.768024	0.962001	1.06452e+80
Biological Process	GO:0044703	multi-organism reproductive process	2	265	0.767292	0.962001	1.06389e+17
Cellular Component	GO:0000139	Golgi membrane	7	829	0.766367	0.962001	1.06431e+62
Cellular Component	GO:0044815	DNA packaging complex	2	265	0.767292	0.962001	1.06348e+17
Cellular Component	GO:1905368	peptidase complex	2	266	0.769096	0.962001	1.0635e+17
Molecular Function	GO:0003697	single-stranded DNA binding	1	139	0.769197	0.962001	106384115
Molecular Function	GO:0016879	ligase activity, forming carbon-nitrogen bonds	3	384	0.767866	0.962001	1.06423e+26
Molecular Function	GO:0047262	polygalacturonate 4-alpha-galacturonosyltransferase activity	1	138	0.766748	0.962001	106414686
Molecular Function	GO:0015291	secondary active transmembrane transporter activity	8	941	0.770299	0.962874	1.06405e+71
Biological Process	GO:0046834	lipid phosphorylation	1	140	0.771621	0.964021	106396844
Biological Process	GO:0015748	organophosphate ester transport	1	141	0.774019	0.964491	106430259
Biological Process	GO:1901264	carbohydrate derivative transport	1	141	0.774019	0.964491	106389521
Cellular Component	GO:0031301	integral component of organelle membrane	1	141	0.774019	0.964491	106348623
Molecular Function	GO:0016278	lysine N-methyltransferase activity	1	141	0.774019	0.964491	106426701
Molecular Function	GO:0016279	protein-lysine N-methyltransferase activity	1	141	0.774019	0.964491	106426701
Biological Process	GO:0043604	amide biosynthetic process	27	2923	0.774594	0.964703	1.06368e+242
Biological Process	GO:2000112	regulation of cellular macromolecule biosynthetic process	81	8323	0.77577	0.965664	106379296,106426627,106412501,106450463,106441207,106360833,106368172,106409015,106454638,106427826,106389905,106378105,106429016,106444988,106440307,106429815,106418472,106396809,106380662,106348249,106387553,106352346,106384851,106362591,106423346,106365047,106402408,106430649,106432053,106432945,106385937,106415388,106371766,106430650,106446410,106445758,106397095,106394344,106365907,106358591…
Cellular Component	GO:0005770	late endosome	1	142	0.776392	0.965934	106389423
Biological Process	GO:0009059	macromolecule biosynthetic process	128	12958	0.780923	0.967708	106426627,106392908,106381318,106360833,106368172,106409015,106376365,106376372,106401149,106446695,106440307,106429815,106348249,106352346,106384851,106362591,106444918,106415388,106415955,106446410,106445758,106394344,106365907,106389090,106396796,106385936,106391616,106385052,106398712,106391874,106371663,106354347,106396799,106401749,106362715,106379011,106447488,106376198,106400282,106445120…
Biological Process	GO:0019439	aromatic compound catabolic process	4	508	0.780123	0.967708	1.06388e+35
Biological Process	GO:0042398	cellular modified amino acid biosynthetic process	1	144	0.781064	0.967708	106353271
Cellular Component	GO:0005774	vacuolar membrane	10	1166	0.779859	0.967708	1.0637e+89
Cellular Component	GO:0031300	intrinsic component of organelle membrane	1	144	0.781064	0.967708	106348623
Cellular Component	GO:0044428	nuclear part	23	2521	0.778784	0.967708	1.06394e+206
Cellular Component	GO:0044437	vacuolar part	10	1166	0.779859	0.967708	1.0637e+89
Molecular Function	GO:0015035	protein disulfide oxidoreductase activity	3	391	0.778293	0.967708	1.06355e+26
Biological Process	GO:0010557	positive regulation of macromolecule biosynthetic process	5	624	0.783479	0.968983	1.06353e+44
Biological Process	GO:0034645	cellular macromolecule biosynthetic process	126	12772	0.783718	0.968983	106379296,106426627,106412501,106392908,106381318,106450463,106441207,106360833,106368172,106346011,106415343,106399394,106409015,106381322,106454638,106376365,106427826,106389905,106376372,106392267,106378105,106401149,106429016,106446695,106444988,106440307,106431539,106429815,106418472,106354055,106396809,106380662,106348249,106387553,106352346,106384851,106430948,106362591,106423346,106365047…
Biological Process	GO:0034968	histone lysine methylation	1	145	0.783363	0.968983	106426701
Biological Process	GO:0051258	protein polymerization	1	145	0.783363	0.968983	106434724
Biological Process	GO:1903047	mitotic cell cycle process	3	396	0.785502	0.969347	1.06404e+26
Cellular Component	GO:0042995	cell projection	1	146	0.785638	0.969347	106403646
Molecular Function	GO:0001134	transcription factor activity, transcription factor recruiting	1	146	0.785638	0.969347	106426627
Molecular Function	GO:0001135	transcription factor activity, RNA polymerase II transcription factor recruiting	1	146	0.785638	0.969347	106426627
Biological Process	GO:0034655	nucleobase-containing compound catabolic process	2	276	0.786474	0.969876	1.06388e+17
Molecular Function	GO:0016765	transferase activity, transferring alkyl or aryl (other than methyl) groups	3	397	0.78692	0.969925	1.06403e+26
Biological Process	GO:0005984	disaccharide metabolic process	2	277	0.788147	0.969933	1.06427e+17
Biological Process	GO:0006730	one-carbon metabolic process	1	147	0.787889	0.969933	106425970
Cellular Component	GO:0033177	proton-transporting two-sector ATPase complex, proton-transporting domain	1	147	0.787889	0.969933	106386270
Molecular Function	GO:0016866	intramolecular transferase activity	2	278	0.789809	0.971477	1.06391e+17
Biological Process	GO:0006662	glycerol ether metabolic process	1	149	0.792321	0.971863	106354653
Biological Process	GO:0009630	gravitropism	1	149	0.792321	0.971863	106375221
Cellular Component	GO:0005743	mitochondrial inner membrane	5	632	0.792567	0.971863	1.06349e+44
Cellular Component	GO:0009524	phragmoplast	1	149	0.792321	0.971863	106403646
Cellular Component	GO:0022627	cytosolic small ribosomal subunit	1	149	0.792321	0.971863	106429168
Cellular Component	GO:0044432	endoplasmic reticulum part	9	1072	0.791622	0.971863	1.06389e+80
Molecular Function	GO:0003899	DNA-directed 5'-3' RNA polymerase activity	2	280	0.793097	0.972012	1.06368e+17
Biological Process	GO:0009787	regulation of abscisic acid-activated signaling pathway	1	150	0.794502	0.972236	106345212
Biological Process	GO:1901419	regulation of response to alcohol	1	150	0.794502	0.972236	106345212
Biological Process	GO:1905957	regulation of cellular response to alcohol	1	150	0.794502	0.972236	106345212
Biological Process	GO:0006139	nucleobase-containing compound metabolic process	141	14283	0.795556	0.973026	106389532,106426627,106392908,106360833,106346141,106368172,106409015,106440307,106429815,106411655,106409161,106415050,106348249,106352346,106384851,106362591,106390130,106413522,106387428,106381347,106381543,106416440,106415388,106446410,106445758,106394344,106365907,106396796,106385936,106391616,106379048,106431495,106347101,106385052,106366665,106398712,106371663,106354347,106396799,106387818…
Biological Process	GO:0006643	membrane lipid metabolic process	2	282	0.79634	0.973379	1.0642e+17
Biological Process	GO:0055067	monovalent inorganic cation homeostasis	1	151	0.79666	0.973379	106369006
Molecular Function	GO:0016874	ligase activity	11	1294	0.797162	0.973493	1.06368e+98
Biological Process	GO:0000819	sister chromatid segregation	1	152	0.798796	0.973657	106424731
Biological Process	GO:0030258	lipid modification	3	406	0.799338	0.973657	1.06402e+26
Biological Process	GO:0045934	negative regulation of nucleobase-containing compound metabolic process	3	406	0.799338	0.973657	1.06372e+26
Biological Process	GO:0071804	cellular potassium ion transport	1	152	0.798796	0.973657	106417863
Biological Process	GO:0071805	potassium ion transmembrane transport	1	152	0.798796	0.973657	106417863
Biological Process	GO:0008654	phospholipid biosynthetic process	3	407	0.80068	0.974079	1.06452e+26
Cellular Component	GO:0005740	mitochondrial envelope	7	863	0.800335	0.974079	1.06417e+62
Molecular Function	GO:0016811	hydrolase activity, acting on carbon-nitrogen (but not peptide) bonds, in linear amides	1	153	0.800909	0.974079	106446605
Biological Process	GO:0010941	regulation of cell death	1	154	0.803	0.975543	106442385
Biological Process	GO:0044270	cellular nitrogen compound catabolic process	3	409	0.803341	0.975543	1.06388e+26
Molecular Function	GO:0016668	oxidoreductase activity, acting on a sulfur group of donors, NAD(P) as acceptor	1	154	0.803	0.975543	106354653
Biological Process	GO:0006760	folic acid-containing compound metabolic process	1	158	0.811147	0.975585	106425970
Biological Process	GO:0009072	aromatic amino acid family metabolic process	2	288	0.8058	0.975585	1.06371e+17
Biological Process	GO:0009112	nucleobase metabolic process	1	157	0.809142	0.975585	106385193
Biological Process	GO:0009658	chloroplast organization	2	291	0.810381	0.975585	1.06354e+17
Biological Process	GO:0018904	ether metabolic process	1	155	0.805069	0.975585	106354653
Biological Process	GO:0042742	defense response to bacterium	5	644	0.805637	0.975585	1.06448e+44
Biological Process	GO:0048507	meristem development	3	411	0.805971	0.975585	1.06412e+26
Biological Process	GO:0048831	regulation of shoot system development	3	412	0.807276	0.975585	1.06412e+26
Biological Process	GO:1901361	organic cyclic compound catabolic process	4	533	0.810428	0.975585	1.06388e+35
Cellular Component	GO:0000145	exocyst	1	157	0.809142	0.975585	106403646
Cellular Component	GO:0030133	transport vesicle	1	157	0.809142	0.975585	106359007
Cellular Component	GO:0043228	non-membrane-bounded organelle	41	4421	0.811083	0.975585	106358133,106429725,106381318,106387510,106389053,106368207,106381322,106389554,106401149,106446695,106390948,106431539,106427089,106354055,106401749,106399284,106435000,106357511,106393579,106376198,106445120,106399285,106429168,106368244,106360874,106415313,106424854,106375221,106402150,106401965,106444918,106389120,106347525,106391001,106403646,106424309,106415955,106434724,106384115,106345867…
Cellular Component	GO:0043232	intracellular non-membrane-bounded organelle	41	4421	0.811083	0.975585	106358133,106429725,106381318,106387510,106389053,106368207,106381322,106389554,106401149,106446695,106390948,106431539,106427089,106354055,106401749,106399284,106435000,106357511,106393579,106376198,106445120,106399285,106429168,106368244,106360874,106415313,106424854,106375221,106402150,106401965,106444918,106389120,106347525,106391001,106403646,106424309,106415955,106434724,106384115,106345867…
Molecular Function	GO:0003678	DNA helicase activity	1	158	0.811147	0.975585	106439842
Molecular Function	GO:0005319	lipid transporter activity	1	157	0.809142	0.975585	106430259
Molecular Function	GO:0005488	binding	459	45001	0.808786	0.975585	106364585,106424738,106353480,106426627,106382538,106424219,106376372,106452101,106389295,106401149,106376245,106440307,106429454,106346793,106347559,106411655,106359975,106409161,106360921,106345212,106352346,106451605,106384851,106362591,106357815,106390130,106380418,106396645,106366590,106437932,106387428,106404633,106438091,106388328,106387137,106454063,106426654,106425158,106387898,106421950…
Molecular Function	GO:0019203	carbohydrate phosphatase activity	1	158	0.811147	0.975585	106376534
Molecular Function	GO:0022857	transmembrane transporter activity	37	4009	0.808601	0.975585	106370331,106431738,106380658,106411649,106391405,106441297,106395979,106387564,XLOC_059144,106417708,106419906,106348623,106386270,106430469,106405063,106387176,106369006,106405436,106394816,106391495,106410179,106389521,106436504,106397258,106383162,106417863,106438705,106448494,106441102,106401661,106361064,106384132,106363402,106361063,106417360,106410459,106416458
Molecular Function	GO:0046914	transition metal ion binding	76	7932	0.811035	0.975585	106360833,106346141,106382538,106421264,106395347,106359211,106374995,106389295,106440307,106359975,106371769,106451216,106393669,106407022,106356085,106412398,106379049,106388203,106432759,106451050,106424731,106387137,106439542,106350367,106425158,106439541,106410432,106379336,106444566,106419211,106426780,106425779,106403563,106365987,106446382,106389726,106446410,106445758,106358986,106386997…
Biological Process	GO:0046700	heterocycle catabolic process	3	416	0.812419	0.976364	1.06388e+26
Molecular Function	GO:0022891	substrate-specific transmembrane transporter activity	27	2994	0.812613	0.976364	106370331,106431738,106380658,106411649,106389521,106441297,106436504,106387564,XLOC_059144,106397258,106417863,106419906,106348623,106438705,106448494,106386270,106361064,106405063,106387176,106369006,106361063,106363402,106384132,106417360,106416458,106405436,106394816
Biological Process	GO:0048193	Golgi vesicle transport	3	417	0.813686	0.977161	1.06359e+26
Biological Process	GO:0000278	mitotic cell cycle	3	420	0.817446	0.977593	1.06404e+26
Biological Process	GO:0000413	protein peptidyl-prolyl isomerization	1	161	0.817035	0.977593	106387142
Biological Process	GO:0008154	actin polymerization or depolymerization	1	160	0.815093	0.977593	106434724
Biological Process	GO:0009856	pollination	4	539	0.817172	0.977593	1.06428e+35
Biological Process	GO:0042430	indole-containing compound metabolic process	1	161	0.817035	0.977593	106407385
Biological Process	GO:0042558	pteridine-containing compound metabolic process	1	161	0.817035	0.977593	106425970
Biological Process	GO:0044700	single organism signaling	41	4437	0.817735	0.977593	106432725,106364986,106446554,106351818,106396844,106446437,106390671,106444988,106389025,106438735,106438707,106396799,106442385,106345212,106352346,106391397,106379011,106383095,106391193,106396645,106388730,106390576,106397258,106379479,106388928,106432053,106441076,106432945,106427547,106403720,106368487,106434800,106436563,106370507,106347387,106415388,106392099,106418307,106415483,106451855…
Biological Process	GO:0044706	multi-multicellular organism process	4	539	0.817172	0.977593	1.06428e+35
Biological Process	GO:0048731	system development	30	3313	0.81756	0.977593	1.06451e+269
Biological Process	GO:0023052	signaling	41	4441	0.819373	0.978239	106432725,106364986,106446554,106351818,106396844,106446437,106390671,106444988,106389025,106438735,106438707,106396799,106442385,106345212,106352346,106391397,106379011,106383095,106391193,106396645,106388730,106390576,106397258,106379479,106388928,106432053,106441076,106432945,106427547,106403720,106368487,106434800,106436563,106370507,106347387,106415388,106392099,106418307,106415483,106451855…
Biological Process	GO:0044712	single-organism catabolic process	12	1432	0.819698	0.978239	1.06392e+107
Biological Process	GO:0045489	pectin biosynthetic process	1	162	0.818957	0.978239	106414686
Molecular Function	GO:0008047	enzyme activator activity	3	422	0.819916	0.978239	1.06355e+26
[truncated: 386 more rows]
