# Supplementary material for: Physiological and comparative transcriptome analyses reveal the mechanisms underlying waterlogging tolerance in a rapeseed anthocyanin-more mutant
Source: Biotechnol Biofuels Bioprod. 2022 May 20;15:55. doi: 10.1186/s13068-022-02155-5 (PMC9123723; doi:10.1186/s13068-022-02155-5)
Supplement: Supplementary file 2 — Additional file 2: Table S1. List of DEGs detected in the WT ZS11after the waterlogging treatment. Table S2. List of DEGs detected in the am mutant after the waterlogging treatment. Table S3. Differential expression of subclusters 1–5 in the am mutant. Table S4. Differential expression of subclusters 1–6 in the WT. Table S5. All the up- and downregulated DEGs with GO annotations in the am mutant. Table S6. All the up- and downregulated DEGs with GO annotations in the WT. Table S7. KEGG pathway enrichment of the DEGs in the WT. Table S8. KEGG pathway enrichment of the DEGs in the am mutant. Table S9. The DEG enrichment in the phenylalanine biosynthetic and metabolic pathways. Table S10. A list of differentially expressed TFs in the WT. Table S11. A list of differentially expressed TFs in the am mutant. Table S12. The DEG enrichment in plant hormone signal transduction pathways. Table S13. New transcript predictions as assessed by RNA-seq. Table S14. Primers used for qPCR validation of the selected DEGs. [file 13068_2022_2155_MOESM2_ESM.zip › Table S7.am.KEGG_enrichment.xlsx]

## Sheet: M5W-vs-M5C.DEG.KEGG_enrichment
Pathway Hierarchy1	Pathway Hierarchy2	KEGG Pathway	Pathway ID	Gene Number	Background number	P-Value	Q-Value	Gene IDs	Hyperlink
Metabolism	Metabolism of terpenoids and polyketides	Carotenoid biosynthesis	ko00906	32	198	1.31365e-16	3.25785e-14	TCONS_00008405,TCONS_00008379,TCONS_00008377,XM_013844918.1,TCONS_00008398,TCONS_00008407,XM_013846831.1,XM_013800596.1,TCONS_00028104,TCONS_00008371,TCONS_00008403,TCONS_00008400,TCONS_00008376,TCONS_00008397,TCONS_00008374,XM_013857531.1,TCONS_00008406,TCONS_00008368,TCONS_00008375,TCONS_00008401,TCONS_00008404,TCONS_00008369,TCONS_00008402,TCONS_00008370,TCONS_00008378,XM_013800597.1,XM_013784…	http://www.genome.jp/kegg-bin/show_pathway?ko00906/K06444%09blue/K15748%09red/K09840%09blue/K09843%09green
Metabolism	Lipid metabolism	alpha-Linolenic acid metabolism	ko00592	30	213	5.1453e-14	6.38017e-12	XM_013791161.1,XM_013818068.1,XM_013884614.1,XM_013838275.1,XM_013795759.1,XM_013812064.1,XM_013893553.1,XM_013793688.1,XM_013791159.1,XM_013809946.1,XM_013820707.1,XM_013844038.1,XM_013816854.1,TCONS_00085625,XM_013794611.1,XM_013832947.1,XM_013817688.1,TCONS_00011221,XM_013784844.1,XM_013885106.1,XM_013844047.1,XM_013818069.1,XM_013812098.1,XM_013846956.1,XM_013827605.1,XM_013791160.1,TCONS_000…	http://www.genome.jp/kegg-bin/show_pathway?ko00592/K10527%09blue/K00454%09red/K05894%09green/K01047%09red/K07513%09red/K18857%09red/K14674%09green/K10525%09green
Metabolism	Xenobiotics biodegradation and metabolism	Drug metabolism - cytochrome P450	ko00982	31	245	3.72833e-13	2.31156e-11	XM_013875750.1,XM_013888810.1,XM_013839768.1,XM_013851241.1,XM_013852852.1,XM_013819317.1,TCONS_00035995,XM_013842613.1,XM_013788098.1,XM_013846791.1,XM_013811078.1,XM_013878478.1,XM_013868603.1,XM_013797008.1,XM_013786121.1,XM_013811058.1,XM_013895923.1,XM_013888808.1,XM_013839767.1,XM_013796633.1,XM_013889108.1,XM_013875751.1,XM_013796632.1,XM_013786124.1,TCONS_00120036,XM_013893469.1,TCONS_000…	http://www.genome.jp/kegg-bin/show_pathway?ko00982/K00799%09blue/K00121%09red
Metabolism	Xenobiotics biodegradation and metabolism	Metabolism of xenobiotics by cytochrome P450	ko00980	32	259	3.03004e-13	2.31156e-11	XM_013875750.1,XM_013888810.1,XM_013839768.1,XM_013851241.1,XM_013852852.1,XM_013819317.1,TCONS_00035995,XM_013842613.1,XM_013788098.1,XM_013846791.1,XM_013811078.1,XM_013878478.1,XM_013868603.1,XM_013797008.1,XM_013786121.1,XM_013811058.1,XM_013895923.1,XM_013888808.1,XM_013839767.1,XM_013796633.1,XM_013889108.1,XM_013875751.1,XM_013796632.1,XM_013786124.1,TCONS_00120036,XM_013893469.1,TCONS_000…	http://www.genome.jp/kegg-bin/show_pathway?ko00980/K00799%09blue/K00121%09red/K07408%09red
Environmental Information Processing	Signal transduction	Plant hormone signal transduction	ko04075	87	1717	2.28842e-09	1.13505e-07	XM_013825073.1,XM_013825075.1,XM_013825231.1,XM_013820609.1,XM_013873332.1,XM_013866855.1,XM_013857280.1,XM_013884983.1,XM_013874848.1,XM_013883660.1,XM_013810222.1,XM_013825238.1,XM_013820584.1,XM_013804198.1,XM_013825237.1,XM_013821014.1,XM_013884759.1,XM_013857281.1,XM_013821015.1,XM_013866857.1,XM_013885721.1,XM_013873336.1,XM_013864190.1,XM_013873794.1,XM_013873333.1,XM_013820620.1,XM_013825…	http://www.genome.jp/kegg-bin/show_pathway?ko04075/K14488%09blue/K14431%09green/K14484%09blue/K14506%09green/K14516%09red/K14509%09red/K13464%09blue/K13449%09red/K14491%09red/K14485%09red/K14514%09green/K14487%09red/K13416%09green/K14500%09red/K14508%09red/K14505%09red
Metabolism	Metabolism of other amino acids	Glutathione metabolism	ko00480	34	494	2.91266e-07	1.2039e-05	XM_013888810.1,XM_013839768.1,XM_013852852.1,XM_013895923.1,XM_013888808.1,XM_013839767.1,XM_013889108.1,XM_013875751.1,XM_013796632.1,TCONS_00120036,XM_013855025.1,XM_013888769.1,XM_013888765.1,XM_013875750.1,XM_013855088.1,XM_013857437.1,TCONS_00035995,XM_013819317.1,XM_013788098.1,XM_013842613.1,XM_013846791.1,XM_013786121.1,XM_013797008.1,XM_013868603.1,XM_013878478.1,XM_013811058.1,XM_013857…	http://www.genome.jp/kegg-bin/show_pathway?ko00480/K00799%09blue/K00797%09blue/K00383%09green
Metabolism	Lipid metabolism	Fatty acid elongation	ko00062	19	206	1.8953e-06	6.71477e-05	TCONS_00113548,XM_013808148.1,TCONS_00067724,XM_013850556.1,TCONS_00067727,XM_013808147.1,XM_013865968.1,TCONS_00113545,XM_013834576.1,XM_013834558.1,XM_013863599.1,XM_013865989.1,XM_013842879.1,XM_013798429.1,XM_013850607.1,XM_013842878.1,XM_013808146.1,XM_013850503.1,XM_013842880.1	http://www.genome.jp/kegg-bin/show_pathway?ko00062/K10258%09green/K15397%09blue
Metabolism	Lipid metabolism	Linoleic acid metabolism	ko00591	9	62	2.86209e-05	0.000812444	XM_013818068.1,XM_013817688.1,XM_013795759.1,XM_013818069.1,XM_013893553.1,XM_013793688.1,XM_013846956.1,XM_013820707.1,TCONS_00085625	http://www.genome.jp/kegg-bin/show_pathway?ko00591/K00454%09red/K14674%09green/K01047%09red
Metabolism	Xenobiotics biodegradation and metabolism	Aminobenzoate degradation	ko00627	17	207	2.94839e-05	0.000812444	XM_013844014.1,XM_013852938.1,XM_013785921.1,XM_013787003.1,XM_013804074.1,XM_013887060.1,XM_013887059.1,XM_013794353.1,XM_013827304.1,XM_013820849.1,XM_013843102.1,TCONS_00027812,XM_013827305.1,XM_013887061.1,XM_013881239.1,XM_013825436.1,XM_013855144.1	http://www.genome.jp/kegg-bin/show_pathway?ko00627/K01501%09blue/K00517%09blue
Genetic Information Processing	Translation	Ribosome biogenesis in eukaryotes	ko03008	32	600	0.000106396	0.00263863	XM_013883328.1,XM_013857321.1,XR_001280635.1,XM_013820170.1,XM_013786592.1,XM_013857320.1,XM_013820545.1,XM_013820289.1,TCONS_00115783,XM_013826388.1,XM_013843618.1,XM_013826387.1,XM_013805214.1,TCONS_00097734,XM_013891419.1,XM_013826389.1,XR_001280632.1,TCONS_00119681,TCONS_00115785,XM_013884565.1,XM_013862710.1,XR_001280634.1,XM_013819225.1,XR_001280633.1,XM_013838291.1,XR_001280629.1,XM_013826…	http://www.genome.jp/kegg-bin/show_pathway?ko03008/K11128%09blue/K14563%09blue/K14552%09red/K14555%09green/K07936%09green/K11129%09green/K14546%09green/K11108%09blue/K07179%09red/K14564%09red
Metabolism	Metabolism of other amino acids	beta-Alanine metabolism	ko00410	19	278	0.000125196	0.00266033	XM_013855088.1,TCONS_00026875,XM_013857437.1,TCONS_00026876,XM_013883039.1,XM_013883040.1,XM_013837072.1,TCONS_00041259,XM_013857436.1,XM_013895066.1,XM_013837075.1,XM_013837073.1,XM_013895068.1,TCONS_00108099,XM_013855025.1,XM_013837074.1,XM_013895069.1,XM_013837076.1,XM_013837071.1	http://www.genome.jp/kegg-bin/show_pathway?ko00410/K00797%09blue/K17839%09green/K00276%09red/K00128%09green
Metabolism	Overview	Fatty acid metabolism	ko01212	24	399	0.000128726	0.00266033	TCONS_00113548,XM_013864407.1,XM_013808148.1,XM_013791161.1,XM_013884614.1,TCONS_00067724,XM_013835236.1,TCONS_00067727,XM_013856916.1,XM_013808147.1,XM_013791159.1,TCONS_00113545,XM_013794784.1,XM_013844038.1,XM_013842879.1,XM_013834630.1,XM_013808166.1,XM_013794783.1,XM_013844047.1,XM_013791160.1,XM_013842878.1,XM_013884615.1,XM_013808146.1,XM_013842880.1	http://www.genome.jp/kegg-bin/show_pathway?ko01212/K10258%09green/K02160%09blue/K10527%09blue/K00059%09blue/K02372%09red/K01962%09red/K07513%09red
Metabolism	Lipid metabolism	Biosynthesis of unsaturated fatty acids	ko01040	14	174	0.000179239	0.00341932	XM_013842879.1,TCONS_00113548,XM_013808148.1,XM_013834630.1,TCONS_00067724,XM_013835236.1,XM_013844047.1,TCONS_00067727,XM_013808147.1,TCONS_00113545,XM_013842878.1,XM_013844038.1,XM_013808146.1,XM_013842880.1	http://www.genome.jp/kegg-bin/show_pathway?ko01040/K10258%09green/K00059%09blue/K07513%09red
Metabolism	Amino acid metabolism	Tryptophan metabolism	ko00380	19	310	0.000493005	0.00873322	XM_013815768.1,XM_013844014.1,TCONS_00082517,XM_013880761.1,XM_013787003.1,XM_013873812.1,XM_013794353.1,TCONS_00041259,XM_013827304.1,XM_013815767.1,XM_013812806.1,XM_013895066.1,XM_013815766.1,XM_013843102.1,XM_013827305.1,XM_013895068.1,XM_013854537.1,XM_013895069.1,XM_013834027.1	http://www.genome.jp/kegg-bin/show_pathway?ko00380/K16903%09red/K01501%09blue/K11812%09red/K01237%09green/K00128%09green/K11816%09green/K07408%09red
Organismal Systems	Immune system	Toll and Imd signaling pathway	ko04624	13	190	0.00137341	0.022707	XM_013821326.1,XM_013873383.1,TCONS_00159433,XM_013843912.1,TCONS_00122638,XM_013869882.1,XM_013843911.1,TCONS_00122637,TCONS_00154885,XM_013864741.1,TCONS_00154888,XM_013869883.1,XM_013869881.1	http://www.genome.jp/kegg-bin/show_pathway?ko04624/K10580%09green/K04733%09green/K06689%09green
Metabolism	Metabolism of terpenoids and polyketides	Limonene and pinene degradation	ko00903	15	244	0.00178872	0.0277252	XM_013820849.1,XM_013895066.1,TCONS_00027812,XM_013895068.1,XM_013887061.1,XM_013852938.1,XM_013881239.1,XM_013855144.1,XM_013785921.1,XM_013825436.1,XM_013804074.1,XM_013887060.1,XM_013887059.1,TCONS_00041259,XM_013895069.1	http://www.genome.jp/kegg-bin/show_pathway?ko00903/K00517%09blue/K00128%09green
Metabolism	Lipid metabolism	Sphingolipid metabolism	ko00600	10	133	0.00239331	0.0349142	XM_013892916.1,XM_013816606.1,XM_013820303.1,TCONS_00090217,XM_013818488.1,XM_013816607.1,XM_013892915.1,TCONS_00090216,XM_013892917.1,XM_013792960.1	http://www.genome.jp/kegg-bin/show_pathway?ko00600/K12349%09green/K04711%09red/K07407%09green/K17108%09green/K00654%09green
Cellular Processes	Cellular community - prokaryotes	Biofilm formation - Escherichia coli	ko02026	6	55	0.00283631	0.0383449	XR_001272224.1,XR_001272226.1,XR_001272225.1,XR_001272223.1,XR_001272227.1,XM_013811134.1	http://www.genome.jp/kegg-bin/show_pathway?ko02026/K00703%09red/K00688%09red
Metabolism	Lipid metabolism	Fatty acid degradation	ko00071	15	257	0.00293771	0.0383449	XM_013895066.1,XM_013794611.1,XM_013791161.1,XM_013832947.1,XM_013884614.1,XM_013851241.1,XM_013895068.1,XM_013844047.1,XM_013791159.1,XM_013791160.1,XM_013895069.1,TCONS_00041259,XM_013811078.1,XM_013844038.1,XM_013884615.1	http://www.genome.jp/kegg-bin/show_pathway?ko00071/K00128%09green/K18857%09red/K10527%09blue/K00121%09red/K07513%09red
Metabolism	Metabolism of terpenoids and polyketides	Diterpenoid biosynthesis	ko00904	9	119	0.00372614	0.0462041	TCONS_00141437,XM_013797004.1,XM_013818346.1,XM_013860231.1,TCONS_00141436,XM_013797003.1,XM_013838273.1,TCONS_00152956,XM_013868455.1	http://www.genome.jp/kegg-bin/show_pathway?ko00904/K05282%09green/K04125%09green/K04124%09green
Metabolism	Amino acid metabolism	Cysteine and methionine metabolism	ko00270	28	634	0.00446223	0.0526968	XM_013855088.1,XM_013828969.1,XM_013852927.1,TCONS_00095217,TCONS_00159336,XM_013820600.1,XM_013828967.1,XM_013825445.1,XM_013857437.1,XM_013828968.1,XM_013891501.1,XM_013829982.1,TCONS_00009433,XM_013869830.1,XM_013835149.1,XM_013886467.1,XM_013857436.1,XM_013825268.1,XM_013873327.1,XM_013873329.1,XM_013812349.1,XM_013824103.1,XM_013791814.1,XM_013855025.1,XM_013870996.1,XM_013867520.1,XM_013789…	http://www.genome.jp/kegg-bin/show_pathway?ko00270/K00797%09blue/K01738%09red/K00640%09green/K01762%09green/K00549%09green/K01251%09green/K00928%09red/K13034%09red/K00026%09green/K01611%09blue/K14454%09green/K00558%09red
Metabolism	Amino acid metabolism	Glycine, serine and threonine metabolism	ko00260	21	443	0.0059265	0.0668078	XM_013847666.1,TCONS_00142481,XM_013866682.1,XM_013837072.1,XM_013860714.1,TCONS_00009433,XM_013817173.1,XM_013847667.1,XM_013847665.1,XM_013837075.1,TCONS_00118438,XM_013837073.1,XM_013817172.1,TCONS_00108099,XM_013824103.1,TCONS_00142479,XM_013837074.1,XM_013860713.1,XM_013837076.1,XM_013837071.1,XM_013844934.1	http://www.genome.jp/kegg-bin/show_pathway?ko00260/K06001%09red/K01620%09red/K00600%09green/K00276%09red/K00928%09red/K00872%09green/K02437%09red
Metabolism	Metabolism of cofactors and vitamins	Vitamin B6 metabolism	ko00750	6	65	0.0065121	0.0702175	XM_013821170.1,XM_013809132.1,XM_013867846.1,XM_013821171.1,XM_013827528.1,XM_013796321.1	http://www.genome.jp/kegg-bin/show_pathway?ko00750/K13248%09green
Metabolism	Xenobiotics biodegradation and metabolism	Bisphenol degradation	ko00363	11	182	0.00780588	0.0774343	XM_013820849.1,TCONS_00027812,XM_013887061.1,XM_013852938.1,XM_013881239.1,XM_013825436.1,XM_013785921.1,XM_013855144.1,XM_013804074.1,XM_013887060.1,XM_013887059.1	http://www.genome.jp/kegg-bin/show_pathway?ko00363/K00517%09blue
Metabolism	Xenobiotics biodegradation and metabolism	Polycyclic aromatic hydrocarbon degradation	ko00624	11	182	0.00780588	0.0774343	XM_013820849.1,TCONS_00027812,XM_013887061.1,XM_013852938.1,XM_013881239.1,XM_013825436.1,XM_013785921.1,XM_013855144.1,XM_013804074.1,XM_013887060.1,XM_013887059.1	http://www.genome.jp/kegg-bin/show_pathway?ko00624/K00517%09blue
Metabolism	Xenobiotics biodegradation and metabolism	Styrene degradation	ko00643	6	69	0.00867233	0.0827207	XM_013843102.1,XM_013787003.1,XM_013844014.1,XM_013794353.1,XM_013827304.1,XM_013827305.1	http://www.genome.jp/kegg-bin/show_pathway?ko00643/K01501%09blue
Metabolism	Biosynthesis of other secondary metabolites	Stilbenoid, diarylheptanoid and gingerol biosynthesis	ko00945	14	265	0.00928887	0.08532	XM_013793832.1,XM_013820849.1,XM_013878498.1,TCONS_00027812,XM_013887061.1,XM_013852938.1,XM_013820996.1,XM_013881239.1,XM_013855144.1,XM_013825436.1,XM_013785921.1,XM_013804074.1,XM_013887060.1,XM_013887059.1	http://www.genome.jp/kegg-bin/show_pathway?ko00945/K00588%09green/K00517%09blue/K00487%09red
Metabolism	Energy metabolism	Nitrogen metabolism	ko00910	13	241	0.0101334	0.089753	XM_013864473.1,TCONS_00155836,XM_013843102.1,XM_013844014.1,XM_013827305.1,XM_013870728.1,XM_013852696.1,XM_013870731.1,XM_013787003.1,XM_013794353.1,XM_013827304.1,XM_013793229.1,XM_013820268.1	http://www.genome.jp/kegg-bin/show_pathway?ko00910/K01915%09green/K01673%09green/K01501%09blue/K10534%09green/K02575%09green/K00261%09green
Cellular Processes	Cellular community - eukaryotes	Gap junction	ko04540	7	117	0.031871	0.256211	XM_013871658.1,TCONS_00088931,XM_013788019.1,XM_013818026.1,TCONS_00088930,TCONS_00088932,XM_013820565.1	http://www.genome.jp/kegg-bin/show_pathway?ko04540/K07375%09red/K07374%09green
Metabolism	Biosynthesis of other secondary metabolites	Isoquinoline alkaloid biosynthesis	ko00950	8	142	0.0309676	0.256211	XM_013837074.1,XM_013837075.1,XM_013837072.1,XM_013837073.1,XM_013837076.1,XM_013870996.1,XM_013837071.1,TCONS_00108099	http://www.genome.jp/kegg-bin/show_pathway?ko00950/K00276%09red/K14454%09green
Metabolism	Lipid metabolism	Glycerolipid metabolism	ko00561	19	462	0.0320263	0.256211	XM_013887928.1,XM_013795467.1,XM_013810915.1,XM_013820303.1,XM_013820278.1,XM_013820280.1,TCONS_00041259,XM_013804474.1,XM_013895690.1,XM_013895066.1,XM_013889633.1,XM_013824925.1,XM_013817688.1,XM_013820279.1,XM_013895068.1,XM_013870074.1,XM_013824923.1,XM_013895069.1,XM_013824924.1	http://www.genome.jp/kegg-bin/show_pathway?ko00561/K01054%09blue/K00901%09green/K13508%09blue/K07407%09green/K00128%09green/K14674%09green
Metabolism	Amino acid metabolism	Tyrosine metabolism	ko00350	12	259	0.0371036	0.278839	XM_013794611.1,XM_013832947.1,XM_013837075.1,XM_013837073.1,XM_013851241.1,TCONS_00108099,XM_013837072.1,XM_013837074.1,XM_013811078.1,XM_013870996.1,XM_013837076.1,XM_013837071.1	http://www.genome.jp/kegg-bin/show_pathway?ko00350/K18857%09red/K00276%09red/K00121%09red/K14454%09green
Metabolism	Xenobiotics biodegradation and metabolism	Chloroalkane and chloroalkene degradation	ko00625	6	95	0.0361419	0.278839	XM_013895066.1,XM_013895069.1,TCONS_00041259,XM_013811078.1,XM_013851241.1,XM_013895068.1	http://www.genome.jp/kegg-bin/show_pathway?ko00625/K00128%09green/K00121%09red
Genetic Information Processing	Translation	Ribosome	ko03010	52	1568	0.039158	0.285623	XM_013805123.1,TCONS_00089091,XM_013870676.1,XM_013819582.1,XM_013824608.1,XM_013788992.1,XM_013790512.1,XR_001275880.1,XM_013807062.1,XM_013886352.1,XM_013805661.1,XM_013891863.1,XM_013792355.1,XM_013808157.1,XM_013822843.1,XR_001277782.1,XM_013870677.1,XM_013799761.1,XM_013784748.1,XM_013816267.1,XM_013841607.1,XM_013814909.1,XM_013828077.1,XM_013828174.1,XM_013819583.1,XM_013811696.1,XM_013874…	http://www.genome.jp/kegg-bin/show_pathway?ko03010/K02894%09red/K02962%09blue/K02952%09green/K02865%09red/K02935%09red/K02996%09red/K02888%09red/K02880%09red/K02863%09red/K02969%09red/K02955%09red/K02947%09red/K02993%09blue/K02971%09blue/K02913%09green/K02883%09red/K02903%09red/K02933%09red/K02976%09red/K02870%09red/K02974%09red/K02868%09red/K02929%09red/K02898%09blue/K02900%09red/K02997%09green/…
Metabolism	Amino acid metabolism	Arginine and proline metabolism	ko00330	15	353	0.0414397	0.29363	XM_013855088.1,XM_013857436.1,XM_013895066.1,TCONS_00026875,XM_013812349.1,XM_013857437.1,XM_013895068.1,TCONS_00026876,XM_013883039.1,XM_013883040.1,XM_013855025.1,XM_013791814.1,XM_013895069.1,TCONS_00041259,XM_013870996.1	http://www.genome.jp/kegg-bin/show_pathway?ko00330/K00797%09blue/K00128%09green/K17839%09green/K01611%09blue/K14454%09green
Metabolism	Overview	Biosynthesis of amino acids	ko01230	47	1429	0.0534522	0.368226	XM_013864473.1,XM_013852927.1,XM_013838056.1,XM_013820099.1,XM_013847666.1,XM_013828967.1,XM_013828968.1,TCONS_00142481,XM_013866682.1,XM_013854695.1,XM_013808165.1,XM_013847665.1,TCONS_00118438,XM_013861659.1,TCONS_00142479,XM_013846108.1,XM_013885770.1,XM_013845912.1,XM_013803296.1,XM_013879939.1,XM_013828969.1,XM_013866055.1,TCONS_00095217,XM_013820600.1,XM_013794886.1,XM_013860714.1,XM_013793…	http://www.genome.jp/kegg-bin/show_pathway?ko01230/K01915%09green/K00640%09green/K05359%09red/K06001%09red/K01738%09red/K01620%09red/K00600%09green/K01647%09red/K01653%09blue/K00872%09green/K01623%09red/K00873%09green/K00850%09blue/K01714%09red/K13832%09red/K00030%09green/K00549%09green/K00052%09red/K00134%09red/K00928%09red/K01626%09red/K13034%09red/K00616%09blue/K00766%09green/K14454%09green
Metabolism	Amino acid metabolism	Phenylalanine metabolism	ko00360	12	276	0.055094	0.369279	XM_013793832.1,XM_013878498.1,XM_013837075.1,XM_013837073.1,TCONS_00108099,XM_013820996.1,XM_013829320.1,XM_013837072.1,XM_013837074.1,XM_013837076.1,XM_013870996.1,XM_013837071.1	http://www.genome.jp/kegg-bin/show_pathway?ko00360/K00588%09green/K00487%09red/K00276%09red/K10775%09red/K14454%09green
Metabolism	Lipid metabolism	Steroid biosynthesis	ko00100	9	191	0.0597584	0.390002	XM_013811927.1,XM_013817688.1,XM_013895600.1,XM_013828544.1,XM_013786582.1,XM_013836537.1,TCONS_00077574,XM_013891707.1,XM_013802618.1	http://www.genome.jp/kegg-bin/show_pathway?ko00100/K00559%09red/K14674%09green/K07748%09red/K08246%09red/K08242%09green/K09832%09green/K14424%09red/K00227%09green
Metabolism	Biosynthesis of other secondary metabolites	Tropane, piperidine and pyridine alkaloid biosynthesis	ko00960	10	227	0.0702814	0.446917	XM_013837075.1,XM_013837073.1,TCONS_00108099,XM_013820679.1,XM_013837072.1,XM_013837074.1,XM_013870996.1,XM_013837076.1,XM_013837071.1,XM_013809056.1	http://www.genome.jp/kegg-bin/show_pathway?ko00960/K00276%09red/K08081%09blue/K14454%09green
Genetic Information Processing	Folding, sorting and degradation	Ubiquitin mediated proteolysis	ko04120	29	846	0.0746099	0.456522	XM_013821326.1,TCONS_00094378,XM_013869882.1,TCONS_00060108,XM_013828071.1,XM_013808123.1,XM_013828070.1,XM_013878510.1,XM_013859920.1,XM_013828069.1,XM_013820691.1,XM_013879711.1,XM_013889014.1,XM_013820690.1,XM_013888002.1,XM_013841529.1,TCONS_00094379,XM_013828068.1,XM_013822339.1,XM_013830934.1,XM_013828072.1,TCONS_00072546,TCONS_00089068,XM_013800204.1,TCONS_00154885,XM_013869883.1,TCONS_001…	http://www.genome.jp/kegg-bin/show_pathway?ko04120/K10580%09green/K10144%09green/K06689%09green/K03347%09green/K10597%09green/K03178%09green/K10583%09red/K03348%09green/K03363%09red/K10599%09green/K04706%09red/K10590%09green/K10573%09green/K04506%09red/K10604%09green
Metabolism	Metabolism of terpenoids and polyketides	Insect hormone biosynthesis	ko00981	4	62	0.0754733	0.456522	XM_013895066.1,XM_013895069.1,TCONS_00041259,XM_013895068.1	http://www.genome.jp/kegg-bin/show_pathway?ko00981/K00128%09green
Cellular Processes	Cell growth and death	p53 signaling pathway	ko04115	11	264	0.0811471	0.479154	XM_013836469.1,XM_013828068.1,TCONS_00094379,TCONS_00094378,XM_013830934.1,XM_013828072.1,XM_013828071.1,XM_013828070.1,XM_013828067.1,XM_013836468.1,XM_013828069.1	http://www.genome.jp/kegg-bin/show_pathway?ko04115/K05868%09red/K10144%09green/K04506%09red
Metabolism	Overview	Carbon metabolism	ko01200	49	1564	0.0927503	0.534932	XM_013852927.1,XM_013828967.1,XM_013869418.1,XM_013828968.1,XM_013866682.1,XM_013794784.1,XM_013894308.1,XM_013854695.1,XM_013829371.1,XM_013820268.1,XM_013831632.1,XM_013825268.1,XM_013819327.1,XM_013787968.1,XM_013861659.1,XM_013846108.1,XM_013885770.1,XM_013887650.1,XM_013864407.1,XM_013828969.1,TCONS_00095217,XM_013866055.1,XM_013853000.1,XM_013851241.1,XM_013831631.1,XM_013894309.1,XM_013820…	http://www.genome.jp/kegg-bin/show_pathway?ko01200/K00640%09green/K01738%09red/K00235%09green/K00600%09green/K01962%09red/K11517%09blue/K01647%09red/K00261%09green/K00026%09green/K01602%09green/K01057%09red/K01623%09red/K00873%09green/K00850%09blue/K01637%09red/K02160%09blue/K00030%09green/K00121%09red/K01899%09green/K00134%09red/K00855%09green/K13034%09red/K00616%09blue/K14454%09green/K01938%09r…
Organismal Systems	Digestive system	Bile secretion	ko04976	6	123	0.0984344	0.554812	XM_013832032.1,XM_013833269.1,XM_013841751.1,TCONS_00033119,XM_013841750.1,TCONS_00116813	http://www.genome.jp/kegg-bin/show_pathway?ko04976/K05658%09blue
Organismal Systems	Immune system	NOD-like receptor signaling pathway	ko04621	13	341	0.104737	0.577216	TCONS_00046400,XM_013824144.1,XM_013873383.1,TCONS_00159433,XM_013851948.1,XM_013843912.1,TCONS_00122638,TCONS_00124695,XM_013843911.1,TCONS_00122637,XM_013864741.1,XM_013882225.1,XM_013809884.1	http://www.genome.jp/kegg-bin/show_pathway?ko04621/K03671%09blue/K15040%09red/K04733%09green/K08341%09green/K12795%09green
Metabolism	Metabolism of other amino acids	Cyanoamino acid metabolism	ko00460	16	445	0.114598	0.617834	XM_013844014.1,TCONS_00143159,XM_013808365.1,XM_013866682.1,XM_013787003.1,XM_013831575.1,XM_013794353.1,XM_013827304.1,XM_013851100.1,XM_013886467.1,XM_013851099.1,XM_013843102.1,XM_013827305.1,XM_013861328.1,TCONS_00126392,XM_013811796.1	http://www.genome.jp/kegg-bin/show_pathway?ko00460/K01501%09blue/K01188%09blue/K00600%09green/K13034%09red/K05349%09red
Metabolism	Overview	Degradation of aromatic compounds	ko01220	3	47	0.120124	0.633845	XM_013878498.1,XM_013811078.1,XM_013851241.1	http://www.genome.jp/kegg-bin/show_pathway?ko01220/K00487%09red/K00121%09red
Cellular Processes	Cellular community - prokaryotes	Biofilm formation - Vibrio cholerae	ko05111	2	24	0.125928	0.650628	XM_013852927.1,XM_013869830.1	http://www.genome.jp/kegg-bin/show_pathway?ko05111/K00640%09green
Metabolism	Biosynthesis of other secondary metabolites	Flavonoid biosynthesis	ko00941	6	138	0.146231	0.740109	XM_013820996.1,XM_013793832.1,XM_013878498.1,XM_013888930.1,XM_013844000.1,TCONS_00123246	http://www.genome.jp/kegg-bin/show_pathway?ko00941/K00588%09green/K00487%09red/K13082%09red
Cellular Processes	Cell growth and death	Cell cycle - yeast	ko04111	20	603	0.151071	0.745413	XM_013877739.1,XM_013843005.1,TCONS_00067498,TCONS_00067499,TCONS_00060108,XM_013807891.1,TCONS_00072557,XM_013789952.1,XM_013820691.1,XM_013879711.1,XM_013807892.1,XM_013820690.1,XM_013807890.1,TCONS_00072558,XM_013808130.1,TCONS_00089068,XM_013808129.1,XM_013877740.1,XM_013808164.1,XM_013871390.1	http://www.genome.jp/kegg-bin/show_pathway?ko04111/K02542%09red/K02541%09red/K06677%09red/K03347%09green/K06672%09green/K03456%09red/K03348%09green/K03363%09red/K06670%09green/K04354%09green
Organismal Systems	Immune system	Toll-like receptor signaling pathway	ko04620	7	171	0.15329	0.745413	XM_013873383.1,TCONS_00159433,XM_013843912.1,TCONS_00122638,XM_013843911.1,TCONS_00122637,XM_013864741.1	http://www.genome.jp/kegg-bin/show_pathway?ko04620/K04733%09green
Metabolism	Lipid metabolism	Cutin, suberine and wax biosynthesis	ko00073	6	144	0.167834	0.800439	TCONS_00164942,XM_013867014.1,XM_013840045.1,XM_013800980.1,XM_013793375.1,XM_013877601.1	http://www.genome.jp/kegg-bin/show_pathway?ko00073/K13356%09green/K15400%09green/K15403%09red
Metabolism	Carbohydrate metabolism	C5-Branched dibasic acid metabolism	ko00660	3	57	0.180912	0.846533	XM_013794886.1,XM_013803296.1,XM_013808165.1	http://www.genome.jp/kegg-bin/show_pathway?ko00660/K00052%09red/K01653%09blue
Cellular Processes	Cell growth and death	Apoptosis	ko04210	8	213	0.18513	0.850228	TCONS_00088931,XM_013838234.1,XM_013818026.1,XM_013820565.1,XM_013841106.1,XM_013845091.1,TCONS_00088932,TCONS_00088930	http://www.genome.jp/kegg-bin/show_pathway?ko04210/K07374%09green/K01365%09red/K03237%09red/K01373%09green
Environmental Information Processing	Membrane transport	ABC transporters	ko02010	6	150	0.19068	0.859794	XM_013832032.1,XM_013833269.1,XM_013841751.1,TCONS_00033119,XM_013841750.1,TCONS_00116813	http://www.genome.jp/kegg-bin/show_pathway?ko02010/K05658%09blue
Metabolism	Carbohydrate metabolism	Starch and sucrose metabolism	ko00500	25	809	0.201219	0.891113	XM_013875770.1,XM_013850648.1,TCONS_00143159,TCONS_00130449,XM_013808365.1,XM_013850645.1,XM_013831575.1,TCONS_00130452,XM_013851100.1,XR_001272225.1,XM_013851099.1,XR_001272223.1,XM_013850646.1,TCONS_00130451,XR_001272227.1,XM_013850644.1,XM_013861328.1,XM_013850649.1,XR_001272224.1,XR_001272226.1,XM_013866554.1,TCONS_00126392,XM_013811796.1,XM_013811134.1,XM_013850647.1	http://www.genome.jp/kegg-bin/show_pathway?ko00500/K00695%09green/K00696%09green/K01188%09blue/K00703%09red/K05349%09red/K00688%09red
Metabolism	Xenobiotics biodegradation and metabolism	Naphthalene degradation	ko00626	2	33	0.208123	0.905517	XM_013811078.1,XM_013851241.1	http://www.genome.jp/kegg-bin/show_pathway?ko00626/K00121%09red
Metabolism	Biosynthesis of other secondary metabolites	Phenylpropanoid biosynthesis	ko00940	29	965	0.221168	0.914711	XM_013793832.1,XM_013878498.1,XM_013803720.1,XM_013791635.1,XM_013862472.1,TCONS_00143159,TCONS_00085603,XM_013808365.1,XM_013829320.1,XM_013850579.1,XM_013789992.1,XM_013831575.1,XM_013856642.1,XM_013803625.1,XM_013835414.1,XM_013876407.1,TCONS_00065051,XM_013851100.1,XM_013871498.1,XM_013851099.1,XM_013819213.1,XM_013793283.1,XM_013861328.1,XM_013820996.1,TCONS_00126392,XM_013819255.1,XM_013882…	http://www.genome.jp/kegg-bin/show_pathway?ko00940/K00588%09green/K00487%09red/K00430%09blue/K13066%09red/K01188%09blue/K10775%09red/K00083%09red/K09755%09green/K18368%09green/K09753%09green/K05349%09red
Metabolism	Carbohydrate metabolism	Glyoxylate and dicarboxylate metabolism	ko00630	15	465	0.221301	0.914711	XM_013864473.1,XM_013831632.1,XM_013825268.1,XM_013819327.1,XM_013831631.1,XM_013894309.1,XM_013829372.1,XM_013894311.1,XM_013894310.1,XM_013866682.1,XM_013894308.1,XM_013854695.1,XM_013829371.1,XM_013844934.1,XM_013887650.1	http://www.genome.jp/kegg-bin/show_pathway?ko00630/K01915%09green/K11517%09blue/K00026%09green/K01602%09green/K00600%09green/K01647%09red/K02437%09red/K01637%09red
Metabolism	Energy metabolism	Sulfur metabolism	ko00920	8	223	0.218082	0.914711	XM_013886467.1,XM_013828969.1,XM_013852927.1,TCONS_00095217,XM_013880137.1,XM_013828967.1,XM_013869830.1,XM_013828968.1	http://www.genome.jp/kegg-bin/show_pathway?ko00920/K13034%09red/K01738%09red/K00640%09green/K15422%09green
Metabolism	Biosynthesis of other secondary metabolites	Monobactam biosynthesis	ko00261	3	64	0.227402	0.92452	XM_013845912.1,TCONS_00009433,XM_013824103.1	http://www.genome.jp/kegg-bin/show_pathway?ko00261/K01714%09red/K00928%09red
Metabolism	Metabolism of terpenoids and polyketides	Zeatin biosynthesis	ko00908	4	97	0.239883	0.959533	XM_013804977.1,TCONS_00064446,XM_013868009.1,XM_013859745.1	http://www.genome.jp/kegg-bin/show_pathway?ko00908/K00279%09green/K13493%09red
Cellular Processes	Cell growth and death	Apoptosis - fly	ko04214	1	126	0.962661	0.999998	XM_013794154.1	http://www.genome.jp/kegg-bin/show_pathway?ko04214/K01527%09red
Cellular Processes	Cell growth and death	Cell cycle - Caulobacter	ko04112	2	76	0.585332	0.999998	XM_013890719.1,XM_013881438.1	http://www.genome.jp/kegg-bin/show_pathway?ko04112/K03531%09green/K01358%09red
Cellular Processes	Cell growth and death	Cell cycle	ko04110	19	920	0.862943	0.999998	XM_013877739.1,XM_013843005.1,TCONS_00060108,XM_013863422.1,XM_013817855.1,XM_013863423.1,XM_013818015.1,XM_013852154.1,XM_013820691.1,XM_013859426.1,XM_013852202.1,XM_013836469.1,XM_013879711.1,XM_013820690.1,TCONS_00089068,XM_013877740.1,XM_013836468.1,XM_013805202.1,XM_013808164.1	http://www.genome.jp/kegg-bin/show_pathway?ko04110/K02542%09red/K02541%09red/K03347%09green/K06067%09blue/K06627%09red/K06630%09blue/K03348%09green/K05868%09red/K03363%09red/K06670%09green
Cellular Processes	Cell growth and death	Ferroptosis	ko04216	2	263	0.991726	0.999998	XM_013824144.1,XM_013870266.1	http://www.genome.jp/kegg-bin/show_pathway?ko04216/K15040%09red/K13162%09red
Cellular Processes	Cell growth and death	Meiosis - yeast	ko04113	11	447	0.601085	0.999998	XM_013879711.1,XM_013877739.1,XM_013843005.1,XM_013820690.1,XM_013800214.1,TCONS_00089068,XM_013889799.1,XM_013800213.1,XM_013789952.1,XM_013877740.1,XM_013820691.1	http://www.genome.jp/kegg-bin/show_pathway?ko04113/K03363%09red/K02542%09red/K02541%09red/K03348%09green/K11584%09green/K06269%09green/K03456%09red
Cellular Processes	Cell growth and death	Necroptosis	ko04217	13	417	0.27951	0.999998	XM_013864473.1,XM_013814454.1,XM_013824144.1,XM_013855644.1,XM_013814446.1,XM_013814458.1,XM_013827373.1,XM_013855693.1,XM_013799292.1,TCONS_00001924,XM_013855646.1,XM_013820268.1,XM_013811134.1	http://www.genome.jp/kegg-bin/show_pathway?ko04217/K01915%09green/K12194%09green/K15040%09red/K11251%09red/K12191%09red/K00261%09green/K00688%09red
Cellular Processes	Cell growth and death	Oocyte meiosis	ko04114	16	663	0.637156	0.999998	XM_013805359.1,XM_013879711.1,XM_013855174.1,XM_013820690.1,XM_013800214.1,TCONS_00060108,TCONS_00089068,XM_013889799.1,XM_013800213.1,XM_013789952.1,XM_013818015.1,XM_013855230.1,XM_013852154.1,XM_013852202.1,XM_013859426.1,XM_013820691.1	http://www.genome.jp/kegg-bin/show_pathway?ko04114/K02183%09green/K03363%09red/K06268%09green/K03348%09green/K11584%09green/K03347%09green/K06269%09green/K03456%09red/K06630%09blue
Cellular Processes	Cell motility	Regulation of actin cytoskeleton	ko04810	3	366	0.995966	0.999998	XM_013875580.1,XM_013814272.1,XM_013889799.1	http://www.genome.jp/kegg-bin/show_pathway?ko04810/K05765%09red/K06269%09green
Cellular Processes	Cellular community - eukaryotes	Focal adhesion	ko04510	1	182	0.991362	0.999998	XM_013889799.1	http://www.genome.jp/kegg-bin/show_pathway?ko04510/K06269%09green
Cellular Processes	Cellular community - eukaryotes	Tight junction	ko04530	14	454	0.282689	0.999998	TCONS_00088931,XM_013818026.1,XM_013871729.1,XM_013820565.1,XM_013789952.1,XM_013811142.1,XM_013843560.1,XM_013811143.1,XM_013811145.1,TCONS_00088930,TCONS_00088932,XM_013790097.1,XM_013811144.1,XM_013871390.1	http://www.genome.jp/kegg-bin/show_pathway?ko04530/K07374%09green/K09489%09red/K03456%09red/K07198%09blue/K07901%09blue/K04354%09green
Cellular Processes	Cellular community - prokaryotes	Quorum sensing	ko02024	6	341	0.873853	0.999998	XM_013821008.1,XM_013850164.1,XM_013844025.1,XM_013875039.1,XM_013807637.1,XM_013881413.1	http://www.genome.jp/kegg-bin/show_pathway?ko02024/K01728%09red/K01626%09red
Cellular Processes	Transport and catabolism	Autophagy - animal	ko04140	11	558	0.851398	0.999998	XM_013896116.1,XM_013851948.1,XM_013838234.1,XR_001276365.1,TCONS_00085193,XM_013820269.1,XM_013811142.1,XM_013841106.1,XM_013811143.1,XM_013811145.1,XM_013811144.1	http://www.genome.jp/kegg-bin/show_pathway?ko04140/K17906%09green/K08341%09green/K01365%09red/K08343%09green/K07198%09blue/K03237%09red
Cellular Processes	Transport and catabolism	Autophagy - other eukaryotes	ko04136	5	277	0.842389	0.999998	XM_013820269.1,XM_013896116.1,XM_013851948.1,XR_001276365.1,TCONS_00085193	http://www.genome.jp/kegg-bin/show_pathway?ko04136/K08343%09green/K17906%09green/K08341%09green
Cellular Processes	Transport and catabolism	Autophagy - yeast	ko04138	7	614	0.995948	0.999998	XM_013820269.1,XM_013841106.1,XM_013792960.1,XM_013896116.1,XM_013851948.1,XR_001276365.1,TCONS_00085193	http://www.genome.jp/kegg-bin/show_pathway?ko04138/K08343%09green/K03237%09red/K00654%09green/K17906%09green/K08341%09green
Cellular Processes	Transport and catabolism	Endocytosis	ko04144	13	1193	0.999919	0.999998	XM_013814454.1,XM_013852446.1,XM_013801010.1,XM_013823127.1,XM_013814446.1,XM_013814458.1,XM_013818747.1,XM_013843560.1,XM_013790097.1,XM_013821745.1,TCONS_00001924,XM_013799292.1,XM_013825266.1	http://www.genome.jp/kegg-bin/show_pathway?ko04144/K12194%09green/K19367%09green/K19476%09red/K12471%09green/K11866%09red/K07901%09blue/K12183%09green/K12191%09red/K03283%09green
Cellular Processes	Transport and catabolism	Lysosome	ko04142	8	467	0.914856	0.999998	XM_013853629.1,XM_013856690.1,XM_013786955.1,XM_013790140.1,TCONS_00134715,XM_013845091.1,XM_013838234.1,XM_013807387.1	http://www.genome.jp/kegg-bin/show_pathway?ko04142/K12347%09blue/K14379%09green/K12393%09red/K01373%09green/K01365%09red/K12391%09red
Cellular Processes	Transport and catabolism	Mitophagy - animal	ko04137	3	247	0.954402	0.999998	XM_013865285.1,XM_013851948.1,XM_013820631.1	http://www.genome.jp/kegg-bin/show_pathway?ko04137/K17969%09green/K08341%09green
Cellular Processes	Transport and catabolism	Mitophagy - yeast	ko04139	4	372	0.986947	0.999998	XM_013865285.1,XM_013851948.1,XM_013820631.1,XM_013870705.1	http://www.genome.jp/kegg-bin/show_pathway?ko04139/K17969%09green/K08341%09green/K11644%09green
Cellular Processes	Transport and catabolism	Peroxisome	ko04146	14	515	0.454693	0.999998	XM_013831632.1,XM_013831631.1,XM_013800980.1,XM_013894309.1,XM_013844047.1,XM_013829372.1,TCONS_00164942,XM_013894311.1,XM_013894310.1,XM_013894308.1,XM_013829371.1,XM_013844038.1,XM_013803541.1,XM_013877601.1	http://www.genome.jp/kegg-bin/show_pathway?ko04146/K11517%09blue/K13356%09green/K07513%09red/K13339%09red
Cellular Processes	Transport and catabolism	Phagosome	ko04145	11	708	0.974842	0.999998	TCONS_00088931,XM_013868999.1,XM_013869000.1,XM_013838234.1,XM_013818026.1,XM_013820565.1,XM_013871658.1,XM_013820174.1,TCONS_00088932,TCONS_00088930,XM_013788019.1	http://www.genome.jp/kegg-bin/show_pathway?ko04145/K07374%09green/K02149%09green/K01365%09red/K07375%09red/K08488%09green
Environmental Information Processing	Signal transduction	AMPK signaling pathway	ko04152	15	679	0.759928	0.999998	XM_013860606.1,XM_013800214.1,XM_013800213.1,XM_013789952.1,XM_013811142.1,XM_013836833.1,XM_013885770.1,XM_013817855.1,XM_013843560.1,XM_013811143.1,XM_013805202.1,XM_013811145.1,XM_013790097.1,XM_013811144.1,XM_013871390.1	http://www.genome.jp/kegg-bin/show_pathway?ko04152/K08272%09green/K11584%09green/K03456%09red/K07198%09blue/K00850%09blue/K06627%09red/K07901%09blue/K04354%09green
Environmental Information Processing	Signal transduction	Apelin signaling pathway	ko04371	6	361	0.904375	0.999998	XM_013805359.1,XM_013811142.1,XM_013811143.1,XM_013851948.1,XM_013811145.1,XM_013811144.1	http://www.genome.jp/kegg-bin/show_pathway?ko04371/K02183%09green/K07198%09blue/K08341%09green
Environmental Information Processing	Signal transduction	Calcium signaling pathway	ko04020	4	285	0.936859	0.999998	XM_013805359.1,XM_013855174.1,XM_013824144.1,XM_013855230.1	http://www.genome.jp/kegg-bin/show_pathway?ko04020/K02183%09green/K06268%09green/K15040%09red
Environmental Information Processing	Signal transduction	cAMP signaling pathway	ko04024	2	323	0.997938	0.999998	XM_013805359.1,XM_013889799.1	http://www.genome.jp/kegg-bin/show_pathway?ko04024/K02183%09green/K06269%09green
Environmental Information Processing	Signal transduction	cGMP - PKG signaling pathway	ko04022	5	326	0.92374	0.999998	XM_013805359.1,XM_013824144.1,XM_013855174.1,XM_013855230.1,XM_013889799.1	http://www.genome.jp/kegg-bin/show_pathway?ko04022/K02183%09green/K15040%09red/K06268%09green/K06269%09green
Environmental Information Processing	Signal transduction	FoxO signaling pathway	ko04068	12	505	0.649542	0.999998	XM_013836469.1,XM_013851948.1,XM_013841438.1,XM_013820663.1,XM_013830501.1,XM_013841439.1,XM_013811142.1,XM_013836468.1,XM_013820664.1,XM_013811143.1,XM_013811145.1,XM_013811144.1	http://www.genome.jp/kegg-bin/show_pathway?ko04068/K05868%09red/K08341%09green/K11838%09blue/K11434%09red/K07198%09blue
Environmental Information Processing	Signal transduction	Hedgehog signaling pathway - fly	ko04341	2	261	0.99134	0.999998	XM_013825340.1,TCONS_00060108	http://www.genome.jp/kegg-bin/show_pathway?ko04341/K10523%09red/K03347%09green
Environmental Information Processing	Signal transduction	Hedgehog signaling pathway	ko04340	2	198	0.964483	0.999998	XM_013825340.1,TCONS_00060108	http://www.genome.jp/kegg-bin/show_pathway?ko04340/K10523%09red/K03347%09green
Environmental Information Processing	Signal transduction	HIF-1 signaling pathway	ko04066	3	287	0.979249	0.999998	XM_013793157.1,XM_013863473.1,XM_013870417.1	http://www.genome.jp/kegg-bin/show_pathway?ko04066/K00134%09red/K03259%09red
Environmental Information Processing	Signal transduction	Hippo signaling pathway -fly	ko04391	6	246	0.608596	0.999998	XM_013789952.1,XM_013818015.1,XM_013852154.1,XM_013859426.1,XM_013852202.1,XM_013871390.1	http://www.genome.jp/kegg-bin/show_pathway?ko04391/K03456%09red/K06630%09blue/K04354%09green
Environmental Information Processing	Signal transduction	Hippo signaling pathway	ko04390	7	304	0.667894	0.999998	XM_013789952.1,XM_013818015.1,XM_013852154.1,XM_013859426.1,XM_013852202.1,XM_013889799.1,XM_013871390.1	http://www.genome.jp/kegg-bin/show_pathway?ko04390/K03456%09red/K06630%09blue/K06269%09green/K04354%09green
Environmental Information Processing	Signal transduction	Jak-STAT signaling pathway	ko04630	1	109	0.941788	0.999998	XM_013888002.1	http://www.genome.jp/kegg-bin/show_pathway?ko04630/K04706%09red
Environmental Information Processing	Signal transduction	MAPK signaling pathway - fly	ko04013	9	371	0.616695	0.999998	XM_013830934.1,XM_013869882.1,TCONS_00154885,XR_001281750.1,XM_013848274.1,TCONS_00154888,XM_013869883.1,XM_013848276.1,XM_013869881.1	http://www.genome.jp/kegg-bin/show_pathway?ko04013/K04506%09red/K06689%09green/K20223%09red
Environmental Information Processing	Signal transduction	MAPK signaling pathway	ko04010	4	285	0.936859	0.999998	XM_013855174.1,XM_013855230.1,XM_013825266.1,XM_013820654.1	http://www.genome.jp/kegg-bin/show_pathway?ko04010/K06268%09green/K03283%09green/K04424%09green
Environmental Information Processing	Signal transduction	MAPK signaling pathway - plant	ko04016	18	693	0.516636	0.999998	XM_013805359.1,XM_013858579.1,XM_013818708.1,XM_013810222.1,XM_013885721.1,XM_013865237.1,XM_013840345.1,XM_013860949.1,XM_013884946.1,XM_013846367.1,XM_013804198.1,XM_013860218.1,XM_013838100.1,XM_013811042.1,XM_013865236.1,XM_013869756.1,XM_013891400.1,XM_013810930.1	http://www.genome.jp/kegg-bin/show_pathway?ko04016/K02183%09green/K20558%09red/K14516%09red/K13449%09red/K14514%09green/K13416%09green/K14509%09red/K20547%09red/K13447%09green
Environmental Information Processing	Signal transduction	MAPK signaling pathway - yeast	ko04011	4	281	0.932401	0.999998	XM_013818015.1,XM_013852154.1,XM_013859426.1,XM_013852202.1	http://www.genome.jp/kegg-bin/show_pathway?ko04011/K06630%09blue
Environmental Information Processing	Signal transduction	mTOR signaling pathway	ko04150	14	502	0.417285	0.999998	TCONS_00022674,XM_013860606.1,XM_013868999.1,XM_013869000.1,XM_013863473.1,XM_013811142.1,XM_013878517.1,XM_013878516.1,XM_013811143.1,TCONS_00022676,XM_013811145.1,TCONS_00022675,XM_013878515.1,XM_013811144.1	http://www.genome.jp/kegg-bin/show_pathway?ko04150/K14004%09green/K08272%09green/K02149%09green/K03259%09red/K07198%09blue
Environmental Information Processing	Signal transduction	NF-kappa B signaling pathway	ko04064	7	202	0.265207	0.999998	XM_013873383.1,TCONS_00159433,XM_013843912.1,TCONS_00122638,XM_013843911.1,TCONS_00122637,XM_013864741.1	http://www.genome.jp/kegg-bin/show_pathway?ko04064/K04733%09green
Environmental Information Processing	Signal transduction	Notch signaling pathway	ko04330	2	116	0.802675	0.999998	XM_013863423.1,XM_013863422.1	http://www.genome.jp/kegg-bin/show_pathway?ko04330/K06067%09blue
Environmental Information Processing	Signal transduction	Phosphatidylinositol signaling system	ko04070	11	485	0.704885	0.999998	XM_013805359.1,XM_013795467.1,XM_013824925.1,TCONS_00146230,XM_013820279.1,XM_013820278.1,XM_013880137.1,XM_013824923.1,XM_013820280.1,XM_013863366.1,XM_013824924.1	http://www.genome.jp/kegg-bin/show_pathway?ko04070/K02183%09green/K00901%09green/K18081%09green/K15422%09green
Environmental Information Processing	Signal transduction	Phospholipase D signaling pathway	ko04072	7	328	0.7414	0.999998	XM_013820278.1,XM_013795467.1,XM_013824923.1,XM_013824925.1,XM_013820280.1,XM_013824924.1,XM_013820279.1	http://www.genome.jp/kegg-bin/show_pathway?ko04072/K00901%09green
Environmental Information Processing	Signal transduction	PI3K-Akt signaling pathway	ko04151	13	653	0.859436	0.999998	XM_013800214.1,XM_013863473.1,XM_013800213.1,XM_013811142.1,XM_013789952.1,XM_013818015.1,XM_013811143.1,XM_013811145.1,XM_013852154.1,XM_013859426.1,XM_013852202.1,XM_013811144.1,XM_013871390.1	http://www.genome.jp/kegg-bin/show_pathway?ko04151/K11584%09green/K03259%09red/K07198%09blue/K03456%09red/K06630%09blue/K04354%09green
Environmental Information Processing	Signal transduction	Rap1 signaling pathway	ko04015	1	139	0.973414	0.999998	XM_013805359.1	http://www.genome.jp/kegg-bin/show_pathway?ko04015/K02183%09green
Environmental Information Processing	Signal transduction	Ras signaling pathway	ko04014	2	229	0.982135	0.999998	XM_013893553.1,XM_013805359.1	http://www.genome.jp/kegg-bin/show_pathway?ko04014/K01047%09red/K02183%09green
Environmental Information Processing	Signal transduction	Sphingolipid signaling pathway	ko04071	8	432	0.868314	0.999998	XM_013800213.1,XM_013892915.1,XM_013789952.1,XM_013892917.1,XM_013892916.1,XM_013792960.1,XM_013800214.1,XM_013871390.1	http://www.genome.jp/kegg-bin/show_pathway?ko04071/K11584%09green/K12349%09green/K03456%09red/K00654%09green/K04354%09green
Environmental Information Processing	Signal transduction	TGF-beta signaling pathway	ko04350	2	274	0.99357	0.999998	XM_013789952.1,TCONS_00060108	http://www.genome.jp/kegg-bin/show_pathway?ko04350/K03456%09red/K03347%09green
Environmental Information Processing	Signal transduction	Two-component system	ko02020	2	105	0.755853	0.999998	XM_013864473.1,XM_013852238.1	http://www.genome.jp/kegg-bin/show_pathway?ko02020/K01915%09green/K00411%09green
Environmental Information Processing	Signal transduction	VEGF signaling pathway	ko04370	2	159	0.917857	0.999998	XM_013855174.1,XM_013855230.1	http://www.genome.jp/kegg-bin/show_pathway?ko04370/K06268%09green
Environmental Information Processing	Signal transduction	Wnt signaling pathway	ko04310	5	589	0.999349	0.999998	XM_013855174.1,XM_013855230.1,XM_013830934.1,XM_013857062.1,TCONS_00060108	http://www.genome.jp/kegg-bin/show_pathway?ko04310/K06268%09green/K04506%09red/K19882%09green/K03347%09green
Genetic Information Processing	Folding, sorting and degradation	Proteasome	ko03050	1	346	0.999882	0.999998	XM_013820684.1	http://www.genome.jp/kegg-bin/show_pathway?ko03050/K03038%09green
Genetic Information Processing	Folding, sorting and degradation	Protein export	ko03060	1	338	0.999855	0.999998	XM_013856423.1	http://www.genome.jp/kegg-bin/show_pathway?ko03060/K09540%09red
Genetic Information Processing	Folding, sorting and degradation	Protein processing in endoplasmic reticulum	ko04141	32	1185	0.414646	0.999998	XM_013829286.1,XM_013854280.1,XM_013787318.1,XM_013868070.1,XM_013823771.1,XM_013869882.1,TCONS_00060108,XM_013808123.1,XM_013787319.1,XM_013818257.1,XM_013787320.1,XM_013800102.1,XM_013841106.1,XM_013878516.1,XM_013856423.1,TCONS_00022675,XM_013829292.1,TCONS_00022674,TCONS_00009536,TCONS_00072546,TCONS_00154885,XM_013860711.1,XM_013820643.1,XM_013869883.1,TCONS_00154888,XM_013870652.1,XM_013878…	http://www.genome.jp/kegg-bin/show_pathway?ko04141/K12666%09red/K10839%09red/K13250%09green/K09503%09blue/K08288%09green/K06689%09green/K03347%09green/K10597%09green/K14018%09red/K01230%09green/K03237%09red/K14004%09green/K09540%09red/K13993%09blue/K03283%09green
Genetic Information Processing	Folding, sorting and degradation	RNA degradation	ko03018	8	743	0.998807	0.999998	XM_013856402.1,XM_013824737.1,XM_013885770.1,XM_013836833.1,TCONS_00131239,XM_013808043.1,XM_013834263.1,XM_013821137.1	http://www.genome.jp/kegg-bin/show_pathway?ko03018/K12605%09red/K12602%09red/K00850%09blue/K12614%09red/K12603%09green/K04077%09red/K12591%09green
Genetic Information Processing	Folding, sorting and degradation	SNARE interactions in vesicular transport	ko04130	2	283	0.994773	0.999998	XM_013820174.1,XM_013820287.1	http://www.genome.jp/kegg-bin/show_pathway?ko04130/K08488%09green/K08486%09green
Genetic Information Processing	Folding, sorting and degradation	Sulfur relay system	ko04122	1	83	0.885229	0.999998	XM_013830362.1	http://www.genome.jp/kegg-bin/show_pathway?ko04122/K11996%09red
Genetic Information Processing	Replication and repair	Base excision repair	ko03410	6	241	0.588684	0.999998	TCONS_00009740,XM_013894467.1,XM_013830200.1,XM_013891957.1,XM_013891958.1,XM_013830199.1	http://www.genome.jp/kegg-bin/show_pathway?ko03410/K10569%09red/K01246%09red/K02328%09red
Genetic Information Processing	Replication and repair	DNA replication	ko03030	42	1506	0.317373	0.999998	XM_013829904.1,XM_013816795.1,TCONS_00003137,TCONS_00028385,TCONS_00164733,XM_013868058.1,TCONS_00157807,XR_001278082.1,TCONS_00028386,TCONS_00008085,TCONS_00164735,TCONS_00157810,TCONS_00008076,XM_013822599.1,XM_013877740.1,TCONS_00020906,XM_013822597.1,TCONS_00101066,XM_013877739.1,XM_013843005.1,TCONS_00164734,TCONS_00164744,XM_013879248.1,TCONS_00008077,TCONS_00003139,XM_013891958.1,TCONS_000…	http://www.genome.jp/kegg-bin/show_pathway?ko03030/K07466%09blue/K10754%09green/K10756%09blue/K02542%09red/K02541%09red/K02328%09red
Genetic Information Processing	Replication and repair	Fanconi anemia pathway	ko03460	33	1523	0.8651	0.999998	XM_013829904.1,XM_013816795.1,TCONS_00003137,TCONS_00028385,TCONS_00164733,TCONS_00157807,XR_001278082.1,TCONS_00028386,TCONS_00008085,TCONS_00164735,TCONS_00157810,TCONS_00008076,TCONS_00020906,TCONS_00101066,TCONS_00164734,TCONS_00164744,XM_013789673.1,XM_013879248.1,TCONS_00008077,TCONS_00003139,TCONS_00003135,TCONS_00157809,TCONS_00028384,TCONS_00157811,XM_013872525.1,TCONS_00003136,XM_013863…	http://www.genome.jp/kegg-bin/show_pathway?ko03460/K07466%09blue/K03511%09green
Genetic Information Processing	Replication and repair	Homologous recombination	ko03440	35	1549	0.80671	0.999998	XM_013896115.1,XM_013829904.1,XM_013816795.1,TCONS_00003137,TCONS_00028385,TCONS_00164733,TCONS_00157807,XR_001278082.1,TCONS_00028386,TCONS_00008085,TCONS_00164735,TCONS_00157810,TCONS_00008076,TCONS_00020906,TCONS_00101066,TCONS_00164734,TCONS_00164744,XM_013879248.1,TCONS_00008077,TCONS_00003139,XM_013891958.1,TCONS_00003135,TCONS_00157809,TCONS_00028384,TCONS_00157811,XM_013891957.1,XM_013872…	http://www.genome.jp/kegg-bin/show_pathway?ko03440/K10875%09red/K07466%09blue/K02328%09red
Genetic Information Processing	Replication and repair	Mismatch repair	ko03430	39	1425	0.368673	0.999998	XM_013829904.1,XM_013816795.1,TCONS_00003137,TCONS_00164733,TCONS_00028385,XM_013868058.1,TCONS_00157807,XR_001278082.1,TCONS_00028386,TCONS_00008085,TCONS_00164735,TCONS_00157810,TCONS_00008076,XM_013822599.1,TCONS_00020906,TCONS_00101066,XM_013822597.1,TCONS_00164734,TCONS_00164744,XM_013879248.1,TCONS_00008077,TCONS_00003139,XM_013891958.1,TCONS_00003135,TCONS_00157809,XM_013887171.1,TCONS_000…	http://www.genome.jp/kegg-bin/show_pathway?ko03430/K07466%09blue/K10754%09green/K10756%09blue/K02328%09red
Genetic Information Processing	Replication and repair	Nucleotide excision repair	ko03420	42	1545	0.378829	0.999998	XM_013829904.1,XM_013816795.1,TCONS_00003137,TCONS_00028385,TCONS_00164733,TCONS_00147549,XM_013868058.1,TCONS_00157807,XR_001278082.1,TCONS_00028386,TCONS_00008085,TCONS_00164735,XM_013864414.1,TCONS_00157810,TCONS_00008076,XM_013822599.1,TCONS_00020906,XM_013822597.1,TCONS_00101066,TCONS_00164734,XM_013854280.1,TCONS_00164744,XM_013879248.1,TCONS_00008077,TCONS_00003139,XM_013891958.1,TCONS_000…	http://www.genome.jp/kegg-bin/show_pathway?ko03420/K07466%09blue/K10838%09green/K10754%09green/K10756%09blue/K10839%09red/K02328%09red
Genetic Information Processing	Transcription	Basal transcription factors	ko03022	4	297	0.948677	0.999998	XM_013808133.1,XM_013810201.1,TCONS_00074350,TCONS_00067699	http://www.genome.jp/kegg-bin/show_pathway?ko03022/K14649%09green/K03124%09red
Genetic Information Processing	Transcription	RNA polymerase	ko03020	5	222	0.678188	0.999998	XM_013858442.1,XM_013807902.1,XM_013806680.1,XM_013893819.1,TCONS_00119746	http://www.genome.jp/kegg-bin/show_pathway?ko03020/K03012%09green/K03013%09red/K03007%09blue/K03006%09red
Genetic Information Processing	Transcription	Spliceosome	ko03040	13	1400	0.999998	0.999998	XM_013889014.1,XM_013806936.1,XM_013806935.1,XM_013806937.1,TCONS_00085594,TCONS_00071271,XM_013823146.1,XM_013786485.1,TCONS_00097052,XM_013825266.1,XR_001276405.1,TCONS_00097051,XM_013872296.1	http://www.genome.jp/kegg-bin/show_pathway?ko03040/K10599%09green/K12823%09red/K12827%09green/K12812%09green/K12897%09red/K03283%09green/K11095%09green
Genetic Information Processing	Translation	Aminoacyl-tRNA biosynthesis	ko00970	1	366	0.99993	0.999998	XM_013832073.1	http://www.genome.jp/kegg-bin/show_pathway?ko00970/K01881%09green
Genetic Information Processing	Translation	mRNA surveillance pathway	ko03015	16	858	0.929422	0.999998	TCONS_00132591,XM_013820591.1,XM_013870659.1,XM_013800214.1,XM_013889799.1,XM_013823146.1,XM_013800213.1,XM_013789952.1,XM_013856324.1,XM_013870660.1,TCONS_00097052,TCONS_00132590,XM_013820590.1,XM_013787398.1,TCONS_00097051,XM_013871390.1	http://www.genome.jp/kegg-bin/show_pathway?ko03015/K14401%09red/K14409%09green/K14962%09green/K11584%09green/K06269%09green/K12812%09green/K03456%09red/K14407%09red/K04354%09green
Genetic Information Processing	Translation	RNA transport	ko03013	18	1015	0.963844	0.999998	TCONS_00022674,XM_013822456.1,XM_013822457.1,XM_013863473.1,XM_013823146.1,TCONS_00009648,XM_013825761.1,XM_013841106.1,XM_013820545.1,XM_013878517.1,XM_013878516.1,TCONS_00022676,XM_013789004.1,TCONS_00007866,TCONS_00097052,TCONS_00022675,XM_013878515.1,TCONS_00097051	http://www.genome.jp/kegg-bin/show_pathway?ko03013/K14004%09green/K13175%09green/K03259%09red/K12812%09green/K03231%09blue/K03237%09red/K07936%09green/K18213%09green
Metabolism	Amino acid metabolism	Alanine, aspartate and glutamate metabolism	ko00250	6	322	0.837692	0.999998	XM_013864473.1,XM_013811420.1,TCONS_00089024,XM_013870996.1,XM_013820268.1,XM_013792358.1	http://www.genome.jp/kegg-bin/show_pathway?ko00250/K01915%09green/K01953%09red/K13566%09green/K14454%09green/K00261%09green
Metabolism	Amino acid metabolism	Arginine biosynthesis	ko00220	3	226	0.932076	0.999998	XM_013864473.1,XM_013870996.1,XM_013820268.1	http://www.genome.jp/kegg-bin/show_pathway?ko00220/K01915%09green/K14454%09green/K00261%09green
Metabolism	Amino acid metabolism	Histidine metabolism	ko00340	4	134	0.453293	0.999998	XM_013895066.1,XM_013895069.1,TCONS_00041259,XM_013895068.1	http://www.genome.jp/kegg-bin/show_pathway?ko00340/K00128%09green
Metabolism	Amino acid metabolism	Lysine biosynthesis	ko00300	3	86	0.381362	0.999998	XM_013845912.1,TCONS_00009433,XM_013824103.1	http://www.genome.jp/kegg-bin/show_pathway?ko00300/K01714%09red/K00928%09red
Metabolism	Amino acid metabolism	Lysine degradation	ko00310	5	261	0.803619	0.999998	XM_013895066.1,XM_013887120.1,XM_013895069.1,TCONS_00041259,XM_013895068.1	http://www.genome.jp/kegg-bin/show_pathway?ko00310/K00128%09green/K11420%09red
Metabolism	Amino acid metabolism	Phenylalanine, tyrosine and tryptophan biosynthesis	ko00400	9	285	0.313584	0.999998	XM_013838056.1,XM_013820099.1,XM_013847666.1,XM_013870996.1,XM_013820604.1,XM_013875039.1,XM_013879939.1,XM_013847665.1,XM_013847667.1	http://www.genome.jp/kegg-bin/show_pathway?ko00400/K05359%09red/K06001%09red/K14454%09green/K00766%09green/K01626%09red/K13832%09red
Metabolism	Amino acid metabolism	Valine, leucine and isoleucine biosynthesis	ko00290	3	147	0.732291	0.999998	XM_013794886.1,XM_013803296.1,XM_013808165.1	http://www.genome.jp/kegg-bin/show_pathway?ko00290/K00052%09red/K01653%09blue
Metabolism	Amino acid metabolism	Valine, leucine and isoleucine degradation	ko00280	6	290	0.758484	0.999998	XM_013895066.1,XM_013895069.1,TCONS_00041259,XM_013895068.1,XM_013844047.1,XM_013844038.1	http://www.genome.jp/kegg-bin/show_pathway?ko00280/K00128%09green/K07513%09red
Metabolism	Biosynthesis of other secondary metabolites	Glucosinolate biosynthesis	ko00966	1	68	0.830232	0.999998	XM_013880761.1	http://www.genome.jp/kegg-bin/show_pathway?ko00966/K11812%09red
Metabolism	Biosynthesis of other secondary metabolites	Streptomycin biosynthesis	ko00521	1	46	0.698608	0.999998	XM_013793185.1	http://www.genome.jp/kegg-bin/show_pathway?ko00521/K01858%09green
Metabolism	Carbohydrate metabolism	Amino sugar and nucleotide sugar metabolism	ko00520	12	746	0.970758	0.999998	XM_013808125.1,XM_013808127.1,XM_013895072.1,XM_013808137.1,XM_013808126.1,XM_013826422.1,TCONS_00037648,XM_013805437.1,XM_013895073.1,XM_013856159.1,XM_013843736.1,XM_013838100.1	http://www.genome.jp/kegg-bin/show_pathway?ko00520/K13648%09green/K00012%09green/K00326%09green/K13379%09green/K01183%09blue/K20547%09red
Metabolism	Carbohydrate metabolism	Ascorbate and aldarate metabolism	ko00053	7	232	0.388479	0.999998	XM_013895066.1,XM_013862074.1,XM_013808127.1,XM_013895069.1,TCONS_00041259,XM_013862113.1,XM_013895068.1	http://www.genome.jp/kegg-bin/show_pathway?ko00053/K00128%09green/K00423%09green/K00012%09green
Metabolism	Carbohydrate metabolism	Butanoate metabolism	ko00650	2	144	0.887719	0.999998	XM_013803296.1,XM_013808165.1	http://www.genome.jp/kegg-bin/show_pathway?ko00650/K01653%09blue
Metabolism	Carbohydrate metabolism	Citrate cycle (TCA cycle)	ko00020	6	359	0.901639	0.999998	XM_013820292.1,XM_013825268.1,XM_013866055.1,XM_013869418.1,XM_013800206.1,XM_013854695.1	http://www.genome.jp/kegg-bin/show_pathway?ko00020/K01899%09green/K00026%09green/K00030%09green/K00235%09green/K01647%09red
Metabolism	Carbohydrate metabolism	Fructose and mannose metabolism	ko00051	4	401	0.992528	0.999998	XM_013810917.1,XM_013885770.1,XM_013836833.1,XM_013861659.1	http://www.genome.jp/kegg-bin/show_pathway?ko00051/K19355%09green/K00850%09blue/K01623%09red
Metabolism	Carbohydrate metabolism	Galactose metabolism	ko00052	4	248	0.883394	0.999998	XM_013885770.1,XM_013836833.1,XM_013860703.1,XM_013820303.1	http://www.genome.jp/kegg-bin/show_pathway?ko00052/K00850%09blue/K18819%09green/K07407%09green
Metabolism	Carbohydrate metabolism	Glycolysis / Gluconeogenesis	ko00010	18	663	0.441397	0.999998	XM_013851241.1,XM_013843216.1,TCONS_00041259,XM_013811078.1,XM_013793157.1,XM_013846107.1,XM_013794611.1,XM_013895066.1,XM_013832947.1,XM_013861659.1,XM_013895068.1,XM_013870417.1,XM_013846108.1,XM_013846106.1,XM_013885770.1,XM_013836833.1,XM_013895069.1,XM_013846105.1	http://www.genome.jp/kegg-bin/show_pathway?ko00010/K00121%09red/K01792%09red/K00128%09green/K00134%09red/K00873%09green/K18857%09red/K01623%09red/K00850%09blue
Metabolism	Carbohydrate metabolism	Inositol phosphate metabolism	ko00562	4	421	0.994953	0.999998	XM_013880137.1,TCONS_00146230,XM_013793185.1,XM_013863366.1	http://www.genome.jp/kegg-bin/show_pathway?ko00562/K15422%09green/K18081%09green/K01858%09green
Metabolism	Carbohydrate metabolism	Pentose and glucuronate interconversions	ko00040	11	480	0.69224	0.999998	XM_013808127.1,XR_001276401.1,XM_013820570.1,XR_001276399.1,XR_001276400.1,XM_013821008.1,XM_013850164.1,XM_013844025.1,XM_013870399.1,XM_013807637.1,XM_013881413.1	http://www.genome.jp/kegg-bin/show_pathway?ko00040/K00012%09green/K01051%09green/K01728%09red
Metabolism	Carbohydrate metabolism	Pentose phosphate pathway	ko00030	9	318	0.433011	0.999998	XM_013852415.1,XM_013853000.1,XM_013787968.1,XM_013861659.1,TCONS_00129844,XM_013885770.1,XM_013824156.1,XM_013836833.1,TCONS_00129845	http://www.genome.jp/kegg-bin/show_pathway?ko00030/K01057%09red/K01623%09red/K00616%09blue/K00850%09blue
Metabolism	Carbohydrate metabolism	Propanoate metabolism	ko00640	5	186	0.523086	0.999998	XM_013820292.1,XM_013864407.1,XM_013808166.1,XM_013794784.1,XM_013794783.1	http://www.genome.jp/kegg-bin/show_pathway?ko00640/K01899%09green/K02160%09blue/K01962%09red
Metabolism	Carbohydrate metabolism	Pyruvate metabolism	ko00620	13	545	0.647131	0.999998	XM_013864407.1,XM_013825268.1,XM_013895066.1,XM_013846107.1,XM_013808166.1,XM_013895068.1,XM_013794783.1,XM_013846108.1,XM_013846106.1,XM_013794784.1,XM_013895069.1,TCONS_00041259,XM_013846105.1	http://www.genome.jp/kegg-bin/show_pathway?ko00620/K02160%09blue/K00026%09green/K00128%09green/K00873%09green/K01962%09red
Metabolism	Energy metabolism	Carbon fixation in photosynthetic organisms	ko00710	7	427	0.924238	0.999998	XM_013825268.1,XM_013819327.1,XM_013870996.1,XM_013861659.1,XM_013793157.1,XM_013870417.1,XM_013893726.1	http://www.genome.jp/kegg-bin/show_pathway?ko00710/K00026%09green/K01602%09green/K14454%09green/K01623%09red/K00134%09red/K00855%09green
Metabolism	Energy metabolism	Carbon fixation pathways in prokaryotes	ko00720	5	198	0.578563	0.999998	XM_013864407.1,XM_013808166.1,XM_013794784.1,XM_013808880.1,XM_013794783.1	http://www.genome.jp/kegg-bin/show_pathway?ko00720/K02160%09blue/K01962%09red/K01938%09red
Metabolism	Energy metabolism	Methane metabolism	ko00680	6	351	0.890011	0.999998	XM_013885770.1,XM_013836833.1,XM_013866682.1,XM_013811078.1,XM_013861659.1,XM_013851241.1	http://www.genome.jp/kegg-bin/show_pathway?ko00680/K00850%09blue/K00600%09green/K00121%09red/K01623%09red
Metabolism	Energy metabolism	Oxidative phosphorylation	ko00190	16	861	0.931542	0.999998	XM_013852238.1,XM_013798365.1,XM_013868999.1,XM_013869000.1,XM_013809099.1,TCONS_00014087,TCONS_00060239,XM_013836789.1,XM_013820317.1,XM_013869418.1,XM_013803431.1,XM_013785058.1,XM_013851794.1,XM_013862149.1,XM_013800858.1,XM_013821490.1	http://www.genome.jp/kegg-bin/show_pathway?ko00190/K00411%09green/K01535%09blue/K02149%09green/K02115%09blue/K02133%09green/K00235%09green/K03953%09green/K02137%09green/K03945%09red
Metabolism	Energy metabolism	Photosynthesis - antenna proteins	ko00196	1	104	0.933669	0.999998	XM_013894591.1	http://www.genome.jp/kegg-bin/show_pathway?ko00196/K08915%09red
Metabolism	Energy metabolism	Photosynthesis	ko00195	6	261	0.664981	0.999998	XM_013814858.1,TCONS_00023649,XM_013869127.1,XM_013836789.1,XM_013879584.1,XM_013821490.1	http://www.genome.jp/kegg-bin/show_pathway?ko00195/K02717%09red/K02639%09green/K08901%09green/K02115%09blue
Metabolism	Glycan biosynthesis and metabolism	Glycosphingolipid biosynthesis - globo and isoglobo series	ko00603	1	38	0.628678	0.999998	XM_013820303.1	http://www.genome.jp/kegg-bin/show_pathway?ko00603/K07407%09green
Metabolism	Glycan biosynthesis and metabolism	Glycosylphosphatidylinositol(GPI)-anchor biosynthesis	ko00563	1	133	0.968902	0.999998	XM_013870650.1	http://www.genome.jp/kegg-bin/show_pathway?ko00563/K05286%09green
Metabolism	Glycan biosynthesis and metabolism	N-Glycan biosynthesis	ko00510	7	328	0.7414	0.999998	XM_013800102.1,XM_013829286.1,TCONS_00113567,XM_013829292.1,XM_013893222.1,XM_013842902.1,XM_013842901.1	http://www.genome.jp/kegg-bin/show_pathway?ko00510/K01230%09green/K12666%09red/K07252%09green/K00902%09green
Metabolism	Glycan biosynthesis and metabolism	Other glycan degradation	ko00511	3	111	0.546481	0.999998	TCONS_00090216,TCONS_00090217,XM_013818488.1	http://www.genome.jp/kegg-bin/show_pathway?ko00511/K17108%09green
Metabolism	Glycan biosynthesis and metabolism	Various types of N-glycan biosynthesis	ko00513	3	186	0.859933	0.999998	XM_013800102.1,XM_013829286.1,XM_013829292.1	http://www.genome.jp/kegg-bin/show_pathway?ko00513/K01230%09green/K12666%09red
Metabolism	Lipid metabolism	Arachidonic acid metabolism	ko00590	2	103	0.746374	0.999998	XM_013893553.1,XM_013817688.1	http://www.genome.jp/kegg-bin/show_pathway?ko00590/K01047%09red/K14674%09green
Metabolism	Lipid metabolism	Ether lipid metabolism	ko00565	4	167	0.625544	0.999998	XM_013893553.1,XM_013832825.1,XM_013817688.1,XM_013844608.1	http://www.genome.jp/kegg-bin/show_pathway?ko00565/K01047%09red/K13510%09green/K14674%09green
Metabolism	Lipid metabolism	Fatty acid biosynthesis	ko00061	7	262	0.51262	0.999998	XM_013864407.1,XM_013834630.1,XM_013808166.1,XM_013794784.1,XM_013835236.1,XM_013856916.1,XM_013794783.1	http://www.genome.jp/kegg-bin/show_pathway?ko00061/K02160%09blue/K00059%09blue/K01962%09red/K02372%09red
Metabolism	Lipid metabolism	Glycerophospholipid metabolism	ko00564	20	664	0.267207	0.999998	XM_013795467.1,XM_013837684.1,XM_013892800.1,XM_013810915.1,XM_013844608.1,XM_013853078.1,XM_013893553.1,XM_013820278.1,XM_013789587.1,XM_013820280.1,XM_013895690.1,XM_013889633.1,XM_013824925.1,XM_013817688.1,XM_013832825.1,XM_013820279.1,XM_013870074.1,XM_013824923.1,XM_013824924.1,XM_013853079.1	http://www.genome.jp/kegg-bin/show_pathway?ko00564/K00901%09green/K06130%09green/K00967%09green/K13508%09blue/K13510%09green/K08730%09red/K01047%09red/K14674%09green
Metabolism	Lipid metabolism	Steroid hormone biosynthesis	ko00140	1	69	0.834605	0.999998	XM_013834027.1	http://www.genome.jp/kegg-bin/show_pathway?ko00140/K07408%09red
Metabolism	Metabolism of cofactors and vitamins	Biotin metabolism	ko00780	3	109	0.534188	0.999998	XM_013834630.1,XM_013835236.1,XM_013856916.1	http://www.genome.jp/kegg-bin/show_pathway?ko00780/K00059%09blue/K02372%09red
Metabolism	Metabolism of cofactors and vitamins	Folate biosynthesis	ko00790	1	143	0.976053	0.999998	XM_013871081.1	http://www.genome.jp/kegg-bin/show_pathway?ko00790/K01307%09green
Metabolism	Metabolism of cofactors and vitamins	One carbon pool by folate	ko00670	2	151	0.90288	0.999998	XM_013866682.1,XM_013808880.1	http://www.genome.jp/kegg-bin/show_pathway?ko00670/K00600%09green/K01938%09red
Metabolism	Metabolism of cofactors and vitamins	Pantothenate and CoA biosynthesis	ko00770	2	171	0.936304	0.999998	XM_013803296.1,XM_013808165.1	http://www.genome.jp/kegg-bin/show_pathway?ko00770/K01653%09blue
Metabolism	Metabolism of cofactors and vitamins	Porphyrin and chlorophyll metabolism	ko00860	2	218	0.977161	0.999998	XM_013882735.1,XR_001288573.1	http://www.genome.jp/kegg-bin/show_pathway?ko00860/K00218%09red
Metabolism	Metabolism of cofactors and vitamins	Retinol metabolism	ko00830	3	98	0.463419	0.999998	XM_013811078.1,XM_013851241.1,XM_013834027.1	http://www.genome.jp/kegg-bin/show_pathway?ko00830/K00121%09red/K07408%09red
Metabolism	Metabolism of cofactors and vitamins	Riboflavin metabolism	ko00740	1	64	0.811554	0.999998	XM_013786955.1	http://www.genome.jp/kegg-bin/show_pathway?ko00740/K14379%09green
Metabolism	Metabolism of cofactors and vitamins	Thiamine metabolism	ko00730	1	96	0.918259	0.999998	XM_013859662.1	http://www.genome.jp/kegg-bin/show_pathway?ko00730/K00939%09green
Metabolism	Metabolism of cofactors and vitamins	Ubiquinone and other terpenoid-quinone biosynthesis	ko00130	5	250	0.772827	0.999998	XM_013872645.1,XM_013878498.1,TCONS_00084985,XM_013883654.1,XM_013795676.1	http://www.genome.jp/kegg-bin/show_pathway?ko00130/K02552%09blue/K00487%09red/K14760%09green/K03809%09green
Metabolism	Metabolism of other amino acids	D-Glutamine and D-glutamate metabolism	ko00471	1	20	0.406265	0.999998	XM_013820268.1	http://www.genome.jp/kegg-bin/show_pathway?ko00471/K00261%09green
Metabolism	Metabolism of other amino acids	Phosphonate and phosphinate metabolism	ko00440	1	80	0.87588	0.999998	XM_013892800.1	http://www.genome.jp/kegg-bin/show_pathway?ko00440/K00967%09green
Metabolism	Metabolism of other amino acids	Selenocompound metabolism	ko00450	1	92	0.909261	0.999998	XM_013820600.1	http://www.genome.jp/kegg-bin/show_pathway?ko00450/K00549%09green
Metabolism	Metabolism of other amino acids	Taurine and hypotaurine metabolism	ko00430	3	125	0.626926	0.999998	XM_013887690.1,XM_013825884.1,XM_013872646.1	http://www.genome.jp/kegg-bin/show_pathway?ko00430/K10712%09red
Metabolism	Metabolism of terpenoids and polyketides	Biosynthesis of siderophore group nonribosomal peptides	ko01053	2	50	0.369654	0.999998	XM_013872645.1,XM_013795676.1	http://www.genome.jp/kegg-bin/show_pathway?ko01053/K02552%09blue
Metabolism	Metabolism of terpenoids and polyketides	Brassinosteroid biosynthesis	ko00905	1	75	0.858578	0.999998	XM_013820685.1	http://www.genome.jp/kegg-bin/show_pathway?ko00905/K09588%09green
Metabolism	Metabolism of terpenoids and polyketides	Monoterpenoid biosynthesis	ko00902	1	33	0.576961	0.999998	TCONS_00045476	http://www.genome.jp/kegg-bin/show_pathway?ko00902/K15095%09green
Metabolism	Metabolism of terpenoids and polyketides	Terpenoid backbone biosynthesis	ko00900	5	291	0.870928	0.999998	TCONS_00072574,XM_013808143.1,XM_013871733.1,XM_013861377.1,TCONS_00072575	http://www.genome.jp/kegg-bin/show_pathway?ko00900/K15889%09green/K11778%09blue
Metabolism	Nucleotide metabolism	Purine metabolism	ko00230	16	852	0.925015	0.999998	XM_013858442.1,XM_013846107.1,XM_013859662.1,XM_013891957.1,XM_013891958.1,XM_013817039.1,XM_013846108.1,XM_013836595.1,XM_013846106.1,XM_013807902.1,XM_013836594.1,XM_013806680.1,XM_013893819.1,TCONS_00119746,XM_013856887.1,XM_013846105.1	http://www.genome.jp/kegg-bin/show_pathway?ko00230/K03012%09green/K00873%09green/K00939%09green/K02328%09red/K01923%09green/K00759%09blue/K03013%09red/K03007%09blue/K03006%09red
Metabolism	Nucleotide metabolism	Pyrimidine metabolism	ko00240	9	637	0.98376	0.999998	XM_013858442.1,XM_013792511.1,XM_013891957.1,XM_013891958.1,XM_013789131.1,XM_013807902.1,XM_013893819.1,XM_013806680.1,TCONS_00119746	http://www.genome.jp/kegg-bin/show_pathway?ko00240/K03012%09green/K13421%09red/K02328%09red/K01937%09red/K03013%09red/K03007%09blue/K03006%09red
Metabolism	Overview	2-Oxocarboxylic acid metabolism	ko01210	10	427	0.661503	0.999998	XM_013866055.1,XM_013800206.1,XM_013880761.1,XM_013824103.1,XM_013794886.1,XM_013803296.1,XM_013854695.1,XM_013870996.1,TCONS_00009433,XM_013808165.1	http://www.genome.jp/kegg-bin/show_pathway?ko01210/K00030%09green/K11812%09red/K00928%09red/K00052%09red/K01653%09blue/K01647%09red/K14454%09green
Metabolism	Xenobiotics biodegradation and metabolism	Drug metabolism - other enzymes	ko00983	1	110	0.943289	0.999998	XM_013792511.1	http://www.genome.jp/kegg-bin/show_pathway?ko00983/K13421%09red
Organismal Systems	Aging	Longevity regulating pathway - mammal	ko04211	6	341	0.873853	0.999998	XM_013811142.1,XM_013887120.1,XM_013811143.1,XM_013811145.1,XM_013863473.1,XM_013811144.1	http://www.genome.jp/kegg-bin/show_pathway?ko04211/K07198%09blue/K11420%09red/K03259%09red
Organismal Systems	Aging	Longevity regulating pathway - multiple species	ko04213	8	317	0.570957	0.999998	XM_013811142.1,XM_013863423.1,XM_013811143.1,XM_013811145.1,XM_013863422.1,XM_013825266.1,XM_013811144.1,XM_013808124.1	http://www.genome.jp/kegg-bin/show_pathway?ko04213/K07198%09blue/K06067%09blue/K03283%09green/K03695%09green
Organismal Systems	Aging	Longevity regulating pathway - worm	ko04212	6	442	0.971955	0.999998	TCONS_00164942,XM_013851948.1,XM_013881438.1,XM_013800980.1,XM_013834263.1,XM_013877601.1	http://www.genome.jp/kegg-bin/show_pathway?ko04212/K13356%09green/K08341%09green/K01358%09red/K04077%09red
Organismal Systems	Circulatory system	Adrenergic signaling in cardiomyocytes	ko04261	6	296	0.775208	0.999998	XM_013800213.1,XM_013805359.1,XM_013789952.1,XM_013800214.1,XM_013889799.1,XM_013871390.1	http://www.genome.jp/kegg-bin/show_pathway?ko04261/K11584%09green/K02183%09green/K03456%09red/K06269%09green/K04354%09green
Organismal Systems	Circulatory system	Cardiac muscle contraction	ko04260	1	116	0.951515	0.999998	XM_013852238.1	http://www.genome.jp/kegg-bin/show_pathway?ko04260/K00411%09green
Organismal Systems	Circulatory system	Vascular smooth muscle contraction	ko04270	3	99	0.470055	0.999998	XM_013805359.1,XM_013893553.1,XM_013889799.1	http://www.genome.jp/kegg-bin/show_pathway?ko04270/K02183%09green/K01047%09red/K06269%09green
Organismal Systems	Development	Axon guidance	ko04360	4	255	0.895838	0.999998	XM_013855174.1,XM_013855230.1,XM_013875580.1,XM_013814272.1	http://www.genome.jp/kegg-bin/show_pathway?ko04360/K06268%09green/K05765%09red
Organismal Systems	Development	Dorso-ventral axis formation	ko04320	1	15	0.323601	0.999998	TCONS_00097432	http://www.genome.jp/kegg-bin/show_pathway?ko04320/K02184%09red
Organismal Systems	Development	Osteoclast differentiation	ko04380	3	166	0.803104	0.999998	XM_013786955.1,XM_013855174.1,XM_013855230.1	http://www.genome.jp/kegg-bin/show_pathway?ko04380/K14379%09green/K06268%09green
Organismal Systems	Digestive system	Fat digestion and absorption	ko04975	1	18	0.374486	0.999998	XM_013893553.1	http://www.genome.jp/kegg-bin/show_pathway?ko04975/K01047%09red
Organismal Systems	Digestive system	Gastric acid secretion	ko04971	1	45	0.690643	0.999998	XM_013805359.1	http://www.genome.jp/kegg-bin/show_pathway?ko04971/K02183%09green
Organismal Systems	Digestive system	Mineral absorption	ko04978	1	108	0.940248	0.999998	XM_013857344.1	http://www.genome.jp/kegg-bin/show_pathway?ko04978/K14686%09green
Organismal Systems	Digestive system	Pancreatic secretion	ko04972	3	231	0.938161	0.999998	XM_013893553.1,XM_013843560.1,XM_013790097.1	http://www.genome.jp/kegg-bin/show_pathway?ko04972/K01047%09red/K07901%09blue
Organismal Systems	Digestive system	Protein digestion and absorption	ko04974	1	64	0.811554	0.999998	XM_013878017.1	http://www.genome.jp/kegg-bin/show_pathway?ko04974/K01285%09green
Organismal Systems	Digestive system	Salivary secretion	ko04970	1	45	0.690643	0.999998	XM_013805359.1	http://www.genome.jp/kegg-bin/show_pathway?ko04970/K02183%09green
Organismal Systems	Endocrine system	Adipocytokine signaling pathway	ko04920	4	208	0.785072	0.999998	XM_013811142.1,XM_013811143.1,XM_013811145.1,XM_013811144.1	http://www.genome.jp/kegg-bin/show_pathway?ko04920/K07198%09blue
Organismal Systems	Endocrine system	Aldosterone synthesis and secretion	ko04925	1	45	0.690643	0.999998	XM_013805359.1	http://www.genome.jp/kegg-bin/show_pathway?ko04925/K02183%09green
Organismal Systems	Endocrine system	Estrogen signaling pathway	ko04915	2	156	0.912514	0.999998	XM_013805359.1,XM_013825266.1	http://www.genome.jp/kegg-bin/show_pathway?ko04915/K02183%09green/K03283%09green
Organismal Systems	Endocrine system	Glucagon signaling pathway	ko04922	13	526	0.596829	0.999998	XM_013805359.1,XM_013846107.1,XM_013855174.1,XM_013846108.1,XM_013830501.1,XM_013846106.1,XM_013811142.1,XM_013811143.1,XM_013855230.1,XM_013811145.1,XM_013846105.1,XM_013811144.1,XM_013811134.1	http://www.genome.jp/kegg-bin/show_pathway?ko04922/K02183%09green/K00873%09green/K06268%09green/K11434%09red/K07198%09blue/K00688%09red
Organismal Systems	Endocrine system	GnRH signaling pathway	ko04912	1	133	0.968902	0.999998	XM_013805359.1	http://www.genome.jp/kegg-bin/show_pathway?ko04912/K02183%09green
Organismal Systems	Endocrine system	Insulin signaling pathway	ko04910	8	544	0.970458	0.999998	XM_013805359.1,XM_013811142.1,XM_013811143.1,XM_013811145.1,XM_013863473.1,XM_013811144.1,XM_013811134.1,XM_013889799.1	http://www.genome.jp/kegg-bin/show_pathway?ko04910/K02183%09green/K07198%09blue/K03259%09red/K00688%09red/K06269%09green
Organismal Systems	Endocrine system	Melanogenesis	ko04916	1	155	0.9825	0.999998	XM_013805359.1	http://www.genome.jp/kegg-bin/show_pathway?ko04916/K02183%09green
Organismal Systems	Endocrine system	Ovarian Steroidogenesis	ko04913	1	39	0.638237	0.999998	XM_013834027.1	http://www.genome.jp/kegg-bin/show_pathway?ko04913/K07408%09red
Organismal Systems	Endocrine system	Oxytocin signaling pathway	ko04921	8	324	0.595585	0.999998	XM_013805359.1,XM_013811142.1,XM_013855174.1,XM_013811143.1,XM_013811145.1,XM_013855230.1,XM_013811144.1,XM_013889799.1	http://www.genome.jp/kegg-bin/show_pathway?ko04921/K02183%09green/K07198%09blue/K06268%09green/K06269%09green
Organismal Systems	Endocrine system	PPAR signaling pathway	ko03320	2	205	0.969545	0.999998	XM_013844047.1,XM_013844038.1	http://www.genome.jp/kegg-bin/show_pathway?ko03320/K07513%09red
Organismal Systems	Endocrine system	Progesterone-mediated oocyte maturation	ko04914	7	325	0.73288	0.999998	XM_013836469.1,XM_013820690.1,XM_013817855.1,XM_013836468.1,XM_013805202.1,XM_013820691.1,TCONS_00089068	http://www.genome.jp/kegg-bin/show_pathway?ko04914/K05868%09red/K03348%09green/K06627%09red
Organismal Systems	Endocrine system	Regulation of lipolysis in adipocyte	ko04923	2	53	0.397176	0.999998	XM_013887928.1,XM_013804474.1	http://www.genome.jp/kegg-bin/show_pathway?ko04923/K01054%09blue
Organismal Systems	Endocrine system	Renin-angiotensin system	ko04614	1	57	0.773793	0.999998	XM_013878017.1	http://www.genome.jp/kegg-bin/show_pathway?ko04614/K01285%09green
Organismal Systems	Endocrine system	Renin secretion	ko04924	3	140	0.701578	0.999998	XM_013805359.1,XM_013855174.1,XM_013855230.1	http://www.genome.jp/kegg-bin/show_pathway?ko04924/K02183%09green/K06268%09green
Organismal Systems	Endocrine system	Thyroid hormone signaling pathway	ko04919	3	327	0.990837	0.999998	XM_013863423.1,XM_013863422.1,XM_013870705.1	http://www.genome.jp/kegg-bin/show_pathway?ko04919/K06067%09blue/K11644%09green
Organismal Systems	Endocrine system	Thyroid hormone synthesis	ko04918	1	103	0.931914	0.999998	XM_013854204.1	http://www.genome.jp/kegg-bin/show_pathway?ko04918/K00383%09green
Organismal Systems	Environmental adaptation	Circadian entrainment	ko04713	1	55	0.761676	0.999998	XM_013805359.1	http://www.genome.jp/kegg-bin/show_pathway?ko04713/K02183%09green
Organismal Systems	Environmental adaptation	Circadian rhythm	ko04710	6	224	0.517352	0.999998	XM_013811142.1,XM_013827362.1,XM_013811143.1,XM_013811145.1,XM_013811144.1,TCONS_00060108	http://www.genome.jp/kegg-bin/show_pathway?ko04710/K07198%09blue/K02295%09red/K03347%09green
Organismal Systems	Environmental adaptation	Circadian rhythm - plant	ko04712	4	276	0.926428	0.999998	TCONS_00117205,XM_013802648.1,TCONS_00070215,XM_013839762.1	http://www.genome.jp/kegg-bin/show_pathway?ko04712/K12129%09green/K16240%09red
Organismal Systems	Environmental adaptation	Plant-pathogen interaction	ko04626	21	942	0.77721	0.999998	XM_013820589.1,XM_013864583.1,XM_013885721.1,XM_013864611.1,XM_013854111.1,XM_013798358.1,XM_013823099.1,XM_013846367.1,XM_013847880.1,XM_013882225.1,XM_013845941.1,XM_013809884.1,XM_013869756.1,XM_013805359.1,XM_013804073.1,XM_013847881.1,TCONS_00147707,XM_013880153.1,XM_013867919.1,XM_013871622.1,XM_013845210.1	http://www.genome.jp/kegg-bin/show_pathway?ko04626/K13412%09blue/K13449%09red/K13416%09green/K13430%09green/K12795%09green/K13448%09blue/K13447%09green/K02183%09green
Organismal Systems	Excretory system	Collecting duct acid secretion	ko04966	2	247	0.988092	0.999998	XM_013868999.1,XM_013869000.1	http://www.genome.jp/kegg-bin/show_pathway?ko04966/K02149%09green
Organismal Systems	Excretory system	Proximal tubule bicarbonate reclamation	ko04964	1	28	0.518047	0.999998	XM_013820268.1	http://www.genome.jp/kegg-bin/show_pathway?ko04964/K00261%09green
Organismal Systems	Excretory system	Vasopressin-regulated water reabsorption	ko04962	3	190	0.869399	0.999998	XM_013815934.1,TCONS_00117774,XM_013842057.1	http://www.genome.jp/kegg-bin/show_pathway?ko04962/K10418%09blue
Organismal Systems	Immune system	Antigen processing and presentation	ko04612	3	352	0.994572	0.999998	XM_013838234.1,XM_013871729.1,XM_013825266.1	http://www.genome.jp/kegg-bin/show_pathway?ko04612/K01365%09red/K09489%09red/K03283%09green
Organismal Systems	Immune system	B cell receptor signaling pathway	ko04662	2	191	0.958616	0.999998	XM_013855174.1,XM_013855230.1	http://www.genome.jp/kegg-bin/show_pathway?ko04662/K06268%09green
Organismal Systems	Immune system	Cytosolic DNA-sensing pathway	ko04623	3	112	0.552556	0.999998	XM_013807902.1,XM_013806680.1,XM_013893819.1	http://www.genome.jp/kegg-bin/show_pathway?ko04623/K03013%09red/K03007%09blue
Organismal Systems	Immune system	Fc gamma R-mediated phagocytosis	ko04666	2	329	0.998209	0.999998	XM_013875580.1,XM_013814272.1	http://www.genome.jp/kegg-bin/show_pathway?ko04666/K05765%09red
Organismal Systems	Immune system	Natural killer cell mediated cytotoxicity	ko04650	2	152	0.904883	0.999998	XM_013855174.1,XM_013855230.1	http://www.genome.jp/kegg-bin/show_pathway?ko04650/K06268%09green
Organismal Systems	Immune system	Platelet activation	ko04611	1	49	0.721295	0.999998	XM_013889799.1	http://www.genome.jp/kegg-bin/show_pathway?ko04611/K06269%09green
Organismal Systems	Immune system	RIG-I-like receptor signaling pathway	ko04622	1	76	0.862221	0.999998	XM_013844061.1	http://www.genome.jp/kegg-bin/show_pathway?ko04622/K11594%09green
Organismal Systems	Immune system	T cell receptor signaling pathway	ko04660	2	142	0.883	0.999998	XM_013855174.1,XM_013855230.1	http://www.genome.jp/kegg-bin/show_pathway?ko04660/K06268%09green
Organismal Systems	Immune system	Th17 cell differentiation	ko04659	2	120	0.817617	0.999998	XM_013855174.1,XM_013855230.1	http://www.genome.jp/kegg-bin/show_pathway?ko04659/K06268%09green
Organismal Systems	Immune system	Th1 and Th2 cell differentiation	ko04658	2	87	0.658701	0.999998	XM_013855174.1,XM_013855230.1	http://www.genome.jp/kegg-bin/show_pathway?ko04658/K06268%09green
Organismal Systems	Nervous system	Dopaminergic synapse	ko04728	6	341	0.873853	0.999998	XM_013800213.1,XM_013805359.1,XM_013789952.1,XM_013800214.1,XM_013871390.1,XM_013889799.1	http://www.genome.jp/kegg-bin/show_pathway?ko04728/K11584%09green/K02183%09green/K03456%09red/K04354%09green/K06269%09green
Organismal Systems	Nervous system	GABAergic synapse	ko04727	5	220	0.670521	0.999998	XM_013864473.1,TCONS_00120618,XM_013851948.1,XM_013804455.1,XM_013846823.1	http://www.genome.jp/kegg-bin/show_pathway?ko04727/K01915%09green/K15015%09green/K08341%09green
Organismal Systems	Nervous system	Glutamatergic synapse	ko04724	3	227	0.933335	0.999998	XM_013864473.1,XM_013855174.1,XM_013855230.1	http://www.genome.jp/kegg-bin/show_pathway?ko04724/K01915%09green/K06268%09green
Organismal Systems	Nervous system	Long-term depression	ko04730	1	67	0.825744	0.999998	XM_013789952.1	http://www.genome.jp/kegg-bin/show_pathway?ko04730/K03456%09red
Organismal Systems	Nervous system	Long-term potentiation	ko04720	4	248	0.883394	0.999998	XM_013805359.1,XM_013855174.1,XM_013855230.1,XM_013889799.1	http://www.genome.jp/kegg-bin/show_pathway?ko04720/K02183%09green/K06268%09green/K06269%09green
Organismal Systems	Nervous system	Neurotrophin signaling pathway	ko04722	12	383	0.284401	0.999998	XM_013805359.1,XM_013873383.1,TCONS_00159433,XM_013843912.1,TCONS_00122638,XM_013843911.1,TCONS_00122637,XM_013864741.1,XM_013818015.1,XM_013852154.1,XM_013852202.1,XM_013859426.1	http://www.genome.jp/kegg-bin/show_pathway?ko04722/K02183%09green/K04733%09green/K06630%09blue
Organismal Systems	Nervous system	Retrograde endocannabinoid signaling	ko04723	7	250	0.463651	0.999998	TCONS_00120618,XM_013887928.1,XM_013804455.1,XM_013862149.1,XM_013846823.1,XM_013803431.1,XM_013804474.1	http://www.genome.jp/kegg-bin/show_pathway?ko04723/K15015%09green/K01054%09blue/K03945%09red/K03953%09green
Organismal Systems	Nervous system	Synaptic vesicle cycle	ko04721	6	519	0.992289	0.999998	TCONS_00120618,XM_013868999.1,XM_013869000.1,XM_013820287.1,XM_013804455.1,XM_013846823.1	http://www.genome.jp/kegg-bin/show_pathway?ko04721/K15015%09green/K02149%09green/K08486%09green
Organismal Systems	Sensory system	Inflammatory mediator regulation of TRP channels	ko04750	2	92	0.688445	0.999998	XM_013805359.1,XM_013889799.1	http://www.genome.jp/kegg-bin/show_pathway?ko04750/K02183%09green/K06269%09green
Organismal Systems	Sensory system	Olfactory transduction	ko04740	1	53	0.748911	0.999998	XM_013805359.1	http://www.genome.jp/kegg-bin/show_pathway?ko04740/K02183%09green
Organismal Systems	Sensory system	Phototransduction - fly	ko04745	1	45	0.690643	0.999998	XM_013805359.1	http://www.genome.jp/kegg-bin/show_pathway?ko04745/K02183%09green
Organismal Systems	Sensory system	Phototransduction	ko04744	1	53	0.748911	0.999998	XM_013805359.1	http://www.genome.jp/kegg-bin/show_pathway?ko04744/K02183%09green
