# Supplementary material for: Physiological and comparative transcriptome analyses reveal the mechanisms underlying waterlogging tolerance in a rapeseed anthocyanin-more mutant
Source: Biotechnol Biofuels Bioprod. 2022 May 20;15:55. doi: 10.1186/s13068-022-02155-5 (PMC9123723; doi:10.1186/s13068-022-02155-5)
Supplement: Supplementary file 2 — Additional file 2: Table S1. List of DEGs detected in the WT ZS11after the waterlogging treatment. Table S2. List of DEGs detected in the am mutant after the waterlogging treatment. Table S3. Differential expression of subclusters 1–5 in the am mutant. Table S4. Differential expression of subclusters 1–6 in the WT. Table S5. All the up- and downregulated DEGs with GO annotations in the am mutant. Table S6. All the up- and downregulated DEGs with GO annotations in the WT. Table S7. KEGG pathway enrichment of the DEGs in the WT. Table S8. KEGG pathway enrichment of the DEGs in the am mutant. Table S9. The DEG enrichment in the phenylalanine biosynthetic and metabolic pathways. Table S10. A list of differentially expressed TFs in the WT. Table S11. A list of differentially expressed TFs in the am mutant. Table S12. The DEG enrichment in plant hormone signal transduction pathways. Table S13. New transcript predictions as assessed by RNA-seq. Table S14. Primers used for qPCR validation of the selected DEGs. [file 13068_2022_2155_MOESM2_ESM.zip › Table S8.ZS11.KEGG_enrichment.xlsx]

## Sheet: Z11W-vs-Z11C.DEG.KEGG_enrichmen
Pathway Hierarchy1	Pathway Hierarchy2	KEGG Pathway	Pathway ID	Gene Number	Background number	P-Value	Q-Value	Gene IDs	Hyperlink
Cellular Processes	Transport and catabolism	Autophagy - yeast	ko04138	33	614	1.16406e-10	2.43289e-08	TCONS_00032927,TCONS_00014188,TCONS_00014192,TCONS_00014191,TCONS_00032929,TCONS_00032926,TCONS_00014194,XM_013890373.1,XR_001279576.1,XM_013792960.1,XM_013831073.1,XR_001279578.1,XM_013837362.1,TCONS_00080243,XM_013837346.1,TCONS_00014196,TCONS_00080245,XR_001279575.1,TCONS_00080244,XM_013884220.1,XR_001279584.1,XM_013808048.1,XR_001279583.1,TCONS_00080242,TCONS_00032925,TCONS_00032928,TCONS_000…	http://www.genome.jp/kegg-bin/show_pathway?ko04138/K06027%09green/K00914%09red/K00654%09red/K07897%09green/K12479%09red/K08341%09green/K04382%09green
Cellular Processes	Transport and catabolism	Autophagy - other eukaryotes	ko04136	21	277	7.19887e-10	5.01521e-08	TCONS_00014188,TCONS_00014192,TCONS_00014191,TCONS_00014194,XR_001279576.1,XM_013837362.1,XR_001279578.1,XM_013837346.1,TCONS_00014196,XR_001279575.1,XM_013884220.1,XR_001279584.1,XM_013808048.1,XR_001279583.1,TCONS_00014195,TCONS_00014189,XR_001279574.1,TCONS_00014193,XR_001279568.1,TCONS_00014190,XM_013837353.1	http://www.genome.jp/kegg-bin/show_pathway?ko04136/K00914%09red/K08341%09green/K04382%09green
Environmental Information Processing	Signal transduction	Apelin signaling pathway	ko04371	24	361	6.42866e-10	5.01521e-08	TCONS_00014188,TCONS_00014192,TCONS_00014191,XM_013839543.1,XM_013862146.1,TCONS_00014194,XR_001279576.1,XM_013840264.1,XR_001279578.1,XM_013837362.1,XM_013837346.1,TCONS_00014196,XR_001279575.1,XM_013884220.1,XR_001279584.1,XR_001279583.1,TCONS_00014189,TCONS_00014195,XR_001279574.1,TCONS_00014193,XR_001279568.1,XM_013804976.1,TCONS_00014190,XM_013837353.1	http://www.genome.jp/kegg-bin/show_pathway?ko04371/K00914%09red/K04688%09green/K02183%09blue/K08341%09green
Cellular Processes	Transport and catabolism	Autophagy - animal	ko04140	29	558	3.31193e-09	1.73048e-07	XM_013867558.1,TCONS_00014188,TCONS_00014192,TCONS_00014191,XM_013839543.1,TCONS_00014194,XR_001279576.1,XM_013831073.1,XM_013837362.1,XR_001279578.1,XM_013837346.1,TCONS_00014196,XM_013801149.1,XR_001279575.1,XM_013835492.1,XM_013838234.1,XM_013884220.1,XR_001279584.1,XM_013808048.1,XR_001279583.1,TCONS_00014195,TCONS_00014189,XR_001279574.1,XM_013880915.1,TCONS_00014193,XR_001279568.1,XM_013801…	http://www.genome.jp/kegg-bin/show_pathway?ko04140/K01365%09blue/K00914%09red/K04688%09green/K07897%09green/K08341%09green/K04382%09green
Metabolism	Biosynthesis of other secondary metabolites	Phenylpropanoid biosynthesis	ko00940	39	965	8.51731e-09	3.56024e-07	XM_013889772.1,XM_013825892.1,XM_013796176.1,XM_013859855.1,XM_013851099.1,XM_013815295.1,XM_013856676.1,XM_013882399.1,XM_013815482.1,XM_013815481.1,XM_013784488.1,TCONS_00049005,XM_013800774.1,XM_013814013.1,XM_013844623.1,XM_013793240.1,XM_013811517.1,XM_013856642.1,TCONS_00039131,XM_013888775.1,XM_013851100.1,TCONS_00119538,XM_013885303.1,XM_013888776.1,XM_013879456.1,XM_013829237.1,TCONS_001…	http://www.genome.jp/kegg-bin/show_pathway?ko00940/K00430%09blue/K13066%09red/K01188%09blue/K18368%09blue/K06892%09red/K05350%09red/K00588%09green/K00083%09red/K10775%09red
Cellular Processes	Transport and catabolism	Phagosome	ko04145	32	708	1.45865e-08	5.08098e-07	XM_013829838.1,TCONS_00014188,TCONS_00014194,XR_001279576.1,XM_013831073.1,XM_013837362.1,XM_013801149.1,XM_013820459.1,XM_013835492.1,XM_013838234.1,XR_001279584.1,TCONS_00014189,XM_013879958.1,XR_001279568.1,TCONS_00014190,XM_013867558.1,TCONS_00014192,TCONS_00014191,XM_013800759.1,XM_013800758.1,XR_001279578.1,XM_013837346.1,TCONS_00014196,XR_001279575.1,XR_001279583.1,TCONS_00014195,XM_013788…	http://www.genome.jp/kegg-bin/show_pathway?ko04145/K07375%09green/K00914%09red/K07897%09green/K01365%09blue/K02144%09green/K02151%09green/K00921%09green
Cellular Processes	Cellular community - prokaryotes	Quorum sensing	ko02024	20	341	1.32393e-07	3.95287e-06	XM_013819395.1,XM_013868127.1,XM_013868129.1,TCONS_00096324,XM_013805756.1,XM_013864973.1,XM_013864974.1,TCONS_00148415,XM_013864975.1,XM_013801047.1,XM_013868128.1,TCONS_00148416,XM_013864972.1,XM_013829981.1,XM_013850931.1,XM_013821008.1,XM_013852974.1,TCONS_00136739,XM_013788464.1,XM_013850164.1	http://www.genome.jp/kegg-bin/show_pathway?ko02024/K01728%09red/K01897%09red
Environmental Information Processing	Signal transduction	Phosphatidylinositol signaling system	ko04070	24	485	1.82084e-07	4.75695e-06	TCONS_00014188,TCONS_00014192,TCONS_00014191,XM_013862146.1,TCONS_00014194,XR_001279576.1,XM_013840264.1,XM_013837362.1,XR_001279578.1,XM_013837346.1,TCONS_00014196,XR_001279575.1,XM_013889895.1,XR_001279584.1,XR_001279583.1,TCONS_00014195,TCONS_00014189,XM_013788619.1,XR_001279574.1,XM_013804976.1,TCONS_00014193,XR_001279568.1,TCONS_00014190,XM_013837353.1	http://www.genome.jp/kegg-bin/show_pathway?ko04070/K00914%09red/K02183%09blue/K00901%09green/K00921%09green
Metabolism	Carbohydrate metabolism	Inositol phosphate metabolism	ko00562	20	421	3.48758e-06	8.09893e-05	TCONS_00014188,TCONS_00014192,TCONS_00014191,TCONS_00014194,XR_001279576.1,XM_013837362.1,XR_001279578.1,TCONS_00014196,XM_013837346.1,XR_001279575.1,XR_001279584.1,XR_001279583.1,TCONS_00014195,TCONS_00014189,XM_013788619.1,XR_001279574.1,TCONS_00014193,XR_001279568.1,TCONS_00014190,XM_013837353.1	http://www.genome.jp/kegg-bin/show_pathway?ko00562/K00914%09red/K00921%09green
Metabolism	Carbohydrate metabolism	Pentose and glucuronate interconversions	ko00040	21	480	7.12112e-06	0.00014299	XM_013819395.1,XM_013868127.1,XM_013808775.1,XM_013868129.1,TCONS_00073192,XM_013808776.1,XM_013805756.1,XM_013864973.1,XM_013864974.1,TCONS_00148415,XM_013864975.1,XM_013801047.1,XM_013868128.1,TCONS_00148416,XM_013864972.1,XM_013808777.1,XM_013850931.1,XM_013821008.1,XM_013850164.1,XM_013808778.1,XM_013808774.1	http://www.genome.jp/kegg-bin/show_pathway?ko00040/K01728%09red/K01051%09red
Metabolism	Lipid metabolism	Cutin, suberine and wax biosynthesis	ko00073	11	144	7.52578e-06	0.00014299	TCONS_00098030,XM_013828223.1,XM_013881432.1,XM_013800980.1,XM_013791498.1,XM_013879756.1,XM_013826766.1,XM_013892906.1,XM_013826765.1,XM_013826947.1,TCONS_00094521	http://www.genome.jp/kegg-bin/show_pathway?ko00073/K13356%09red/K15398%09red/K15402%09red/K15404%09red/K15401%09red
Metabolism	Lipid metabolism	Linoleic acid metabolism	ko00591	7	62	2.84546e-05	0.000457463	XM_013793688.1,XM_013893553.1,XR_001275845.1,XM_013851203.1,XM_013820707.1,XM_013846955.1,TCONS_00085625	http://www.genome.jp/kegg-bin/show_pathway?ko00591/K00454%09blue/K01047%09red
Metabolism	Metabolism of other amino acids	Cyanoamino acid metabolism	ko00460	19	445	2.67401e-05	0.000457463	XM_013886020.1,TCONS_00049005,XM_013866682.1,XM_013844623.1,XM_013888775.1,TCONS_00039131,XM_013851100.1,XM_013879456.1,XM_013888776.1,XM_013851099.1,TCONS_00100333,XM_013829237.1,TCONS_00029885,XM_013879455.1,TCONS_00126392,TCONS_00120209,XM_013787518.1,XM_013859971.1,TCONS_00039129	http://www.genome.jp/kegg-bin/show_pathway?ko00460/K12153%09green/K05350%09red/K00600%09red/K01188%09blue
Metabolism	Lipid metabolism	Steroid biosynthesis	ko00100	11	191	0.000101959	0.0015221	XM_013851045.1,XM_013851054.1,XM_013851044.1,XM_013895085.1,XM_013831487.1,XM_013895086.1,XM_013851055.1,XM_013895084.1,XM_013873602.1,XM_013856691.1,XM_013831486.1	http://www.genome.jp/kegg-bin/show_pathway?ko00100/K01824%09blue/K01853%09blue/K09832%09red/K00511%09red
Organismal Systems	Aging	Longevity regulating pathway - worm	ko04212	16	442	0.000696261	0.00970124	TCONS_00098030,XM_013797172.1,XM_013800980.1,XM_013839543.1,XM_013879756.1,XM_013831506.1,XM_013826765.1,XM_013817489.1,XM_013834264.1,XM_013829313.1,XM_013884220.1,XM_013791498.1,XM_013826766.1,TCONS_00108995,XM_013785074.1,XM_013785073.1	http://www.genome.jp/kegg-bin/show_pathway?ko04212/K13356%09red/K04077%09blue/K04688%09green/K01358%09red/K08341%09green/K04564%09red
Metabolism	Lipid metabolism	alpha-Linolenic acid metabolism	ko00592	10	213	0.0010302	0.013457	TCONS_00061328,TCONS_00061329,XM_013846955.1,XM_013893553.1,XM_013793688.1,XR_001275845.1,TCONS_00061330,XM_013851203.1,XM_013820707.1,TCONS_00085625	http://www.genome.jp/kegg-bin/show_pathway?ko00592/K10526%09red/K00454%09blue/K01047%09red
Cellular Processes	Transport and catabolism	Peroxisome	ko04146	17	515	0.00131565	0.0161747	TCONS_00098030,XM_013800980.1,XM_013879756.1,TCONS_00096324,XM_013826765.1,TCONS_00004143,XM_013788748.1,XM_013829981.1,XM_013791498.1,XM_013826766.1,XM_013852974.1,TCONS_00136739,XM_013788464.1,XM_013785074.1,XM_013788756.1,XM_013785073.1,XM_013880910.1	http://www.genome.jp/kegg-bin/show_pathway?ko04146/K13356%09red/K01897%09red/K11517%09green/K04564%09red/K13348%09red
Organismal Systems	Excretory system	Vasopressin-regulated water reabsorption	ko04962	9	190	0.00170209	0.0197632	TCONS_00032927,XM_013858982.1,TCONS_00032929,TCONS_00032926,XM_013890373.1,TCONS_00032928,TCONS_00032925,XM_013858980.1,XM_013858981.1	http://www.genome.jp/kegg-bin/show_pathway?ko04962/K06027%09green/K07904%09blue
Metabolism	Metabolism of cofactors and vitamins	Riboflavin metabolism	ko00740	5	64	0.00218692	0.0240561	TCONS_00055165,XM_013792958.1,XM_013797212.1,XM_013872368.1,XM_013872367.1	http://www.genome.jp/kegg-bin/show_pathway?ko00740/K00793%09red/K14379%09red
Cellular Processes	Transport and catabolism	Lysosome	ko04142	15	467	0.00317789	0.033209	XM_013853629.1,XM_013867558.1,XM_013801149.1,XM_013820459.1,XM_013835492.1,XM_013838234.1,XM_013807387.1,XM_013872368.1,XM_013792958.1,XM_013800759.1,TCONS_00134715,XM_013800758.1,XM_013880915.1,XM_013801150.1,XM_013872367.1	http://www.genome.jp/kegg-bin/show_pathway?ko04142/K12347%09green/K01365%09blue/K02144%09green/K12391%09green/K14379%09red
Metabolism	Metabolism of cofactors and vitamins	Porphyrin and chlorophyll metabolism	ko00860	9	218	0.00425362	0.0423336	XM_013843672.1,XM_013851151.1,XM_013843665.1,XM_013816147.1,XM_013851152.1,XM_013823096.1,XM_013882735.1,XR_001288573.1,XM_013875388.1	http://www.genome.jp/kegg-bin/show_pathway?ko00860/K04040%09red/K00218%09red/K13606%09red
Cellular Processes	Cell growth and death	Ferroptosis	ko04216	10	263	0.00473638	0.0430393	TCONS_00138714,XM_013824144.1,XM_013858176.1,XM_013829981.1,XM_013842262.1,TCONS_00096324,XM_013842263.1,XM_013852974.1,TCONS_00136739,XM_013788464.1	http://www.genome.jp/kegg-bin/show_pathway?ko04216/K15040%09blue/K01897%09red/K13162%09green
Cellular Processes	Cellular community - prokaryotes	Biofilm formation - Vibrio cholerae	ko05111	3	24	0.00463476	0.0430393	XM_013800957.1,XM_013853283.1,XM_013869829.1	http://www.genome.jp/kegg-bin/show_pathway?ko05111/K00640%09blue
Genetic Information Processing	Folding, sorting and degradation	Protein processing in endoplasmic reticulum	ko04141	28	1185	0.00684842	0.0572528	XM_013843489.1,XM_013858088.1,XM_013829286.1,XM_013854280.1,XM_013886208.1,XM_013798774.1,XM_013831072.1,XM_013803002.1,XM_013816157.1,XM_013857696.1,XM_013884783.1,XM_013786226.1,XM_013829292.1,XM_013877413.1,XM_013809275.1,XM_013785944.1,XM_013795339.1,XM_013860711.1,TCONS_00031857,XM_013887272.1,XM_013883562.1,XM_013841015.1,XM_013816158.1,TCONS_00031858,XM_013816965.1,XR_001276412.1,XM_013825…	http://www.genome.jp/kegg-bin/show_pathway?ko04141/K13993%09red/K12666%09green/K10839%09red/K14007%09green/K09580%09green/K10084%09green/K03283%09red/K14003%09green/K09487%09green/K06689%09red/K10950%09green/K04079%09green
Metabolism	Carbohydrate metabolism	Starch and sucrose metabolism	ko00500	21	809	0.0066681	0.0572528	TCONS_00049005,XM_013822151.1,XM_013822150.1,XM_013844623.1,XM_013888775.1,TCONS_00039131,XM_013851100.1,XM_013816624.1,XM_013879456.1,XM_013888776.1,XM_013851099.1,TCONS_00100333,XM_013829237.1,XM_013893319.1,TCONS_00029885,XM_013867758.1,XM_013879455.1,TCONS_00126392,TCONS_00120209,XM_013787518.1,TCONS_00039129	http://www.genome.jp/kegg-bin/show_pathway?ko00500/K05350%09red/K00688%09red/K01188%09blue/K01087%09green/K00847%09red/K16055%09green
Genetic Information Processing	Replication and repair	Mismatch repair	ko03430	32	1425	0.00824274	0.065527	XM_013842327.1,TCONS_00108321,TCONS_00121133,TCONS_00164733,TCONS_00028385,TCONS_00108332,XM_013874941.1,TCONS_00028386,TCONS_00008085,TCONS_00164735,TCONS_00008076,TCONS_00060212,XM_013891657.1,TCONS_00080060,TCONS_00164734,TCONS_00164744,TCONS_00008077,TCONS_00108323,TCONS_00121132,TCONS_00028384,TCONS_00108322,TCONS_00108324,TCONS_00029678,TCONS_00164736,TCONS_00108320,TCONS_00121135,XM_013891…	http://www.genome.jp/kegg-bin/show_pathway?ko03430/K03505%09green/K07466%09blue
Organismal Systems	Digestive system	Bile secretion	ko04976	6	123	0.00846521	0.065527	XM_013832032.1,XM_013871257.1,XM_013871258.1,XM_013850665.1,XM_013871256.1,XM_013832162.1	http://www.genome.jp/kegg-bin/show_pathway?ko04976/K05658%09blue
Metabolism	Carbohydrate metabolism	Galactose metabolism	ko00052	9	248	0.00957878	0.0714987	XM_013811868.1,XM_013811865.1,XM_013811866.1,TCONS_00077507,XM_013811869.1,XM_013797316.1,XM_013811864.1,XM_013880937.1,XM_013797315.1	http://www.genome.jp/kegg-bin/show_pathway?ko00052/K06617%09blue
Genetic Information Processing	Replication and repair	DNA replication	ko03030	33	1506	0.0103414	0.0745294	XM_013842327.1,TCONS_00108321,TCONS_00121133,TCONS_00164733,TCONS_00028385,TCONS_00108332,XM_013874941.1,TCONS_00028386,TCONS_00008085,TCONS_00164735,TCONS_00008076,TCONS_00060212,XM_013891657.1,TCONS_00080060,TCONS_00164734,TCONS_00164744,TCONS_00008077,XM_013881374.1,TCONS_00108323,TCONS_00121132,TCONS_00028384,TCONS_00108322,TCONS_00108324,TCONS_00029678,TCONS_00164736,TCONS_00108320,TCONS_001…	http://www.genome.jp/kegg-bin/show_pathway?ko03030/K03505%09green/K07466%09blue/K02212%09red
Genetic Information Processing	Replication and repair	Homologous recombination	ko03440	33	1549	0.0150287	0.0944848	XM_013842327.1,TCONS_00108321,TCONS_00121133,TCONS_00164733,TCONS_00108332,TCONS_00028385,XM_013874941.1,TCONS_00028386,TCONS_00008085,TCONS_00164735,TCONS_00008076,TCONS_00060212,XM_013891657.1,TCONS_00080060,TCONS_00164734,TCONS_00164744,TCONS_00008077,TCONS_00108323,TCONS_00121132,TCONS_00028384,TCONS_00108322,TCONS_00108324,TCONS_00029678,TCONS_00164736,TCONS_00108320,TCONS_00121135,XM_013891…	http://www.genome.jp/kegg-bin/show_pathway?ko03440/K03505%09green/K07466%09blue/K10683%09red
Genetic Information Processing	Replication and repair	Nucleotide excision repair	ko03420	33	1545	0.0145308	0.0944848	XM_013842327.1,TCONS_00108321,TCONS_00121133,TCONS_00164733,TCONS_00028385,TCONS_00108332,XM_013874941.1,TCONS_00028386,TCONS_00008085,TCONS_00164735,TCONS_00008076,TCONS_00060212,XM_013891657.1,TCONS_00080060,TCONS_00164734,XM_013854280.1,TCONS_00164744,TCONS_00008077,TCONS_00108323,TCONS_00121132,TCONS_00028384,TCONS_00108322,TCONS_00108324,TCONS_00029678,TCONS_00164736,TCONS_00108320,TCONS_001…	http://www.genome.jp/kegg-bin/show_pathway?ko03420/K03505%09green/K07466%09blue/K10839%09red
Metabolism	Energy metabolism	Sulfur metabolism	ko00920	8	223	0.0150679	0.0944848	TCONS_00051315,XM_013870525.1,XM_013869829.1,TCONS_00051317,XM_013800957.1,XM_013853283.1,TCONS_00051318,XM_013795970.1	http://www.genome.jp/kegg-bin/show_pathway?ko00920/K01738%09green/K08738%09red/K00640%09blue
Metabolism	Xenobiotics biodegradation and metabolism	Bisphenol degradation	ko00363	7	182	0.0158228	0.0944848	XM_013845052.1,XM_013844596.1,TCONS_00004728,XM_013867516.1,XM_013867513.1,XM_013846157.1,XM_013845593.1	http://www.genome.jp/kegg-bin/show_pathway?ko00363/K00517%09red
Metabolism	Xenobiotics biodegradation and metabolism	Polycyclic aromatic hydrocarbon degradation	ko00624	7	182	0.0158228	0.0944848	XM_013845052.1,XM_013844596.1,TCONS_00004728,XM_013867516.1,XM_013867513.1,XM_013846157.1,XM_013845593.1	http://www.genome.jp/kegg-bin/show_pathway?ko00624/K00517%09red
Organismal Systems	Nervous system	GABAergic synapse	ko04727	8	220	0.0139954	0.0944848	XM_013890373.1,TCONS_00032927,TCONS_00032925,TCONS_00032928,XM_013875898.1,TCONS_00032929,TCONS_00032926,XM_013884220.1	http://www.genome.jp/kegg-bin/show_pathway?ko04727/K06027%09green/K15376%09red/K08341%09green
Environmental Information Processing	Membrane transport	ABC transporters	ko02010	6	150	0.0207585	0.119877	XM_013832032.1,XM_013871257.1,XM_013871258.1,XM_013850665.1,XM_013871256.1,XM_013832162.1	http://www.genome.jp/kegg-bin/show_pathway?ko02010/K05658%09blue
Organismal Systems	Endocrine system	Insulin secretion	ko04911	2	16	0.0212222	0.119877	XM_013886232.1,TCONS_00004819	http://www.genome.jp/kegg-bin/show_pathway?ko04911/K18211%09green
Environmental Information Processing	Signal transduction	MAPK signaling pathway - plant	ko04016	17	693	0.022293	0.122612	XM_013801074.1,XM_013880351.1,XM_013893833.1,XM_013862146.1,XM_013849838.1,XM_013855664.1,XM_013876266.1,XM_013832477.1,XM_013840264.1,XM_013872074.1,XM_013832469.1,XM_013890807.1,XM_013793003.1,TCONS_00010424,XM_013804976.1,XM_013832462.1,TCONS_00057400	http://www.genome.jp/kegg-bin/show_pathway?ko04016/K14497%09green/K13422%09green/K14514%09green/K02183%09blue/K00940%09blue/K20547%09red/K14496%09blue
Organismal Systems	Digestive system	Gastric acid secretion	ko04971	3	45	0.0261003	0.12686	XM_013840264.1,XM_013804976.1,XM_013862146.1	http://www.genome.jp/kegg-bin/show_pathway?ko04971/K02183%09blue
Organismal Systems	Digestive system	Salivary secretion	ko04970	3	45	0.0261003	0.12686	XM_013840264.1,XM_013804976.1,XM_013862146.1	http://www.genome.jp/kegg-bin/show_pathway?ko04970/K02183%09blue
Organismal Systems	Endocrine system	Aldosterone synthesis and secretion	ko04925	3	45	0.0261003	0.12686	XM_013840264.1,XM_013804976.1,XM_013862146.1	http://www.genome.jp/kegg-bin/show_pathway?ko04925/K02183%09blue
Organismal Systems	Endocrine system	Estrogen signaling pathway	ko04915	6	156	0.02459	0.12686	XM_013883562.1,XM_013786226.1,XM_013840264.1,XM_013804976.1,XR_001276412.1,XM_013862146.1	http://www.genome.jp/kegg-bin/show_pathway?ko04915/K09487%09green/K03283%09red/K02183%09blue/K04079%09green
Organismal Systems	Sensory system	Phototransduction - fly	ko04745	3	45	0.0261003	0.12686	XM_013840264.1,XM_013804976.1,XM_013862146.1	http://www.genome.jp/kegg-bin/show_pathway?ko04745/K02183%09blue
Metabolism	Xenobiotics biodegradation and metabolism	Aminobenzoate degradation	ko00627	7	207	0.0293719	0.139516	XM_013845052.1,XM_013844596.1,TCONS_00004728,XM_013867516.1,XM_013867513.1,XM_013846157.1,XM_013845593.1	http://www.genome.jp/kegg-bin/show_pathway?ko00627/K00517%09red
Genetic Information Processing	Replication and repair	Fanconi anemia pathway	ko03460	31	1523	0.0309344	0.140613	TCONS_00164734,TCONS_00164744,TCONS_00008077,TCONS_00108323,TCONS_00121132,TCONS_00108321,TCONS_00121133,TCONS_00164733,TCONS_00028385,TCONS_00108332,TCONS_00028384,XM_013874941.1,TCONS_00108322,TCONS_00028386,TCONS_00008085,TCONS_00029678,TCONS_00164735,TCONS_00108324,TCONS_00008076,TCONS_00108320,TCONS_00164736,XM_013891656.1,TCONS_00121135,TCONS_00060212,TCONS_00161418,TCONS_00008075,TCONS_001…	http://www.genome.jp/kegg-bin/show_pathway?ko03460/K07466%09blue
Metabolism	Amino acid metabolism	Arginine and proline metabolism	ko00330	10	353	0.0309483	0.140613	XM_013855088.1,XM_013857436.1,TCONS_00033156,TCONS_00033155,XM_013857437.1,TCONS_00033157,XM_013892872.1,XM_013836602.1,XM_013855025.1,TCONS_00033154	http://www.genome.jp/kegg-bin/show_pathway?ko00330/K00797%09blue/K12251%09red/K12657%09blue
Cellular Processes	Cell growth and death	Apoptosis	ko04210	7	213	0.0335187	0.149051	XM_013867558.1,XM_013801149.1,XM_013835492.1,XM_013880915.1,XM_013838234.1,XM_013801150.1,XM_013870525.1	http://www.genome.jp/kegg-bin/show_pathway?ko04210/K01365%09blue/K08738%09red
Metabolism	Lipid metabolism	Fatty acid biosynthesis	ko00061	8	262	0.0348861	0.1519	XM_013852974.1,TCONS_00136739,XM_013834630.1,XM_013788464.1,XM_013794784.1,XM_013829981.1,XM_013794783.1,TCONS_00096324	http://www.genome.jp/kegg-bin/show_pathway?ko00061/K01897%09red/K00059%09green/K01962%09red
Metabolism	Carbohydrate metabolism	Glyoxylate and dicarboxylate metabolism	ko00630	12	465	0.0358441	0.152886	TCONS_00004143,XM_013788748.1,XM_013832615.1,XM_013866682.1,XR_001270579.1,XM_013829250.1,XM_013820921.1,XR_001287561.1,XM_013788756.1,XM_013866060.1,XM_013887650.1,XM_013864819.1	http://www.genome.jp/kegg-bin/show_pathway?ko00630/K11517%09green/K01602%09blue/K00600%09red/K01637%09red/K01638%09red
Metabolism	Biosynthesis of other secondary metabolites	Stilbenoid, diarylheptanoid and gingerol biosynthesis	ko00945	8	265	0.0369116	0.154291	XM_013845052.1,TCONS_00004728,XM_013867516.1,XM_013846157.1,XM_013800774.1,XM_013845593.1,XM_013844596.1,XM_013867513.1	http://www.genome.jp/kegg-bin/show_pathway?ko00945/K00517%09red/K00588%09green
Organismal Systems	Sensory system	Olfactory transduction	ko04740	3	53	0.0396758	0.159466	XM_013840264.1,XM_013804976.1,XM_013862146.1	http://www.genome.jp/kegg-bin/show_pathway?ko04740/K02183%09blue
Organismal Systems	Sensory system	Phototransduction	ko04744	3	53	0.0396758	0.159466	XM_013840264.1,XM_013804976.1,XM_013862146.1	http://www.genome.jp/kegg-bin/show_pathway?ko04744/K02183%09blue
Organismal Systems	Endocrine system	GnRH signaling pathway	ko04912	5	133	0.0418925	0.165199	XM_013828666.1,XM_013840264.1,XM_013804976.1,XM_013828665.1,XM_013862146.1	http://www.genome.jp/kegg-bin/show_pathway?ko04912/K01115%09green/K02183%09blue
Organismal Systems	Environmental adaptation	Circadian entrainment	ko04713	3	55	0.0435298	0.168476	XM_013840264.1,XM_013804976.1,XM_013862146.1	http://www.genome.jp/kegg-bin/show_pathway?ko04713/K02183%09blue
Organismal Systems	Circulatory system	Vascular smooth muscle contraction	ko04270	4	99	0.0530774	0.201694	XM_013893553.1,XM_013840264.1,XM_013804976.1,XM_013862146.1	http://www.genome.jp/kegg-bin/show_pathway?ko04270/K01047%09red/K02183%09blue
Metabolism	Lipid metabolism	Arachidonic acid metabolism	ko00590	4	103	0.0597037	0.222823	XM_013893553.1,XM_013870505.1,XM_013870506.1,TCONS_00155659	http://www.genome.jp/kegg-bin/show_pathway?ko00590/K01047%09red/K15730%09red
Metabolism	Metabolism of terpenoids and polyketides	Limonene and pinene degradation	ko00903	7	244	0.0610693	0.223921	XM_013845052.1,XM_013844596.1,TCONS_00004728,XM_013867516.1,XM_013867513.1,XM_013846157.1,XM_013845593.1	http://www.genome.jp/kegg-bin/show_pathway?ko00903/K00517%09red
Organismal Systems	Nervous system	Synaptic vesicle cycle	ko04721	12	519	0.069851	0.251704	XM_013886232.1,TCONS_00032927,XM_013820459.1,TCONS_00032929,TCONS_00032926,TCONS_00004819,XM_013890373.1,XM_013800759.1,TCONS_00032928,TCONS_00032925,XM_013800758.1,XM_013879958.1	http://www.genome.jp/kegg-bin/show_pathway?ko04721/K18211%09green/K06027%09green/K02144%09green/K02151%09green
Metabolism	Amino acid metabolism	Cysteine and methionine metabolism	ko00270	14	634	0.0717926	0.253655	XM_013855088.1,XM_013857436.1,TCONS_00051315,XM_013871878.1,XM_013857437.1,XM_013869829.1,TCONS_00051317,XM_013855025.1,XM_013800957.1,XM_013841245.1,XM_013841655.1,XM_013853283.1,TCONS_00051318,XM_013795970.1	http://www.genome.jp/kegg-bin/show_pathway?ko00270/K00797%09blue/K01738%09green/K00133%09red/K00640%09blue/K05933%09blue
Metabolism	Biosynthesis of other secondary metabolites	Glucosinolate biosynthesis	ko00966	3	68	0.0728195	0.253655	XM_013886020.1,XM_013859971.1,XM_013867725.1	http://www.genome.jp/kegg-bin/show_pathway?ko00966/K12153%09green/K12156%09red
Cellular Processes	Cell growth and death	Necroptosis	ko04217	10	417	0.0767525	0.262972	TCONS_00138714,XR_001277615.1,XM_013824144.1,XM_013826741.1,XM_013858176.1,XM_013822151.1,XM_013822150.1,XM_013827373.1,XM_013829670.1,XR_001276412.1	http://www.genome.jp/kegg-bin/show_pathway?ko04217/K15040%09blue/K12198%09green/K00688%09red/K11251%09green/K12191%09green/K04079%09green
Metabolism	Overview	Carbon metabolism	ko01200	29	1564	0.0907125	0.305789	TCONS_00051315,XM_013869829.1,XM_013849909.1,TCONS_00051317,XM_013896871.1,XM_013866682.1,XM_013829250.1,XM_013794784.1,XR_001287561.1,XM_013866060.1,XM_013893726.1,TCONS_00003595,TCONS_00004143,XM_013867582.1,TCONS_00164912,XM_013788748.1,XM_013819072.1,XM_013794783.1,XM_013832615.1,XM_013877570.1,XR_001270579.1,XM_013800957.1,TCONS_00051318,XM_013853283.1,XM_013820921.1,XM_013788756.1,XM_013795…	http://www.genome.jp/kegg-bin/show_pathway?ko01200/K01738%09green/K00640%09blue/K00873%09red/K00036%09red/K00600%09red/K01637%09red/K01962%09red/K01638%09red/K00855%09red/K11517%09green/K01610%09red/K00030%09red/K00033%09green/K01602%09blue
Metabolism	Metabolism of other amino acids	Glutathione metabolism	ko00480	11	494	0.0975511	0.323622	XM_013855088.1,XM_013857436.1,TCONS_00003595,XM_013876868.1,XM_013819072.1,XM_013857437.1,XM_013815695.1,XM_013876867.1,XM_013896871.1,XM_013855025.1,XM_013786728.1	http://www.genome.jp/kegg-bin/show_pathway?ko00480/K00797%09blue/K00036%09red/K00799%09blue/K00033%09green
Organismal Systems	Endocrine system	Ovarian Steroidogenesis	ko04913	2	39	0.106035	0.34627	XM_013865888.1,XM_013819320.1	http://www.genome.jp/kegg-bin/show_pathway?ko04913/K07408%09red/K00512%09red
Environmental Information Processing	Signal transduction	Ras signaling pathway	ko04014	6	229	0.109868	0.353269	XM_013893553.1,XM_013828666.1,XM_013840264.1,XM_013804976.1,XM_013828665.1,XM_013862146.1	http://www.genome.jp/kegg-bin/show_pathway?ko04014/K01047%09red/K01115%09green/K02183%09blue
Genetic Information Processing	Folding, sorting and degradation	Proteasome	ko03050	8	346	0.122766	0.38876	XR_001278046.1,XM_013829599.1,TCONS_00095895,XM_013829597.1,XM_013829596.1,XR_001278047.1,XR_001278045.1,XM_013789728.1	http://www.genome.jp/kegg-bin/show_pathway?ko03050/K03028%09green/K02737%09green
Organismal Systems	Immune system	Antigen processing and presentation	ko04612	8	352	0.131535	0.410311	XM_013867558.1,XM_013801149.1,XM_013786226.1,XM_013835492.1,XM_013880915.1,XM_013838234.1,XR_001276412.1,XM_013801150.1	http://www.genome.jp/kegg-bin/show_pathway?ko04612/K01365%09blue/K03283%09red/K04079%09green
Organismal Systems	Sensory system	Inflammatory mediator regulation of TRP channels	ko04750	3	92	0.143377	0.440675	XM_013840264.1,XM_013804976.1,XM_013862146.1	http://www.genome.jp/kegg-bin/show_pathway?ko04750/K02183%09blue
Metabolism	Lipid metabolism	Fatty acid elongation	ko00062	5	206	0.171208	0.511178	XM_013798429.1,XM_013888701.1,XM_013888700.1,XM_013888743.1,XM_013882934.1	http://www.genome.jp/kegg-bin/show_pathway?ko00062/K15397%09red
Organismal Systems	Endocrine system	PPAR signaling pathway	ko03320	5	205	0.168874	0.511178	XM_013852974.1,TCONS_00136739,XM_013788464.1,XM_013829981.1,TCONS_00096324	http://www.genome.jp/kegg-bin/show_pathway?ko03320/K01897%09red
Organismal Systems	Endocrine system	Adipocytokine signaling pathway	ko04920	5	208	0.175914	0.51783	XM_013852974.1,TCONS_00136739,XM_013788464.1,XM_013829981.1,TCONS_00096324	http://www.genome.jp/kegg-bin/show_pathway?ko04920/K01897%09red
Cellular Processes	Cellular community - prokaryotes	Biofilm formation - Escherichia coli	ko02026	2	55	0.184072	0.528687	XM_013822151.1,XM_013822150.1	http://www.genome.jp/kegg-bin/show_pathway?ko02026/K00688%09red
Metabolism	Energy metabolism	Photosynthesis - antenna proteins	ko00196	3	104	0.184661	0.528687	XM_013882114.1,XM_013862618.1,XM_013872665.1	http://www.genome.jp/kegg-bin/show_pathway?ko00196/K08916%09green/K08912%09green/K08908%09red
Organismal Systems	Endocrine system	Renin-angiotensin system	ko04614	2	57	0.194354	0.548919	XM_013888415.1,TCONS_00029438	http://www.genome.jp/kegg-bin/show_pathway?ko04614/K01285%09red
Cellular Processes	Cell growth and death	Apoptosis - multiple species	ko04215	1	16	0.204752	0.563067	XM_013870525.1	http://www.genome.jp/kegg-bin/show_pathway?ko04215/K08738%09red
Metabolism	Metabolism of cofactors and vitamins	Biotin metabolism	ko00780	3	109	0.202698	0.563067	XM_013834630.1,XM_013827018.1,TCONS_00093386	http://www.genome.jp/kegg-bin/show_pathway?ko00780/K00059%09green/K19562%09red
Metabolism	Overview	Fatty acid metabolism	ko01212	8	399	0.210287	0.570779	XM_013852974.1,TCONS_00136739,XM_013834630.1,XM_013788464.1,XM_013794784.1,XM_013829981.1,XM_013794783.1,TCONS_00096324	http://www.genome.jp/kegg-bin/show_pathway?ko01212/K01897%09red/K00059%09green/K01962%09red
Metabolism	Lipid metabolism	Ether lipid metabolism	ko00565	4	167	0.214679	0.57523	XM_013893553.1,XM_013828666.1,XM_013828665.1,XM_013844608.1	http://www.genome.jp/kegg-bin/show_pathway?ko00565/K01047%09red/K01115%09green/K13510%09red
Environmental Information Processing	Signal transduction	Calcium signaling pathway	ko04020	6	285	0.22142	0.585783	TCONS_00138714,XM_013824144.1,XM_013840264.1,XM_013858176.1,XM_013804976.1,XM_013862146.1	http://www.genome.jp/kegg-bin/show_pathway?ko04020/K15040%09blue/K02183%09blue
Organismal Systems	Digestive system	Fat digestion and absorption	ko04975	1	18	0.227207	0.593577	XM_013893553.1	http://www.genome.jp/kegg-bin/show_pathway?ko04975/K01047%09red
Metabolism	Carbohydrate metabolism	Ascorbate and aldarate metabolism	ko00053	5	232	0.235797	0.594433	XM_013862112.1,XM_013789164.1,XM_013790664.1,TCONS_00144405,XM_013846291.1	http://www.genome.jp/kegg-bin/show_pathway?ko00053/K00423%09red/K08232%09blue/K17744%09green
Metabolism	Metabolism of cofactors and vitamins	Vitamin B6 metabolism	ko00750	2	65	0.236067	0.594433	TCONS_00008745,XM_013894587.1	http://www.genome.jp/kegg-bin/show_pathway?ko00750/K06215%09blue
Organismal Systems	Digestive system	Protein digestion and absorption	ko04974	2	64	0.230817	0.594433	XM_013888415.1,TCONS_00029438	http://www.genome.jp/kegg-bin/show_pathway?ko04974/K01285%09red
Organismal Systems	Nervous system	Long-term depression	ko04730	2	67	0.246585	0.613527	XM_013808048.1,XM_013791327.1	http://www.genome.jp/kegg-bin/show_pathway?ko04730/K04382%09green/K03456%09green
Metabolism	Lipid metabolism	Steroid hormone biosynthesis	ko00140	2	69	0.257119	0.632211	XM_013865888.1,XM_013819320.1	http://www.genome.jp/kegg-bin/show_pathway?ko00140/K07408%09red/K00512%09red
Environmental Information Processing	Signal transduction	cGMP - PKG signaling pathway	ko04022	6	326	0.319449	0.72049	TCONS_00138714,XM_013824144.1,XM_013858176.1,XM_013840264.1,XM_013804976.1,XM_013862146.1	http://www.genome.jp/kegg-bin/show_pathway?ko04022/K15040%09blue/K02183%09blue
Environmental Information Processing	Signal transduction	Hedgehog signaling pathway	ko04340	4	198	0.310908	0.72049	XM_013832972.1,XM_013832223.1,XM_013832225.1,XM_013832224.1	http://www.genome.jp/kegg-bin/show_pathway?ko04340/K10523%09red
Environmental Information Processing	Signal transduction	Rap1 signaling pathway	ko04015	3	139	0.316721	0.72049	XM_013840264.1,XM_013804976.1,XM_013862146.1	http://www.genome.jp/kegg-bin/show_pathway?ko04015/K02183%09blue
Metabolism	Lipid metabolism	Fatty acid degradation	ko00071	5	257	0.303105	0.72049	XM_013852974.1,TCONS_00136739,XM_013788464.1,XM_013829981.1,TCONS_00096324	http://www.genome.jp/kegg-bin/show_pathway?ko00071/K01897%09red
Metabolism	Metabolism of other amino acids	Phosphonate and phosphinate metabolism	ko00440	2	80	0.314947	0.72049	XM_013893224.1,XM_013893223.1	http://www.genome.jp/kegg-bin/show_pathway?ko00440/K00968%09green
Metabolism	Xenobiotics biodegradation and metabolism	Metabolism of xenobiotics by cytochrome P450	ko00980	5	259	0.308628	0.72049	XM_013865888.1,XM_013876868.1,XM_013815695.1,XM_013786728.1,XM_013876867.1	http://www.genome.jp/kegg-bin/show_pathway?ko00980/K07408%09red/K00799%09blue
Organismal Systems	Endocrine system	Progesterone-mediated oocyte maturation	ko04914	6	325	0.316967	0.72049	TCONS_00116980,XM_013867121.1,TCONS_00116979,XM_013867120.1,XR_001276412.1,TCONS_00116978	http://www.genome.jp/kegg-bin/show_pathway?ko04914/K03364%09red/K05868%09red/K04079%09green
Organismal Systems	Endocrine system	Renin secretion	ko04924	3	140	0.320601	0.72049	XM_013840264.1,XM_013804976.1,XM_013862146.1	http://www.genome.jp/kegg-bin/show_pathway?ko04924/K02183%09blue
Organismal Systems	Endocrine system	Insulin signaling pathway	ko04910	9	544	0.369736	0.822073	XM_013863473.1,XM_013822151.1,XM_013839543.1,XM_013822150.1,XM_013862146.1,XM_013844461.1,XM_013840264.1,XM_013804976.1,XM_013832601.1	http://www.genome.jp/kegg-bin/show_pathway?ko04910/K03259%09blue/K00688%09red/K04688%09green/K02183%09blue/K07195%09green
Metabolism	Metabolism of terpenoids and polyketides	Monoterpenoid biosynthesis	ko00902	1	33	0.37662	0.824309	XM_013865962.1	http://www.genome.jp/kegg-bin/show_pathway?ko00902/K07385%09red
Organismal Systems	Endocrine system	Melanogenesis	ko04916	3	155	0.37863	0.824309	XM_013840264.1,XM_013804976.1,XM_013862146.1	http://www.genome.jp/kegg-bin/show_pathway?ko04916/K02183%09blue
Metabolism	Overview	2-Oxocarboxylic acid metabolism	ko01210	7	427	0.405004	0.872637	XM_013886020.1,TCONS_00164912,XM_013806954.1,XM_013871878.1,XM_013859971.1,XM_013867725.1,XM_013877570.1	http://www.genome.jp/kegg-bin/show_pathway?ko01210/K12153%09green/K00030%09red/K00052%09red/K00133%09red/K12156%09red
Organismal Systems	Circulatory system	Adrenergic signaling in cardiomyocytes	ko04261	5	296	0.412037	0.878732	XM_013808048.1,XM_013791327.1,XM_013840264.1,XM_013804976.1,XM_013862146.1	http://www.genome.jp/kegg-bin/show_pathway?ko04261/K04382%09green/K03456%09green/K02183%09blue
Organismal Systems	Development	Osteoclast differentiation	ko04380	3	166	0.420535	0.878918	XM_013792958.1,XM_013872368.1,XM_013872367.1	http://www.genome.jp/kegg-bin/show_pathway?ko04380/K14379%09red
Organismal Systems	Digestive system	Pancreatic secretion	ko04972	4	231	0.416617	0.878918	XM_013893553.1,XM_013858982.1,XM_013858980.1,XM_013858981.1	http://www.genome.jp/kegg-bin/show_pathway?ko04972/K01047%09red/K07904%09blue
Metabolism	Amino acid metabolism	Tryptophan metabolism	ko00380	5	310	0.450858	0.932963	XM_013822698.1,XM_013865888.1,XM_013822713.1,XM_013822699.1,TCONS_00129523	http://www.genome.jp/kegg-bin/show_pathway?ko00380/K01237%09red/K07408%09red/K11816%09green
Organismal Systems	Digestive system	Mineral absorption	ko04978	2	108	0.45533	0.93298	XM_013826995.1,XM_013857344.1	http://www.genome.jp/kegg-bin/show_pathway?ko04978/K14686%09blue
Metabolism	Xenobiotics biodegradation and metabolism	Drug metabolism - cytochrome P450	ko00982	4	245	0.460597	0.93461	XM_013876868.1,XM_013815695.1,XM_013786728.1,XM_013876867.1	http://www.genome.jp/kegg-bin/show_pathway?ko00982/K00799%09blue
Organismal Systems	Immune system	Cytosolic DNA-sensing pathway	ko04623	2	112	0.474073	0.952705	XM_013807902.1,TCONS_00101772	http://www.genome.jp/kegg-bin/show_pathway?ko04623/K03013%09red/K03018%09green
Cellular Processes	Cell growth and death	Cell cycle - yeast	ko04111	9	603	0.48771	0.952885	TCONS_00116980,TCONS_00116979,XM_013878300.1,XM_013881374.1,TCONS_00116978,XM_013808048.1,XM_013791327.1,XM_013866114.1,XM_013865478.1	http://www.genome.jp/kegg-bin/show_pathway?ko04111/K03364%09red/K02214%09blue/K02212%09red/K04382%09green/K03456%09green/K06672%09red
Environmental Information Processing	Signal transduction	cAMP signaling pathway	ko04024	5	323	0.486279	0.952885	XM_013828666.1,XM_013840264.1,XM_013804976.1,XM_013828665.1,XM_013862146.1	http://www.genome.jp/kegg-bin/show_pathway?ko04024/K01115%09green/K02183%09blue
Genetic Information Processing	Folding, sorting and degradation	RNA degradation	ko03018	11	743	0.487841	0.952885	XM_013834264.1,XM_013829313.1,XM_013797172.1,TCONS_00135414,XM_013852455.1,XM_013852456.1,XM_013865797.1,XM_013831506.1,TCONS_00108995,XM_013852458.1,XM_013852457.1	http://www.genome.jp/kegg-bin/show_pathway?ko03018/K04077%09blue/K12591%09green/K12581%09green
Environmental Information Processing	Signal transduction	Hedgehog signaling pathway - fly	ko04341	4	261	0.509367	0.976677	XM_013832972.1,XM_013832223.1,XM_013832225.1,XM_013832224.1	http://www.genome.jp/kegg-bin/show_pathway?ko04341/K10523%09red
Organismal Systems	Excretory system	Endocrine and other factor-regulated calcium reabsorption	ko04961	3	190	0.50811	0.976677	XM_013858982.1,XM_013858980.1,XM_013858981.1	http://www.genome.jp/kegg-bin/show_pathway?ko04961/K07904%09blue
Cellular Processes	Cell growth and death	Apoptosis - fly	ko04214	2	126	0.536472	0.992235	XM_013798419.1,XM_013870525.1	http://www.genome.jp/kegg-bin/show_pathway?ko04214/K01527%09green/K08738%09red
Organismal Systems	Aging	Longevity regulating pathway - mammal	ko04211	5	341	0.533896	0.992235	XM_013785074.1,XM_013863473.1,XM_013785073.1,XM_013839543.1,XM_013832601.1	http://www.genome.jp/kegg-bin/show_pathway?ko04211/K04564%09red/K03259%09blue/K04688%09green
Organismal Systems	Immune system	NOD-like receptor signaling pathway	ko04621	5	341	0.533896	0.992235	TCONS_00138714,XM_013824144.1,XM_013858176.1,XR_001276412.1,XM_013884220.1	http://www.genome.jp/kegg-bin/show_pathway?ko04621/K15040%09blue/K04079%09green/K08341%09green
Organismal Systems	Nervous system	Dopaminergic synapse	ko04728	5	341	0.533896	0.992235	XM_013808048.1,XM_013791327.1,XM_013840264.1,XM_013804976.1,XM_013862146.1	http://www.genome.jp/kegg-bin/show_pathway?ko04728/K04382%09green/K03456%09green/K02183%09blue
Cellular Processes	Cell growth and death	Cell cycle - Caulobacter	ko04112	1	76	0.6634	0.999993	XM_013817489.1	http://www.genome.jp/kegg-bin/show_pathway?ko04112/K01358%09red
Cellular Processes	Cell growth and death	Cell cycle	ko04110	8	920	0.950726	0.999993	TCONS_00116980,TCONS_00116979,XM_013881374.1,XM_013867120.1,XM_013878300.1,TCONS_00116978,XM_013867121.1,XM_013866114.1	http://www.genome.jp/kegg-bin/show_pathway?ko04110/K03364%09red/K02212%09red/K05868%09red/K02214%09blue
Cellular Processes	Cell growth and death	Meiosis - yeast	ko04113	5	447	0.762723	0.999993	XM_013808048.1,XM_013791327.1,XM_013866114.1,XM_013878300.1,XM_013881374.1	http://www.genome.jp/kegg-bin/show_pathway?ko04113/K04382%09green/K03456%09green/K02214%09blue/K02212%09red
Cellular Processes	Cell growth and death	Oocyte meiosis	ko04114	5	663	0.959697	0.999993	XM_013808048.1,XM_013791327.1,XM_013840264.1,XM_013804976.1,XM_013862146.1	http://www.genome.jp/kegg-bin/show_pathway?ko04114/K04382%09green/K03456%09green/K02183%09blue
Cellular Processes	Cell growth and death	p53 signaling pathway	ko04115	3	264	0.726179	0.999993	XM_013867121.1,XM_013867120.1,XM_013870525.1	http://www.genome.jp/kegg-bin/show_pathway?ko04115/K05868%09red/K08738%09red
Cellular Processes	Cell motility	Regulation of actin cytoskeleton	ko04810	2	366	0.96714	0.999993	XM_013788619.1,XM_013875580.1	http://www.genome.jp/kegg-bin/show_pathway?ko04810/K00921%09green/K05765%09red
Cellular Processes	Cellular community - eukaryotes	Gap junction	ko04540	1	117	0.813054	0.999993	XM_013829838.1	http://www.genome.jp/kegg-bin/show_pathway?ko04540/K07375%09green
Cellular Processes	Cellular community - eukaryotes	Tight junction	ko04530	2	454	0.988887	0.999993	XM_013808048.1,XM_013791327.1	http://www.genome.jp/kegg-bin/show_pathway?ko04530/K04382%09green/K03456%09green
Cellular Processes	Transport and catabolism	Endocytosis	ko04144	14	1193	0.801283	0.999993	TCONS_00080245,XR_001277615.1,TCONS_00080244,XM_013826741.1,XM_013828666.1,XM_013858982.1,XM_013828665.1,XM_013786226.1,TCONS_00080242,XM_013831073.1,XM_013829670.1,XM_013858980.1,TCONS_00080243,XM_013858981.1	http://www.genome.jp/kegg-bin/show_pathway?ko04144/K12479%09red/K12198%09green/K01115%09green/K07904%09blue/K03283%09red/K07897%09green/K12191%09green
Cellular Processes	Transport and catabolism	Mitophagy - animal	ko04137	3	247	0.683839	0.999993	XM_013831073.1,XM_013798945.1,XM_013884220.1	http://www.genome.jp/kegg-bin/show_pathway?ko04137/K07897%09green/K17987%09red/K08341%09green
Cellular Processes	Transport and catabolism	Mitophagy - yeast	ko04139	1	372	0.995228	0.999993	XM_013884220.1	http://www.genome.jp/kegg-bin/show_pathway?ko04139/K08341%09green
Environmental Information Processing	Signal transduction	AMPK signaling pathway	ko04152	3	679	0.996623	0.999993	XM_013808048.1,XM_013791327.1,XM_013839543.1	http://www.genome.jp/kegg-bin/show_pathway?ko04152/K04382%09green/K03456%09green/K04688%09green
Environmental Information Processing	Signal transduction	ErbB signaling pathway	ko04012	1	71	0.638385	0.999993	XM_013839543.1	http://www.genome.jp/kegg-bin/show_pathway?ko04012/K04688%09green
Environmental Information Processing	Signal transduction	FoxO signaling pathway	ko04068	5	505	0.845887	0.999993	XM_013867121.1,XM_013785074.1,XM_013785073.1,XM_013884220.1,XM_013867120.1	http://www.genome.jp/kegg-bin/show_pathway?ko04068/K05868%09red/K04564%09red/K08341%09green
Environmental Information Processing	Signal transduction	HIF-1 signaling pathway	ko04066	3	287	0.776231	0.999993	XM_013863473.1,XM_013839543.1,XM_013832601.1	http://www.genome.jp/kegg-bin/show_pathway?ko04066/K03259%09blue/K04688%09green
Environmental Information Processing	Signal transduction	Hippo signaling pathway -fly	ko04391	2	246	0.866283	0.999993	XM_013808048.1,XM_013791327.1	http://www.genome.jp/kegg-bin/show_pathway?ko04391/K04382%09green/K03456%09green
Environmental Information Processing	Signal transduction	Hippo signaling pathway	ko04390	2	304	0.931224	0.999993	XM_013808048.1,XM_013791327.1	http://www.genome.jp/kegg-bin/show_pathway?ko04390/K04382%09green/K03456%09green
Environmental Information Processing	Signal transduction	MAPK signaling pathway - fly	ko04013	4	371	0.774361	0.999993	XM_013808048.1,XM_013841015.1,XM_013785074.1,XM_013785073.1	http://www.genome.jp/kegg-bin/show_pathway?ko04013/K04382%09green/K06689%09red/K04564%09red
Environmental Information Processing	Signal transduction	MAPK signaling pathway	ko04010	1	285	0.983286	0.999993	XM_013786226.1	http://www.genome.jp/kegg-bin/show_pathway?ko04010/K03283%09red
Environmental Information Processing	Signal transduction	mTOR signaling pathway	ko04150	7	502	0.572307	0.999993	XM_013800759.1,XM_013800758.1,XM_013820459.1,XM_013863473.1,XM_013879958.1,XM_013839543.1,XM_013832601.1	http://www.genome.jp/kegg-bin/show_pathway?ko04150/K02144%09green/K03259%09blue/K02151%09green/K04688%09green
Environmental Information Processing	Signal transduction	Phospholipase D signaling pathway	ko04072	3	328	0.846692	0.999993	XM_013889895.1,XM_013828666.1,XM_013828665.1	http://www.genome.jp/kegg-bin/show_pathway?ko04072/K00901%09green/K01115%09green
Environmental Information Processing	Signal transduction	PI3K-Akt signaling pathway	ko04151	7	653	0.821374	0.999993	XM_013883562.1,XM_013808048.1,XM_013791327.1,XR_001276412.1,XM_013863473.1,XM_013839543.1,XM_013832601.1	http://www.genome.jp/kegg-bin/show_pathway?ko04151/K09487%09green/K04382%09green/K03456%09green/K04079%09green/K03259%09blue/K04688%09green
Environmental Information Processing	Signal transduction	Plant hormone signal transduction	ko04075	23	1717	0.643696	0.999993	XM_013801074.1,XM_013880351.1,XM_013847345.1,TCONS_00100949,XM_013893833.1,XM_013873794.1,XM_013814429.1,XM_013832477.1,XM_013837843.1,XM_013858879.1,XM_013811617.1,XM_013873793.1,XM_013832469.1,XM_013793003.1,XM_013890807.1,XM_013894451.1,TCONS_00010424,XM_013858881.1,XM_013829780.1,XM_013829779.1,XM_013888165.1,XM_013832462.1,TCONS_00057400	http://www.genome.jp/kegg-bin/show_pathway?ko04075/K14497%09green/K13422%09green/K13946%09red/K14514%09green/K14491%09red/K14488%09green/K14496%09blue/K14487%09green/K14504%09red/K14484%09red
Environmental Information Processing	Signal transduction	Sphingolipid signaling pathway	ko04071	5	432	0.736432	0.999993	XM_013808048.1,XM_013791327.1,XM_013792960.1,XM_013828666.1,XM_013828665.1	http://www.genome.jp/kegg-bin/show_pathway?ko04071/K04382%09green/K03456%09green/K00654%09red/K01115%09green
Environmental Information Processing	Signal transduction	TGF-beta signaling pathway	ko04350	3	274	0.748938	0.999993	XM_013808048.1,XM_013791327.1,XM_013839543.1	http://www.genome.jp/kegg-bin/show_pathway?ko04350/K04382%09green/K03456%09green/K04688%09green
Environmental Information Processing	Signal transduction	Two-component system	ko02020	1	105	0.777931	0.999993	XM_013870525.1	http://www.genome.jp/kegg-bin/show_pathway?ko02020/K08738%09red
Environmental Information Processing	Signal transduction	Wnt signaling pathway	ko04310	2	589	0.998011	0.999993	XM_013894910.1,XM_013892121.1	http://www.genome.jp/kegg-bin/show_pathway?ko04310/K19882%09red
Genetic Information Processing	Folding, sorting and degradation	SNARE interactions in vesicular transport	ko04130	3	283	0.768103	0.999993	XM_013855392.1,XM_013855393.1,XM_013855394.1	http://www.genome.jp/kegg-bin/show_pathway?ko04130/K08503%09blue
Genetic Information Processing	Folding, sorting and degradation	Ubiquitin mediated proteolysis	ko04120	5	846	0.993156	0.999993	TCONS_00116980,XM_013841015.1,XM_013821455.1,TCONS_00116979,TCONS_00116978	http://www.genome.jp/kegg-bin/show_pathway?ko04120/K03364%09red/K06689%09red/K10580%09red
Genetic Information Processing	Replication and repair	Base excision repair	ko03410	2	241	0.858603	0.999993	XM_013821251.1,XM_013842327.1	http://www.genome.jp/kegg-bin/show_pathway?ko03410/K01246%09red/K03505%09green
Genetic Information Processing	Transcription	RNA polymerase	ko03020	2	222	0.825612	0.999993	TCONS_00101772,XM_013807902.1	http://www.genome.jp/kegg-bin/show_pathway?ko03020/K03018%09green/K03013%09red
Genetic Information Processing	Transcription	Spliceosome	ko03040	8	1400	0.999306	0.999993	TCONS_00064898,XM_013890604.1,XM_013875405.1,XM_013786226.1,XM_013805429.1,XM_013872296.1,XM_013880136.1,XM_013805428.1	http://www.genome.jp/kegg-bin/show_pathway?ko03040/K12842%09green/K12872%09red/K12856%09green/K03283%09red/K11095%09blue
Genetic Information Processing	Translation	Aminoacyl-tRNA biosynthesis	ko00970	5	366	0.596463	0.999993	XM_013808068.1,TCONS_00041933,TCONS_00041931,XM_013820741.1,TCONS_00041932	http://www.genome.jp/kegg-bin/show_pathway?ko00970/K01889%09green/K01868%09red/K01872%09green
Genetic Information Processing	Translation	mRNA surveillance pathway	ko03015	5	858	0.993946	0.999993	XM_013808048.1,XM_013791327.1,XM_013825053.1,XM_013884077.1,XM_013787398.1	http://www.genome.jp/kegg-bin/show_pathway?ko03015/K04382%09green/K03456%09green/K15544%09green/K14404%09green/K14407%09green
Genetic Information Processing	Translation	Ribosome biogenesis in eukaryotes	ko03008	7	600	0.75034	0.999993	XM_013857321.1,XM_013884565.1,XM_013837409.1,XM_013888075.1,XM_013865060.1,XM_013786592.1,XM_013857320.1	http://www.genome.jp/kegg-bin/show_pathway?ko03008/K14563%09blue/K14548%09red/K14573%09red/K06943%09green
Genetic Information Processing	Translation	Ribosome	ko03010	21	1568	0.640175	0.999993	XM_013888006.1,XM_013827488.1,XM_013886352.1,XM_013869905.1,XM_013856768.1,XM_013839758.1,XM_013842824.1,XM_013808157.1,XM_013870480.1,TCONS_00067683,TCONS_00006832,TCONS_00033300,XM_013821225.1,XM_013821220.1,XM_013816267.1,XM_013797884.1,XM_013841607.1,XM_013839756.1,XM_013800545.1,XM_013872334.1,XM_013887966.1	http://www.genome.jp/kegg-bin/show_pathway?ko03010/K02947%09blue/K02887%09red/K02863%09red/K02983%09red/K02934%09red/K02881%09blue/K02898%09green/K02993%09green/K02894%09green/K02907%09green/K02985%09green/K02935%09red/K02952%09red/K02903%09green/K02900%09red/K02933%09red/K02912%09red
Genetic Information Processing	Translation	RNA transport	ko03013	2	1015	0.999993	0.999993	XM_013863473.1,XM_013832601.1	http://www.genome.jp/kegg-bin/show_pathway?ko03013/K03259%09blue
Metabolism	Amino acid metabolism	Glycine, serine and threonine metabolism	ko00260	3	443	0.951821	0.999993	XM_013866682.1,XM_013871878.1,XM_013848240.1	http://www.genome.jp/kegg-bin/show_pathway?ko00260/K00600%09red/K00133%09red/K06001%09red
Metabolism	Amino acid metabolism	Lysine biosynthesis	ko00300	1	86	0.708365	0.999993	XM_013871878.1	http://www.genome.jp/kegg-bin/show_pathway?ko00300/K00133%09red
Metabolism	Amino acid metabolism	Phenylalanine metabolism	ko00360	2	276	0.904847	0.999993	XM_013811517.1,XM_013800774.1	http://www.genome.jp/kegg-bin/show_pathway?ko00360/K10775%09red/K00588%09green
Metabolism	Amino acid metabolism	Phenylalanine, tyrosine and tryptophan biosynthesis	ko00400	1	285	0.983286	0.999993	XM_013848240.1	http://www.genome.jp/kegg-bin/show_pathway?ko00400/K06001%09red
Metabolism	Amino acid metabolism	Valine, leucine and isoleucine biosynthesis	ko00290	1	147	0.878463	0.999993	XM_013806954.1	http://www.genome.jp/kegg-bin/show_pathway?ko00290/K00052%09red
Metabolism	Biosynthesis of other secondary metabolites	Flavonoid biosynthesis	ko00941	2	138	0.585758	0.999993	XM_013812422.1,XM_013800774.1	http://www.genome.jp/kegg-bin/show_pathway?ko00941/K00660%09red/K00588%09green
Metabolism	Biosynthesis of other secondary metabolites	Monobactam biosynthesis	ko00261	1	64	0.600215	0.999993	XM_013871878.1	http://www.genome.jp/kegg-bin/show_pathway?ko00261/K00133%09red
Metabolism	Biosynthesis of other secondary metabolites	Tropane, piperidine and pyridine alkaloid biosynthesis	ko00960	2	227	0.834909	0.999993	XM_013888774.1,XM_013888777.1	http://www.genome.jp/kegg-bin/show_pathway?ko00960/K08081%09blue
Metabolism	Carbohydrate metabolism	Amino sugar and nucleotide sugar metabolism	ko00520	7	746	0.906805	0.999993	TCONS_00131164,XM_013855295.1,TCONS_00131163,XM_013856159.1,XM_013893319.1,XM_013876266.1,XM_013828378.1	http://www.genome.jp/kegg-bin/show_pathway?ko00520/K13648%09green/K01183%09blue/K00847%09red/K20547%09red
Metabolism	Carbohydrate metabolism	C5-Branched dibasic acid metabolism	ko00660	1	57	0.558022	0.999993	XM_013806954.1	http://www.genome.jp/kegg-bin/show_pathway?ko00660/K00052%09red
Metabolism	Carbohydrate metabolism	Citrate cycle (TCA cycle)	ko00020	3	359	0.886358	0.999993	XM_013867582.1,TCONS_00164912,XM_013877570.1	http://www.genome.jp/kegg-bin/show_pathway?ko00020/K01610%09red/K00030%09red
Metabolism	Carbohydrate metabolism	Fructose and mannose metabolism	ko00051	1	401	0.996859	0.999993	XM_013893319.1	http://www.genome.jp/kegg-bin/show_pathway?ko00051/K00847%09red
Metabolism	Carbohydrate metabolism	Glycolysis / Gluconeogenesis	ko00010	2	663	0.999242	0.999993	XM_013849909.1,XM_013867582.1	http://www.genome.jp/kegg-bin/show_pathway?ko00010/K00873%09red/K01610%09red
Metabolism	Carbohydrate metabolism	Pentose phosphate pathway	ko00030	3	318	0.831545	0.999993	TCONS_00003595,XM_013896871.1,XM_013819072.1	http://www.genome.jp/kegg-bin/show_pathway?ko00030/K00036%09red/K00033%09green
Metabolism	Carbohydrate metabolism	Propanoate metabolism	ko00640	2	186	0.743745	0.999993	XM_013794784.1,XM_013794783.1	http://www.genome.jp/kegg-bin/show_pathway?ko00640/K01962%09red
Metabolism	Carbohydrate metabolism	Pyruvate metabolism	ko00620	6	545	0.787897	0.999993	XM_013849909.1,XM_013867582.1,XM_013794784.1,XM_013866060.1,XM_013794783.1,XM_013864819.1	http://www.genome.jp/kegg-bin/show_pathway?ko00620/K00873%09red/K01610%09red/K01962%09red/K01638%09red
Metabolism	Energy metabolism	Carbon fixation in photosynthetic organisms	ko00710	4	427	0.857876	0.999993	XM_013867582.1,XM_013820921.1,XM_013832615.1,XM_013893726.1	http://www.genome.jp/kegg-bin/show_pathway?ko00710/K01610%09red/K01602%09blue/K00855%09red
Metabolism	Energy metabolism	Carbon fixation pathways in prokaryotes	ko00720	2	198	0.774149	0.999993	XM_013794784.1,XM_013794783.1	http://www.genome.jp/kegg-bin/show_pathway?ko00720/K01962%09red
Metabolism	Energy metabolism	Methane metabolism	ko00680	1	351	0.993541	0.999993	XM_013866682.1	http://www.genome.jp/kegg-bin/show_pathway?ko00680/K00600%09red
Metabolism	Energy metabolism	Nitrogen metabolism	ko00910	1	241	0.968519	0.999993	XM_013853322.1	http://www.genome.jp/kegg-bin/show_pathway?ko00910/K02575%09green
Metabolism	Energy metabolism	Oxidative phosphorylation	ko00190	12	861	0.567578	0.999993	XM_013810967.1,XM_013845988.1,XM_013809099.1,XM_013820459.1,XM_013797519.1,XM_013826140.1,XM_013810968.1,XM_013800759.1,XM_013800758.1,XM_013810969.1,XM_013879958.1,XM_013845983.1	http://www.genome.jp/kegg-bin/show_pathway?ko00190/K01507%09blue/K01535%09red/K02144%09green/K02140%09red/K02151%09green
Metabolism	Energy metabolism	Photosynthesis	ko00195	3	261	0.719044	0.999993	XM_013814858.1,XM_013869127.1,XM_013784915.1	http://www.genome.jp/kegg-bin/show_pathway?ko00195/K02717%09red/K08901%09green/K02695%09red
Metabolism	Glycan biosynthesis and metabolism	Glycosylphosphatidylinositol(GPI)-anchor biosynthesis	ko00563	1	133	0.851409	0.999993	XM_013889193.1	http://www.genome.jp/kegg-bin/show_pathway?ko00563/K03859%09green
Metabolism	Glycan biosynthesis and metabolism	N-Glycan biosynthesis	ko00510	2	328	0.948174	0.999993	XM_013829286.1,XM_013829292.1	http://www.genome.jp/kegg-bin/show_pathway?ko00510/K12666%09green
Metabolism	Glycan biosynthesis and metabolism	Various types of N-glycan biosynthesis	ko00513	2	186	0.743745	0.999993	XM_013829286.1,XM_013829292.1	http://www.genome.jp/kegg-bin/show_pathway?ko00513/K12666%09green
Metabolism	Lipid metabolism	Biosynthesis of unsaturated fatty acids	ko01040	1	174	0.917527	0.999993	XM_013834630.1	http://www.genome.jp/kegg-bin/show_pathway?ko01040/K00059%09green
Metabolism	Lipid metabolism	Glycerolipid metabolism	ko00561	2	462	0.989947	0.999993	XM_013889895.1,XM_013861338.1	http://www.genome.jp/kegg-bin/show_pathway?ko00561/K00901%09green/K03715%09red
Metabolism	Lipid metabolism	Glycerophospholipid metabolism	ko00564	8	664	0.728402	0.999993	XM_013893553.1,XM_013893224.1,XM_013828666.1,XM_013889895.1,XM_013802409.1,XM_013893223.1,XM_013828665.1,XM_013844608.1	http://www.genome.jp/kegg-bin/show_pathway?ko00564/K01047%09red/K00968%09green/K01115%09green/K00901%09green/K00894%09red/K13510%09red
Metabolism	Lipid metabolism	Sphingolipid metabolism	ko00600	1	133	0.851409	0.999993	XM_013792960.1	http://www.genome.jp/kegg-bin/show_pathway?ko00600/K00654%09red
Metabolism	Metabolism of cofactors and vitamins	Folate biosynthesis	ko00790	1	143	0.871279	0.999993	XM_013875898.1	http://www.genome.jp/kegg-bin/show_pathway?ko00790/K15376%09red
Metabolism	Metabolism of cofactors and vitamins	One carbon pool by folate	ko00670	1	151	0.885246	0.999993	XM_013866682.1	http://www.genome.jp/kegg-bin/show_pathway?ko00670/K00600%09red
Metabolism	Metabolism of cofactors and vitamins	Pantothenate and CoA biosynthesis	ko00770	1	171	0.913895	0.999993	XM_013792991.1	http://www.genome.jp/kegg-bin/show_pathway?ko00770/K00606%09red
Metabolism	Metabolism of cofactors and vitamins	Retinol metabolism	ko00830	1	98	0.754475	0.999993	XM_013865888.1	http://www.genome.jp/kegg-bin/show_pathway?ko00830/K07408%09red
Metabolism	Metabolism of cofactors and vitamins	Thiamine metabolism	ko00730	1	96	0.74733	0.999993	XM_013861763.1	http://www.genome.jp/kegg-bin/show_pathway?ko00730/K03146%09green
Metabolism	Metabolism of other amino acids	beta-Alanine metabolism	ko00410	4	278	0.558883	0.999993	XM_013855088.1,XM_013857436.1,XM_013855025.1,XM_013857437.1	http://www.genome.jp/kegg-bin/show_pathway?ko00410/K00797%09blue
Metabolism	Metabolism of other amino acids	Selenocompound metabolism	ko00450	1	92	0.73241	0.999993	XM_013795886.1	http://www.genome.jp/kegg-bin/show_pathway?ko00450/K00384%09green
Metabolism	Metabolism of terpenoids and polyketides	Brassinosteroid biosynthesis	ko00905	1	75	0.65854	0.999993	XM_013850919.1	http://www.genome.jp/kegg-bin/show_pathway?ko00905/K12640%09green
Metabolism	Metabolism of terpenoids and polyketides	Carotenoid biosynthesis	ko00906	2	198	0.774149	0.999993	XM_013844918.1,XM_013800597.1	http://www.genome.jp/kegg-bin/show_pathway?ko00906/K15748%09green/K09840%09green
Metabolism	Metabolism of terpenoids and polyketides	Sesquiterpenoid and triterpenoid biosynthesis	ko00909	1	79	0.677572	0.999993	XM_013856691.1	http://www.genome.jp/kegg-bin/show_pathway?ko00909/K00511%09red
Metabolism	Metabolism of terpenoids and polyketides	Zeatin biosynthesis	ko00908	1	97	0.750928	0.999993	XM_013819685.1	http://www.genome.jp/kegg-bin/show_pathway?ko00908/K10760%09green
Metabolism	Nucleotide metabolism	Purine metabolism	ko00230	12	852	0.552966	0.999993	XM_013825140.1,TCONS_00101772,XM_013872074.1,XM_013849838.1,XM_013855664.1,XM_013827022.1,XM_013849909.1,XM_013842327.1,XM_013807902.1,TCONS_00092226,XM_013844334.1,XM_013825141.1	http://www.genome.jp/kegg-bin/show_pathway?ko00230/K00759%09red/K03018%09green/K00940%09blue/K01952%09red/K00873%09red/K03505%09green/K03013%09red/K00856%09green
Metabolism	Nucleotide metabolism	Pyrimidine metabolism	ko00240	6	637	0.890773	0.999993	XM_013842327.1,TCONS_00101772,XM_013807902.1,XM_013872074.1,XM_013849838.1,XM_013855664.1	http://www.genome.jp/kegg-bin/show_pathway?ko00240/K03505%09green/K03018%09green/K03013%09red/K00940%09blue
Metabolism	Overview	Biosynthesis of amino acids	ko01230	16	1429	0.864323	0.999993	TCONS_00051315,XM_013848240.1,XM_013869829.1,XM_013849909.1,TCONS_00051317,XM_013866682.1,XM_013806954.1,TCONS_00164912,XM_013871878.1,XM_013892872.1,XM_013877570.1,XM_013836602.1,XM_013800957.1,TCONS_00051318,XM_013853283.1,XM_013795970.1	http://www.genome.jp/kegg-bin/show_pathway?ko01230/K01738%09green/K06001%09red/K00640%09blue/K00873%09red/K00600%09red/K00052%09red/K00030%09red/K00133%09red/K12657%09blue
Organismal Systems	Aging	Longevity regulating pathway - multiple species	ko04213	4	317	0.661314	0.999993	XM_013786226.1,XM_013785074.1,XM_013785073.1,XM_013839543.1	http://www.genome.jp/kegg-bin/show_pathway?ko04213/K03283%09red/K04564%09red/K04688%09green
Organismal Systems	Development	Axon guidance	ko04360	1	255	0.974261	0.999993	XM_013875580.1	http://www.genome.jp/kegg-bin/show_pathway?ko04360/K05765%09red
Organismal Systems	Endocrine system	Glucagon signaling pathway	ko04922	6	526	0.759367	0.999993	XM_013849909.1,XM_013840264.1,XM_013822151.1,XM_013804976.1,XM_013822150.1,XM_013862146.1	http://www.genome.jp/kegg-bin/show_pathway?ko04922/K00873%09red/K02183%09blue/K00688%09red
Organismal Systems	Endocrine system	Oxytocin signaling pathway	ko04921	3	324	0.840781	0.999993	XM_013840264.1,XM_013804976.1,XM_013862146.1	http://www.genome.jp/kegg-bin/show_pathway?ko04921/K02183%09blue
Organismal Systems	Endocrine system	Prolactin signaling pathway	ko04917	1	60	0.576624	0.999993	XM_013819320.1	http://www.genome.jp/kegg-bin/show_pathway?ko04917/K00512%09red
Organismal Systems	Endocrine system	Thyroid hormone synthesis	ko04918	1	103	0.771468	0.999993	XM_013883562.1	http://www.genome.jp/kegg-bin/show_pathway?ko04918/K09487%09green
Organismal Systems	Environmental adaptation	Circadian rhythm - plant	ko04712	2	276	0.904847	0.999993	XM_013839223.1,XM_013812422.1	http://www.genome.jp/kegg-bin/show_pathway?ko04712/K12124%09red/K00660%09red
Organismal Systems	Environmental adaptation	Plant-pathogen interaction	ko04626	8	942	0.958408	0.999993	XM_013862146.1,XM_013894124.1,XM_013883562.1,XM_013893740.1,XM_013840264.1,XM_013838570.1,XM_013804976.1,XR_001276412.1	http://www.genome.jp/kegg-bin/show_pathway?ko04626/K02183%09blue/K13436%09green/K09487%09green/K13457%09red/K13412%09green/K04079%09green
Organismal Systems	Excretory system	Collecting duct acid secretion	ko04966	1	247	0.971122	0.999993	XM_013879958.1	http://www.genome.jp/kegg-bin/show_pathway?ko04966/K02151%09green
Organismal Systems	Immune system	Fc gamma R-mediated phagocytosis	ko04666	4	329	0.689371	0.999993	XM_013828666.1,XM_013828665.1,XM_013839543.1,XM_013875580.1	http://www.genome.jp/kegg-bin/show_pathway?ko04666/K01115%09green/K04688%09green/K05765%09red
Organismal Systems	Immune system	IL-17 signaling pathway	ko04657	2	150	0.631057	0.999993	XM_013883562.1,XR_001276412.1	http://www.genome.jp/kegg-bin/show_pathway?ko04657/K09487%09green/K04079%09green
Organismal Systems	Immune system	Th17 cell differentiation	ko04659	1	120	0.820931	0.999993	XR_001276412.1	http://www.genome.jp/kegg-bin/show_pathway?ko04659/K04079%09green
Organismal Systems	Immune system	Toll and Imd signaling pathway	ko04624	2	190	0.75425	0.999993	XM_013841015.1,XM_013821455.1	http://www.genome.jp/kegg-bin/show_pathway?ko04624/K06689%09red/K10580%09red
Organismal Systems	Nervous system	Glutamatergic synapse	ko04724	2	227	0.834909	0.999993	XM_013828666.1,XM_013828665.1	http://www.genome.jp/kegg-bin/show_pathway?ko04724/K01115%09green
Organismal Systems	Nervous system	Long-term potentiation	ko04720	3	248	0.686459	0.999993	XM_013840264.1,XM_013804976.1,XM_013862146.1	http://www.genome.jp/kegg-bin/show_pathway?ko04720/K02183%09blue
Organismal Systems	Nervous system	Neurotrophin signaling pathway	ko04722	3	383	0.91049	0.999993	XM_013840264.1,XM_013804976.1,XM_013862146.1	http://www.genome.jp/kegg-bin/show_pathway?ko04722/K02183%09blue
