# Supplementary material for: Physiological and comparative transcriptome analyses reveal the mechanisms underlying waterlogging tolerance in a rapeseed anthocyanin-more mutant
Source: Biotechnol Biofuels Bioprod. 2022 May 20;15:55. doi: 10.1186/s13068-022-02155-5 (PMC9123723; doi:10.1186/s13068-022-02155-5)
Supplement: Supplementary file 2 — Additional file 2: Table S1. List of DEGs detected in the WT ZS11after the waterlogging treatment. Table S2. List of DEGs detected in the am mutant after the waterlogging treatment. Table S3. Differential expression of subclusters 1–5 in the am mutant. Table S4. Differential expression of subclusters 1–6 in the WT. Table S5. All the up- and downregulated DEGs with GO annotations in the am mutant. Table S6. All the up- and downregulated DEGs with GO annotations in the WT. Table S7. KEGG pathway enrichment of the DEGs in the WT. Table S8. KEGG pathway enrichment of the DEGs in the am mutant. Table S9. The DEG enrichment in the phenylalanine biosynthetic and metabolic pathways. Table S10. A list of differentially expressed TFs in the WT. Table S11. A list of differentially expressed TFs in the am mutant. Table S12. The DEG enrichment in plant hormone signal transduction pathways. Table S13. New transcript predictions as assessed by RNA-seq. Table S14. Primers used for qPCR validation of the selected DEGs. [file 13068_2022_2155_MOESM2_ESM.zip › Table S9.PAL pathway.xlsx]

## Sheet: Sheet1
PAL-am
GeneID	Length	amCK_expression	amWL_expression	logFC	Pvalue	FDR	NR_def	GO_ID		KO_ID	KO_gene		Hyperlink	KEGG Pathway	Pathway ID	Kog_Annotation	Swiss-Prot_Id	Swiss-Prot_Annotation
106438690	2014	0	4.05	10.1148	9.87e-11	4.8e-08	PREDICTED: bifunctional 3-dehydroquinate dehydratase/shikimate dehydrogenase, chloroplastic-like [Brassica napus]	GO:0003855;GO:0003824;GO:0004764;GO:0055114;GO:0019632;GO:0050661		K13832	aroDE,DHQ-SDH		http://www.genome.jp/dbget-bin/www_bget?ko:K13832	Phenylalanine, tyrosine and tryptophan biosynthesis;Biosynthesis of amino acids	ko00400,ko01230	-	gnl|BL_ORD_ID|351284	sp|Q9SQT8|DHQSD_ARATH Bifunctional 3-dehydroquinate dehydratase/shikimate dehydrogenase, chloroplastic OS=Arabidopsis thaliana GN=EMB3004 PE=1 SV=1
106380505	1476	205.43	17.08	-3.72589	3.37e-07	4.66e-05	PREDICTED: glutamate dehydrogenase 2-like [Brassica oleracea var. oleracea]	GO:0006520;GO:0055114;GO:0016639;GO:0016491	cellular amino acid metabolic process;oxidation-reduction process;oxidoreductase activity, acting on the CH-NH2 group of donors, NAD or NADP as acceptor;oxidoreductase activity	K00261	GLUD1_2,gdhA	http://www.genome.jp/dbget-bin/www_bget?ko:K00261	Necroptosis;Alanine, aspartate and glutamate metabolism;Arginine biosynthesis;Nitrogen metabolism;D-Glutamine and D-glutamate metabolism;Carbon metabolism;Proximal tubule bicarbonate reclamation	ko04217,ko00250,ko00220,ko00910,ko00471,ko01200,ko04964	KOG2250(E)(Glutamate/leucine/phenylalanine/valine dehydrogenases)	gnl|BL_ORD_ID|366649	sp|Q38946|DHE2_ARATH Glutamate dehydrogenase 2 OS=Arabidopsis thaliana GN=GDH2 PE=1 SV=1
106434205	1154	0	1.83	8.02881	1.45e-05	0.00103459	PREDICTED: phospho-2-dehydro-3-deoxyheptonate aldolase 1, chloroplastic-like [Brassica napus]	GO:0009073;GO:0003849		K01626	E2.5.1.54,aroF,aroG,aroH		http://www.genome.jp/dbget-bin/www_bget?ko:K01626	Quorum sensing;Phenylalanine, tyrosine and tryptophan biosynthesis;Biosynthesis of amino acids	ko02024,ko00400,ko01230	-	gnl|BL_ORD_ID|289926	sp|P27608|AROF_TOBAC Phospho-2-dehydro-3-deoxyheptonate aldolase 1, chloroplastic OS=Nicotiana tabacum GN=DHAPS-1 PE=2 SV=1
106368238	2357.83	2.61	0.25	-3.58456	2.32e-05	0.00152884	PREDICTED: very-long-chain enoyl-CoA reductase-like [Brassica oleracea var. oleracea]	GO:0016020;GO:0005737;GO:0006629;GO:0016021;GO:0016627		K10258	TER,TSC13,CER10		http://www.genome.jp/dbget-bin/www_bget?ko:K10258	Biosynthesis of unsaturated fatty acids;Fatty acid elongation;Fatty acid metabolism	ko01040,ko00062,ko01212	KOG2472(J)(Phenylalanyl-tRNA synthetase beta subunit)	gnl|BL_ORD_ID|492939	sp|Q9SGE9|SYFB_ARATH Phenylalanine--tRNA ligase beta subunit, cytoplasmic OS=Arabidopsis thaliana GN=At1g72550 PE=2 SV=1
106402194	2357.83	2.61	0.25	-3.58456	2.32e-05	0.00152884	PREDICTED: very-long-chain enoyl-CoA reductase-like [Brassica oleracea var. oleracea]	GO:0016020;GO:0005737;GO:0006629;GO:0016021;GO:0016627		K10258	TER,TSC13,CER10		http://www.genome.jp/dbget-bin/www_bget?ko:K10258	Biosynthesis of unsaturated fatty acids;Fatty acid elongation;Fatty acid metabolism	ko01040,ko00062,ko01212	KOG2472(J)(Phenylalanyl-tRNA synthetase beta subunit)	gnl|BL_ORD_ID|492939	sp|Q9SGE9|SYFB_ARATH Phenylalanine--tRNA ligase beta subunit, cytoplasmic OS=Arabidopsis thaliana GN=At1g72550 PE=2 SV=1
106406920	1792	0	0.98	7.88256	2.82e-05	0.00177393	PREDICTED: tryptophan synthase beta chain 2-like [Brassica oleracea var. oleracea]	GO:0000162;GO:0030170;GO:0004834		K06001	trpB		http://www.genome.jp/dbget-bin/www_bget?ko:K06001	Glycine, serine and threonine metabolism;Phenylalanine, tyrosine and tryptophan biosynthesis;Biosynthesis of amino acids	ko00260,ko00400,ko01230	KOG1395(E)(Tryptophan synthase beta chain)	gnl|BL_ORD_ID|221253	sp|O67409|TRPB2_AQUAE Tryptophan synthase beta chain 2 OS=Aquifex aeolicus (strain VF5) GN=trpB2 PE=3 SV=1
106396627	1992.15	0.64	4.51	2.84542	0.000165411	0.00730299	PREDICTED: primary amine oxidase-like isoform X1 [Brassica napus];PREDICTED: primary amine oxidase-like isoform X2 [Brassica napus];PREDICTED: primary amine oxidase-like isoform X3 [Brassica napus];PREDICTED: primary amine oxidase-like isoform X4 [Brassica napus]	GO:0005507;GO:0008131;GO:0048038;GO:0009308;GO:0055114;GO:0016491;GO:0046872		K00276	AOC3,AOC2,tynA		http://www.genome.jp/dbget-bin/www_bget?ko:K00276	Glycine, serine and threonine metabolism;Phenylalanine metabolism;Tyrosine metabolism;Isoquinoline alkaloid biosynthesis;Tropane, piperidine and pyridine alkaloid biosynthesis;beta-Alanine metabolism	ko00260,ko00360,ko00350,ko00950,ko00960,ko00410	KOG1186(Q)(Copper amine oxidase)	gnl|BL_ORD_ID|276113	sp|Q8H1H9|AMO_ARATH Primary amine oxidase OS=Arabidopsis thaliana GN=At1g62810 PE=2 SV=1
106437591	1749	0.52	4.49	2.91021	0.00017994	0.00786305	PREDICTED: trans-cinnamate 4-monooxygenase-like [Brassica napus]	GO:0020037;GO:0004497;GO:0005506;GO:0055114;GO:0016705;GO:0016491;GO:0046872		K00487	CYP73A		http://www.genome.jp/dbget-bin/www_bget?ko:K00487	Phenylalanine metabolism;Flavonoid biosynthesis;Phenylpropanoid biosynthesis;Stilbenoid, diarylheptanoid and gingerol biosynthesis;Ubiquinone and other terpenoid-quinone biosynthesis;Degradation of aromatic compounds	ko00360,ko00941,ko00940,ko00945,ko00130,ko01220	-	gnl|BL_ORD_ID|213136	sp|P92994|TCMO_ARATH Trans-cinnamate 4-monooxygenase OS=Arabidopsis thaliana GN=CYP73A5 PE=2 SV=1
106389127	2567	0	0.46	7.39958	0.00021796	0.0090973	PREDICTED: phenylalanine ammonia-lyase 2-like [Brassica oleracea var. oleracea]	GO:0005737;GO:0006559;GO:0003824;GO:0016841;GO:0045548;GO:0009800;GO:0016829;GO:0009698		K10775	E4.3.1.24		http://www.genome.jp/dbget-bin/www_bget?ko:K10775	Phenylalanine metabolism;Phenylpropanoid biosynthesis	ko00360,ko00940	KOG0222(Q)(Phenylalanine and histidine ammonia-lyase)	gnl|BL_ORD_ID|121607	sp|P45724|PAL2_ARATH Phenylalanine ammonia-lyase 2 OS=Arabidopsis thaliana GN=PAL2 PE=1 SV=2
106380774	1526	2.9	0.36	-3.05341	0.000355341	0.0134046	PREDICTED: anthranilate phosphoribosyltransferase, chloroplastic-like [Brassica napus]	GO:0000162;GO:0009941;GO:0008152;GO:0009536;GO:0016740;GO:0008652;GO:0009073;GO:0009507;GO:0016757;GO:0004048;GO:0009570		K00766	trpD		http://www.genome.jp/dbget-bin/www_bget?ko:K00766	Phenylalanine, tyrosine and tryptophan biosynthesis;Biosynthesis of amino acids	ko00400,ko01230	-	gnl|BL_ORD_ID|228060	sp|Q02166|TRPD_ARATH Anthranilate phosphoribosyltransferase, chloroplastic OS=Arabidopsis thaliana GN=PAT1 PE=2 SV=1
106380293	1641	0.21	1.96	3.16621	0.000600932	0.0200502	PREDICTED: LOW QUALITY PROTEIN: arogenate dehydratase/prephenate dehydratase 1, chloroplastic [Brassica oleracea var. oleracea]	GO:0016597;GO:0009094;GO:0008152;GO:0009536;GO:0008652;GO:0016829;GO:0009073;GO:0009507;GO:0004664;GO:0047769;GO:0009570		K05359	ADT,PDT		http://www.genome.jp/dbget-bin/www_bget?ko:K05359	Phenylalanine, tyrosine and tryptophan biosynthesis;Biosynthesis of amino acids	ko00400,ko01230	KOG2797(E)(Prephenate dehydratase)	gnl|BL_ORD_ID|291010	sp|Q9SA96|AROD1_ARATH Arogenate dehydratase/prephenate dehydratase 1, chloroplastic OS=Arabidopsis thaliana GN=ADT1 PE=1 SV=1
106397471	1641	0.21	1.96	3.16621	0.000600932	0.0200502	PREDICTED: LOW QUALITY PROTEIN: arogenate dehydratase/prephenate dehydratase 1, chloroplastic [Brassica oleracea var. oleracea]	GO:0016597;GO:0009094;GO:0008152;GO:0009536;GO:0008652;GO:0016829;GO:0009073;GO:0009507;GO:0004664;GO:0047769;GO:0009570		K05359	ADT,PDT		http://www.genome.jp/dbget-bin/www_bget?ko:K05359	Phenylalanine, tyrosine and tryptophan biosynthesis;Biosynthesis of amino acids	ko00400,ko01230	KOG2797(E)(Prephenate dehydratase)	gnl|BL_ORD_ID|291010	sp|Q9SA96|AROD1_ARATH Arogenate dehydratase/prephenate dehydratase 1, chloroplastic OS=Arabidopsis thaliana GN=ADT1 PE=1 SV=1
106353993	920	1.19	0	-7.11445	0.000726851	0.0228799	PREDICTED: putative caffeoyl-CoA O-methyltransferase At1g67980 [Brassica napus]	GO:0008168;GO:0005737;GO:0009699;GO:0008171;GO:0032259;GO:0016740;GO:0042409;GO:0005829;GO:0009809;GO:0046872		K00588	E2.1.1.104		http://www.genome.jp/dbget-bin/www_bget?ko:K00588	Phenylalanine metabolism;Flavonoid biosynthesis;Phenylpropanoid biosynthesis;Stilbenoid, diarylheptanoid and gingerol biosynthesis	ko00360,ko00941,ko00940,ko00945	KOG1663(Q)(O-methyltransferase)	gnl|BL_ORD_ID|313146	sp|Q9C9W3|CAMT1_ARATH Putative caffeoyl-CoA O-methyltransferase At1g67980 OS=Arabidopsis thaliana GN=At1g67980 PE=2 SV=1
106430231	1573	0.54	0	-6.94583	0.00140897	0.0372179	PREDICTED: aspartate aminotransferase, cytoplasmic isozyme 1-like [Brassica rapa]	GO:0009058;GO:0030170;GO:0006520;GO:0003824;GO:0008483;GO:0016740;GO:0004069;GO:0080130		K14454	GOT1		http://www.genome.jp/dbget-bin/www_bget?ko:K14454	Alanine, aspartate and glutamate metabolism;Arginine and proline metabolism;Arginine biosynthesis;Cysteine and methionine metabolism;Phenylalanine metabolism;Phenylalanine, tyrosine and tryptophan biosynthesis;Tyrosine metabolism;Isoquinoline alkaloid biosynthesis;Tropane, piperidine and pyridine alkaloid biosynthesis;Carbon fixation in photosynthetic organisms;2-Oxocarboxylic acid metabolism;Bio…	ko00250,ko00330,ko00220,ko00270,ko00360,ko00400,ko00350,ko00950,ko00960,ko00710,ko01210,ko01230,ko01200	KOG1411(E)(Aspartate aminotransferase/Glutamic oxaloacetic transaminase AAT1/GOT2)	gnl|BL_ORD_ID|267118	sp|P46645|AAT2_ARATH Aspartate aminotransferase, cytoplasmic isozyme 1 OS=Arabidopsis thaliana GN=ASP2 PE=1 SV=2
106381125	888	47.88	11.5	-2.17113	0.00179919	0.0446801	PREDICTED: putative caffeoyl-CoA O-methyltransferase At1g67980 [Brassica oleracea var. oleracea]	GO:0008171		K00588	E2.1.1.104		http://www.genome.jp/dbget-bin/www_bget?ko:K00588	Phenylalanine metabolism;Flavonoid biosynthesis;Phenylpropanoid biosynthesis;Stilbenoid, diarylheptanoid and gingerol biosynthesis	ko00360,ko00941,ko00940,ko00945	KOG1663(Q)(O-methyltransferase)	gnl|BL_ORD_ID|313146	sp|Q9C9W3|CAMT1_ARATH Putative caffeoyl-CoA O-methyltransferase At1g67980 OS=Arabidopsis thaliana GN=At1g67980 PE=2 SV=1
PAL-WT
GeneID	Length	ZS11CK_expression	ZS11WL_expression	logFC	Pvalue	FDR	NR_def	GO_ID		KO_ID	KO_gene		Hyperlink	KEGG Pathway	Pathway ID	Kog_Annotation	Swiss-Prot_Id	Swiss-Prot_Annotation
106371447	2412	0.08	2.83	4.88537	1.09e-07	2.28e-05	PREDICTED: phenylalanine ammonia-lyase 2-like [Brassica napus]	GO:0005737;GO:0006559;GO:0003824;GO:0016841;GO:0045548;GO:0009800;GO:0016829;GO:0009698		K10775	E4.3.1.24		http://www.genome.jp/dbget-bin/www_bget?ko:K10775	Phenylalanine metabolism;Phenylpropanoid biosynthesis	ko00360,ko00940	KOG0222(Q)(Phenylalanine and histidine ammonia-lyase)	gnl|BL_ORD_ID|121607	sp|P45724|PAL2_ARATH Phenylalanine ammonia-lyase 2 OS=Arabidopsis thaliana GN=PAL2 PE=1 SV=2
106419211	1775	2.6	0.06	-5.52465	1.66e-07	3.25e-05	PREDICTED: phenylalanine N-monooxygenase-like [Brassica napus]	GO:0020037;GO:0004497;GO:0005506;GO:0055114;GO:0016705;GO:0016491;GO:0046872		K12153	CYP79A2		http://www.genome.jp/dbget-bin/www_bget?ko:K12153	Glucosinolate biosynthesis;Cyanoamino acid metabolism;2-Oxocarboxylic acid metabolism	ko00966,ko00460,ko01210	-	gnl|BL_ORD_ID|307315	sp|Q9FLC8|C79A2_ARATH Phenylalanine N-monooxygenase OS=Arabidopsis thaliana GN=CYP79A2 PE=1 SV=1
106361077	702	2.67	0	-7.84986	3.57e-05	0.00321946	PREDICTED: caffeoyl-CoA O-methyltransferase 1-like [Brassica oleracea var. oleracea]	GO:0008168;GO:0009699;GO:0008171;GO:0032259;GO:0009805;GO:0046686;GO:0016740;GO:0042409;GO:0009809;GO:0005829;GO:0005634;GO:0046872		K00588	E2.1.1.104		http://www.genome.jp/dbget-bin/www_bget?ko:K00588	Phenylalanine metabolism;Flavonoid biosynthesis;Phenylpropanoid biosynthesis;Stilbenoid, diarylheptanoid and gingerol biosynthesis	ko00360,ko00941,ko00940,ko00945	KOG1663(Q)(O-methyltransferase)	gnl|BL_ORD_ID|322284	sp|O49499|CAMT4_ARATH Caffeoyl-CoA O-methyltransferase 1 OS=Arabidopsis thaliana GN=CCOAOMT1 PE=1 SV=1
106407385	1801	0	0.75	7.6242	7.45e-05	0.00583532	PREDICTED: tryptophan synthase beta chain 2-like [Brassica oleracea var. oleracea]	GO:0000162;GO:0030170;GO:0004834		K06001	trpB		http://www.genome.jp/dbget-bin/www_bget?ko:K06001	Glycine, serine and threonine metabolism;Phenylalanine, tyrosine and tryptophan biosynthesis;Biosynthesis of amino acids	ko00260,ko00400,ko01230	KOG1395(E)(Tryptophan synthase beta chain)	gnl|BL_ORD_ID|221253	sp|O67409|TRPB2_AQUAE Tryptophan synthase beta chain 2 OS=Aquifex aeolicus (strain VF5) GN=trpB2 PE=3 SV=1
106444566	1985	0.57	0	-7.55583	0.000125561	0.00878348	PREDICTED: phenylalanine N-monooxygenase-like [Brassica napus]	GO:0020037;GO:0004497;GO:0005506;GO:0055114;GO:0016705;GO:0016491;GO:0046872		K12153	CYP79A2		http://www.genome.jp/dbget-bin/www_bget?ko:K12153	Glucosinolate biosynthesis;Cyanoamino acid metabolism;2-Oxocarboxylic acid metabolism	ko00966,ko00460,ko01210	-	gnl|BL_ORD_ID|307315	sp|Q9FLC8|C79A2_ARATH Phenylalanine N-monooxygenase OS=Arabidopsis thaliana GN=CYP79A2 PE=1 SV=1
106368170	1529	1.22	0.08	-4.1722	0.000191901	0.0123737	PREDICTED: phenylalanine--tRNA ligase, chloroplastic/mitochondrial-like [Brassica napus]	GO:0005737;GO:0004826;GO:0043039;GO:0006432;GO:0000049;GO:0006418;GO:0004812;GO:0000287;GO:0005524;GO:0000166;GO:0008033		K01889	FARSA,pheS		http://www.genome.jp/dbget-bin/www_bget?ko:K01889	Aminoacyl-tRNA biosynthesis	ko00970	KOG2783(J)(Phenylalanyl-tRNA synthetase)	gnl|BL_ORD_ID|507022	sp|Q94K73|SYFM_ARATH Phenylalanine--tRNA ligase, chloroplastic/mitochondrial OS=Arabidopsis thaliana GN=At3g58140 PE=1 SV=1
